# Supplementary material for: Three million images and morphological profiles of cells treated with matched chemical and genetic perturbations
Source: Nat Methods. 2024 Apr 9;21(6):1114–21. doi: 10.1038/s41592-024-02241-6 (PMC11166567; doi:10.1038/s41592-024-02241-6)
Supplement: Supplementary file 4 — Source Data Fig. 2 [file 41592_2024_2241_MOESM4_ESM.csv]

Batch	Plate	Modality	Pert	Gene	Time	Target	Size	umap 1	umap 2
2020_11_04_CPJUMP1	BR00117003	crispr	trt	PPARD	long	other targets	0.05	13.746358	7.3934135
2020_11_04_CPJUMP1	BR00117019	compound	trt	CATSPER4	long	other targets	0.05	6.7768874	6.837681
2020_11_04_CPJUMP1	BR00117019	compound	trt	ADORA2A	long	other targets	0.05	9.9504595	2.794393
2020_11_04_CPJUMP1	BR00117015	compound	trt	HBB	long	other targets	0.05	12.4804125	5.8283343
2020_11_04_CPJUMP1	BR00117003	crispr	trt	S1PR4	long	other targets	0.05	15.62597	9.585501
2020_11_04_CPJUMP1	BR00117017	compound	trt	TNF	long	other targets	0.05	10.469721	7.7948437
2020_11_04_CPJUMP1	BR00117003	crispr	negcon		long	other targets	0.05	13.919207	6.8892584
2020_11_04_CPJUMP1	BR00117017	compound	trt	HTR2C	long	other targets	0.05	13.197517	4.7033277
2020_11_04_CPJUMP1	BR00117016	compound	trt	ATP5F1D	long	other targets	0.05	11.52544	6.3654456
2020_11_04_CPJUMP1	BR00117003	crispr	trt	PTPN2	long	other targets	0.05	14.195578	6.7407765
2020_11_04_CPJUMP1	BR00117004	crispr	trt	CDK9	long	other targets	0.05	15.343225	10.703288
2020_11_04_CPJUMP1	BR00117019	compound	trt	AKR1B1	long	other targets	0.05	11.754225	6.0235395
2020_11_04_CPJUMP1	BR00117000	crispr	trt	TNNC1	long	other targets	0.05	14.207888	7.489493
2020_11_04_CPJUMP1	BR00117017	compound	trt	CDK9	long	other targets	0.05	0.48066366	8.836397
2020_11_04_CPJUMP1	BR00117004	crispr	poscon_cp	EZH2	long	other targets	0.05	15.477307	8.281039
2020_11_04_CPJUMP1	BR00117003	crispr	trt	ADORA2A	long	other targets	0.05	15.7604685	1.4075621
2020_11_04_CPJUMP1	BR00117019	compound	trt	CSK	long	other targets	0.05	9.013269	5.362035
2020_11_04_CPJUMP1	BR00117005	crispr	negcon		long	other targets	0.05	14.117896	3.5217953
2020_11_04_CPJUMP1	BR00117003	crispr	poscon_diverse	HSP90AA1	long	other targets	0.05	13.992196	5.826985
2020_11_04_CPJUMP1	BR00117003	crispr	trt	P3H1	long	other targets	0.05	14.007528	9.188492
2020_11_04_CPJUMP1	BR00117019	compound	trt	ASIC1	long	other targets	0.05	9.133328	5.345808
2020_11_04_CPJUMP1	BR00117016	compound	trt	PTGIS	long	other targets	0.05	13.282944	3.4643903
2020_11_04_CPJUMP1	BR00117016	compound	trt	FPR1	long	other targets	0.05	12.27592	5.910422
2020_11_04_CPJUMP1	BR00117019	compound	trt	CHRM3	long	other targets	0.05	13.140311	3.2805076
2020_11_04_CPJUMP1	BR00117017	compound	poscon_orf	CDK2	long	other targets	0.05	9.14126	5.202757
2020_11_04_CPJUMP1	BR00117004	crispr	trt	GPR55	long	other targets	0.05	14.25407	4.624074
2020_11_04_CPJUMP1	BR00117000	crispr	negcon		long	other targets	0.05	13.976448	6.1092014
2020_11_04_CPJUMP1	BR00117005	crispr	trt	HIF1A	long	other targets	0.05	14.984961	7.6543765
2020_11_04_CPJUMP1	BR00117019	compound	trt	TBXAS1	long	other targets	0.05	11.012973	4.1508064
2020_11_04_CPJUMP1	BR00117003	crispr	negcon		long	other targets	0.05	14.363254	5.3032975
2020_11_04_CPJUMP1	BR00117004	crispr	trt	CCR1	long	other targets	0.05	15.585211	0.6329299
2020_11_04_CPJUMP1	BR00117015	compound	trt	CYP3A4	long	other targets	0.05	4.353611	8.238816
2020_11_04_CPJUMP1	BR00117016	compound	poscon_cp	ERBB2	long	other targets	0.05	10.728496	4.3914714
2020_11_04_CPJUMP1	BR00117005	crispr	trt	CDK4	long	other targets	0.05	16.042553	9.134406
2020_11_04_CPJUMP1	BR00117003	crispr	trt	S1PR2	long	other targets	0.05	14.9170065	9.2632265
2020_11_04_CPJUMP1	BR00117016	compound	poscon_diverse	DNMT3A	long	other targets	0.05	7.44397	8.151144
2020_11_04_CPJUMP1	BR00117005	crispr	negcon		long	other targets	0.05	14.594109	6.857025
2020_11_04_CPJUMP1	BR00117015	compound	trt	KCNJ1	long	other targets	0.05	12.372247	5.980685
2020_11_04_CPJUMP1	BR00117015	compound	poscon_cp	MET	long	other targets	0.05	13.093029	5.4968195
2020_11_04_CPJUMP1	BR00117000	crispr	poscon_cp	DYRK1B	long	other targets	0.05	13.698986	8.011666
2020_11_04_CPJUMP1	BR00117015	compound	trt	OPRM1	long	other targets	0.05	9.8789835	1.4469311
2020_11_04_CPJUMP1	BR00117019	compound	trt	PNLIP	long	other targets	0.05	12.678954	4.0549626
2020_11_04_CPJUMP1	BR00117015	compound	trt	F10	long	other targets	0.05	10.339471	6.2758203
2020_11_04_CPJUMP1	BR00117015	compound	poscon_cp	AURKB	long	other targets	0.05	10.53609	5.8349776
2020_11_04_CPJUMP1	BR00117004	crispr	negcon		long	other targets	0.05	15.617362	0.08894372
2020_11_04_CPJUMP1	BR00117015	compound	poscon_cp	MET	long	other targets	0.05	12.129423	4.5661297
2020_11_04_CPJUMP1	BR00117005	crispr	trt	PDPK1	long	other targets	0.05	15.576871	7.3841805
2020_11_04_CPJUMP1	BR00117000	crispr	trt	ADRA2B	long	other targets	0.05	15.834073	7.0614834
2020_11_04_CPJUMP1	BR00117003	crispr	poscon_cp	USP1	long	other targets	0.05	14.4223585	6.658351
2020_11_04_CPJUMP1	BR00117019	compound	trt	TNNC1	long	other targets	0.05	11.667068	6.751887
2020_11_04_CPJUMP1	BR00117000	crispr	trt	KCNK1	long	other targets	0.05	14.322817	6.3657184
2020_11_04_CPJUMP1	BR00117004	crispr	trt	RGS4	long	other targets	0.05	14.774742	7.136681
2020_11_04_CPJUMP1	BR00117005	crispr	trt	TUBB3	long	other targets	0.05	16.199171	7.432877
2020_11_04_CPJUMP1	BR00117015	compound	poscon_diverse	NAMPT	long	other targets	0.05	4.6934123	9.561331
2020_11_04_CPJUMP1	BR00117000	crispr	trt	S1PR4	long	other targets	0.05	13.5137825	6.668143
2020_11_04_CPJUMP1	BR00117016	compound	poscon_diverse	TUBB	long	other targets	0.05	-0.040311452	10.834489
2020_11_04_CPJUMP1	BR00117005	crispr	trt	CYP1A2	long	other targets	0.05	15.364574	6.4796915
2020_11_04_CPJUMP1	BR00117015	compound	trt	KCNMA1	long	other targets	0.05	10.958121	4.4475465
2020_11_04_CPJUMP1	BR00117015	compound	trt	PRKCE	long	other targets	0.05	7.3250794	7.0817833
2020_11_04_CPJUMP1	BR00117004	crispr	negcon		long	other targets	0.05	14.647441	7.4086413
2020_11_04_CPJUMP1	BR00117003	crispr	trt	PTGIS	long	other targets	0.05	14.277631	3.9179764
2020_11_04_CPJUMP1	BR00117016	compound	trt	PLD1	long	other targets	0.05	10.186933	6.9548697
2020_11_04_CPJUMP1	BR00117016	compound	trt	KCNH7	long	other targets	0.05	13.128235	2.998267
2020_11_04_CPJUMP1	BR00117003	crispr	trt	DDR2	long	other targets	0.05	14.53684	9.498409
2020_11_04_CPJUMP1	BR00117016	compound	trt	PTK2B	long	other targets	0.05	12.192533	6.4554925
2020_11_04_CPJUMP1	BR00117004	crispr	negcon		long	other targets	0.05	15.646936	-0.040863793
2020_11_04_CPJUMP1	BR00117016	compound	poscon_cp	ERBB2	long	other targets	0.05	9.068622	5.3625245
2020_11_04_CPJUMP1	BR00117005	crispr	trt	PORCN	long	other targets	0.05	14.84795	8.217059
2020_11_04_CPJUMP1	BR00117016	compound	trt	PORCN	long	other targets	0.05	10.90133	6.7190065
2020_11_04_CPJUMP1	BR00117000	crispr	trt	ALK	long	other targets	0.05	14.118306	4.9129295
2020_11_04_CPJUMP1	BR00117015	compound	trt	TUBB3	long	other targets	0.05	0.5215048	10.429427
2020_11_04_CPJUMP1	BR00117017	compound	trt	PDE7A	long	other targets	0.05	11.772159	5.8287134
2020_11_04_CPJUMP1	BR00117015	compound	trt	TNNC1	long	other targets	0.05	13.09634	5.384093
2020_11_04_CPJUMP1	BR00117004	crispr	trt	PDPK1	long	other targets	0.05	15.825768	1.3951057
2020_11_04_CPJUMP1	BR00117004	crispr	trt	SCNN1G	long	other targets	0.05	15.825839	0.45834628
2020_11_04_CPJUMP1	BR00117003	crispr	trt	FFAR2	long	other targets	0.05	16.80418	7.7070985
2020_11_04_CPJUMP1	BR00117004	crispr	trt	CASP3	long	other targets	0.05	14.48191	7.1168
2020_11_04_CPJUMP1	BR00117017	compound	trt	PTGIR	long	other targets	0.05	10.960264	5.8763113
2020_11_04_CPJUMP1	BR00117003	crispr	negcon		long	other targets	0.05	13.79598	4.5600758
2020_11_04_CPJUMP1	BR00117000	crispr	negcon		long	other targets	0.05	13.980347	6.6108375
2020_11_04_CPJUMP1	BR00117016	compound	poscon_diverse	KRAS	long	other targets	0.05	7.0144377	10.93849
2020_11_04_CPJUMP1	BR00117019	compound	trt	ANXA1	long	other targets	0.05	8.939825	13.603183
2020_11_04_CPJUMP1	BR00117000	crispr	negcon		long	other targets	0.05	14.841553	7.7633314
2020_11_04_CPJUMP1	BR00117003	crispr	trt	KCNMA1	long	other targets	0.05	16.328505	7.5167804
2020_11_04_CPJUMP1	BR00117017	compound	trt	PORCN	long	other targets	0.05	11.525321	5.334085
2020_11_04_CPJUMP1	BR00117000	crispr	trt	S1PR1	long	other targets	0.05	16.247213	6.7732353
2020_11_04_CPJUMP1	BR00117000	crispr	trt	GAA	long	other targets	0.05	16.20133	1.7699428
2020_11_04_CPJUMP1	BR00117005	crispr	trt	RPL3	long	other targets	0.05	12.878437	6.451202
2020_11_04_CPJUMP1	BR00117015	compound	trt	RNASE1	long	other targets	0.05	12.101986	5.4478326
2020_11_04_CPJUMP1	BR00117005	crispr	trt	GJB4	long	other targets	0.05	14.071448	8.557877
2020_11_04_CPJUMP1	BR00117017	compound	trt	CATSPER4	long	other targets	0.05	6.7927647	6.8704543
2020_11_04_CPJUMP1	BR00117015	compound	trt	MAPK8	long	other targets	0.05	14.536004	1.0021683
2020_11_04_CPJUMP1	BR00117005	crispr	trt	HRH4	long	other targets	0.05	15.529788	5.503018
2020_11_04_CPJUMP1	BR00117017	compound	trt	CDC25A	long	other targets	0.05	9.911453	6.885521
2020_11_04_CPJUMP1	BR00117003	crispr	trt	ICAM1	long	other targets	0.05	14.869769	5.475111
2020_11_04_CPJUMP1	BR00117019	compound	trt	CTSG	long	other targets	0.05	7.0117774	6.7021384
2020_11_04_CPJUMP1	BR00117015	compound	trt	PDE4D	long	other targets	0.05	10.41344	1.4391806
2020_11_04_CPJUMP1	BR00117005	crispr	negcon		long	other targets	0.05	15.70768	-0.015845353
2020_11_04_CPJUMP1	BR00117000	crispr	poscon_cp	BRD4	long	other targets	0.05	15.117238	6.648222
2020_11_04_CPJUMP1	BR00117004	crispr	trt	CACNG1	long	other targets	0.05	15.829349	1.2313915
2020_11_04_CPJUMP1	BR00117017	compound	trt	TGM2	long	other targets	0.05	-0.6699634	8.681193
2020_11_04_CPJUMP1	BR00117015	compound	trt	CCR1	long	other targets	0.05	9.535579	1.7924823
2020_11_04_CPJUMP1	BR00117004	crispr	trt	RPL23A	long	other targets	0.05	15.851091	10.555721
2020_11_04_CPJUMP1	BR00117017	compound	trt	CCR1	long	other targets	0.05	9.702273	2.5295196
2020_11_04_CPJUMP1	BR00117003	crispr	negcon		long	other targets	0.05	14.832869	5.5047884
2020_11_04_CPJUMP1	BR00117004	crispr	trt	KCTD16	long	other targets	0.05	14.137981	8.704345
2020_11_04_CPJUMP1	BR00117019	compound	trt	KCNN4	long	other targets	0.05	10.620578	2.0919297
2020_11_04_CPJUMP1	BR00117017	compound	trt	CCR1	long	other targets	0.05	10.190591	2.1579227
2020_11_04_CPJUMP1	BR00117003	crispr	negcon		long	other targets	0.05	13.818569	4.5465736
2020_11_04_CPJUMP1	BR00117019	compound	trt	GHSR	long	other targets	0.05	10.867763	5.3789387
2020_11_04_CPJUMP1	BR00117005	crispr	trt	FGF1	long	other targets	0.05	14.48648	8.293353
2020_11_04_CPJUMP1	BR00117000	crispr	trt	PTGIS	long	other targets	0.05	15.708452	7.599432
2020_11_04_CPJUMP1	BR00117016	compound	trt	CDK9	long	other targets	0.05	0.45644876	8.820625
2020_11_04_CPJUMP1	BR00117003	crispr	trt	ELANE	long	other targets	0.05	13.864654	6.983813
2020_11_04_CPJUMP1	BR00117017	compound	trt	CACNG1	long	other targets	0.05	10.053232	3.3137143
2020_11_04_CPJUMP1	BR00117003	crispr	negcon		long	other targets	0.05	12.960252	6.935348
2020_11_04_CPJUMP1	BR00117016	compound	trt	CA5A	long	other targets	0.05	10.333837	1.7015245
2020_11_04_CPJUMP1	BR00117000	crispr	trt	TGFBR1	long	other targets	0.05	13.713393	9.294769
2020_11_04_CPJUMP1	BR00117015	compound	trt	GJB4	long	other targets	0.05	9.548572	1.7244481
2020_11_04_CPJUMP1	BR00117005	crispr	trt	PLA2G1B	long	other targets	0.05	15.773013	0.69158083
2020_11_04_CPJUMP1	BR00117000	crispr	trt	PPAT	long	other targets	0.05	15.569407	7.423231
2020_11_04_CPJUMP1	BR00117003	crispr	trt	ASIC1	long	other targets	0.05	15.746922	8.006568
2020_11_04_CPJUMP1	BR00117004	crispr	trt	PDE3A	long	other targets	0.05	14.000167	9.201244
2020_11_04_CPJUMP1	BR00117019	compound	trt	PPAT	long	other targets	0.05	11.646332	6.1622667
2020_11_04_CPJUMP1	BR00117005	crispr	trt	ADA	long	other targets	0.05	16.873905	7.078148
2020_11_04_CPJUMP1	BR00117003	crispr	trt	ADRA2B	long	other targets	0.05	15.467161	7.336952
2020_11_04_CPJUMP1	BR00117015	compound	trt	CDC25A	long	other targets	0.05	9.929994	6.961042
2020_11_04_CPJUMP1	BR00117019	compound	trt	HIF1A	long	other targets	0.05	10.647123	5.084784
2020_11_04_CPJUMP1	BR00117015	compound	trt	HRH4	long	other targets	0.05	10.471708	1.4124149
2020_11_04_CPJUMP1	BR00117003	crispr	negcon		long	other targets	0.05	14.276389	4.099955
2020_11_04_CPJUMP1	BR00117016	compound	trt	SCNN1G	long	other targets	0.05	10.015286	1.5093838
2020_11_04_CPJUMP1	BR00117015	compound	trt	S100B	long	other targets	0.05	12.825494	3.0985732
2020_11_04_CPJUMP1	BR00117019	compound	trt	FPR1	long	other targets	0.05	11.853165	5.9763336
2020_11_04_CPJUMP1	BR00117003	crispr	poscon_cp	USP1	long	other targets	0.05	15.25178	6.3238072
2020_11_04_CPJUMP1	BR00117016	compound	trt	ICAM1	long	other targets	0.05	11.584434	7.1898603
2020_11_04_CPJUMP1	BR00117003	crispr	trt	CYP1A2	long	other targets	0.05	14.339838	5.811906
2020_11_04_CPJUMP1	BR00117015	compound	trt	CYP2A6	long	other targets	0.05	10.09529	1.5285565
2020_11_04_CPJUMP1	BR00117016	compound	trt	KDR	long	other targets	0.05	10.094716	4.2843
2020_11_04_CPJUMP1	BR00117015	compound	trt	HSP90AB1	long	other targets	0.05	3.3159363	8.555932
2020_11_04_CPJUMP1	BR00117016	compound	trt	CDK9	long	other targets	0.05	0.7142071	9.699111
2020_11_04_CPJUMP1	BR00117003	crispr	trt	GPR55	long	other targets	0.05	15.878589	7.6692734
2020_11_04_CPJUMP1	BR00117005	crispr	trt	GPR119	long	other targets	0.05	16.019032	7.002793
2020_11_04_CPJUMP1	BR00117015	compound	poscon_cp	USP1	long	other targets	0.05	-0.65506953	8.699954
2020_11_04_CPJUMP1	BR00117000	crispr	poscon_diverse	IMPDH1	long	other targets	0.05	15.457194	8.144056
2020_11_04_CPJUMP1	BR00117000	crispr	trt	GPR119	long	other targets	0.05	16.155552	2.0338018
2020_11_04_CPJUMP1	BR00117017	compound	trt	KCNH7	long	other targets	0.05	11.256287	4.0338492
2020_11_04_CPJUMP1	BR00117003	crispr	trt	S100B	long	other targets	0.05	15.553096	8.13924
2020_11_04_CPJUMP1	BR00117003	crispr	poscon_orf	MAPK14	long	other targets	0.05	13.906579	6.247414
2020_11_04_CPJUMP1	BR00117005	crispr	negcon		long	other targets	0.05	13.730897	5.932692
2020_11_04_CPJUMP1	BR00117016	compound	poscon_cp	IGF1R	long	other targets	0.05	6.7254453	7.6233597
2020_11_04_CPJUMP1	BR00117017	compound	trt	HSP90AB1	long	other targets	0.05	3.3054507	8.5558815
2020_11_04_CPJUMP1	BR00117019	compound	trt	PDE7A	long	other targets	0.05	12.306389	5.1808796
2020_11_04_CPJUMP1	BR00117017	compound	trt	KCNN1	long	other targets	0.05	10.62082	1.6063249
2020_11_04_CPJUMP1	BR00117004	crispr	negcon		long	other targets	0.05	15.651477	-0.071572326
2020_11_04_CPJUMP1	BR00117016	compound	trt	FOXM1	long	other targets	0.05	10.258295	4.8968773
2020_11_04_CPJUMP1	BR00117003	crispr	trt	COMT	long	other targets	0.05	15.640887	6.674214
2020_11_04_CPJUMP1	BR00117015	compound	poscon_orf	BRAF	long	other targets	0.05	10.152174	5.874221
2020_11_04_CPJUMP1	BR00117000	crispr	trt	CHRM3	long	other targets	0.05	16.220118	6.866072
2020_11_04_CPJUMP1	BR00117003	crispr	trt	DCK	long	other targets	0.05	15.810792	9.648514
2020_11_04_CPJUMP1	BR00117000	crispr	trt	SSTR2	long	other targets	0.05	13.788439	8.242806
2020_11_04_CPJUMP1	BR00117005	crispr	negcon		long	other targets	0.05	14.251782	5.1175795
2020_11_04_CPJUMP1	BR00117016	compound	trt	GLRA3	long	other targets	0.05	13.551014	6.4039774
2020_11_04_CPJUMP1	BR00117005	crispr	trt	CTSG	long	other targets	0.05	14.524576	8.192893
2020_11_04_CPJUMP1	BR00117000	crispr	trt	GRIN2A	long	other targets	0.05	16.563534	7.0074553
2020_11_04_CPJUMP1	BR00117003	crispr	trt	DHH	long	other targets	0.05	15.005447	8.647893
2020_11_04_CPJUMP1	BR00117019	compound	poscon_diverse	DNMT3A	long	other targets	0.05	7.438954	8.14387
2020_11_04_CPJUMP1	BR00117017	compound	trt	SIRT2	long	other targets	0.05	10.665287	5.713118
2020_11_04_CPJUMP1	BR00117000	crispr	trt	ADORA2A	long	other targets	0.05	15.897979	6.343191
2020_11_04_CPJUMP1	BR00117017	compound	trt	AGER	long	other targets	0.05	-0.6517002	8.7136345
2020_11_04_CPJUMP1	BR00117015	compound	trt	ALK	long	other targets	0.05	9.615515	5.287854
2020_11_04_CPJUMP1	BR00117004	crispr	trt	MAPK8	long	other targets	0.05	15.628438	0.29938936
2020_11_04_CPJUMP1	BR00117000	crispr	negcon		long	other targets	0.05	16.151186	1.9488428
2020_11_04_CPJUMP1	BR00117015	compound	poscon_diverse	CDK7	long	other targets	0.05	0.8507184	9.834292
2020_11_04_CPJUMP1	BR00117005	crispr	negcon		long	other targets	0.05	15.7751045	0.15114489
2020_11_04_CPJUMP1	BR00117003	crispr	negcon		long	other targets	0.05	14.444341	4.7105227
2020_11_04_CPJUMP1	BR00117000	crispr	trt	ICAM1	long	other targets	0.05	15.896025	6.7861934
2020_11_04_CPJUMP1	BR00117003	crispr	poscon_orf	BRAF	long	other targets	0.05	13.853869	7.012254
2020_11_04_CPJUMP1	BR00117000	crispr	trt	ADH1C	long	other targets	0.05	13.565077	6.5515895
2020_11_04_CPJUMP1	BR00117005	crispr	poscon_diverse	TUBB	long	other targets	0.05	15.627845	1.1176089
2020_11_04_CPJUMP1	BR00117017	compound	trt	GJB4	long	other targets	0.05	10.075451	3.232521
2020_11_04_CPJUMP1	BR00117019	compound	poscon_diverse	PAK4	long	other targets	0.05	0.8144391	9.716912
2020_11_04_CPJUMP1	BR00117019	compound	trt	KCNK1	long	other targets	0.05	11.222421	6.4245977
2020_11_04_CPJUMP1	BR00117016	compound	trt	HPGDS	long	other targets	0.05	10.042876	1.582451
2020_11_04_CPJUMP1	BR00117015	compound	trt	TGM2	long	other targets	0.05	12.739938	3.1704543
2020_11_04_CPJUMP1	BR00117005	crispr	trt	PTGIS	long	other targets	0.05	14.82381	7.55825
2020_11_04_CPJUMP1	BR00117000	crispr	trt	SCNN1G	long	other targets	0.05	16.212902	6.8877306
2020_11_04_CPJUMP1	BR00117004	crispr	trt	FGF1	long	other targets	0.05	15.443071	8.238605
2020_11_04_CPJUMP1	BR00117004	crispr	trt	CATSPER4	long	other targets	0.05	15.323017	10.252935
2020_11_04_CPJUMP1	BR00117005	crispr	trt	CACNG1	long	other targets	0.05	15.891396	1.3772709
2020_11_04_CPJUMP1	BR00117016	compound	trt	PDE3A	long	other targets	0.05	9.865569	1.4789444
2020_11_04_CPJUMP1	BR00117015	compound	trt	GPR119	long	other targets	0.05	9.885323	1.447726
2020_11_04_CPJUMP1	BR00117005	crispr	trt	HTR2C	long	other targets	0.05	14.324035	8.621434
2020_11_04_CPJUMP1	BR00117004	crispr	trt	CCR1	long	other targets	0.05	14.298663	5.352055
2020_11_04_CPJUMP1	BR00117003	crispr	poscon_orf	MAPK14	long	other targets	0.05	16.219213	6.809149
2020_11_04_CPJUMP1	BR00117019	compound	poscon_diverse	IMPDH1	long	other targets	0.05	4.600557	9.020793
2020_11_04_CPJUMP1	BR00117003	crispr	trt	PPARD	long	other targets	0.05	14.422267	9.155812
2020_11_04_CPJUMP1	BR00117016	compound	trt	CCND1	long	other targets	0.05	-0.034298595	10.819527
2020_11_04_CPJUMP1	BR00117017	compound	trt	CSF1R	long	other targets	0.05	6.2043753	7.4706078
2020_11_04_CPJUMP1	BR00117016	compound	poscon_diverse	AKT1	long	other targets	0.05	6.768003	6.764973
2020_11_04_CPJUMP1	BR00117019	compound	trt	PDE7A	long	other targets	0.05	12.022364	5.5526257
2020_11_04_CPJUMP1	BR00117000	crispr	poscon_diverse	HSP90AA1	long	other targets	0.05	14.184477	7.3931637
2020_11_04_CPJUMP1	BR00117003	crispr	poscon_cp	FLT3	long	other targets	0.05	15.495325	8.702264
2020_11_04_CPJUMP1	BR00117005	crispr	poscon_diverse	DNMT3A	long	other targets	0.05	13.418808	6.7645783
2020_11_04_CPJUMP1	BR00117017	compound	trt	AKR1B1	long	other targets	0.05	11.729704	5.7681956
2020_11_04_CPJUMP1	BR00117005	crispr	trt	TNF	long	other targets	0.05	15.78976	0.58027506
2020_11_04_CPJUMP1	BR00117017	compound	trt	PORCN	long	other targets	0.05	10.90367	6.672844
2020_11_04_CPJUMP1	BR00117005	crispr	trt	BTK	long	other targets	0.05	15.938998	1.2530103
2020_11_04_CPJUMP1	BR00117004	crispr	negcon		long	other targets	0.05	14.573731	5.6673136
2020_11_04_CPJUMP1	BR00117015	compound	trt	SIRT2	long	other targets	0.05	11.764184	4.390371
2020_11_04_CPJUMP1	BR00117005	crispr	negcon		long	other targets	0.05	14.633956	5.440339
2020_11_04_CPJUMP1	BR00117000	crispr	trt	PLA2G1B	long	other targets	0.05	13.965818	7.223781
2020_11_04_CPJUMP1	BR00117005	crispr	poscon_cp	CLK1	long	other targets	0.05	15.072878	7.803368
2020_11_04_CPJUMP1	BR00117015	compound	trt	FOXM1	long	other targets	0.05	15.369933	11.123564
2020_11_04_CPJUMP1	BR00117004	crispr	trt	CACNB4	long	other targets	0.05	16.003122	8.071952
2020_11_04_CPJUMP1	BR00117005	crispr	trt	CA14	long	other targets	0.05	14.670185	6.666026
2020_11_04_CPJUMP1	BR00117003	crispr	trt	HTR2C	long	other targets	0.05	15.014024	6.2225847
2020_11_04_CPJUMP1	BR00117003	crispr	trt	ITGB2	long	other targets	0.05	16.654371	7.57716
2020_11_04_CPJUMP1	BR00117016	compound	poscon_cp	PAK1	long	other targets	0.05	10.777707	6.340092
2020_11_04_CPJUMP1	BR00117019	compound	trt	PNLIP	long	other targets	0.05	13.090049	4.7007403
2020_11_04_CPJUMP1	BR00117004	crispr	poscon_cp	CLK1	long	other targets	0.05	15.265903	10.035517
2020_11_04_CPJUMP1	BR00117019	compound	trt	CSF1R	long	other targets	0.05	6.196203	7.4653645
2020_11_04_CPJUMP1	BR00117000	crispr	trt	AKR1B1	long	other targets	0.05	16.049976	2.0375407
2020_11_04_CPJUMP1	BR00117000	crispr	trt	PDE3A	long	other targets	0.05	13.337685	7.2647576
2020_11_04_CPJUMP1	BR00117015	compound	trt	CA5A	long	other targets	0.05	10.593891	1.8552138
2020_11_04_CPJUMP1	BR00117000	crispr	poscon_cp	ERBB2	long	other targets	0.05	14.538308	6.7723894
2020_11_04_CPJUMP1	BR00117003	crispr	trt	HBB	long	other targets	0.05	14.686271	7.9105544
2020_11_04_CPJUMP1	BR00117016	compound	trt	MAPK8	long	other targets	0.05	14.541358	1.006833
2020_11_04_CPJUMP1	BR00117004	crispr	trt	DDR2	long	other targets	0.05	14.578931	9.56692
2020_11_04_CPJUMP1	BR00117017	compound	trt	PLA2G1B	long	other targets	0.05	8.940341	13.601585
2020_11_04_CPJUMP1	BR00117003	crispr	trt	IL1B	long	other targets	0.05	15.689714	0.5720386
2020_11_04_CPJUMP1	BR00117004	crispr	trt	AGER	long	other targets	0.05	14.616057	5.6192913
2020_11_04_CPJUMP1	BR00117016	compound	trt	PORCN	long	other targets	0.05	11.55129	5.3364835
2020_11_04_CPJUMP1	BR00117004	crispr	negcon		long	other targets	0.05	14.272271	4.796391
2020_11_04_CPJUMP1	BR00117000	crispr	trt	PRKCE	long	other targets	0.05	15.492438	7.1629095
2020_11_04_CPJUMP1	BR00117003	crispr	negcon		long	other targets	0.05	15.150842	5.770125
2020_11_04_CPJUMP1	BR00117005	crispr	poscon_diverse	NAMPT	long	other targets	0.05	15.852245	10.339895
2020_11_04_CPJUMP1	BR00117005	crispr	trt	VEGFA	long	other targets	0.05	14.07319	8.434057
2020_11_04_CPJUMP1	BR00117000	crispr	poscon_diverse	RET	long	other targets	0.05	16.048779	2.0153458
2020_11_04_CPJUMP1	BR00117005	crispr	poscon_cp	PAK1	long	other targets	0.05	13.993826	5.732618
2020_11_04_CPJUMP1	BR00117000	crispr	trt	IL1B	long	other targets	0.05	14.404688	8.20925
2020_11_04_CPJUMP1	BR00117000	crispr	trt	S1PR1	long	other targets	0.05	14.305584	5.9961886
2020_11_04_CPJUMP1	BR00117019	compound	trt	ITGB2	long	other targets	0.05	10.267665	3.1969755
2020_11_04_CPJUMP1	BR00117017	compound	trt	LCK	long	other targets	0.05	4.6517296	8.062491
2020_11_04_CPJUMP1	BR00117017	compound	trt	GHSR	long	other targets	0.05	10.930609	5.492911
2020_11_04_CPJUMP1	BR00117015	compound	trt	HIF1A	long	other targets	0.05	12.635135	2.7750378
2020_11_04_CPJUMP1	BR00117019	compound	trt	GLRA3	long	other targets	0.05	10.95291	4.330271
2020_11_04_CPJUMP1	BR00117005	crispr	trt	LCK	long	other targets	0.05	15.171395	6.743262
2020_11_04_CPJUMP1	BR00117004	crispr	poscon_orf	BRAF	long	other targets	0.05	14.046449	6.9883866
2020_11_04_CPJUMP1	BR00117004	crispr	trt	CYP1A2	long	other targets	0.05	16.010136	8.3010845
2020_11_04_CPJUMP1	BR00117004	crispr	negcon		long	other targets	0.05	14.6950445	6.421594
2020_11_04_CPJUMP1	BR00117005	crispr	trt	PTK2B	long	other targets	0.05	14.048	3.8549936
2020_11_04_CPJUMP1	BR00117004	crispr	trt	HTR2C	long	other targets	0.05	14.289215	8.650567
2020_11_04_CPJUMP1	BR00117017	compound	trt	COMT	long	other targets	0.05	13.31619	3.0083098
2020_11_04_CPJUMP1	BR00117003	crispr	trt	GPR119	long	other targets	0.05	15.701741	7.2619047
2020_11_04_CPJUMP1	BR00117019	compound	poscon_diverse	PIK3CG	long	other targets	0.05	0.11871281	10.142058
2020_11_04_CPJUMP1	BR00117017	compound	trt	S1PR1	long	other targets	0.05	7.1908855	6.5172243
2020_11_04_CPJUMP1	BR00117000	crispr	negcon		long	other targets	0.05	13.937383	5.2787957
2020_11_04_CPJUMP1	BR00117000	crispr	negcon		long	other targets	0.05	14.317496	6.2368975
2020_11_04_CPJUMP1	BR00117017	compound	trt	ELANE	long	other targets	0.05	12.04622	5.266498
2020_11_04_CPJUMP1	BR00117000	crispr	trt	KCNJ1	long	other targets	0.05	13.342583	6.6862736
2020_11_04_CPJUMP1	BR00117000	crispr	trt	ITGB2	long	other targets	0.05	16.35673	1.7711575
2020_11_04_CPJUMP1	BR00117004	crispr	trt	AVPR1A	long	other targets	0.05	15.468072	0.53987646
2020_11_04_CPJUMP1	BR00117003	crispr	trt	ADA	long	other targets	0.05	16.125637	6.754552
2020_11_04_CPJUMP1	BR00117005	crispr	trt	CHRM2	long	other targets	0.05	13.965054	6.5925083
2020_11_04_CPJUMP1	BR00117016	compound	trt	ASIC1	long	other targets	0.05	9.128112	5.36914
2020_11_04_CPJUMP1	BR00117017	compound	trt	CACNG1	long	other targets	0.05	12.939744	3.823677
2020_11_04_CPJUMP1	BR00117000	crispr	trt	CA5A	long	other targets	0.05	14.119034	7.40275
2020_11_04_CPJUMP1	BR00117016	compound	poscon_diverse	NAMPT	long	other targets	0.05	4.692907	9.5484
2020_11_04_CPJUMP1	BR00117015	compound	trt	SCNN1G	long	other targets	0.05	11.626771	3.8032377
2020_11_04_CPJUMP1	BR00117005	crispr	trt	S1PR1	long	other targets	0.05	16.873484	6.988392
2020_11_04_CPJUMP1	BR00117000	crispr	trt	SIRT2	long	other targets	0.05	16.126692	7.7220564
2020_11_04_CPJUMP1	BR00117016	compound	trt	PRKCB	long	other targets	0.05	12.541535	4.066708
2020_11_04_CPJUMP1	BR00117000	crispr	trt	ALK	long	other targets	0.05	14.633825	7.031359
2020_11_04_CPJUMP1	BR00117019	compound	trt	CHRM3	long	other targets	0.05	13.118083	4.6561437
2020_11_04_CPJUMP1	BR00117019	compound	poscon_cp	USP1	long	other targets	0.05	11.055839	6.3663654
2020_11_04_CPJUMP1	BR00117017	compound	trt	HTR3A	long	other targets	0.05	9.920838	3.1117582
2020_11_04_CPJUMP1	BR00117003	crispr	trt	CA14	long	other targets	0.05	14.873251	7.2927704
2020_11_04_CPJUMP1	BR00117017	compound	trt	TGM2	long	other targets	0.05	13.127766	3.6553082
2020_11_04_CPJUMP1	BR00117004	crispr	trt	BTK	long	other targets	0.05	15.197756	7.8332934
2020_11_04_CPJUMP1	BR00117005	crispr	trt	HIF1A	long	other targets	0.05	16.940746	7.1029534
2020_11_04_CPJUMP1	BR00117016	compound	poscon_cp	HDAC3	long	other targets	0.05	10.254959	6.5794516
2020_11_04_CPJUMP1	BR00117000	crispr	trt	SLC7A11	long	other targets	0.05	13.791798	8.316211
2020_11_04_CPJUMP1	BR00117003	crispr	trt	IL1B	long	other targets	0.05	14.916832	9.143113
2020_11_04_CPJUMP1	BR00117004	crispr	trt	TNNC1	long	other targets	0.05	15.434647	9.313986
2020_11_04_CPJUMP1	BR00117003	crispr	trt	HSP90AB1	long	other targets	0.05	14.277076	7.547891
2020_11_04_CPJUMP1	BR00117004	crispr	trt	CA14	long	other targets	0.05	14.893063	6.1440325
2020_11_04_CPJUMP1	BR00117003	crispr	trt	ALDH2	long	other targets	0.05	14.823183	9.390142
2020_11_04_CPJUMP1	BR00117003	crispr	trt	CCND1	long	other targets	0.05	15.6386795	0.7918136
2020_11_04_CPJUMP1	BR00117004	crispr	poscon_cp	PAK1	long	other targets	0.05	15.332068	10.009971
2020_11_04_CPJUMP1	BR00117000	crispr	trt	AGER	long	other targets	0.05	16.066832	1.9693447
2020_11_04_CPJUMP1	BR00117005	crispr	trt	PTK2B	long	other targets	0.05	15.694685	-0.04930258
2020_11_04_CPJUMP1	BR00117016	compound	trt	DCK	long	other targets	0.05	3.0029035	9.77032
2020_11_04_CPJUMP1	BR00117016	compound	trt	ADRA2B	long	other targets	0.05	11.907968	4.512741
2020_11_04_CPJUMP1	BR00117004	crispr	trt	PTGIR	long	other targets	0.05	14.086558	5.199943
2020_11_04_CPJUMP1	BR00117003	crispr	poscon_cp	JAK1	long	other targets	0.05	15.005788	9.440177
2020_11_04_CPJUMP1	BR00117000	crispr	negcon		long	other targets	0.05	14.5358515	5.376648
2020_11_04_CPJUMP1	BR00117000	crispr	trt	AVPR1A	long	other targets	0.05	14.373213	7.4030447
2020_11_04_CPJUMP1	BR00117000	crispr	trt	PARP3	long	other targets	0.05	14.081645	7.2020006
2020_11_04_CPJUMP1	BR00117000	crispr	trt	SLC29A1	long	other targets	0.05	16.360853	1.7152064
2020_11_04_CPJUMP1	BR00117004	crispr	trt	HCK	long	other targets	0.05	15.828602	1.1301622
2020_11_04_CPJUMP1	BR00117015	compound	trt	ADORA2A	long	other targets	0.05	10.03167	3.1929257
2020_11_04_CPJUMP1	BR00117005	crispr	trt	ADRA2B	long	other targets	0.05	15.976419	7.5157366
2020_11_04_CPJUMP1	BR00117004	crispr	trt	ITGB2	long	other targets	0.05	15.542526	8.886496
2020_11_04_CPJUMP1	BR00117000	crispr	negcon		long	other targets	0.05	16.07427	1.943302
2020_11_04_CPJUMP1	BR00117016	compound	trt	KCNN1	long	other targets	0.05	9.907852	1.489752
2020_11_04_CPJUMP1	BR00117016	compound	trt	RGS4	long	other targets	0.05	11.3897295	5.6268682
2020_11_04_CPJUMP1	BR00117004	crispr	negcon		long	other targets	0.05	14.335118	6.5888753
2020_11_04_CPJUMP1	BR00117005	crispr	poscon_diverse	PIK3CG	long	other targets	0.05	14.705562	7.901055
2020_11_04_CPJUMP1	BR00117016	compound	trt	ADRA2B	long	other targets	0.05	11.897426	4.6554933
2020_11_04_CPJUMP1	BR00117017	compound	trt	DHH	long	other targets	0.05	11.498233	6.0453415
2020_11_04_CPJUMP1	BR00117005	crispr	trt	HSD11B1	long	other targets	0.05	13.865952	8.684696
2020_11_04_CPJUMP1	BR00117016	compound	trt	ADH1C	long	other targets	0.05	14.30743	4.667273
2020_11_04_CPJUMP1	BR00117004	crispr	negcon		long	other targets	0.05	14.081996	4.447022
2020_11_04_CPJUMP1	BR00117016	compound	trt	CACNB4	long	other targets	0.05	10.67428	1.755951
2020_11_04_CPJUMP1	BR00117017	compound	trt	TNNC1	long	other targets	0.05	11.625254	6.726292
2020_11_04_CPJUMP1	BR00117016	compound	trt	PRKCB	long	other targets	0.05	12.997135	3.383451
2020_11_04_CPJUMP1	BR00117019	compound	trt	SLC7A11	long	other targets	0.05	11.632945	3.6359115
2020_11_04_CPJUMP1	BR00117019	compound	trt	CYP1A2	long	other targets	0.05	12.932298	4.536888
2020_11_04_CPJUMP1	BR00117004	crispr	trt	GHSR	long	other targets	0.05	16.351723	8.697618
2020_11_04_CPJUMP1	BR00117004	crispr	trt	TUBB4B	long	other targets	0.05	15.481782	9.607656
2020_11_04_CPJUMP1	BR00117003	crispr	poscon_cp	CLK1	long	other targets	0.05	15.862595	9.64447
2020_11_04_CPJUMP1	BR00117000	crispr	trt	CCND1	long	other targets	0.05	14.135294	3.7189074
2020_11_04_CPJUMP1	BR00117016	compound	trt	RPL3	long	other targets	0.05	7.5622573	8.243326
2020_11_04_CPJUMP1	BR00117005	crispr	trt	ICAM1	long	other targets	0.05	15.04007	5.8024855
2020_11_04_CPJUMP1	BR00117015	compound	trt	RPL23A	long	other targets	0.05	0.43808392	8.917061
2020_11_04_CPJUMP1	BR00117017	compound	poscon_cp	DYRK1B	long	other targets	0.05	11.793175	5.469224
2020_11_04_CPJUMP1	BR00117016	compound	poscon_diverse	IMPDH1	long	other targets	0.05	4.5976543	9.017675
2020_11_04_CPJUMP1	BR00117019	compound	trt	CASP3	long	other targets	0.05	11.530156	6.335454
2020_11_04_CPJUMP1	BR00117015	compound	trt	TBXAS1	long	other targets	0.05	11.623122	3.451443
2020_11_04_CPJUMP1	BR00117005	crispr	trt	CHRM3	long	other targets	0.05	15.912576	1.2541556
2020_11_04_CPJUMP1	BR00117000	crispr	trt	GPR119	long	other targets	0.05	15.815414	6.4699917
2020_11_04_CPJUMP1	BR00117000	crispr	poscon_diverse	PIK3CG	long	other targets	0.05	12.797663	5.511967
2020_11_04_CPJUMP1	BR00117019	compound	trt	SLC29A1	long	other targets	0.05	12.325798	5.819195
2020_11_04_CPJUMP1	BR00117003	crispr	trt	OPRL1	long	other targets	0.05	13.820246	9.250138
2020_11_04_CPJUMP1	BR00117000	crispr	trt	KCNMA1	long	other targets	0.05	15.95304	6.6179833
2020_11_04_CPJUMP1	BR00117004	crispr	negcon		long	other targets	0.05	14.498771	3.3166084
2020_11_04_CPJUMP1	BR00117003	crispr	negcon		long	other targets	0.05	15.336244	0.80318564
2020_11_04_CPJUMP1	BR00117015	compound	trt	KCTD16	long	other targets	0.05	10.998689	4.6112666
2020_11_04_CPJUMP1	BR00117016	compound	trt	PARP3	long	other targets	0.05	13.294092	4.4550095
2020_11_04_CPJUMP1	BR00117004	crispr	trt	PNLIP	long	other targets	0.05	15.453915	6.709636
2020_11_04_CPJUMP1	BR00117005	crispr	poscon_diverse	CHEK2	long	other targets	0.05	14.659142	8.481327
2020_11_04_CPJUMP1	BR00117016	compound	trt	SSTR2	long	other targets	0.05	10.116458	3.2769058
2020_11_04_CPJUMP1	BR00117000	crispr	trt	FOXM1	long	other targets	0.05	16.3183	1.8683043
2020_11_04_CPJUMP1	BR00117015	compound	trt	SLC7A11	long	other targets	0.05	12.030048	3.3253586
2020_11_04_CPJUMP1	BR00117015	compound	trt	HTR2C	long	other targets	0.05	12.911834	5.05761
2020_11_04_CPJUMP1	BR00117004	crispr	trt	DCK	long	other targets	0.05	14.963734	8.39963
2020_11_04_CPJUMP1	BR00117017	compound	poscon_cp	EZH2	long	other targets	0.05	11.3212	5.034599
2020_11_04_CPJUMP1	BR00117005	crispr	trt	HTR2C	long	other targets	0.05	15.239028	7.3778806
2020_11_04_CPJUMP1	BR00117016	compound	poscon_cp	USP1	long	other targets	0.05	11.061364	6.462214
2020_11_04_CPJUMP1	BR00117019	compound	trt	CHRM2	long	other targets	0.05	9.828246	1.8110111
2020_11_04_CPJUMP1	BR00117016	compound	trt	KCNMA1	long	other targets	0.05	10.978094	4.578151
2020_11_04_CPJUMP1	BR00117004	crispr	poscon_orf	MAPK14	long	other targets	0.05	13.787038	6.1810436
2020_11_04_CPJUMP1	BR00117015	compound	poscon_orf	BRAF	long	other targets	0.05	12.632531	4.507343
2020_11_04_CPJUMP1	BR00117015	compound	poscon_cp	FLT3	long	other targets	0.05	4.3226547	8.268529
2020_11_04_CPJUMP1	BR00117019	compound	poscon_cp	CLK1	long	other targets	0.05	13.146586	4.203171
2020_11_04_CPJUMP1	BR00117004	crispr	trt	S1PR1	long	other targets	0.05	15.95642	1.9584839
2020_11_04_CPJUMP1	BR00117000	crispr	negcon		long	other targets	0.05	13.641335	6.0037913
2020_11_04_CPJUMP1	BR00117016	compound	poscon_cp	FLT3	long	other targets	0.05	4.2909846	8.282415
2020_11_04_CPJUMP1	BR00117019	compound	poscon_diverse	AKT1	long	other targets	0.05	6.766527	6.8234935
2020_11_04_CPJUMP1	BR00117000	crispr	trt	S1PR2	long	other targets	0.05	13.677671	6.05941
2020_11_04_CPJUMP1	BR00117004	crispr	trt	GPR55	long	other targets	0.05	16.218569	8.37668
2020_11_04_CPJUMP1	BR00117000	crispr	trt	PRKCB	long	other targets	0.05	13.165954	6.515765
2020_11_04_CPJUMP1	BR00117004	crispr	trt	CA14	long	other targets	0.05	14.092016	4.81346
2020_11_04_CPJUMP1	BR00117003	crispr	trt	PPAT	long	other targets	0.05	15.686251	7.9914064
2020_11_04_CPJUMP1	BR00117016	compound	trt	CCND1	long	other targets	0.05	9.023666	5.3858747
2020_11_04_CPJUMP1	BR00117000	crispr	trt	ALDH2	long	other targets	0.05	14.486155	7.7684317
2020_11_04_CPJUMP1	BR00117019	compound	trt	KDR	long	other targets	0.05	10.160192	4.1296473
2020_11_04_CPJUMP1	BR00117000	crispr	trt	KCNQ2	long	other targets	0.05	16.397097	6.9761124
2020_11_04_CPJUMP1	BR00117004	crispr	poscon_diverse	CHEK2	long	other targets	0.05	14.509524	7.474395
2020_11_04_CPJUMP1	BR00117005	crispr	negcon		long	other targets	0.05	14.022679	6.110039
2020_11_04_CPJUMP1	BR00117000	crispr	trt	CCR1	long	other targets	0.05	13.647303	6.4472175
2020_11_04_CPJUMP1	BR00117000	crispr	negcon		long	other targets	0.05	14.263745	3.5651054
2020_11_04_CPJUMP1	BR00117005	crispr	poscon_diverse	HSP90AA1	long	other targets	0.05	14.074248	8.429288
2020_11_04_CPJUMP1	BR00117000	crispr	trt	COMT	long	other targets	0.05	16.333527	7.1969285
2020_11_04_CPJUMP1	BR00117019	compound	trt	RPL23A	long	other targets	0.05	0.47050497	9.104713
2020_11_04_CPJUMP1	BR00117016	compound	trt	CASP3	long	other targets	0.05	13.203975	3.3142638
2020_11_04_CPJUMP1	BR00117003	crispr	negcon		long	other targets	0.05	15.619587	0.5237367
2020_11_04_CPJUMP1	BR00117004	crispr	trt	SLC7A11	long	other targets	0.05	15.70027	10.411113
2020_11_04_CPJUMP1	BR00117015	compound	trt	KCNJ1	long	other targets	0.05	13.247072	4.625171
2020_11_04_CPJUMP1	BR00117016	compound	trt	ALK	long	other targets	0.05	9.675785	5.226647
2020_11_04_CPJUMP1	BR00117000	crispr	trt	PORCN	long	other targets	0.05	13.790704	8.066016
2020_11_04_CPJUMP1	BR00117019	compound	trt	GHSR	long	other targets	0.05	9.969785	3.3998377
2020_11_04_CPJUMP1	BR00117019	compound	trt	BTK	long	other targets	0.05	11.58705	1.8629098
2020_11_04_CPJUMP1	BR00117004	crispr	negcon		long	other targets	0.05	13.5138	7.1836634
2020_11_04_CPJUMP1	BR00117019	compound	trt	MME	long	other targets	0.05	13.290494	3.4721549
2020_11_04_CPJUMP1	BR00117017	compound	trt	CSK	long	other targets	0.05	10.478346	2.6162028
2020_11_04_CPJUMP1	BR00117004	crispr	poscon_orf	CDK2	long	other targets	0.05	15.649054	9.888202
2020_11_04_CPJUMP1	BR00117000	crispr	trt	OPRL1	long	other targets	0.05	13.952237	7.6780834
2020_11_04_CPJUMP1	BR00117016	compound	trt	CYP2A6	long	other targets	0.05	9.856896	1.5090808
2020_11_04_CPJUMP1	BR00117019	compound	poscon_diverse	CHEK2	long	other targets	0.05	0.46393192	8.731255
2020_11_04_CPJUMP1	BR00117017	compound	trt	S100B	long	other targets	0.05	12.401011	4.571429
2020_11_04_CPJUMP1	BR00117004	crispr	negcon		long	other targets	0.05	14.351648	5.685344
2020_11_04_CPJUMP1	BR00117015	compound	trt	ICAM1	long	other targets	0.05	15.5002365	11.223562
2020_11_04_CPJUMP1	BR00117005	crispr	trt	DCK	long	other targets	0.05	15.217596	9.114974
2020_11_04_CPJUMP1	BR00117015	compound	trt	GJB4	long	other targets	0.05	9.549905	1.7246827
2020_11_04_CPJUMP1	BR00117015	compound	trt	LCK	long	other targets	0.05	4.6421647	8.073909
2020_11_04_CPJUMP1	BR00117000	crispr	trt	CHRM2	long	other targets	0.05	14.91056	8.168684
2020_11_04_CPJUMP1	BR00117004	crispr	negcon		long	other targets	0.05	14.936936	6.9127717
2020_11_04_CPJUMP1	BR00117004	crispr	trt	BAX	long	other targets	0.05	15.292789	8.424295
2020_11_04_CPJUMP1	BR00117019	compound	trt	PLA2G1B	long	other targets	0.05	12.858737	5.0755596
2020_11_04_CPJUMP1	BR00117019	compound	poscon_diverse	NAMPT	long	other targets	0.05	4.6933565	9.562365
2020_11_04_CPJUMP1	BR00117000	crispr	poscon_cp	PAK1	long	other targets	0.05	15.192115	6.9465322
2020_11_04_CPJUMP1	BR00117000	crispr	trt	CHRM2	long	other targets	0.05	14.442567	5.77738
2020_11_04_CPJUMP1	BR00117016	compound	trt	DDR2	long	other targets	0.05	9.8060665	3.581178
2020_11_04_CPJUMP1	BR00117004	crispr	trt	TUBB4B	long	other targets	0.05	15.607526	0.4255708
2020_11_04_CPJUMP1	BR00117017	compound	trt	UGT1A9	long	other targets	0.05	12.896998	3.4063532
2020_11_04_CPJUMP1	BR00117003	crispr	trt	ATM	long	other targets	0.05	15.093753	8.850292
2020_11_04_CPJUMP1	BR00117003	crispr	poscon_diverse	DNMT3A	long	other targets	0.05	12.8307295	5.572909
2020_11_04_CPJUMP1	BR00117000	crispr	poscon_cp	HDAC3	long	other targets	0.05	15.8536415	8.4701395
2020_11_04_CPJUMP1	BR00117004	crispr	poscon_cp	BRD4	long	other targets	0.05	15.682898	8.637517
2020_11_04_CPJUMP1	BR00117004	crispr	trt	PDE4D	long	other targets	0.05	16.033724	8.559127
2020_11_04_CPJUMP1	BR00117005	crispr	trt	PTGIS	long	other targets	0.05	13.96962	5.240195
2020_11_04_CPJUMP1	BR00117005	crispr	trt	FPR1	long	other targets	0.05	16.232609	7.158137
2020_11_04_CPJUMP1	BR00117005	crispr	poscon_diverse	RET	long	other targets	0.05	14.687379	8.997355
2020_11_04_CPJUMP1	BR00117017	compound	trt	FPR1	long	other targets	0.05	6.9754443	7.8290057
2020_11_04_CPJUMP1	BR00117003	crispr	trt	KCNN1	long	other targets	0.05	16.035688	7.3345795
2020_11_04_CPJUMP1	BR00117000	crispr	trt	S100B	long	other targets	0.05	15.1062565	6.9638643
2020_11_04_CPJUMP1	BR00117004	crispr	trt	TUBB3	long	other targets	0.05	15.800347	10.719443
2020_11_04_CPJUMP1	BR00117004	crispr	trt	HCK	long	other targets	0.05	15.988864	8.373819
2020_11_04_CPJUMP1	BR00117017	compound	trt	GUCY1B1	long	other targets	0.05	13.113187	3.24637
2020_11_04_CPJUMP1	BR00117015	compound	trt	ICAM1	long	other targets	0.05	11.581987	7.188858
2020_11_04_CPJUMP1	BR00117004	crispr	poscon_diverse	PIK3CG	long	other targets	0.05	14.795853	8.40774
2020_11_04_CPJUMP1	BR00117017	compound	trt	AVPR1A	long	other targets	0.05	10.885819	6.314911
2020_11_04_CPJUMP1	BR00117016	compound	trt	PPAT	long	other targets	0.05	12.8503065	5.4433274
2020_11_04_CPJUMP1	BR00117019	compound	poscon_diverse	HSP90AA1	long	other targets	0.05	3.3346844	8.575822
2020_11_04_CPJUMP1	BR00117017	compound	trt	PLA2G1B	long	other targets	0.05	12.889012	4.9882383
2020_11_04_CPJUMP1	BR00117004	crispr	trt	FOXM1	long	other targets	0.05	15.913981	1.4342756
2020_11_04_CPJUMP1	BR00117003	crispr	poscon_diverse	TUBB	long	other targets	0.05	15.575961	9.705975
2020_11_04_CPJUMP1	BR00117016	compound	trt	CYP3A4	long	other targets	0.05	4.286467	8.244001
2020_11_04_CPJUMP1	BR00117005	crispr	trt	SIRT2	long	other targets	0.05	15.89476	7.7697873
2020_11_04_CPJUMP1	BR00117016	compound	trt	KCNN4	long	other targets	0.05	12.532477	3.7512805
2020_11_04_CPJUMP1	BR00117015	compound	trt	RPL3	long	other targets	0.05	7.5592403	8.245065
2020_11_04_CPJUMP1	BR00117016	compound	trt	RNASE1	long	other targets	0.05	12.314675	5.2666693
2020_11_04_CPJUMP1	BR00117005	crispr	trt	CSK	long	other targets	0.05	13.90274	6.577895
2020_11_04_CPJUMP1	BR00117004	crispr	trt	PRKCE	long	other targets	0.05	15.919644	8.625807
2020_11_04_CPJUMP1	BR00117000	crispr	poscon_diverse	TUBB	long	other targets	0.05	15.288157	7.2480383
2020_11_04_CPJUMP1	BR00117015	compound	trt	FOXM1	long	other targets	0.05	10.217211	4.774623
2020_11_04_CPJUMP1	BR00117019	compound	trt	S1PR2	long	other targets	0.05	14.351847	4.931994
2020_11_04_CPJUMP1	BR00117003	crispr	poscon_diverse	AKT1	long	other targets	0.05	15.704158	9.154967
2020_11_04_CPJUMP1	BR00117003	crispr	negcon		long	other targets	0.05	14.764987	5.800598
2020_11_04_CPJUMP1	BR00117005	crispr	trt	BAX	long	other targets	0.05	14.155802	8.074051
2020_11_04_CPJUMP1	BR00117015	compound	trt	CTSG	long	other targets	0.05	7.060525	6.638318
2020_11_04_CPJUMP1	BR00117019	compound	trt	CYP2A6	long	other targets	0.05	9.871277	1.6703688
2020_11_04_CPJUMP1	BR00117005	crispr	trt	DHH	long	other targets	0.05	15.314443	9.723396
2020_11_04_CPJUMP1	BR00117017	compound	trt	CHRM2	long	other targets	0.05	10.55903	4.0424705
2020_11_04_CPJUMP1	BR00117000	crispr	trt	MAPK8	long	other targets	0.05	15.5126	7.961624
2020_11_04_CPJUMP1	BR00117016	compound	poscon_orf	MAPK14	long	other targets	0.05	9.94498	5.69779
2020_11_04_CPJUMP1	BR00117016	compound	trt	PRKCE	long	other targets	0.05	7.2954187	7.0679483
2020_11_04_CPJUMP1	BR00117005	crispr	negcon		long	other targets	0.05	16.263395	7.018174
2020_11_04_CPJUMP1	BR00117003	crispr	poscon_diverse	PIK3CG	long	other targets	0.05	14.98329	7.625621
2020_11_04_CPJUMP1	BR00117000	crispr	trt	PORCN	long	other targets	0.05	16.047737	1.9440415
2020_11_04_CPJUMP1	BR00117015	compound	poscon_diverse	KRAS	long	other targets	0.05	7.014146	10.939145
2020_11_04_CPJUMP1	BR00117017	compound	trt	ALDH2	long	other targets	0.05	11.164796	3.8056216
2020_11_04_CPJUMP1	BR00117004	crispr	trt	SIRT2	long	other targets	0.05	15.950674	9.016431
2020_11_04_CPJUMP1	BR00117017	compound	trt	HDAC6	long	other targets	0.05	11.916662	5.6588364
2020_11_04_CPJUMP1	BR00117000	crispr	trt	ASIC1	long	other targets	0.05	13.71961	6.9634395
2020_11_04_CPJUMP1	BR00117019	compound	trt	PDE4D	long	other targets	0.05	10.126052	3.2276187
2020_11_04_CPJUMP1	BR00117016	compound	poscon_diverse	PIK3CG	long	other targets	0.05	0.11057065	10.14888
2020_11_04_CPJUMP1	BR00117016	compound	trt	KCNQ2	long	other targets	0.05	12.159676	4.135088
2020_11_04_CPJUMP1	BR00117004	crispr	trt	NTRK1	long	other targets	0.05	16.004562	1.299188
2020_11_04_CPJUMP1	BR00117015	compound	trt	VEGFA	long	other targets	0.05	10.844912	4.201045
2020_11_04_CPJUMP1	BR00117015	compound	trt	ADA	long	other targets	0.05	10.486511	7.772693
2020_11_04_CPJUMP1	BR00117005	crispr	poscon_diverse	DNMT3A	long	other targets	0.05	13.824172	7.0108323
2020_11_04_CPJUMP1	BR00117004	crispr	trt	GJB4	long	other targets	0.05	13.478387	7.805248
2020_11_04_CPJUMP1	BR00117019	compound	trt	GAA	long	other targets	0.05	13.177297	3.6026666
2020_11_04_CPJUMP1	BR00117004	crispr	trt	OPRL1	long	other targets	0.05	15.018338	9.644376
2020_11_04_CPJUMP1	BR00117015	compound	trt	HTR3A	long	other targets	0.05	9.757659	3.008571
2020_11_04_CPJUMP1	BR00117015	compound	trt	FPR1	long	other targets	0.05	11.997919	5.5842876
2020_11_04_CPJUMP1	BR00117017	compound	trt	ATM	long	other targets	0.05	12.737026	4.0311813
2020_11_04_CPJUMP1	BR00117015	compound	trt	EDNRB	long	other targets	0.05	13.0223675	5.0390005
2020_11_04_CPJUMP1	BR00117017	compound	trt	ATM	long	other targets	0.05	6.8589716	7.76702
2020_11_04_CPJUMP1	BR00117005	crispr	trt	PDPK1	long	other targets	0.05	15.855434	0.5578427
2020_11_04_CPJUMP1	BR00117005	crispr	trt	GAA	long	other targets	0.05	15.182891	8.504021
2020_11_04_CPJUMP1	BR00117017	compound	poscon_diverse	NAMPT	long	other targets	0.05	4.6934686	9.562827
2020_11_04_CPJUMP1	BR00117004	crispr	poscon_orf	MAPK14	long	other targets	0.05	14.631729	5.662915
2020_11_04_CPJUMP1	BR00117005	crispr	trt	ALK	long	other targets	0.05	14.742503	6.5946627
2020_11_04_CPJUMP1	BR00117000	crispr	trt	SLC29A1	long	other targets	0.05	13.743576	7.5002036
2020_11_04_CPJUMP1	BR00117005	crispr	trt	RGS4	long	other targets	0.05	14.3808	3.4061205
2020_11_04_CPJUMP1	BR00117000	crispr	poscon_cp	EZH2	long	other targets	0.05	15.412434	6.5696573
2020_11_04_CPJUMP1	BR00117015	compound	trt	PPAT	long	other targets	0.05	11.871144	5.948275
2020_11_04_CPJUMP1	BR00117004	crispr	trt	KCNQ2	long	other targets	0.05	15.856457	0.7207838
2020_11_04_CPJUMP1	BR00117000	crispr	trt	KCNH7	long	other targets	0.05	13.564901	7.98515
2020_11_04_CPJUMP1	BR00117004	crispr	trt	ALK	long	other targets	0.05	14.074601	5.565387
2020_11_04_CPJUMP1	BR00117016	compound	trt	IL1B	long	other targets	0.05	11.5313635	4.6126614
2020_11_04_CPJUMP1	BR00117003	crispr	poscon_cp	JAK1	long	other targets	0.05	14.459181	5.0665503
2020_11_04_CPJUMP1	BR00117015	compound	trt	LYN	long	other targets	0.05	5.866338	7.527731
2020_11_04_CPJUMP1	BR00117015	compound	trt	HSD11B1	long	other targets	0.05	9.575979	1.7196425
2020_11_04_CPJUMP1	BR00117015	compound	trt	PARP3	long	other targets	0.05	12.475981	5.616173
2020_11_04_CPJUMP1	BR00117019	compound	trt	MMP2	long	other targets	0.05	10.86892	7.262727
2020_11_04_CPJUMP1	BR00117000	crispr	trt	KCNN4	long	other targets	0.05	16.521856	7.000694
2020_11_04_CPJUMP1	BR00117017	compound	poscon_cp	USP1	long	other targets	0.05	10.964892	6.3397083
2020_11_04_CPJUMP1	BR00117005	crispr	poscon_diverse	TUBB	long	other targets	0.05	14.723179	8.496073
2020_11_04_CPJUMP1	BR00117005	crispr	trt	KCNN4	long	other targets	0.05	15.3304405	9.683036
2020_11_04_CPJUMP1	BR00117003	crispr	trt	KCNJ1	long	other targets	0.05	15.588998	6.8247952
2020_11_04_CPJUMP1	BR00117019	compound	trt	ADRA2B	long	other targets	0.05	11.187373	4.1379037
2020_11_04_CPJUMP1	BR00117000	crispr	poscon_cp	USP1	long	other targets	0.05	15.212714	7.427519
2020_11_04_CPJUMP1	BR00117005	crispr	negcon		long	other targets	0.05	14.489131	5.6632547
2020_11_04_CPJUMP1	BR00117003	crispr	negcon		long	other targets	0.05	14.475143	3.2271256
2020_11_04_CPJUMP1	BR00117003	crispr	trt	KCNK1	long	other targets	0.05	16.073914	7.7499075
2020_11_04_CPJUMP1	BR00117005	crispr	negcon		long	other targets	0.05	16.036709	6.238244
2020_11_04_CPJUMP1	BR00117005	crispr	negcon		long	other targets	0.05	14.105438	4.597811
2020_11_04_CPJUMP1	BR00117000	crispr	trt	BTK	long	other targets	0.05	16.18424	2.040339
2020_11_04_CPJUMP1	BR00117003	crispr	poscon_diverse	HSP90AA1	long	other targets	0.05	13.64641	8.2301855
2020_11_04_CPJUMP1	BR00117017	compound	trt	ALK	long	other targets	0.05	9.550133	5.2820725
2020_11_04_CPJUMP1	BR00117003	crispr	trt	RGS4	long	other targets	0.05	15.925612	9.312754
2020_11_04_CPJUMP1	BR00117000	crispr	trt	CSK	long	other targets	0.05	14.536992	6.9276986
2020_11_04_CPJUMP1	BR00117017	compound	trt	HSP90AB1	long	other targets	0.05	3.3038177	8.546633
2020_11_04_CPJUMP1	BR00117015	compound	trt	KCNN4	long	other targets	0.05	12.162294	4.2768717
2020_11_04_CPJUMP1	BR00117003	crispr	trt	KCNH7	long	other targets	0.05	14.958616	6.175708
2020_11_04_CPJUMP1	BR00117005	crispr	trt	SLCO2B1	long	other targets	0.05	16.204845	6.309801
2020_11_04_CPJUMP1	BR00117004	crispr	trt	RGS4	long	other targets	0.05	15.641699	0.53264827
2020_11_04_CPJUMP1	BR00117005	crispr	trt	KCTD16	long	other targets	0.05	13.513234	7.681661
2020_11_04_CPJUMP1	BR00117003	crispr	negcon		long	other targets	0.05	13.632165	7.4707804
2020_11_04_CPJUMP1	BR00117003	crispr	trt	ANXA1	long	other targets	0.05	13.979078	9.084055
2020_11_04_CPJUMP1	BR00117016	compound	trt	OPRL1	long	other targets	0.05	6.9087963	6.7987905
2020_11_04_CPJUMP1	BR00117019	compound	poscon_diverse	AKT1	long	other targets	0.05	6.7670627	6.8164887
2020_11_04_CPJUMP1	BR00117003	crispr	trt	TNF	long	other targets	0.05	15.791741	1.1588233
2020_11_04_CPJUMP1	BR00117005	crispr	trt	COMT	long	other targets	0.05	14.135452	8.619252
2020_11_04_CPJUMP1	BR00117004	crispr	trt	KCNQ2	long	other targets	0.05	14.38422	4.03728
2020_11_04_CPJUMP1	BR00117004	crispr	trt	CTSG	long	other targets	0.05	15.852961	8.550112
2020_11_04_CPJUMP1	BR00117016	compound	trt	S100B	long	other targets	0.05	13.093725	3.419791
2020_11_04_CPJUMP1	BR00117015	compound	trt	TNNC1	long	other targets	0.05	11.629222	6.735427
2020_11_04_CPJUMP1	BR00117017	compound	trt	BAX	long	other targets	0.05	6.8061433	7.6792865
2020_11_04_CPJUMP1	BR00117004	crispr	trt	F10	long	other targets	0.05	15.668178	-0.08974992
2020_11_04_CPJUMP1	BR00117019	compound	trt	CA5A	long	other targets	0.05	10.529324	1.914254
2020_11_04_CPJUMP1	BR00117004	crispr	negcon		long	other targets	0.05	13.743196	5.899847
2020_11_04_CPJUMP1	BR00117016	compound	trt	HIF1A	long	other targets	0.05	12.659622	2.7919102
2020_11_04_CPJUMP1	BR00117000	crispr	trt	OPRM1	long	other targets	0.05	16.127234	7.2277136
2020_11_04_CPJUMP1	BR00117019	compound	poscon_diverse	PIK3CG	long	other targets	0.05	0.13252868	10.1631775
2020_11_04_CPJUMP1	BR00117015	compound	trt	PPARD	long	other targets	0.05	12.839976	5.1473193
2020_11_04_CPJUMP1	BR00117003	crispr	trt	HSD11B1	long	other targets	0.05	13.96099	9.044029
2020_11_04_CPJUMP1	BR00117019	compound	trt	TUBB3	long	other targets	0.05	0.5450183	10.463977
2020_11_04_CPJUMP1	BR00117016	compound	trt	ELANE	long	other targets	0.05	12.228015	5.155402
2020_11_04_CPJUMP1	BR00117005	crispr	trt	LYN	long	other targets	0.05	15.859223	0.9275506
2020_11_04_CPJUMP1	BR00117004	crispr	trt	PRKCB	long	other targets	0.05	15.290602	9.791374
2020_11_04_CPJUMP1	BR00117004	crispr	negcon		long	other targets	0.05	14.505044	8.052556
2020_11_04_CPJUMP1	BR00117003	crispr	negcon		long	other targets	0.05	15.161475	7.304684
2020_11_04_CPJUMP1	BR00117019	compound	trt	CDK4	long	other targets	0.05	0.60699666	9.514862
2020_11_04_CPJUMP1	BR00117017	compound	poscon_cp	FLT3	long	other targets	0.05	4.321062	8.29262
2020_11_04_CPJUMP1	BR00117016	compound	trt	TNF	long	other targets	0.05	12.164564	6.069037
2020_11_04_CPJUMP1	BR00117000	crispr	trt	CSF1R	long	other targets	0.05	15.706231	7.0300655
2020_11_04_CPJUMP1	BR00117000	crispr	trt	DDR2	long	other targets	0.05	13.778285	7.4539194
2020_11_04_CPJUMP1	BR00117005	crispr	trt	RNASE1	long	other targets	0.05	14.53506	8.142061
2020_11_04_CPJUMP1	BR00117003	crispr	negcon		long	other targets	0.05	15.2422085	7.774542
2020_11_04_CPJUMP1	BR00117005	crispr	trt	FFAR2	long	other targets	0.05	14.133595	7.038535
2020_11_04_CPJUMP1	BR00117016	compound	trt	FGF1	long	other targets	0.05	13.53892	4.91614
2020_11_04_CPJUMP1	BR00117003	crispr	trt	PNLIP	long	other targets	0.05	13.852129	7.9059205
2020_11_04_CPJUMP1	BR00117000	crispr	trt	HRH4	long	other targets	0.05	16.095173	2.20847
2020_11_04_CPJUMP1	BR00117003	crispr	trt	PORCN	long	other targets	0.05	15.685889	9.636078
2020_11_04_CPJUMP1	BR00117004	crispr	trt	TNNC1	long	other targets	0.05	15.36614	8.634289
2020_11_04_CPJUMP1	BR00117016	compound	trt	SLC7A11	long	other targets	0.05	12.457982	3.1896741
2020_11_04_CPJUMP1	BR00117005	crispr	trt	CYP1A2	long	other targets	0.05	15.574413	8.161695
2020_11_04_CPJUMP1	BR00117019	compound	trt	ELANE	long	other targets	0.05	12.1339445	5.1684103
2020_11_04_CPJUMP1	BR00117016	compound	trt	AKR1B1	long	other targets	0.05	12.096348	6.322903
2020_11_04_CPJUMP1	BR00117004	crispr	trt	CACNG1	long	other targets	0.05	15.315936	9.918115
2020_11_04_CPJUMP1	BR00117003	crispr	trt	PNLIP	long	other targets	0.05	15.132953	6.1286864
2020_11_04_CPJUMP1	BR00117003	crispr	trt	BTK	long	other targets	0.05	15.579847	6.0213275
2020_11_04_CPJUMP1	BR00117017	compound	trt	HDAC6	long	other targets	0.05	10.471978	5.4675355
2020_11_04_CPJUMP1	BR00117019	compound	trt	PTGIR	long	other targets	0.05	11.336493	5.1544724
2020_11_04_CPJUMP1	BR00117015	compound	trt	GAA	long	other targets	0.05	13.878419	5.0782433
2020_11_04_CPJUMP1	BR00117003	crispr	trt	PLD1	long	other targets	0.05	13.594653	6.861458
2020_11_04_CPJUMP1	BR00117016	compound	trt	ANXA1	long	other targets	0.05	8.934962	13.598291
2020_11_04_CPJUMP1	BR00117016	compound	trt	HSD11B1	long	other targets	0.05	0.61988145	9.550465
2020_11_04_CPJUMP1	BR00117019	compound	trt	HTR2C	long	other targets	0.05	12.989473	4.899981
2020_11_04_CPJUMP1	BR00117004	crispr	trt	LYN	long	other targets	0.05	15.149291	6.8654466
2020_11_04_CPJUMP1	BR00117003	crispr	trt	PLA2G1B	long	other targets	0.05	15.607063	1.2509553
2020_11_04_CPJUMP1	BR00117005	crispr	trt	KCNN1	long	other targets	0.05	14.667399	9.708458
2020_11_04_CPJUMP1	BR00117005	crispr	trt	FFAR2	long	other targets	0.05	16.972918	7.156648
2020_11_04_CPJUMP1	BR00117000	crispr	trt	RGS4	long	other targets	0.05	14.226563	6.381835
2020_11_04_CPJUMP1	BR00117016	compound	trt	KCNMA1	long	other targets	0.05	10.585721	2.1721811
2020_11_04_CPJUMP1	BR00117015	compound	trt	GHSR	long	other targets	0.05	10.030609	3.51749
2020_11_04_CPJUMP1	BR00117019	compound	trt	S1PR2	long	other targets	0.05	9.902934	3.0325978
2020_11_04_CPJUMP1	BR00117000	crispr	trt	HTR2C	long	other targets	0.05	14.027627	5.3426266
2020_11_04_CPJUMP1	BR00117004	crispr	trt	UGT1A9	long	other targets	0.05	16.22018	1.109844
2020_11_04_CPJUMP1	BR00117015	compound	trt	FFAR4	long	other targets	0.05	11.898476	3.9670115
2020_11_04_CPJUMP1	BR00117005	crispr	poscon_orf	MAPK14	long	other targets	0.05	15.54312	5.567453
2020_11_04_CPJUMP1	BR00117016	compound	trt	TBXAS1	long	other targets	0.05	11.706662	3.6723905
2020_11_04_CPJUMP1	BR00117004	crispr	trt	ABL1	long	other targets	0.05	16.030912	8.577242
2020_11_04_CPJUMP1	BR00117016	compound	trt	HCK	long	other targets	0.05	0.3718671	9.088184
2020_11_04_CPJUMP1	BR00117000	crispr	trt	HIF1A	long	other targets	0.05	13.671861	7.6579328
2020_11_04_CPJUMP1	BR00117003	crispr	trt	PDE7A	long	other targets	0.05	13.771534	4.565459
2020_11_04_CPJUMP1	BR00117017	compound	poscon_cp	PAK1	long	other targets	0.05	10.76913	6.3295918
2020_11_04_CPJUMP1	BR00117016	compound	trt	PNLIP	long	other targets	0.05	11.739805	3.6215298
2020_11_04_CPJUMP1	BR00117004	crispr	trt	MMP2	long	other targets	0.05	15.74676	8.674511
2020_11_04_CPJUMP1	BR00117003	crispr	poscon_cp	MET	long	other targets	0.05	14.393927	4.6638155
2020_11_04_CPJUMP1	BR00117017	compound	poscon_diverse	DNMT3A	long	other targets	0.05	7.413842	8.118409
2020_11_04_CPJUMP1	BR00117015	compound	trt	FFAR4	long	other targets	0.05	12.837008	5.0747023
2020_11_04_CPJUMP1	BR00117000	crispr	trt	PTK2B	long	other targets	0.05	14.225704	7.2412214
2020_11_04_CPJUMP1	BR00117019	compound	trt	PORCN	long	other targets	0.05	10.883408	6.7659955
2020_11_04_CPJUMP1	BR00117004	crispr	trt	RNASE1	long	other targets	0.05	15.29352	8.6862
2020_11_04_CPJUMP1	BR00117005	crispr	trt	CYP3A4	long	other targets	0.05	13.936216	8.161472
2020_11_04_CPJUMP1	BR00117017	compound	poscon_diverse	GABRB2	long	other targets	0.05	10.681794	5.9488053
2020_11_04_CPJUMP1	BR00117003	crispr	negcon		long	other targets	0.05	15.964377	0.8831476
2020_11_04_CPJUMP1	BR00117000	crispr	trt	HSP90AB1	long	other targets	0.05	13.537769	6.6385427
2020_11_04_CPJUMP1	BR00117000	crispr	trt	CCND1	long	other targets	0.05	16.378366	6.9152184
2020_11_04_CPJUMP1	BR00117015	compound	trt	PRKCB	long	other targets	0.05	12.924729	3.6509597
2020_11_04_CPJUMP1	BR00117004	crispr	trt	HTR2C	long	other targets	0.05	14.14908	4.863315
2020_11_04_CPJUMP1	BR00117017	compound	trt	DCK	long	other targets	0.05	3.0173023	9.752156
2020_11_04_CPJUMP1	BR00117000	crispr	negcon		long	other targets	0.05	13.133999	6.3602757
2020_11_04_CPJUMP1	BR00117003	crispr	trt	CHRM2	long	other targets	0.05	16.216892	8.673095
2020_11_04_CPJUMP1	BR00117016	compound	trt	CA14	long	other targets	0.05	11.122368	7.053954
2020_11_04_CPJUMP1	BR00117005	crispr	trt	PNLIP	long	other targets	0.05	16.247551	7.6595516
2020_11_04_CPJUMP1	BR00117003	crispr	trt	SSTR2	long	other targets	0.05	13.633786	8.134132
2020_11_04_CPJUMP1	BR00117016	compound	trt	KCNJ1	long	other targets	0.05	13.076182	4.311545
2020_11_04_CPJUMP1	BR00117000	crispr	trt	KCNJ1	long	other targets	0.05	15.537891	7.9776325
2020_11_04_CPJUMP1	BR00117016	compound	trt	TGFBR1	long	other targets	0.05	14.456981	0.9758327
2020_11_04_CPJUMP1	BR00117017	compound	trt	DCK	long	other targets	0.05	12.317139	5.154338
2020_11_04_CPJUMP1	BR00117003	crispr	trt	EDNRB	long	other targets	0.05	14.2930765	7.654718
2020_11_04_CPJUMP1	BR00117004	crispr	trt	TNF	long	other targets	0.05	15.798457	1.1341062
2020_11_04_CPJUMP1	BR00117003	crispr	trt	PTGIS	long	other targets	0.05	15.531021	8.908666
2020_11_04_CPJUMP1	BR00117005	crispr	trt	CCND1	long	other targets	0.05	16.93803	7.406967
2020_11_04_CPJUMP1	BR00117004	crispr	trt	UGT1A9	long	other targets	0.05	16.314606	8.437042
2020_11_04_CPJUMP1	BR00117017	compound	trt	KCTD16	long	other targets	0.05	10.910139	4.5587897
2020_11_04_CPJUMP1	BR00117019	compound	trt	DHH	long	other targets	0.05	11.553717	6.2999835
2020_11_04_CPJUMP1	BR00117019	compound	poscon_orf	CDK2	long	other targets	0.05	3.3150368	9.224545
2020_11_04_CPJUMP1	BR00117000	crispr	trt	ANXA1	long	other targets	0.05	15.645514	5.697342
2020_11_04_CPJUMP1	BR00117016	compound	trt	GPR55	long	other targets	0.05	12.766239	3.6537483
2020_11_04_CPJUMP1	BR00117016	compound	trt	CSF1R	long	other targets	0.05	6.9987965	6.9595184
2020_11_04_CPJUMP1	BR00117000	crispr	trt	BAX	long	other targets	0.05	15.113767	7.0949016
2020_11_04_CPJUMP1	BR00117015	compound	poscon_diverse	AKT1	long	other targets	0.05	6.8213315	6.798943
2020_11_04_CPJUMP1	BR00117017	compound	trt	MME	long	other targets	0.05	13.260145	3.6854694
2020_11_04_CPJUMP1	BR00117005	crispr	trt	PLA2G1B	long	other targets	0.05	15.195218	7.5161858
2020_11_04_CPJUMP1	BR00117015	compound	trt	ATM	long	other targets	0.05	6.8537617	7.755417
2020_11_04_CPJUMP1	BR00117005	crispr	trt	P2RY12	long	other targets	0.05	15.897968	0.9474135
2020_11_04_CPJUMP1	BR00117000	crispr	trt	TNF	long	other targets	0.05	16.233866	1.719734
2020_11_04_CPJUMP1	BR00117003	crispr	trt	CACNB4	long	other targets	0.05	16.211699	1.0709225
2020_11_04_CPJUMP1	BR00117019	compound	poscon_diverse	IMPDH1	long	other targets	0.05	4.5923576	9.010831
2020_11_04_CPJUMP1	BR00117000	crispr	poscon_orf	BRAF	long	other targets	0.05	15.137378	6.4126854
2020_11_04_CPJUMP1	BR00117000	crispr	negcon		long	other targets	0.05	13.234176	6.51371
2020_11_04_CPJUMP1	BR00117017	compound	trt	GAA	long	other targets	0.05	10.980597	4.524169
2020_11_04_CPJUMP1	BR00117003	crispr	poscon_cp	IGF1R	long	other targets	0.05	14.632541	5.259232
2020_11_04_CPJUMP1	BR00117005	crispr	negcon		long	other targets	0.05	14.263286	3.5958428
2020_11_04_CPJUMP1	BR00117016	compound	trt	AKR1C1	long	other targets	0.05	12.903087	3.0231385
2020_11_04_CPJUMP1	BR00117000	crispr	trt	HBB	long	other targets	0.05	14.633703	7.802465
2020_11_04_CPJUMP1	BR00117003	crispr	trt	GLRA3	long	other targets	0.05	15.611591	7.3744707
2020_11_04_CPJUMP1	BR00117016	compound	trt	FFAR4	long	other targets	0.05	12.020006	3.9131596
2020_11_04_CPJUMP1	BR00117000	crispr	trt	ATP5F1D	long	other targets	0.05	15.672764	7.492678
2020_11_04_CPJUMP1	BR00117016	compound	trt	FGF1	long	other targets	0.05	9.906578	5.7283764
2020_11_04_CPJUMP1	BR00117005	crispr	negcon		long	other targets	0.05	14.106659	5.4931765
2020_11_04_CPJUMP1	BR00117004	crispr	trt	PRKCB	long	other targets	0.05	13.832143	7.691259
2020_11_04_CPJUMP1	BR00117003	crispr	negcon		long	other targets	0.05	14.313705	4.0209913
2020_11_04_CPJUMP1	BR00117000	crispr	trt	F10	long	other targets	0.05	16.03344	1.8985599
2020_11_04_CPJUMP1	BR00117000	crispr	negcon		long	other targets	0.05	13.7767105	6.6103745
2020_11_04_CPJUMP1	BR00117019	compound	trt	PPAT	long	other targets	0.05	12.692921	5.348213
2020_11_04_CPJUMP1	BR00117003	crispr	trt	KCNN1	long	other targets	0.05	15.075977	10.154535
2020_11_04_CPJUMP1	BR00117016	compound	trt	HCK	long	other targets	0.05	5.8202147	7.5456967
2020_11_04_CPJUMP1	BR00117019	compound	trt	SCNN1G	long	other targets	0.05	11.85806	3.8756225
2020_11_04_CPJUMP1	BR00117005	crispr	trt	MAPK8	long	other targets	0.05	14.018911	6.3167596
2020_11_04_CPJUMP1	BR00117017	compound	trt	CASP3	long	other targets	0.05	12.352959	5.9154053
2020_11_04_CPJUMP1	BR00117005	crispr	negcon		long	other targets	0.05	14.746367	8.061295
2020_11_04_CPJUMP1	BR00117017	compound	poscon_orf	BRAF	long	other targets	0.05	12.61135	4.4991064
2020_11_04_CPJUMP1	BR00117017	compound	trt	PDPK1	long	other targets	0.05	4.2800937	8.469757
2020_11_04_CPJUMP1	BR00117019	compound	trt	ATM	long	other targets	0.05	6.836772	7.746621
2020_11_04_CPJUMP1	BR00117017	compound	trt	GPR119	long	other targets	0.05	13.273126	3.0703695
2020_11_04_CPJUMP1	BR00117005	crispr	trt	RPL3	long	other targets	0.05	15.585806	10.869521
2020_11_04_CPJUMP1	BR00117016	compound	trt	RGS4	long	other targets	0.05	10.500653	5.977002
2020_11_04_CPJUMP1	BR00117016	compound	trt	KCNK1	long	other targets	0.05	11.098653	6.409583
2020_11_04_CPJUMP1	BR00117004	crispr	trt	ABL1	long	other targets	0.05	15.185822	10.031661
2020_11_04_CPJUMP1	BR00117019	compound	trt	FFAR2	long	other targets	0.05	10.260601	1.6369194
2020_11_04_CPJUMP1	BR00117004	crispr	trt	CTSG	long	other targets	0.05	15.829675	10.341399
2020_11_04_CPJUMP1	BR00117000	crispr	trt	KCNK1	long	other targets	0.05	15.838818	7.0862813
2020_11_04_CPJUMP1	BR00117003	crispr	negcon		long	other targets	0.05	15.762978	7.742944
2020_11_04_CPJUMP1	BR00117017	compound	trt	SCNN1G	long	other targets	0.05	10.03167	1.5620595
2020_11_04_CPJUMP1	BR00117003	crispr	poscon_diverse	PAK4	long	other targets	0.05	14.279751	6.1390414
2020_11_04_CPJUMP1	BR00117017	compound	trt	CDK4	long	other targets	0.05	0.5754615	9.48448
2020_11_04_CPJUMP1	BR00117016	compound	trt	KCNJ1	long	other targets	0.05	12.308969	6.0680733
2020_11_04_CPJUMP1	BR00117000	crispr	trt	LCK	long	other targets	0.05	15.029274	5.735628
2020_11_04_CPJUMP1	BR00117019	compound	trt	LCK	long	other targets	0.05	4.660007	8.062371
2020_11_04_CPJUMP1	BR00117015	compound	poscon_diverse	GABRB2	long	other targets	0.05	10.665565	5.9067883
2020_11_04_CPJUMP1	BR00117003	crispr	trt	CCR1	long	other targets	0.05	15.386325	8.586107
2020_11_04_CPJUMP1	BR00117000	crispr	trt	GPR55	long	other targets	0.05	14.451524	5.2535424
2020_11_04_CPJUMP1	BR00117016	compound	trt	DCK	long	other targets	0.05	12.27262	4.458512
2020_11_04_CPJUMP1	BR00117005	crispr	trt	VEGFA	long	other targets	0.05	14.489743	4.2150593
2020_11_04_CPJUMP1	BR00117016	compound	trt	S1PR1	long	other targets	0.05	7.2286153	6.4894347
2020_11_04_CPJUMP1	BR00117019	compound	trt	HBB	long	other targets	0.05	11.418477	6.3330607
2020_11_04_CPJUMP1	BR00117000	crispr	negcon		long	other targets	0.05	16.383924	1.7280396
2020_11_04_CPJUMP1	BR00117003	crispr	trt	ADRA2B	long	other targets	0.05	15.580612	9.196707
2020_11_04_CPJUMP1	BR00117005	crispr	trt	CDK9	long	other targets	0.05	15.316883	10.729478
2020_11_04_CPJUMP1	BR00117003	crispr	trt	GJB4	long	other targets	0.05	13.850163	8.804491
2020_11_04_CPJUMP1	BR00117004	crispr	trt	GRIN2A	long	other targets	0.05	16.101149	9.304565
2020_11_04_CPJUMP1	BR00117003	crispr	trt	SIRT2	long	other targets	0.05	15.557856	10.445426
2020_11_04_CPJUMP1	BR00117003	crispr	negcon		long	other targets	0.05	13.613915	7.910259
2020_11_04_CPJUMP1	BR00117019	compound	trt	KCNQ2	long	other targets	0.05	10.046386	2.1806815
2020_11_04_CPJUMP1	BR00117004	crispr	negcon		long	other targets	0.05	13.2166605	7.1791706
2020_11_04_CPJUMP1	BR00117003	crispr	trt	LCK	long	other targets	0.05	15.257163	9.073008
2020_11_04_CPJUMP1	BR00117019	compound	trt	OPRL1	long	other targets	0.05	6.911084	6.8300867
2020_11_04_CPJUMP1	BR00117015	compound	trt	TGM2	long	other targets	0.05	-0.6378862	8.683484
2020_11_04_CPJUMP1	BR00117000	crispr	trt	SLCO2B1	long	other targets	0.05	16.199625	6.52376
2020_11_04_CPJUMP1	BR00117016	compound	trt	LYN	long	other targets	0.05	0.08665682	8.239186
2020_11_04_CPJUMP1	BR00117003	crispr	negcon		long	other targets	0.05	13.565293	5.5925016
2020_11_04_CPJUMP1	BR00117019	compound	trt	PTGIR	long	other targets	0.05	10.9619	5.739499
2020_11_04_CPJUMP1	BR00117005	crispr	trt	CA5A	long	other targets	0.05	15.214249	9.603239
2020_11_04_CPJUMP1	BR00117003	crispr	negcon		long	other targets	0.05	14.361586	8.467997
2020_11_04_CPJUMP1	BR00117019	compound	poscon_orf	MAPK14	long	other targets	0.05	9.431056	5.453182
2020_11_04_CPJUMP1	BR00117004	crispr	trt	KCNMA1	long	other targets	0.05	13.986884	9.314064
2020_11_04_CPJUMP1	BR00117015	compound	trt	SLCO2B1	long	other targets	0.05	13.2042265	3.0761216
2020_11_04_CPJUMP1	BR00117004	crispr	trt	DHH	long	other targets	0.05	15.571395	9.919225
2020_11_04_CPJUMP1	BR00117003	crispr	trt	CA5A	long	other targets	0.05	15.160403	10.032232
2020_11_04_CPJUMP1	BR00117003	crispr	trt	KCNJ1	long	other targets	0.05	13.890988	8.504267
2020_11_04_CPJUMP1	BR00117015	compound	trt	DHH	long	other targets	0.05	11.921072	4.474039
2020_11_04_CPJUMP1	BR00117004	crispr	poscon_cp	CLK1	long	other targets	0.05	14.591601	6.8796945
2020_11_04_CPJUMP1	BR00117005	crispr	trt	TGFBR1	long	other targets	0.05	15.829838	8.352289
2020_11_04_CPJUMP1	BR00117017	compound	trt	AVPR1A	long	other targets	0.05	11.707937	5.860365
2020_11_04_CPJUMP1	BR00117015	compound	trt	AKR1B1	long	other targets	0.05	11.890192	6.0742507
2020_11_04_CPJUMP1	BR00117004	crispr	trt	SLC7A11	long	other targets	0.05	13.898076	9.207718
2020_11_04_CPJUMP1	BR00117003	crispr	trt	FGF1	long	other targets	0.05	15.674842	8.048241
2020_11_04_CPJUMP1	BR00117019	compound	trt	RPL3	long	other targets	0.05	7.5942054	8.278197
2020_11_04_CPJUMP1	BR00117017	compound	trt	TUBB4B	long	other targets	0.05	-0.0651429	10.85956
2020_11_04_CPJUMP1	BR00117016	compound	trt	CHRM2	long	other targets	0.05	9.834614	1.8501426
2020_11_04_CPJUMP1	BR00117019	compound	trt	TUBB4B	long	other targets	0.05	0.0048690266	10.792529
2020_11_04_CPJUMP1	BR00117015	compound	trt	RPL23A	long	other targets	0.05	0.09438493	8.197964
2020_11_04_CPJUMP1	BR00117004	crispr	trt	SSTR2	long	other targets	0.05	15.97539	9.488474
2020_11_04_CPJUMP1	BR00117005	crispr	trt	AKR1C1	long	other targets	0.05	14.717021	8.517547
2020_11_04_CPJUMP1	BR00117000	crispr	negcon		long	other targets	0.05	14.110383	5.954729
2020_11_04_CPJUMP1	BR00117016	compound	trt	HSD11B1	long	other targets	0.05	12.704737	3.130402
2020_11_04_CPJUMP1	BR00117004	crispr	trt	ANXA1	long	other targets	0.05	14.358678	3.4459052
2020_11_04_CPJUMP1	BR00117004	crispr	trt	HTR3A	long	other targets	0.05	15.356996	9.988049
2020_11_04_CPJUMP1	BR00117019	compound	poscon_cp	DYRK1B	long	other targets	0.05	11.738775	5.521766
2020_11_04_CPJUMP1	BR00117005	crispr	negcon		long	other targets	0.05	15.76922	0.7454302
2020_11_04_CPJUMP1	BR00117015	compound	trt	CACNA2D3	long	other targets	0.05	11.729212	1.9876367
2020_11_04_CPJUMP1	BR00117017	compound	poscon_orf	MAPK14	long	other targets	0.05	10.018843	5.7439704
2020_11_04_CPJUMP1	BR00117015	compound	trt	UGT1A9	long	other targets	0.05	11.9651985	3.453985
2020_11_04_CPJUMP1	BR00117019	compound	trt	PLA2G1B	long	other targets	0.05	8.941044	13.60381
2020_11_04_CPJUMP1	BR00117003	crispr	trt	PDE3A	long	other targets	0.05	15.813094	0.84238786
2020_11_04_CPJUMP1	BR00117005	crispr	trt	PDE3A	long	other targets	0.05	16.934994	7.098371
2020_11_04_CPJUMP1	BR00117000	crispr	trt	GUCY1B1	long	other targets	0.05	13.701582	7.7997117
2020_11_04_CPJUMP1	BR00117015	compound	trt	SSTR2	long	other targets	0.05	10.087906	3.2704902
2020_11_04_CPJUMP1	BR00117019	compound	poscon_diverse	CHEK2	long	other targets	0.05	0.55588216	8.779788
2020_11_04_CPJUMP1	BR00117015	compound	trt	GPR55	long	other targets	0.05	12.670027	3.4245918
2020_11_04_CPJUMP1	BR00117003	crispr	negcon		long	other targets	0.05	13.714011	5.139651
2020_11_04_CPJUMP1	BR00117017	compound	trt	HBB	long	other targets	0.05	12.826576	5.218753
2020_11_04_CPJUMP1	BR00117005	crispr	trt	ADA	long	other targets	0.05	13.81553	6.8550777
2020_11_04_CPJUMP1	BR00117019	compound	poscon_cp	PAK1	long	other targets	0.05	10.867113	7.2049413
2020_11_04_CPJUMP1	BR00117005	crispr	poscon_cp	MET	long	other targets	0.05	14.927834	8.454138
2020_11_04_CPJUMP1	BR00117000	crispr	trt	EDNRB	long	other targets	0.05	14.525567	6.6409745
2020_11_04_CPJUMP1	BR00117015	compound	trt	GHSR	long	other targets	0.05	10.998343	5.5166736
2020_11_04_CPJUMP1	BR00117003	crispr	trt	KCNN4	long	other targets	0.05	16.155346	7.1068635
2020_11_04_CPJUMP1	BR00117000	crispr	trt	TBXAS1	long	other targets	0.05	15.714956	5.9063587
2020_11_04_CPJUMP1	BR00117004	crispr	trt	PARP3	long	other targets	0.05	15.065426	7.8017774
2020_11_04_CPJUMP1	BR00117015	compound	trt	CDK9	long	other targets	0.05	0.4850429	8.821178
2020_11_04_CPJUMP1	BR00117005	crispr	trt	TBXAS1	long	other targets	0.05	16.171547	8.2672205
2020_11_04_CPJUMP1	BR00117017	compound	trt	KCNQ2	long	other targets	0.05	10.049597	2.2778502
2020_11_04_CPJUMP1	BR00117015	compound	poscon_cp	BRD4	long	other targets	0.05	0.11112559	8.157177
2020_11_04_CPJUMP1	BR00117016	compound	trt	GHSR	long	other targets	0.05	10.927304	5.535983
2020_11_04_CPJUMP1	BR00117003	crispr	poscon_diverse	TUBB	long	other targets	0.05	15.738885	1.4179329
2020_11_04_CPJUMP1	BR00117005	crispr	trt	HRH4	long	other targets	0.05	16.809752	7.8498373
2020_11_04_CPJUMP1	BR00117017	compound	trt	OPRL1	long	other targets	0.05	15.488315	11.116313
2020_11_04_CPJUMP1	BR00117017	compound	trt	PDPK1	long	other targets	0.05	0.2576621	9.766264
2020_11_04_CPJUMP1	BR00117017	compound	poscon_orf	BRAF	long	other targets	0.05	10.132193	5.8433595
2020_11_04_CPJUMP1	BR00117000	crispr	negcon		long	other targets	0.05	14.369309	6.387118
2020_11_04_CPJUMP1	BR00117019	compound	trt	ATP5F1D	long	other targets	0.05	12.665437	5.2584143
2020_11_04_CPJUMP1	BR00117019	compound	poscon_cp	MET	long	other targets	0.05	12.349297	4.6152763
2020_11_04_CPJUMP1	BR00117003	crispr	trt	ATM	long	other targets	0.05	13.984476	5.7137403
2020_11_04_CPJUMP1	BR00117019	compound	trt	PTGIS	long	other targets	0.05	11.27845	5.722081
2020_11_04_CPJUMP1	BR00117000	crispr	trt	ATP5F1D	long	other targets	0.05	15.776848	7.301447
2020_11_04_CPJUMP1	BR00117000	crispr	poscon_cp	MET	long	other targets	0.05	15.538065	7.704841
2020_11_04_CPJUMP1	BR00117016	compound	trt	ABL1	long	other targets	0.05	0.11346166	8.244964
2020_11_04_CPJUMP1	BR00117004	crispr	trt	KCNK1	long	other targets	0.05	16.165152	8.147598
2020_11_04_CPJUMP1	BR00117000	crispr	negcon		long	other targets	0.05	13.802822	5.9982295
2020_11_04_CPJUMP1	BR00117015	compound	trt	HSD11B1	long	other targets	0.05	0.6208192	9.534884
2020_11_04_CPJUMP1	BR00117015	compound	trt	ADH1C	long	other targets	0.05	11.560965	3.970611
2020_11_04_CPJUMP1	BR00117017	compound	trt	CHRM3	long	other targets	0.05	13.153218	3.16288
2020_11_04_CPJUMP1	BR00117003	crispr	trt	ALDH2	long	other targets	0.05	15.733279	6.7638855
2020_11_04_CPJUMP1	BR00117016	compound	poscon_cp	MET	long	other targets	0.05	13.094753	5.3045783
2020_11_04_CPJUMP1	BR00117003	crispr	poscon_cp	MET	long	other targets	0.05	14.493561	7.0536833
2020_11_04_CPJUMP1	BR00117017	compound	poscon_diverse	DNMT3A	long	other targets	0.05	7.4448414	8.152353
2020_11_04_CPJUMP1	BR00117000	crispr	trt	MME	long	other targets	0.05	15.575274	7.1308417
2020_11_04_CPJUMP1	BR00117017	compound	trt	CYP3A4	long	other targets	0.05	10.703662	7.4045725
2020_11_04_CPJUMP1	BR00117003	crispr	negcon		long	other targets	0.05	14.050052	4.6387362
2020_11_04_CPJUMP1	BR00117003	crispr	poscon_diverse	RET	long	other targets	0.05	14.866054	9.395805
2020_11_04_CPJUMP1	BR00117019	compound	trt	P3H1	long	other targets	0.05	12.202013	2.3198056
2020_11_04_CPJUMP1	BR00117000	crispr	trt	PPARD	long	other targets	0.05	13.212005	7.0768576
2020_11_04_CPJUMP1	BR00117015	compound	trt	KCNMA1	long	other targets	0.05	10.550347	2.1514928
2020_11_04_CPJUMP1	BR00117003	crispr	trt	DCK	long	other targets	0.05	14.956104	9.0681715
2020_11_04_CPJUMP1	BR00117015	compound	trt	KDR	long	other targets	0.05	10.170581	4.217412
2020_11_04_CPJUMP1	BR00117004	crispr	trt	CYP1A2	long	other targets	0.05	14.799157	7.831859
2020_11_04_CPJUMP1	BR00117005	crispr	poscon_cp	DYRK1B	long	other targets	0.05	15.240983	8.534823
2020_11_04_CPJUMP1	BR00117016	compound	trt	ELANE	long	other targets	0.05	12.267168	5.441377
2020_11_04_CPJUMP1	BR00117004	crispr	poscon_cp	IGF1R	long	other targets	0.05	15.900066	8.430071
2020_11_04_CPJUMP1	BR00117005	crispr	poscon_diverse	CHEK2	long	other targets	0.05	15.038588	8.927489
2020_11_04_CPJUMP1	BR00117017	compound	trt	HSD11B1	long	other targets	0.05	10.778967	3.8659487
2020_11_04_CPJUMP1	BR00117016	compound	trt	TGFBR1	long	other targets	0.05	14.439966	1.051073
2020_11_04_CPJUMP1	BR00117003	crispr	trt	F10	long	other targets	0.05	14.022059	7.135471
2020_11_04_CPJUMP1	BR00117000	crispr	trt	PTGIS	long	other targets	0.05	14.995174	6.688447
2020_11_04_CPJUMP1	BR00117015	compound	trt	PPAT	long	other targets	0.05	12.617433	5.2100616
2020_11_04_CPJUMP1	BR00117015	compound	trt	CATSPER4	long	other targets	0.05	11.534789	3.7101676
2020_11_04_CPJUMP1	BR00117019	compound	trt	MMP2	long	other targets	0.05	12.197094	6.0155067
2020_11_04_CPJUMP1	BR00117017	compound	trt	CYP3A4	long	other targets	0.05	4.3432174	8.242527
2020_11_04_CPJUMP1	BR00117003	crispr	poscon_diverse	CDK7	long	other targets	0.05	15.909957	8.917739
2020_11_04_CPJUMP1	BR00117005	crispr	trt	SLC29A1	long	other targets	0.05	15.816372	1.0074213
2020_11_04_CPJUMP1	BR00117003	crispr	trt	FOXM1	long	other targets	0.05	16.368608	8.859079
2020_11_04_CPJUMP1	BR00117005	crispr	trt	EDNRB	long	other targets	0.05	13.672428	5.278871
2020_11_04_CPJUMP1	BR00117017	compound	trt	KDR	long	other targets	0.05	9.729476	2.3108835
2020_11_04_CPJUMP1	BR00117003	crispr	trt	P2RY12	long	other targets	0.05	16.137295	8.021178
2020_11_04_CPJUMP1	BR00117005	crispr	poscon_cp	ERBB2	long	other targets	0.05	12.84378	6.457134
2020_11_04_CPJUMP1	BR00117017	compound	trt	DDR2	long	other targets	0.05	10.221024	1.6504011
2020_11_04_CPJUMP1	BR00117016	compound	trt	KCNK1	long	other targets	0.05	11.069579	5.7223353
2020_11_04_CPJUMP1	BR00117000	crispr	negcon		long	other targets	0.05	14.469427	5.11214
2020_11_04_CPJUMP1	BR00117000	crispr	trt	PDPK1	long	other targets	0.05	16.06404	2.0154183
2020_11_04_CPJUMP1	BR00117015	compound	poscon_diverse	NAMPT	long	other targets	0.05	4.696385	9.565027
2020_11_04_CPJUMP1	BR00117000	crispr	poscon_diverse	CDK7	long	other targets	0.05	15.840709	8.375938
2020_11_04_CPJUMP1	BR00117004	crispr	trt	KCNJ1	long	other targets	0.05	15.281614	7.905446
2020_11_04_CPJUMP1	BR00117003	crispr	trt	PDPK1	long	other targets	0.05	15.140172	7.549913
2020_11_04_CPJUMP1	BR00117003	crispr	negcon		long	other targets	0.05	14.833152	7.450019
2020_11_04_CPJUMP1	BR00117000	crispr	negcon		long	other targets	0.05	16.389776	1.4864236
2020_11_04_CPJUMP1	BR00117000	crispr	trt	OPRM1	long	other targets	0.05	13.8725	5.40737
2020_11_04_CPJUMP1	BR00117004	crispr	trt	CYP2A6	long	other targets	0.05	15.426522	9.236612
2020_11_04_CPJUMP1	BR00117019	compound	trt	IL1B	long	other targets	0.05	11.970993	5.6651587
2020_11_04_CPJUMP1	BR00117016	compound	trt	SLCO2B1	long	other targets	0.05	11.094632	4.4238973
2020_11_04_CPJUMP1	BR00117015	compound	trt	HCK	long	other targets	0.05	0.3511856	9.055122
2020_11_04_CPJUMP1	BR00117017	compound	trt	PRKCB	long	other targets	0.05	13.010414	4.2245407
2020_11_04_CPJUMP1	BR00117019	compound	trt	CYP3A4	long	other targets	0.05	4.3279004	8.227628
2020_11_04_CPJUMP1	BR00117019	compound	trt	SCNN1G	long	other targets	0.05	10.02058	1.5726128
2020_11_04_CPJUMP1	BR00117005	crispr	trt	GPR119	long	other targets	0.05	15.9188	6.955919
2020_11_04_CPJUMP1	BR00117000	crispr	trt	ATM	long	other targets	0.05	15.069841	7.450657
2020_11_04_CPJUMP1	BR00117005	crispr	trt	CYP2A6	long	other targets	0.05	14.269769	8.005753
2020_11_04_CPJUMP1	BR00117019	compound	trt	PRKCE	long	other targets	0.05	11.805174	6.620248
2020_11_04_CPJUMP1	BR00117005	crispr	trt	RPL23A	long	other targets	0.05	15.6289425	10.906519
2020_11_04_CPJUMP1	BR00117015	compound	trt	PNLIP	long	other targets	0.05	13.280981	4.6141386
2020_11_04_CPJUMP1	BR00117004	crispr	trt	HSD11B1	long	other targets	0.05	16.47208	8.365546
2020_11_04_CPJUMP1	BR00117015	compound	trt	HPGDS	long	other targets	0.05	11.737333	1.9730021
2020_11_04_CPJUMP1	BR00117017	compound	trt	PDE3A	long	other targets	0.05	11.9018135	3.9090552
2020_11_04_CPJUMP1	BR00117019	compound	poscon_diverse	NAMPT	long	other targets	0.05	4.696202	9.560939
2020_11_04_CPJUMP1	BR00117019	compound	poscon_cp	BRD4	long	other targets	0.05	12.437812	6.64397
2020_11_04_CPJUMP1	BR00117015	compound	trt	HDAC6	long	other targets	0.05	10.527916	5.3935714
2020_11_04_CPJUMP1	BR00117017	compound	trt	NTRK1	long	other targets	0.05	10.578142	1.9782761
2020_11_04_CPJUMP1	BR00117016	compound	poscon_cp	USP1	long	other targets	0.05	-0.6510627	8.702667
2020_11_04_CPJUMP1	BR00117019	compound	trt	ABL1	long	other targets	0.05	0.07127824	8.240258
2020_11_04_CPJUMP1	BR00117005	crispr	trt	ICAM1	long	other targets	0.05	15.356348	9.26193
2020_11_04_CPJUMP1	BR00117019	compound	trt	HSP90AB1	long	other targets	0.05	3.3033605	8.577494
2020_11_04_CPJUMP1	BR00117005	crispr	poscon_diverse	RET	long	other targets	0.05	15.244975	5.806504
2020_11_04_CPJUMP1	BR00117017	compound	trt	CASP3	long	other targets	0.05	13.177695	3.4689834
2020_11_04_CPJUMP1	BR00117005	crispr	trt	SLC7A11	long	other targets	0.05	16.158714	9.090628
2020_11_04_CPJUMP1	BR00117017	compound	trt	S1PR2	long	other targets	0.05	12.29059	3.642308
2020_11_04_CPJUMP1	BR00117016	compound	trt	PDE7A	long	other targets	0.05	11.609173	6.002112
2020_11_04_CPJUMP1	BR00117004	crispr	trt	CDK4	long	other targets	0.05	15.716595	10.424412
2020_11_04_CPJUMP1	BR00117000	crispr	negcon		long	other targets	0.05	15.515526	7.3966036
2020_11_04_CPJUMP1	BR00117004	crispr	negcon		long	other targets	0.05	14.316479	5.8006496
2020_11_04_CPJUMP1	BR00117005	crispr	trt	HBB	long	other targets	0.05	14.737927	5.569432
2020_11_04_CPJUMP1	BR00117000	crispr	trt	LCK	long	other targets	0.05	15.21681	6.137631
2020_11_04_CPJUMP1	BR00117000	crispr	poscon_cp	MET	long	other targets	0.05	14.863316	7.534885
2020_11_04_CPJUMP1	BR00117005	crispr	poscon_cp	BRD4	long	other targets	0.05	15.128134	7.5508785
2020_11_04_CPJUMP1	BR00117016	compound	poscon_orf	CDK2	long	other targets	0.05	3.3064647	9.256686
2020_11_04_CPJUMP1	BR00117016	compound	trt	OPRL1	long	other targets	0.05	15.451384	11.161383
2020_11_04_CPJUMP1	BR00117004	crispr	negcon		long	other targets	0.05	14.2239	4.3542147
2020_11_04_CPJUMP1	BR00117015	compound	trt	GUCY1B1	long	other targets	0.05	13.199489	3.6134813
2020_11_04_CPJUMP1	BR00117017	compound	trt	ADA	long	other targets	0.05	10.731894	1.5752192
2020_11_04_CPJUMP1	BR00117019	compound	trt	TNF	long	other targets	0.05	12.3440275	5.3019366
2020_11_04_CPJUMP1	BR00117015	compound	trt	KCTD16	long	other targets	0.05	11.026408	4.7493687
2020_11_04_CPJUMP1	BR00117016	compound	trt	TUBB3	long	other targets	0.05	-0.069681734	10.821835
2020_11_04_CPJUMP1	BR00117000	crispr	trt	HTR2C	long	other targets	0.05	13.654192	7.8322973
2020_11_04_CPJUMP1	BR00117016	compound	trt	EDNRB	long	other targets	0.05	13.205278	4.8935065
2020_11_04_CPJUMP1	BR00117017	compound	trt	PDE4D	long	other targets	0.05	10.893528	1.6815248
2020_11_04_CPJUMP1	BR00117005	crispr	poscon_cp	JAK1	long	other targets	0.05	14.184201	8.210446
2020_11_04_CPJUMP1	BR00117004	crispr	poscon_cp	MET	long	other targets	0.05	14.711293	6.8395505
2020_11_04_CPJUMP1	BR00117005	crispr	trt	OPRL1	long	other targets	0.05	16.74672	7.659274
2020_11_04_CPJUMP1	BR00117004	crispr	trt	CHRM3	long	other targets	0.05	14.636313	6.5379047
2020_11_04_CPJUMP1	BR00117004	crispr	trt	HSP90AB1	long	other targets	0.05	14.671695	7.003562
2020_11_04_CPJUMP1	BR00117003	crispr	poscon_cp	HDAC3	long	other targets	0.05	15.760885	9.167035
2020_11_04_CPJUMP1	BR00117000	crispr	poscon_diverse	IMPDH1	long	other targets	0.05	15.548137	7.5571456
2020_11_04_CPJUMP1	BR00117004	crispr	trt	RPL3	long	other targets	0.05	15.638102	0.26078382
2020_11_04_CPJUMP1	BR00117019	compound	trt	BAX	long	other targets	0.05	6.7875247	7.6666064
2020_11_04_CPJUMP1	BR00117015	compound	trt	PDPK1	long	other targets	0.05	4.309509	8.425516
2020_11_04_CPJUMP1	BR00117003	crispr	trt	RPL23A	long	other targets	0.05	15.670266	10.864873
2020_11_04_CPJUMP1	BR00117017	compound	trt	PPARD	long	other targets	0.05	13.002023	4.53671
2020_11_04_CPJUMP1	BR00117019	compound	trt	VEGFA	long	other targets	0.05	10.807496	3.6762066
2020_11_04_CPJUMP1	BR00117000	crispr	trt	CASP3	long	other targets	0.05	15.92688	7.754771
2020_11_04_CPJUMP1	BR00117019	compound	poscon_orf	BRAF	long	other targets	0.05	12.619602	4.501092
2020_11_04_CPJUMP1	BR00117004	crispr	negcon		long	other targets	0.05	11.812856	5.9336658
2020_11_04_CPJUMP1	BR00117016	compound	poscon_cp	IGF1R	long	other targets	0.05	6.6248007	7.0738072
2020_11_04_CPJUMP1	BR00117004	crispr	trt	HBB	long	other targets	0.05	15.699612	1.4324906
2020_11_04_CPJUMP1	BR00117000	crispr	trt	NTRK1	long	other targets	0.05	14.614368	8.190722
2020_11_04_CPJUMP1	BR00117003	crispr	trt	CHRM2	long	other targets	0.05	14.512325	8.248623
2020_11_04_CPJUMP1	BR00117015	compound	poscon_cp	CLK1	long	other targets	0.05	13.136243	4.227127
2020_11_04_CPJUMP1	BR00117019	compound	poscon_cp	BRD4	long	other targets	0.05	0.124665335	8.229647
2020_11_04_CPJUMP1	BR00117004	crispr	trt	CACNB4	long	other targets	0.05	14.789597	9.824269
2020_11_04_CPJUMP1	BR00117000	crispr	trt	BAX	long	other targets	0.05	13.317228	6.2639427
2020_11_04_CPJUMP1	BR00117017	compound	trt	SLC29A1	long	other targets	0.05	12.026208	6.2549973
2020_11_04_CPJUMP1	BR00117003	crispr	trt	SLC29A1	long	other targets	0.05	15.675871	1.1587868
2020_11_04_CPJUMP1	BR00117003	crispr	trt	TUBB4B	long	other targets	0.05	13.904596	7.910152
2020_11_04_CPJUMP1	BR00117015	compound	trt	IL1B	long	other targets	0.05	11.744036	6.0384617
2020_11_04_CPJUMP1	BR00117003	crispr	trt	DHH	long	other targets	0.05	15.520786	7.5932035
2020_11_04_CPJUMP1	BR00117019	compound	trt	CACNB4	long	other targets	0.05	10.819724	4.346843
2020_11_04_CPJUMP1	BR00117004	crispr	trt	RNASE1	long	other targets	0.05	15.354866	8.20436
2020_11_04_CPJUMP1	BR00117004	crispr	trt	PLA2G1B	long	other targets	0.05	15.633485	0.25284433
2020_11_04_CPJUMP1	BR00117004	crispr	trt	ADH1C	long	other targets	0.05	14.083424	3.7282703
2020_11_04_CPJUMP1	BR00117004	crispr	poscon_cp	ERBB2	long	other targets	0.05	15.638013	9.552972
2020_11_04_CPJUMP1	BR00117000	crispr	poscon_diverse	GABRB2	long	other targets	0.05	14.165481	6.516011
2020_11_04_CPJUMP1	BR00117003	crispr	trt	RPL3	long	other targets	0.05	14.099935	6.9937677
2020_11_04_CPJUMP1	BR00117017	compound	trt	OPRM1	long	other targets	0.05	10.768332	1.5538495
2020_11_04_CPJUMP1	BR00117017	compound	trt	CYP1A2	long	other targets	0.05	11.002169	4.6169667
2020_11_04_CPJUMP1	BR00117017	compound	trt	LYN	long	other targets	0.05	0.045760594	8.30192
2020_11_04_CPJUMP1	BR00117019	compound	trt	ITGB2	long	other targets	0.05	11.094089	4.399005
2020_11_04_CPJUMP1	BR00117017	compound	trt	PARP3	long	other targets	0.05	13.157863	3.4870367
2020_11_04_CPJUMP1	BR00117015	compound	trt	PORCN	long	other targets	0.05	10.845981	6.6247053
2020_11_04_CPJUMP1	BR00117016	compound	trt	KCNN1	long	other targets	0.05	9.702887	1.9417576
2020_11_04_CPJUMP1	BR00117019	compound	trt	GRIN2A	long	other targets	0.05	11.592504	3.7448597
2020_11_04_CPJUMP1	BR00117016	compound	trt	TGM2	long	other targets	0.05	-0.6648836	8.700839
2020_11_04_CPJUMP1	BR00117004	crispr	trt	KCNN1	long	other targets	0.05	16.126617	7.303941
2020_11_04_CPJUMP1	BR00117016	compound	trt	LYN	long	other targets	0.05	5.862585	7.528904
2020_11_04_CPJUMP1	BR00117016	compound	trt	GRIN2A	long	other targets	0.05	14.332245	4.710667
2020_11_04_CPJUMP1	BR00117005	crispr	trt	P2RY12	long	other targets	0.05	15.935584	6.7874413
2020_11_04_CPJUMP1	BR00117003	crispr	poscon_cp	BRD4	long	other targets	0.05	15.684328	8.596917
2020_11_04_CPJUMP1	BR00117017	compound	poscon_cp	USP1	long	other targets	0.05	-0.6543205	8.705757
2020_11_04_CPJUMP1	BR00117017	compound	trt	PDE3A	long	other targets	0.05	9.885408	1.9354444
2020_11_04_CPJUMP1	BR00117015	compound	trt	PTGIS	long	other targets	0.05	13.150573	3.246651
2020_11_04_CPJUMP1	BR00117005	crispr	trt	MME	long	other targets	0.05	15.31472	8.455867
2020_11_04_CPJUMP1	BR00117016	compound	trt	ASIC1	long	other targets	0.05	12.71292	3.8216488
2020_11_04_CPJUMP1	BR00117000	crispr	trt	RPL23A	long	other targets	0.05	15.827516	10.71561
2020_11_04_CPJUMP1	BR00117016	compound	trt	S1PR4	long	other targets	0.05	7.1094136	6.5420423
2020_11_04_CPJUMP1	BR00117003	crispr	trt	ADA	long	other targets	0.05	14.42171	6.5671167
2020_11_04_CPJUMP1	BR00117016	compound	trt	SCNN1G	long	other targets	0.05	12.898984	3.905424
2020_11_04_CPJUMP1	BR00117003	crispr	trt	ATP5F1D	long	other targets	0.05	15.461303	7.060135
2020_11_04_CPJUMP1	BR00117005	crispr	trt	CTSG	long	other targets	0.05	15.038253	7.917304
2020_11_04_CPJUMP1	BR00117019	compound	trt	PARP3	long	other targets	0.05	13.104847	4.010476
2020_11_04_CPJUMP1	BR00117000	crispr	negcon		long	other targets	0.05	14.41417	7.155877
2020_11_04_CPJUMP1	BR00117019	compound	trt	S1PR4	long	other targets	0.05	7.0565743	6.6204076
2020_11_04_CPJUMP1	BR00117003	crispr	trt	GPR55	long	other targets	0.05	13.633483	4.842954
2020_11_04_CPJUMP1	BR00117017	compound	trt	TGFBR1	long	other targets	0.05	14.421815	0.9781783
2020_11_04_CPJUMP1	BR00117003	crispr	trt	PRKCB	long	other targets	0.05	14.906245	9.438021
2020_11_04_CPJUMP1	BR00117017	compound	trt	HIF1A	long	other targets	0.05	10.68801	5.1022005
2020_11_04_CPJUMP1	BR00117016	compound	trt	GJB4	long	other targets	0.05	10.187113	3.3166223
2020_11_04_CPJUMP1	BR00117003	crispr	negcon		long	other targets	0.05	14.095499	5.687665
2020_11_04_CPJUMP1	BR00117004	crispr	negcon		long	other targets	0.05	14.162443	5.8489017
2020_11_04_CPJUMP1	BR00117004	crispr	trt	KDR	long	other targets	0.05	16.35612	8.001011
2020_11_04_CPJUMP1	BR00117000	crispr	trt	CSF1R	long	other targets	0.05	15.05609	7.7549086
2020_11_04_CPJUMP1	BR00117004	crispr	trt	PPARD	long	other targets	0.05	15.199341	8.591566
2020_11_04_CPJUMP1	BR00117004	crispr	trt	IL1B	long	other targets	0.05	13.691247	6.911042
2020_11_04_CPJUMP1	BR00117004	crispr	trt	PTGIS	long	other targets	0.05	14.920897	6.7531238
2020_11_04_CPJUMP1	BR00117017	compound	trt	DDR2	long	other targets	0.05	9.827521	3.5665264
2020_11_04_CPJUMP1	BR00117016	compound	poscon_diverse	IMPDH1	long	other targets	0.05	4.6201777	9.046271
2020_11_04_CPJUMP1	BR00117000	crispr	trt	CYP3A4	long	other targets	0.05	15.035876	5.9315605
2020_11_04_CPJUMP1	BR00117016	compound	trt	PDE3A	long	other targets	0.05	12.63099	3.9041278
2020_11_04_CPJUMP1	BR00117005	crispr	trt	KCNH7	long	other targets	0.05	15.95323	7.6583343
2020_11_04_CPJUMP1	BR00117017	compound	trt	RGS4	long	other targets	0.05	11.699241	6.048537
2020_11_04_CPJUMP1	BR00117005	crispr	negcon		long	other targets	0.05	13.985608	8.380727
2020_11_04_CPJUMP1	BR00117019	compound	trt	ASIC1	long	other targets	0.05	12.754229	3.7957177
2020_11_04_CPJUMP1	BR00117015	compound	trt	PTPN2	long	other targets	0.05	12.227333	4.0359936
2020_11_04_CPJUMP1	BR00117000	crispr	poscon_cp	DYRK1B	long	other targets	0.05	15.120223	6.812505
2020_11_04_CPJUMP1	BR00117003	crispr	trt	SLC7A11	long	other targets	0.05	15.451152	10.308183
2020_11_04_CPJUMP1	BR00117000	crispr	negcon		long	other targets	0.05	14.1612425	7.3555274
2020_11_04_CPJUMP1	BR00117005	crispr	trt	MME	long	other targets	0.05	14.057689	8.313842
2020_11_04_CPJUMP1	BR00117019	compound	trt	RGS4	long	other targets	0.05	11.357434	5.4393263
2020_11_04_CPJUMP1	BR00117003	crispr	poscon_diverse	IMPDH1	long	other targets	0.05	15.786562	9.634133
2020_11_04_CPJUMP1	BR00117005	crispr	trt	GRIN2A	long	other targets	0.05	16.375195	8.741561
2020_11_04_CPJUMP1	BR00117005	crispr	trt	CSF1R	long	other targets	0.05	14.890915	8.022188
2020_11_04_CPJUMP1	BR00117005	crispr	trt	HPGDS	long	other targets	0.05	16.220203	7.740592
2020_11_04_CPJUMP1	BR00117015	compound	trt	EDNRB	long	other targets	0.05	13.083246	5.148813
2020_11_04_CPJUMP1	BR00117004	crispr	poscon_cp	FLT3	long	other targets	0.05	15.215301	7.550808
2020_11_04_CPJUMP1	BR00117015	compound	poscon_cp	CLK1	long	other targets	0.05	11.115982	5.051552
2020_11_04_CPJUMP1	BR00117019	compound	trt	UGT1A9	long	other targets	0.05	12.766238	3.1309886
2020_11_04_CPJUMP1	BR00117004	crispr	trt	HBB	long	other targets	0.05	15.023544	8.201623
2020_11_04_CPJUMP1	BR00117016	compound	trt	ADA	long	other targets	0.05	10.501983	7.7182
2020_11_04_CPJUMP1	BR00117005	crispr	poscon_diverse	NAMPT	long	other targets	0.05	16.068075	6.792601
2020_11_04_CPJUMP1	BR00117005	crispr	trt	PTGIR	long	other targets	0.05	15.03496	8.217364
2020_11_04_CPJUMP1	BR00117005	crispr	trt	PRKCB	long	other targets	0.05	14.675565	8.634885
2020_11_04_CPJUMP1	BR00117005	crispr	trt	SSTR2	long	other targets	0.05	16.203653	7.921785
2020_11_04_CPJUMP1	BR00117016	compound	trt	RPL23A	long	other targets	0.05	0.432293	8.972962
2020_11_04_CPJUMP1	BR00117015	compound	poscon_cp	HDAC3	long	other targets	0.05	0.009981582	8.092981
2020_11_04_CPJUMP1	BR00117016	compound	trt	F10	long	other targets	0.05	12.409335	5.909748
2020_11_04_CPJUMP1	BR00117000	crispr	trt	CACNG1	long	other targets	0.05	16.20917	1.8951955
2020_11_04_CPJUMP1	BR00117016	compound	trt	ATP5F1D	long	other targets	0.05	12.46062	5.1843605
2020_11_04_CPJUMP1	BR00117000	crispr	poscon_diverse	NAMPT	long	other targets	0.05	15.690358	8.470182
2020_11_04_CPJUMP1	BR00117003	crispr	trt	TGFBR1	long	other targets	0.05	15.567152	1.2256384
2020_11_04_CPJUMP1	BR00117017	compound	trt	TNF	long	other targets	0.05	12.395141	5.309236
2020_11_04_CPJUMP1	BR00117005	crispr	trt	ABL1	long	other targets	0.05	16.74605	8.110527
2020_11_04_CPJUMP1	BR00117005	crispr	poscon_diverse	GABRB2	long	other targets	0.05	14.562146	6.2699046
2020_11_04_CPJUMP1	BR00117015	compound	trt	BTK	long	other targets	0.05	4.778266	7.9750977
2020_11_04_CPJUMP1	BR00117003	crispr	trt	CATSPER4	long	other targets	0.05	13.628955	8.293225
2020_11_04_CPJUMP1	BR00117016	compound	trt	SLC7A11	long	other targets	0.05	10.219037	3.1765416
2020_11_04_CPJUMP1	BR00117017	compound	trt	GPR119	long	other targets	0.05	10.642375	1.5951508
2020_11_04_CPJUMP1	BR00117004	crispr	trt	CACNA2D3	long	other targets	0.05	16.44873	8.017097
2020_11_04_CPJUMP1	BR00117004	crispr	trt	PDE7A	long	other targets	0.05	14.795455	6.5185704
2020_11_04_CPJUMP1	BR00117017	compound	poscon_cp	EZH2	long	other targets	0.05	0.103451364	8.217253
2020_11_04_CPJUMP1	BR00117000	crispr	trt	ADA	long	other targets	0.05	13.793602	9.282706
2020_11_04_CPJUMP1	BR00117017	compound	trt	VEGFA	long	other targets	0.05	10.700598	3.8528697
2020_11_04_CPJUMP1	BR00117017	compound	poscon_diverse	CHEK2	long	other targets	0.05	0.5099835	8.835435
2020_11_04_CPJUMP1	BR00117015	compound	trt	PTK2B	long	other targets	0.05	12.124777	6.38115
2020_11_04_CPJUMP1	BR00117000	crispr	trt	FFAR2	long	other targets	0.05	16.610813	7.071388
2020_11_04_CPJUMP1	BR00117005	crispr	trt	CACNB4	long	other targets	0.05	15.175407	7.2469673
2020_11_04_CPJUMP1	BR00117003	crispr	trt	HPGDS	long	other targets	0.05	14.075752	8.890431
2020_11_04_CPJUMP1	BR00117015	compound	trt	CACNB4	long	other targets	0.05	10.7983675	1.7237549
2020_11_04_CPJUMP1	BR00117019	compound	trt	GPR55	long	other targets	0.05	12.070038	5.648566
2020_11_04_CPJUMP1	BR00117017	compound	trt	OPRM1	long	other targets	0.05	9.825732	3.6490812
2020_11_04_CPJUMP1	BR00117003	crispr	trt	PTGIR	long	other targets	0.05	14.730801	7.854596
2020_11_04_CPJUMP1	BR00117004	crispr	trt	EDNRB	long	other targets	0.05	15.318201	9.759303
2020_11_04_CPJUMP1	BR00117005	crispr	trt	TUBB3	long	other targets	0.05	15.787758	10.732754
2020_11_04_CPJUMP1	BR00117017	compound	trt	PTPN2	long	other targets	0.05	10.664076	4.5599
2020_11_04_CPJUMP1	BR00117015	compound	trt	KCNH7	long	other targets	0.05	11.600271	3.6511672
2020_11_04_CPJUMP1	BR00117017	compound	trt	GUCY1B1	long	other targets	0.05	12.136407	6.112536
2020_11_04_CPJUMP1	BR00117016	compound	poscon_orf	MAPK14	long	other targets	0.05	9.386529	5.4405704
2020_11_04_CPJUMP1	BR00117005	crispr	trt	KCNK1	long	other targets	0.05	16.114952	7.5813766
2020_11_04_CPJUMP1	BR00117015	compound	trt	KCNH7	long	other targets	0.05	12.673375	2.900742
2020_11_04_CPJUMP1	BR00117017	compound	trt	HPGDS	long	other targets	0.05	11.537273	1.8934808
2020_11_04_CPJUMP1	BR00117005	crispr	negcon		long	other targets	0.05	14.674091	8.335457
2020_11_04_CPJUMP1	BR00117004	crispr	trt	HPGDS	long	other targets	0.05	14.157907	9.138504
2020_11_04_CPJUMP1	BR00117015	compound	trt	DDR2	long	other targets	0.05	9.823689	3.5912516
2020_11_04_CPJUMP1	BR00117017	compound	trt	MAPK8	long	other targets	0.05	0.5970266	9.550656
2020_11_04_CPJUMP1	BR00117004	crispr	negcon		long	other targets	0.05	15.714757	1.4342979
2020_11_04_CPJUMP1	BR00117005	crispr	negcon		long	other targets	0.05	14.410447	3.3701353
2020_11_04_CPJUMP1	BR00117017	compound	trt	CYP1A2	long	other targets	0.05	13.260848	4.151358
2020_11_04_CPJUMP1	BR00117016	compound	trt	CTSG	long	other targets	0.05	0.12400851	8.560594
2020_11_04_CPJUMP1	BR00117016	compound	trt	CCR1	long	other targets	0.05	10.271198	1.9912062
2020_11_04_CPJUMP1	BR00117005	crispr	trt	PPAT	long	other targets	0.05	15.828477	9.31619
2020_11_04_CPJUMP1	BR00117003	crispr	negcon		long	other targets	0.05	14.412114	3.365639
2020_11_04_CPJUMP1	BR00117017	compound	trt	UGT1A9	long	other targets	0.05	11.98691	3.408746
2020_11_04_CPJUMP1	BR00117005	crispr	poscon_diverse	IMPDH1	long	other targets	0.05	14.5701885	8.145317
2020_11_04_CPJUMP1	BR00117000	crispr	negcon		long	other targets	0.05	13.886378	4.4507713
2020_11_04_CPJUMP1	BR00117017	compound	trt	RPL23A	long	other targets	0.05	0.46691748	9.058034
2020_11_04_CPJUMP1	BR00117017	compound	trt	NTRK1	long	other targets	0.05	10.242324	2.6275053
2020_11_04_CPJUMP1	BR00117016	compound	trt	RPL3	long	other targets	0.05	0.4464928	8.894258
2020_11_04_CPJUMP1	BR00117005	crispr	trt	ASIC1	long	other targets	0.05	15.740247	7.950071
2020_11_04_CPJUMP1	BR00117017	compound	trt	IL1B	long	other targets	0.05	11.34461	5.8320155
2020_11_04_CPJUMP1	BR00117017	compound	trt	CHRM3	long	other targets	0.05	13.513637	4.3336697
2020_11_04_CPJUMP1	BR00117015	compound	trt	PLD1	long	other targets	0.05	11.272155	5.7279077
2020_11_04_CPJUMP1	BR00117019	compound	poscon_cp	IGF1R	long	other targets	0.05	6.6802826	7.0152993
2020_11_04_CPJUMP1	BR00117015	compound	trt	CCND1	long	other targets	0.05	0.0015901022	10.786999
2020_11_04_CPJUMP1	BR00117004	crispr	poscon_diverse	PAK4	long	other targets	0.05	15.903627	9.174123
2020_11_04_CPJUMP1	BR00117016	compound	trt	MMP2	long	other targets	0.05	12.097244	6.05708
2020_11_04_CPJUMP1	BR00117004	crispr	trt	CCND1	long	other targets	0.05	15.944923	1.382318
2020_11_04_CPJUMP1	BR00117019	compound	trt	ANXA1	long	other targets	0.05	8.932231	13.59594
2020_11_04_CPJUMP1	BR00117003	crispr	trt	HTR2C	long	other targets	0.05	13.97998	8.451964
2020_11_04_CPJUMP1	BR00117000	crispr	negcon		long	other targets	0.05	14.435201	5.682907
2020_11_04_CPJUMP1	BR00117016	compound	trt	P3H1	long	other targets	0.05	11.293327	1.8192906
2020_11_04_CPJUMP1	BR00117005	crispr	poscon_cp	EZH2	long	other targets	0.05	14.617178	6.7776575
2020_11_04_CPJUMP1	BR00117003	crispr	trt	PORCN	long	other targets	0.05	15.786956	-0.041918516
2020_11_04_CPJUMP1	BR00117000	crispr	trt	FFAR2	long	other targets	0.05	13.790207	7.4670568
2020_11_04_CPJUMP1	BR00117004	crispr	trt	GHSR	long	other targets	0.05	16.331959	8.450916
2020_11_04_CPJUMP1	BR00117003	crispr	negcon		long	other targets	0.05	14.61615	5.5332274
2020_11_04_CPJUMP1	BR00117019	compound	trt	CTSG	long	other targets	0.05	0.15728968	8.61968
2020_11_04_CPJUMP1	BR00117016	compound	trt	ATM	long	other targets	0.05	6.8280554	7.7354913
2020_11_04_CPJUMP1	BR00117016	compound	poscon_cp	BRD4	long	other targets	0.05	12.316079	6.7249355
2020_11_04_CPJUMP1	BR00117003	crispr	trt	HIF1A	long	other targets	0.05	15.887072	7.6363707
2020_11_04_CPJUMP1	BR00117016	compound	trt	PDPK1	long	other targets	0.05	4.303585	8.430462
2020_11_04_CPJUMP1	BR00117019	compound	trt	NTRK1	long	other targets	0.05	10.240048	2.5852828
2020_11_04_CPJUMP1	BR00117015	compound	trt	ATP5F1D	long	other targets	0.05	12.502945	5.248877
2020_11_04_CPJUMP1	BR00117000	crispr	trt	PTK2B	long	other targets	0.05	16.195328	1.8408549
2020_11_04_CPJUMP1	BR00117016	compound	trt	ABL1	long	other targets	0.05	11.133699	6.4495654
2020_11_04_CPJUMP1	BR00117016	compound	trt	HRH4	long	other targets	0.05	10.809071	4.306742
2020_11_04_CPJUMP1	BR00117000	crispr	negcon		long	other targets	0.05	14.180106	6.0328016
2020_11_04_CPJUMP1	BR00117019	compound	trt	HTR2C	long	other targets	0.05	11.506109	6.06934
2020_11_04_CPJUMP1	BR00117017	compound	trt	ADRA2B	long	other targets	0.05	12.161203	5.3982115
2020_11_04_CPJUMP1	BR00117005	crispr	trt	KCNJ1	long	other targets	0.05	14.822728	7.373889
2020_11_04_CPJUMP1	BR00117017	compound	trt	S1PR2	long	other targets	0.05	9.976814	3.163814
2020_11_04_CPJUMP1	BR00117019	compound	trt	ATM	long	other targets	0.05	12.792498	4.1645007
2020_11_04_CPJUMP1	BR00117017	compound	trt	S1PR4	long	other targets	0.05	7.0933743	6.5849404
2020_11_04_CPJUMP1	BR00117004	crispr	poscon_diverse	CDK7	long	other targets	0.05	15.893839	10.214629
2020_11_04_CPJUMP1	BR00117017	compound	trt	CACNA2D3	long	other targets	0.05	10.669675	2.2867112
2020_11_04_CPJUMP1	BR00117015	compound	trt	ALDH2	long	other targets	0.05	11.958332	4.0873594
2020_11_04_CPJUMP1	BR00117015	compound	trt	DHH	long	other targets	0.05	11.460409	6.141897
2020_11_04_CPJUMP1	BR00117017	compound	trt	GRIN2A	long	other targets	0.05	11.295759	3.759824
2020_11_04_CPJUMP1	BR00117004	crispr	trt	ASIC1	long	other targets	0.05	15.261921	9.893618
2020_11_04_CPJUMP1	BR00117003	crispr	trt	HSD11B1	long	other targets	0.05	15.630068	6.504618
2020_11_04_CPJUMP1	BR00117017	compound	trt	RNASE1	long	other targets	0.05	12.26384	5.476966
2020_11_04_CPJUMP1	BR00117015	compound	poscon_cp	PAK1	long	other targets	0.05	10.832206	7.2639823
2020_11_04_CPJUMP1	BR00117003	crispr	poscon_cp	PAK1	long	other targets	0.05	14.21763	8.788658
2020_11_04_CPJUMP1	BR00117015	compound	trt	PTGIR	long	other targets	0.05	11.022374	5.8152933
2020_11_04_CPJUMP1	BR00117000	crispr	negcon		long	other targets	0.05	14.051108	5.3406773
2020_11_04_CPJUMP1	BR00117015	compound	poscon_diverse	TUBB	long	other targets	0.05	-0.087886505	10.836332
2020_11_04_CPJUMP1	BR00117004	crispr	trt	FGF1	long	other targets	0.05	15.085676	8.736305
2020_11_04_CPJUMP1	BR00117005	crispr	trt	CACNA2D3	long	other targets	0.05	14.605549	8.0572
2020_11_04_CPJUMP1	BR00117005	crispr	trt	PLD1	long	other targets	0.05	13.477635	6.9212966
2020_11_04_CPJUMP1	BR00117019	compound	poscon_diverse	GABRB2	long	other targets	0.05	10.703856	5.9751625
2020_11_04_CPJUMP1	BR00117000	crispr	trt	F10	long	other targets	0.05	15.311758	8.330796
2020_11_04_CPJUMP1	BR00117005	crispr	poscon_diverse	CDK7	long	other targets	0.05	15.899238	8.981107
2020_11_04_CPJUMP1	BR00117019	compound	trt	SLCO2B1	long	other targets	0.05	13.284968	3.1275122
2020_11_04_CPJUMP1	BR00117000	crispr	negcon		long	other targets	0.05	15.3932495	5.7035775
2020_11_04_CPJUMP1	BR00117000	crispr	trt	PPAT	long	other targets	0.05	16.120525	9.221948
2020_11_04_CPJUMP1	BR00117015	compound	poscon_cp	EZH2	long	other targets	0.05	11.397168	5.042456
2020_11_04_CPJUMP1	BR00117019	compound	trt	CSK	long	other targets	0.05	10.384877	2.6754844
2020_11_04_CPJUMP1	BR00117016	compound	poscon_diverse	GABRB2	long	other targets	0.05	10.674177	5.9642057
2020_11_04_CPJUMP1	BR00117017	compound	trt	PLD1	long	other targets	0.05	10.17653	7.0031357
2020_11_04_CPJUMP1	BR00117019	compound	trt	TNF	long	other targets	0.05	10.491394	7.769405
2020_11_04_CPJUMP1	BR00117003	crispr	trt	F10	long	other targets	0.05	15.725714	0.045494646
2020_11_04_CPJUMP1	BR00117005	crispr	negcon		long	other targets	0.05	14.05191	4.430423
2020_11_04_CPJUMP1	BR00117017	compound	trt	CCND1	long	other targets	0.05	-0.06474949	10.811752
2020_11_04_CPJUMP1	BR00117005	crispr	trt	AGER	long	other targets	0.05	15.673349	1.249752
2020_11_04_CPJUMP1	BR00117003	crispr	trt	UGT1A9	long	other targets	0.05	15.055829	7.417149
2020_11_04_CPJUMP1	BR00117016	compound	trt	VEGFA	long	other targets	0.05	9.84429	1.595588
2020_11_04_CPJUMP1	BR00117017	compound	trt	ASIC1	long	other targets	0.05	12.757612	3.779959
2020_11_04_CPJUMP1	BR00117015	compound	trt	DDR2	long	other targets	0.05	10.3911085	1.6843576
2020_11_04_CPJUMP1	BR00117019	compound	trt	RPL3	long	other targets	0.05	0.43225464	8.916565
2020_11_04_CPJUMP1	BR00117000	crispr	trt	CDK4	long	other targets	0.05	13.676345	8.293391
2020_11_04_CPJUMP1	BR00117005	crispr	poscon_diverse	HSP90AA1	long	other targets	0.05	15.273534	9.42109
2020_11_04_CPJUMP1	BR00117004	crispr	trt	PDE3A	long	other targets	0.05	14.356151	6.8425965
2020_11_04_CPJUMP1	BR00117017	compound	poscon_diverse	NAMPT	long	other targets	0.05	4.696536	9.567779
2020_11_04_CPJUMP1	BR00117019	compound	trt	CA14	long	other targets	0.05	12.260011	5.461331
2020_11_04_CPJUMP1	BR00117004	crispr	trt	S1PR2	long	other targets	0.05	15.968438	1.4991105
2020_11_04_CPJUMP1	BR00117019	compound	trt	OPRM1	long	other targets	0.05	9.803128	3.6403737
2020_11_04_CPJUMP1	BR00117015	compound	trt	FFAR2	long	other targets	0.05	11.770992	1.9911
2020_11_04_CPJUMP1	BR00117003	crispr	trt	SLC7A11	long	other targets	0.05	13.165372	6.8642197
2020_11_04_CPJUMP1	BR00117003	crispr	trt	AKR1C1	long	other targets	0.05	15.693526	1.2966955
2020_11_04_CPJUMP1	BR00117019	compound	trt	AKR1C1	long	other targets	0.05	12.856555	2.8938935
2020_11_04_CPJUMP1	BR00117005	crispr	negcon		long	other targets	0.05	14.0436945	3.6381695
2020_11_04_CPJUMP1	BR00117003	crispr	trt	AKR1C1	long	other targets	0.05	14.573498	9.448166
2020_11_04_CPJUMP1	BR00117000	crispr	trt	PRKCE	long	other targets	0.05	15.062848	6.919268
2020_11_04_CPJUMP1	BR00117016	compound	trt	ALK	long	other targets	0.05	9.355802	5.2178197
2020_11_04_CPJUMP1	BR00117004	crispr	poscon_diverse	DNMT3A	long	other targets	0.05	14.546322	8.730799
2020_11_04_CPJUMP1	BR00117017	compound	trt	HPGDS	long	other targets	0.05	10.037245	2.73857
2020_11_04_CPJUMP1	BR00117015	compound	trt	HTR2C	long	other targets	0.05	12.0188	5.9596586
2020_11_04_CPJUMP1	BR00117017	compound	poscon_cp	IGF1R	long	other targets	0.05	6.695494	7.5865974
2020_11_04_CPJUMP1	BR00117004	crispr	negcon		long	other targets	0.05	15.636491	-0.061061464
2020_11_04_CPJUMP1	BR00117005	crispr	trt	ADORA2A	long	other targets	0.05	16.261066	7.2832127
2020_11_04_CPJUMP1	BR00117004	crispr	trt	S1PR4	long	other targets	0.05	14.493936	7.8106804
2020_11_04_CPJUMP1	BR00117003	crispr	poscon_cp	IGF1R	long	other targets	0.05	15.389261	8.000877
2020_11_04_CPJUMP1	BR00117005	crispr	negcon		long	other targets	0.05	14.362489	8.4435835
2020_11_04_CPJUMP1	BR00117000	crispr	trt	ADORA2A	long	other targets	0.05	15.590525	7.060497
2020_11_04_CPJUMP1	BR00117019	compound	trt	PDPK1	long	other targets	0.05	0.25808343	9.735316
2020_11_04_CPJUMP1	BR00117004	crispr	trt	AGER	long	other targets	0.05	15.63345	-0.03650804
2020_11_04_CPJUMP1	BR00117015	compound	trt	RNASE1	long	other targets	0.05	12.417764	5.548915
2020_11_04_CPJUMP1	BR00117015	compound	trt	MMP2	long	other targets	0.05	10.874381	7.2523336
2020_11_04_CPJUMP1	BR00117019	compound	trt	PTK2B	long	other targets	0.05	12.15264	6.3809624
2020_11_04_CPJUMP1	BR00117000	crispr	trt	SSTR2	long	other targets	0.05	14.075614	6.5252643
2020_11_04_CPJUMP1	BR00117019	compound	poscon_cp	FLT3	long	other targets	0.05	0.18466157	10.526371
2020_11_04_CPJUMP1	BR00117004	crispr	poscon_cp	FLT3	long	other targets	0.05	15.807802	8.58052
2020_11_04_CPJUMP1	BR00117005	crispr	trt	KCNH7	long	other targets	0.05	15.369083	7.432665
2020_11_04_CPJUMP1	BR00117000	crispr	trt	HPGDS	long	other targets	0.05	13.263368	6.529823
2020_11_04_CPJUMP1	BR00117019	compound	trt	DCK	long	other targets	0.05	3.0155907	9.75043
2020_11_04_CPJUMP1	BR00117017	compound	trt	SLC29A1	long	other targets	0.05	12.394265	5.2242355
2020_11_04_CPJUMP1	BR00117016	compound	trt	LCK	long	other targets	0.05	5.9385495	7.5036716
2020_11_04_CPJUMP1	BR00117019	compound	trt	GUCY1B1	long	other targets	0.05	12.178759	6.109857
2020_11_04_CPJUMP1	BR00117005	crispr	poscon_diverse	KRAS	long	other targets	0.05	15.327777	9.375381
2020_11_04_CPJUMP1	BR00117017	compound	trt	ANXA1	long	other targets	0.05	8.925605	13.584352
2020_11_04_CPJUMP1	BR00117019	compound	poscon_orf	CDK2	long	other targets	0.05	9.206741	5.1748986
2020_11_04_CPJUMP1	BR00117003	crispr	trt	PDPK1	long	other targets	0.05	15.716577	7.7115273
2020_11_04_CPJUMP1	BR00117000	crispr	negcon		long	other targets	0.05	16.357653	1.7150321
2020_11_04_CPJUMP1	BR00117019	compound	poscon_cp	PAK1	long	other targets	0.05	10.875077	6.3341327
2020_11_04_CPJUMP1	BR00117005	crispr	trt	FPR1	long	other targets	0.05	15.116412	6.311021
2020_11_04_CPJUMP1	BR00117019	compound	trt	HIF1A	long	other targets	0.05	12.915719	2.830492
2020_11_04_CPJUMP1	BR00117005	crispr	trt	PPARD	long	other targets	0.05	14.103715	8.370383
2020_11_04_CPJUMP1	BR00117016	compound	trt	CDC25A	long	other targets	0.05	9.954642	6.9562683
2020_11_04_CPJUMP1	BR00117015	compound	trt	KCNQ2	long	other targets	0.05	10.131664	2.1555045
2020_11_04_CPJUMP1	BR00117016	compound	poscon_cp	CLK1	long	other targets	0.05	11.232514	4.9083357
2020_11_04_CPJUMP1	BR00117017	compound	trt	GHSR	long	other targets	0.05	10.053277	3.38733
2020_11_04_CPJUMP1	BR00117019	compound	poscon_diverse	PAK4	long	other targets	0.05	12.480478	4.080493
2020_11_04_CPJUMP1	BR00117015	compound	trt	CATSPER4	long	other targets	0.05	6.81232	6.835085
2020_11_04_CPJUMP1	BR00117000	crispr	trt	HBB	long	other targets	0.05	16.044193	2.0427842
2020_11_04_CPJUMP1	BR00117000	crispr	trt	AVPR1A	long	other targets	0.05	16.272125	1.6280199
2020_11_04_CPJUMP1	BR00117000	crispr	poscon_diverse	RET	long	other targets	0.05	14.369521	6.740587
2020_11_04_CPJUMP1	BR00117003	crispr	poscon_diverse	CDK7	long	other targets	0.05	15.779568	9.41806
2020_11_04_CPJUMP1	BR00117016	compound	poscon_cp	AURKB	long	other targets	0.05	10.900468	4.4557605
2020_11_04_CPJUMP1	BR00117004	crispr	trt	CYP3A4	long	other targets	0.05	14.595245	4.9198194
2020_11_04_CPJUMP1	BR00117016	compound	trt	SLCO2B1	long	other targets	0.05	13.289081	3.024695
2020_11_04_CPJUMP1	BR00117019	compound	trt	LYN	long	other targets	0.05	0.068973504	8.310329
2020_11_04_CPJUMP1	BR00117000	crispr	trt	PDE4D	long	other targets	0.05	13.544725	7.935628
2020_11_04_CPJUMP1	BR00117016	compound	trt	VEGFA	long	other targets	0.05	11.087297	3.7463722
2020_11_04_CPJUMP1	BR00117016	compound	trt	NTRK1	long	other targets	0.05	10.294635	2.496062
2020_11_04_CPJUMP1	BR00117000	crispr	poscon_diverse	PIK3CG	long	other targets	0.05	15.3265915	7.0529995
2020_11_04_CPJUMP1	BR00117003	crispr	trt	AGER	long	other targets	0.05	14.275784	4.823958
2020_11_04_CPJUMP1	BR00117000	crispr	trt	IL1B	long	other targets	0.05	13.700225	6.6417694
2020_11_04_CPJUMP1	BR00117016	compound	trt	ADH1C	long	other targets	0.05	12.954933	2.7220814
2020_11_04_CPJUMP1	BR00117000	crispr	trt	PDE4D	long	other targets	0.05	13.75318	6.156777
2020_11_04_CPJUMP1	BR00117016	compound	trt	HRH4	long	other targets	0.05	11.3732395	1.7289056
2020_11_04_CPJUMP1	BR00117005	crispr	trt	CCR1	long	other targets	0.05	13.381482	7.104654
2020_11_04_CPJUMP1	BR00117016	compound	poscon_cp	DYRK1B	long	other targets	0.05	11.706849	5.4780345
2020_11_04_CPJUMP1	BR00117015	compound	poscon_diverse	CHEK2	long	other targets	0.05	0.62394595	8.714593
2020_11_04_CPJUMP1	BR00117019	compound	trt	NTRK1	long	other targets	0.05	10.562292	1.8848351
2020_11_04_CPJUMP1	BR00117019	compound	poscon_diverse	HSP90AA1	long	other targets	0.05	3.3206344	8.5731125
2020_11_04_CPJUMP1	BR00117005	crispr	negcon		long	other targets	0.05	16.018923	1.9355732
2020_11_04_CPJUMP1	BR00117015	compound	trt	VEGFA	long	other targets	0.05	9.880245	1.5704304
2020_11_04_CPJUMP1	BR00117017	compound	trt	CSK	long	other targets	0.05	9.026603	5.3304663
2020_11_04_CPJUMP1	BR00117003	crispr	trt	AVPR1A	long	other targets	0.05	13.694029	7.2102675
2020_11_04_CPJUMP1	BR00117005	crispr	trt	KCNMA1	long	other targets	0.05	14.786268	7.502744
2020_11_04_CPJUMP1	BR00117004	crispr	trt	MME	long	other targets	0.05	15.254809	8.434494
2020_11_04_CPJUMP1	BR00117017	compound	trt	MAPK8	long	other targets	0.05	14.563108	0.99914396
2020_11_04_CPJUMP1	BR00117017	compound	trt	ABL1	long	other targets	0.05	11.069075	6.3945823
2020_11_04_CPJUMP1	BR00117003	crispr	trt	S1PR1	long	other targets	0.05	16.137291	7.1328287
2020_11_04_CPJUMP1	BR00117015	compound	trt	KCNN4	long	other targets	0.05	10.706825	1.9485362
2020_11_04_CPJUMP1	BR00117003	crispr	trt	PTGIR	long	other targets	0.05	13.786675	6.9384484
2020_11_04_CPJUMP1	BR00117017	compound	trt	PNLIP	long	other targets	0.05	11.787537	5.706283
2020_11_04_CPJUMP1	BR00117017	compound	trt	SLC7A11	long	other targets	0.05	10.029657	3.132978
2020_11_04_CPJUMP1	BR00117004	crispr	trt	FPR1	long	other targets	0.05	15.465116	8.733699
2020_11_04_CPJUMP1	BR00117004	crispr	trt	EDNRB	long	other targets	0.05	13.794927	4.7297564
2020_11_04_CPJUMP1	BR00117000	crispr	poscon_diverse	GABRB2	long	other targets	0.05	13.692149	6.133949
2020_11_04_CPJUMP1	BR00117017	compound	trt	ICAM1	long	other targets	0.05	15.467906	11.241602
2020_11_04_CPJUMP1	BR00117004	crispr	poscon_cp	PAK1	long	other targets	0.05	14.394231	7.131667
2020_11_04_CPJUMP1	BR00117019	compound	trt	CYP3A4	long	other targets	0.05	10.719669	7.3859177
2020_11_04_CPJUMP1	BR00117004	crispr	negcon		long	other targets	0.05	14.476475	6.589057
2020_11_04_CPJUMP1	BR00117005	crispr	poscon_cp	PAK1	long	other targets	0.05	14.611781	8.494352
2020_11_04_CPJUMP1	BR00117004	crispr	trt	ICAM1	long	other targets	0.05	16.426117	8.253907
2020_11_04_CPJUMP1	BR00117004	crispr	trt	S100B	long	other targets	0.05	15.044636	7.27482
2020_11_04_CPJUMP1	BR00117003	crispr	trt	CDK4	long	other targets	0.05	15.578782	10.366578
2020_11_04_CPJUMP1	BR00117005	crispr	trt	ANXA1	long	other targets	0.05	14.247155	5.1722946
2020_11_04_CPJUMP1	BR00117015	compound	trt	CHRM3	long	other targets	0.05	12.618796	2.8879764
2020_11_04_CPJUMP1	BR00117016	compound	trt	GAA	long	other targets	0.05	13.177502	3.5269148
2020_11_04_CPJUMP1	BR00117015	compound	trt	SLCO2B1	long	other targets	0.05	11.0606985	4.2129307
2020_11_04_CPJUMP1	BR00117019	compound	trt	DDR2	long	other targets	0.05	10.162745	1.6515065
2020_11_04_CPJUMP1	BR00117004	crispr	trt	P2RY12	long	other targets	0.05	16.022383	1.4972613
2020_11_04_CPJUMP1	BR00117004	crispr	trt	CSK	long	other targets	0.05	15.670808	0.5892094
2020_11_04_CPJUMP1	BR00117005	crispr	trt	SLCO2B1	long	other targets	0.05	16.346542	6.974242
2020_11_04_CPJUMP1	BR00117000	crispr	trt	MMP2	long	other targets	0.05	15.094902	6.6688633
2020_11_04_CPJUMP1	BR00117017	compound	trt	CYP2A6	long	other targets	0.05	10.098776	1.6788048
2020_11_04_CPJUMP1	BR00117000	crispr	trt	HPGDS	long	other targets	0.05	15.700792	7.2135653
2020_11_04_CPJUMP1	BR00117017	compound	trt	CACNA2D3	long	other targets	0.05	11.76777	2.025154
2020_11_04_CPJUMP1	BR00117016	compound	trt	CYP1A2	long	other targets	0.05	11.051921	4.7672753
2020_11_04_CPJUMP1	BR00117005	crispr	trt	CASP3	long	other targets	0.05	14.415428	6.00668
2020_11_04_CPJUMP1	BR00117015	compound	trt	FGF1	long	other targets	0.05	9.934316	5.7245026
2020_11_04_CPJUMP1	BR00117019	compound	trt	PLD1	long	other targets	0.05	10.194916	6.9287024
2020_11_04_CPJUMP1	BR00117019	compound	trt	CA5A	long	other targets	0.05	10.513531	1.8973176
2020_11_04_CPJUMP1	BR00117004	crispr	trt	LCK	long	other targets	0.05	15.727799	1.2110366
2020_11_04_CPJUMP1	BR00117017	compound	trt	SLC7A11	long	other targets	0.05	11.698519	3.5576398
2020_11_04_CPJUMP1	BR00117016	compound	trt	DDR2	long	other targets	0.05	10.221002	1.6553979
2020_11_04_CPJUMP1	BR00117016	compound	trt	CACNA2D3	long	other targets	0.05	12.028004	2.18874
2020_11_04_CPJUMP1	BR00117005	crispr	trt	KCNN4	long	other targets	0.05	16.990852	7.246989
2020_11_04_CPJUMP1	BR00117015	compound	poscon_diverse	HSP90AA1	long	other targets	0.05	3.3195205	8.570912
2020_11_04_CPJUMP1	BR00117015	compound	trt	SLC29A1	long	other targets	0.05	12.320555	5.2735925
2020_11_04_CPJUMP1	BR00117000	crispr	trt	KDR	long	other targets	0.05	15.849882	7.457418
2020_11_04_CPJUMP1	BR00117000	crispr	trt	DCK	long	other targets	0.05	15.461183	8.057295
2020_11_04_CPJUMP1	BR00117005	crispr	trt	CA14	long	other targets	0.05	15.9399805	7.6010556
2020_11_04_CPJUMP1	BR00117003	crispr	trt	ABL1	long	other targets	0.05	14.043797	9.288048
2020_11_04_CPJUMP1	BR00117019	compound	poscon_cp	ERBB2	long	other targets	0.05	9.103782	5.3696275
2020_11_04_CPJUMP1	BR00117015	compound	trt	ATP5F1D	long	other targets	0.05	11.602688	5.860124
2020_11_04_CPJUMP1	BR00117015	compound	trt	ADRA2B	long	other targets	0.05	11.797353	5.711663
2020_11_04_CPJUMP1	BR00117019	compound	trt	PARP3	long	other targets	0.05	12.098587	5.601969
2020_11_04_CPJUMP1	BR00117017	compound	trt	PNLIP	long	other targets	0.05	12.203887	5.042716
2020_11_04_CPJUMP1	BR00117019	compound	trt	ADA	long	other targets	0.05	10.48946	7.7509246
2020_11_04_CPJUMP1	BR00117005	crispr	negcon		long	other targets	0.05	14.061953	5.8968787
2020_11_04_CPJUMP1	BR00117003	crispr	poscon_orf	BRAF	long	other targets	0.05	15.073849	6.800369
2020_11_04_CPJUMP1	BR00117015	compound	trt	DCK	long	other targets	0.05	12.326715	5.3145175
2020_11_04_CPJUMP1	BR00117005	crispr	negcon		long	other targets	0.05	13.378758	7.080673
2020_11_04_CPJUMP1	BR00117000	crispr	trt	CYP3A4	long	other targets	0.05	14.292101	8.166318
2020_11_04_CPJUMP1	BR00117016	compound	poscon_diverse	CHEK2	long	other targets	0.05	0.5027057	8.74225
2020_11_04_CPJUMP1	BR00117000	crispr	trt	KCNH7	long	other targets	0.05	14.460205	5.947424
2020_11_04_CPJUMP1	BR00117016	compound	trt	CACNB4	long	other targets	0.05	10.824027	4.281397
2020_11_04_CPJUMP1	BR00117005	crispr	negcon		long	other targets	0.05	13.120513	7.085758
2020_11_04_CPJUMP1	BR00117016	compound	poscon_diverse	KRAS	long	other targets	0.05	7.0148244	10.939278
2020_11_04_CPJUMP1	BR00117017	compound	trt	CA14	long	other targets	0.05	12.62286	5.6075954
2020_11_04_CPJUMP1	BR00117005	crispr	trt	GRIN2A	long	other targets	0.05	16.98733	7.263534
2020_11_04_CPJUMP1	BR00117015	compound	poscon_diverse	PAK4	long	other targets	0.05	0.8137898	9.708381
2020_11_04_CPJUMP1	BR00117015	compound	trt	OPRL1	long	other targets	0.05	6.9115663	6.7995768
2020_11_04_CPJUMP1	BR00117016	compound	poscon_diverse	TUBB	long	other targets	0.05	-0.024036001	10.815262
2020_11_04_CPJUMP1	BR00117017	compound	poscon_diverse	RET	long	other targets	0.05	3.302178	9.320703
2020_11_04_CPJUMP1	BR00117000	crispr	trt	CA14	long	other targets	0.05	15.62206	7.3066106
2020_11_04_CPJUMP1	BR00117016	compound	trt	KCTD16	long	other targets	0.05	14.1031685	6.068726
2020_11_04_CPJUMP1	BR00117015	compound	trt	PDE3A	long	other targets	0.05	9.768708	1.5732135
2020_11_04_CPJUMP1	BR00117019	compound	trt	KCNN1	long	other targets	0.05	9.898305	1.4837322
2020_11_04_CPJUMP1	BR00117004	crispr	poscon_diverse	AKT1	long	other targets	0.05	14.084131	7.6486073
2020_11_04_CPJUMP1	BR00117005	crispr	trt	PDE3A	long	other targets	0.05	14.162531	3.9625008
2020_11_04_CPJUMP1	BR00117004	crispr	trt	FFAR4	long	other targets	0.05	15.358016	9.037271
2020_11_04_CPJUMP1	BR00117003	crispr	trt	CCR1	long	other targets	0.05	13.1331625	6.5507903
2020_11_04_CPJUMP1	BR00117000	crispr	trt	DHH	long	other targets	0.05	14.908672	6.6690493
2020_11_04_CPJUMP1	BR00117005	crispr	trt	AGER	long	other targets	0.05	15.188118	7.9005475
2020_11_04_CPJUMP1	BR00117019	compound	trt	CACNA2D3	long	other targets	0.05	11.921759	2.1315954
2020_11_04_CPJUMP1	BR00117019	compound	trt	RNASE1	long	other targets	0.05	11.92373	6.1890965
2020_11_04_CPJUMP1	BR00117019	compound	trt	AKR1B1	long	other targets	0.05	12.215452	4.4142
2020_11_04_CPJUMP1	BR00117004	crispr	trt	FFAR2	long	other targets	0.05	13.896702	9.289503
2020_11_04_CPJUMP1	BR00117017	compound	trt	RPL3	long	other targets	0.05	7.5637712	8.245889
2020_11_04_CPJUMP1	BR00117000	crispr	trt	CDK9	long	other targets	0.05	14.220908	7.6479006
2020_11_04_CPJUMP1	BR00117019	compound	trt	SLC29A1	long	other targets	0.05	12.366792	5.1374407
2020_11_04_CPJUMP1	BR00117017	compound	trt	ALK	long	other targets	0.05	9.360391	5.2670774
2020_11_04_CPJUMP1	BR00117017	compound	trt	HCK	long	other targets	0.05	5.81719	7.5508566
2020_11_04_CPJUMP1	BR00117016	compound	trt	KDR	long	other targets	0.05	9.7395115	2.329041
2020_11_04_CPJUMP1	BR00117000	crispr	trt	TUBB4B	long	other targets	0.05	15.249687	7.732099
2020_11_04_CPJUMP1	BR00117017	compound	trt	CTSG	long	other targets	0.05	7.058475	6.65082
2020_11_04_CPJUMP1	BR00117004	crispr	trt	ATP5F1D	long	other targets	0.05	15.453992	10.177656
2020_11_04_CPJUMP1	BR00117015	compound	trt	CACNG1	long	other targets	0.05	12.889508	3.800458
2020_11_04_CPJUMP1	BR00117005	crispr	negcon		long	other targets	0.05	14.466516	7.413402
2020_11_04_CPJUMP1	BR00117016	compound	trt	ADORA2A	long	other targets	0.05	12.017275	3.6146233
2020_11_04_CPJUMP1	BR00117003	crispr	trt	FPR1	long	other targets	0.05	16.010874	9.019787
2020_11_04_CPJUMP1	BR00117016	compound	trt	HTR2C	long	other targets	0.05	11.937952	6.2370143
2020_11_04_CPJUMP1	BR00117016	compound	trt	CYP3A4	long	other targets	0.05	10.722209	7.3820105
2020_11_04_CPJUMP1	BR00117015	compound	poscon_cp	EZH2	long	other targets	0.05	0.10050276	8.199687
2020_11_04_CPJUMP1	BR00117004	crispr	trt	HIF1A	long	other targets	0.05	16.412737	8.648235
2020_11_04_CPJUMP1	BR00117019	compound	trt	HTR3A	long	other targets	0.05	9.726793	1.8137356
2020_11_04_CPJUMP1	BR00117003	crispr	trt	HCK	long	other targets	0.05	15.601295	0.3853831
2020_11_04_CPJUMP1	BR00117005	crispr	negcon		long	other targets	0.05	14.628825	5.7198052
2020_11_04_CPJUMP1	BR00117000	crispr	trt	CA14	long	other targets	0.05	14.455426	4.77115
2020_11_04_CPJUMP1	BR00117005	crispr	trt	KDR	long	other targets	0.05	15.35652	6.237581
2020_11_04_CPJUMP1	BR00117017	compound	trt	EDNRB	long	other targets	0.05	12.323744	4.534691
2020_11_04_CPJUMP1	BR00117005	crispr	trt	CASP3	long	other targets	0.05	14.86864	7.5222387
2020_11_04_CPJUMP1	BR00117016	compound	trt	PLA2G1B	long	other targets	0.05	8.936622	13.599678
2020_11_04_CPJUMP1	BR00117000	crispr	poscon_diverse	DNMT3A	long	other targets	0.05	14.133105	7.5136085
2020_11_04_CPJUMP1	BR00117004	crispr	trt	COMT	long	other targets	0.05	15.158461	9.760724
2020_11_04_CPJUMP1	BR00117004	crispr	trt	PARP3	long	other targets	0.05	15.214163	8.07761
2020_11_04_CPJUMP1	BR00117019	compound	poscon_cp	EZH2	long	other targets	0.05	0.12194824	8.263903
2020_11_04_CPJUMP1	BR00117019	compound	trt	PTPN2	long	other targets	0.05	12.1673565	4.2250366
2020_11_04_CPJUMP1	BR00117016	compound	trt	PTPN2	long	other targets	0.05	10.701986	4.57241
2020_11_04_CPJUMP1	BR00117003	crispr	poscon_diverse	KRAS	long	other targets	0.05	15.157793	9.357744
2020_11_04_CPJUMP1	BR00117004	crispr	trt	CASP3	long	other targets	0.05	15.777763	1.3316709
2020_11_04_CPJUMP1	BR00117000	crispr	trt	HSD11B1	long	other targets	0.05	16.356504	1.8894796
2020_11_04_CPJUMP1	BR00117015	compound	trt	GUCY1B1	long	other targets	0.05	11.767662	5.8455334
2020_11_04_CPJUMP1	BR00117000	crispr	poscon_diverse	AKT1	long	other targets	0.05	14.712025	7.3849444
2020_11_04_CPJUMP1	BR00117004	crispr	trt	AKR1B1	long	other targets	0.05	15.582194	0.75867337
2020_11_04_CPJUMP1	BR00117000	crispr	negcon		long	other targets	0.05	13.644976	5.632469
2020_11_04_CPJUMP1	BR00117005	crispr	negcon		long	other targets	0.05	14.620207	6.145077
2020_11_04_CPJUMP1	BR00117019	compound	trt	PDE3A	long	other targets	0.05	11.727737	3.5920198
2020_11_04_CPJUMP1	BR00117003	crispr	trt	PLD1	long	other targets	0.05	14.715423	7.8847322
2020_11_04_CPJUMP1	BR00117016	compound	trt	HSP90AB1	long	other targets	0.05	3.314524	8.55113
2020_11_04_CPJUMP1	BR00117000	crispr	trt	HRH4	long	other targets	0.05	16.264654	7.2510576
2020_11_04_CPJUMP1	BR00117017	compound	trt	GPR55	long	other targets	0.05	11.566007	5.8486276
2020_11_04_CPJUMP1	BR00117017	compound	trt	ADORA2A	long	other targets	0.05	11.89121	3.5082314
2020_11_04_CPJUMP1	BR00117004	crispr	trt	KCNJ1	long	other targets	0.05	14.13924	3.8570926
2020_11_04_CPJUMP1	BR00117016	compound	trt	COMT	long	other targets	0.05	13.366787	3.2877765
2020_11_04_CPJUMP1	BR00117000	crispr	trt	PTPN2	long	other targets	0.05	15.58815	6.9895334
2020_11_04_CPJUMP1	BR00117000	crispr	trt	PLA2G1B	long	other targets	0.05	15.982831	1.7173449
2020_11_04_CPJUMP1	BR00117019	compound	trt	S1PR4	long	other targets	0.05	12.82295	4.557738
2020_11_04_CPJUMP1	BR00117017	compound	trt	CCND1	long	other targets	0.05	9.017564	5.3823414
2020_11_04_CPJUMP1	BR00117003	crispr	trt	CTSG	long	other targets	0.05	15.518077	8.986508
2020_11_04_CPJUMP1	BR00117015	compound	trt	ADA	long	other targets	0.05	10.005029	1.3779354
2020_11_04_CPJUMP1	BR00117000	crispr	trt	TGM2	long	other targets	0.05	13.413103	6.526815
2020_11_04_CPJUMP1	BR00117000	crispr	poscon_orf	MAPK14	long	other targets	0.05	15.702807	6.2024846
2020_11_04_CPJUMP1	BR00117015	compound	trt	PDE4D	long	other targets	0.05	10.290821	3.256207
2020_11_04_CPJUMP1	BR00117005	crispr	negcon		long	other targets	0.05	14.488257	4.9538617
2020_11_04_CPJUMP1	BR00117003	crispr	negcon		long	other targets	0.05	14.687749	5.35367
2020_11_04_CPJUMP1	BR00117005	crispr	trt	PDE7A	long	other targets	0.05	14.44207	6.4452066
2020_11_04_CPJUMP1	BR00117016	compound	trt	TNNC1	long	other targets	0.05	12.504166	5.7812114
2020_11_04_CPJUMP1	BR00117017	compound	trt	KCNK1	long	other targets	0.05	11.119577	6.335324
2020_11_04_CPJUMP1	BR00117017	compound	trt	CDK9	long	other targets	0.05	0.77640575	9.763873
2020_11_04_CPJUMP1	BR00117004	crispr	poscon_diverse	RET	long	other targets	0.05	15.839149	1.3029999
2020_11_04_CPJUMP1	BR00117016	compound	trt	ALDH2	long	other targets	0.05	12.352853	3.7612107
2020_11_04_CPJUMP1	BR00117017	compound	trt	AKR1B1	long	other targets	0.05	12.274699	4.15501
2020_11_04_CPJUMP1	BR00117017	compound	trt	ELANE	long	other targets	0.05	12.225819	5.537662
2020_11_04_CPJUMP1	BR00117000	crispr	poscon_cp	IGF1R	long	other targets	0.05	15.681759	7.5092154
2020_11_04_CPJUMP1	BR00117004	crispr	trt	CYP3A4	long	other targets	0.05	15.323533	9.488856
2020_11_04_CPJUMP1	BR00117000	crispr	trt	ATM	long	other targets	0.05	14.616353	7.0772796
2020_11_04_CPJUMP1	BR00117019	compound	trt	FOXM1	long	other targets	0.05	15.384688	11.105814
2020_11_04_CPJUMP1	BR00117000	crispr	poscon_diverse	KRAS	long	other targets	0.05	15.989992	1.764091
2020_11_04_CPJUMP1	BR00117004	crispr	trt	FOXM1	long	other targets	0.05	15.901448	9.887194
2020_11_04_CPJUMP1	BR00117004	crispr	negcon		long	other targets	0.05	14.363843	6.235941
2020_11_04_CPJUMP1	BR00117019	compound	trt	CDK9	long	other targets	0.05	0.4813806	8.829309
2020_11_04_CPJUMP1	BR00117015	compound	trt	RGS4	long	other targets	0.05	10.481427	5.99303
2020_11_04_CPJUMP1	BR00117016	compound	poscon_orf	BRAF	long	other targets	0.05	12.632553	4.5129128
2020_11_04_CPJUMP1	BR00117015	compound	trt	KCNK1	long	other targets	0.05	11.058546	5.720929
2020_11_04_CPJUMP1	BR00117005	crispr	trt	RGS4	long	other targets	0.05	15.687202	0.7883095
2020_11_04_CPJUMP1	BR00117000	crispr	trt	PTPN2	long	other targets	0.05	15.882632	6.8713818
2020_11_04_CPJUMP1	BR00117000	crispr	negcon		long	other targets	0.05	14.402351	5.3404527
2020_11_04_CPJUMP1	BR00117016	compound	poscon_cp	FLT3	long	other targets	0.05	0.20108165	10.550586
2020_11_04_CPJUMP1	BR00117000	crispr	negcon		long	other targets	0.05	14.754734	7.057451
2020_11_04_CPJUMP1	BR00117000	crispr	trt	TBXAS1	long	other targets	0.05	13.559836	7.96203
2020_11_04_CPJUMP1	BR00117003	crispr	trt	ADH1C	long	other targets	0.05	14.200991	9.147381
2020_11_04_CPJUMP1	BR00117015	compound	trt	HDAC6	long	other targets	0.05	11.538652	5.7327037
2020_11_04_CPJUMP1	BR00117000	crispr	trt	CASP3	long	other targets	0.05	15.2447	6.942993
2020_11_04_CPJUMP1	BR00117003	crispr	trt	TUBB4B	long	other targets	0.05	15.710362	-0.008140485
2020_11_04_CPJUMP1	BR00117017	compound	trt	S100B	long	other targets	0.05	12.744653	3.0042229
2020_11_04_CPJUMP1	BR00117019	compound	trt	P2RY12	long	other targets	0.05	9.734377	1.7706972
2020_11_04_CPJUMP1	BR00117019	compound	trt	CACNG1	long	other targets	0.05	12.914797	3.8408587
2020_11_04_CPJUMP1	BR00117000	crispr	negcon		long	other targets	0.05	13.120512	6.96749
2020_11_04_CPJUMP1	BR00117019	compound	trt	ABL1	long	other targets	0.05	11.048646	6.4045005
2020_11_04_CPJUMP1	BR00117017	compound	trt	BTK	long	other targets	0.05	11.605035	1.8978689
2020_11_04_CPJUMP1	BR00117016	compound	trt	P2RY12	long	other targets	0.05	9.719678	1.641838
2020_11_04_CPJUMP1	BR00117017	compound	trt	SIRT2	long	other targets	0.05	11.744397	4.3165293
2020_11_04_CPJUMP1	BR00117005	crispr	poscon_cp	MET	long	other targets	0.05	14.361964	4.8583984
2020_11_04_CPJUMP1	BR00117019	compound	trt	ICAM1	long	other targets	0.05	11.575246	7.2118616
2020_11_04_CPJUMP1	BR00117000	crispr	trt	UGT1A9	long	other targets	0.05	16.198116	1.9288836
2020_11_04_CPJUMP1	BR00117019	compound	trt	PORCN	long	other targets	0.05	11.517817	5.3338704
2020_11_04_CPJUMP1	BR00117004	crispr	trt	TGM2	long	other targets	0.05	14.51907	8.976603
2020_11_04_CPJUMP1	BR00117004	crispr	trt	KCNK1	long	other targets	0.05	14.157868	7.1629696
2020_11_04_CPJUMP1	BR00117003	crispr	trt	S100B	long	other targets	0.05	15.698502	1.3054023
2020_11_04_CPJUMP1	BR00117017	compound	trt	KCNN4	long	other targets	0.05	10.706845	1.9498626
2020_11_04_CPJUMP1	BR00117016	compound	trt	ALDH2	long	other targets	0.05	12.683706	5.999945
2020_11_04_CPJUMP1	BR00117017	compound	trt	KCNN1	long	other targets	0.05	9.912406	2.7941544
2020_11_04_CPJUMP1	BR00117000	crispr	trt	P2RY12	long	other targets	0.05	16.303083	1.8030579
2020_11_04_CPJUMP1	BR00117019	compound	trt	HCK	long	other targets	0.05	5.8249397	7.539973
2020_11_04_CPJUMP1	BR00117015	compound	poscon_cp	USP1	long	other targets	0.05	11.016324	6.285517
2020_11_04_CPJUMP1	BR00117019	compound	trt	FPR1	long	other targets	0.05	6.983139	7.835701
2020_11_04_CPJUMP1	BR00117016	compound	trt	CHRM3	long	other targets	0.05	12.349967	4.762403
2020_11_04_CPJUMP1	BR00117003	crispr	poscon_diverse	GABRB2	long	other targets	0.05	14.010348	5.165047
2020_11_04_CPJUMP1	BR00117000	crispr	poscon_diverse	CHEK2	long	other targets	0.05	14.726718	7.768139
2020_11_04_CPJUMP1	BR00117003	crispr	trt	MAPK8	long	other targets	0.05	14.843418	7.225108
2020_11_04_CPJUMP1	BR00117016	compound	trt	PTGIS	long	other targets	0.05	11.75453	5.940773
2020_11_04_CPJUMP1	BR00117005	crispr	trt	KCTD16	long	other targets	0.05	14.947564	8.537403
2020_11_04_CPJUMP1	BR00117016	compound	trt	GUCY1B1	long	other targets	0.05	12.37133	6.1723356
2020_11_04_CPJUMP1	BR00117015	compound	poscon_diverse	IMPDH1	long	other targets	0.05	4.618134	9.038316
2020_11_04_CPJUMP1	BR00117005	crispr	trt	MMP2	long	other targets	0.05	14.81709	8.374353
2020_11_04_CPJUMP1	BR00117019	compound	trt	ICAM1	long	other targets	0.05	15.466428	11.216354
2020_11_04_CPJUMP1	BR00117003	crispr	poscon_cp	EZH2	long	other targets	0.05	13.8374405	5.270898
2020_11_04_CPJUMP1	BR00117015	compound	trt	CHRM3	long	other targets	0.05	12.4248	4.6267624
2020_11_04_CPJUMP1	BR00117017	compound	trt	HRH4	long	other targets	0.05	11.049395	1.6557162
2020_11_04_CPJUMP1	BR00117004	crispr	trt	PNLIP	long	other targets	0.05	15.692953	7.982203
2020_11_04_CPJUMP1	BR00117000	crispr	trt	DCK	long	other targets	0.05	14.684867	7.2269044
2020_11_04_CPJUMP1	BR00117005	crispr	poscon_orf	CDK2	long	other targets	0.05	15.781559	0.6587968
2020_11_04_CPJUMP1	BR00117016	compound	trt	SLC29A1	long	other targets	0.05	12.535207	5.267583
2020_11_04_CPJUMP1	BR00117003	crispr	trt	PRKCE	long	other targets	0.05	15.809785	9.715015
2020_11_04_CPJUMP1	BR00117017	compound	trt	PTK2B	long	other targets	0.05	12.056392	6.313703
2020_11_04_CPJUMP1	BR00117003	crispr	poscon_diverse	DNMT3A	long	other targets	0.05	15.528504	8.092106
2020_11_04_CPJUMP1	BR00117015	compound	trt	GRIN2A	long	other targets	0.05	11.707149	3.786494
2020_11_04_CPJUMP1	BR00117004	crispr	poscon_cp	EZH2	long	other targets	0.05	15.61989	0.09971799
2020_11_04_CPJUMP1	BR00117015	compound	trt	RPL3	long	other targets	0.05	0.4221194	8.883278
2020_11_04_CPJUMP1	BR00117005	crispr	trt	ADH1C	long	other targets	0.05	13.560177	8.022507
2020_11_04_CPJUMP1	BR00117004	crispr	trt	CA5A	long	other targets	0.05	14.30515	8.896908
2020_11_04_CPJUMP1	BR00117005	crispr	trt	GUCY1B1	long	other targets	0.05	14.582787	6.6165605
2020_11_04_CPJUMP1	BR00117005	crispr	negcon		long	other targets	0.05	13.452777	6.8954062
2020_11_04_CPJUMP1	BR00117015	compound	trt	AKR1B1	long	other targets	0.05	12.6967945	3.2160876
2020_11_04_CPJUMP1	BR00117000	crispr	negcon		long	other targets	0.05	14.483046	7.7072234
2020_11_04_CPJUMP1	BR00117016	compound	poscon_diverse	PAK4	long	other targets	0.05	0.8011699	9.693022
2020_11_04_CPJUMP1	BR00117015	compound	trt	S1PR2	long	other targets	0.05	9.940455	3.1344728
2020_11_04_CPJUMP1	BR00117003	crispr	trt	PLA2G1B	long	other targets	0.05	15.357753	8.7787285
2020_11_04_CPJUMP1	BR00117015	compound	trt	CCR1	long	other targets	0.05	10.307312	2.0367136
2020_11_04_CPJUMP1	BR00117003	crispr	trt	CACNA2D3	long	other targets	0.05	16.34557	8.489329
2020_11_04_CPJUMP1	BR00117000	crispr	trt	CATSPER4	long	other targets	0.05	13.220545	6.724594
2020_11_04_CPJUMP1	BR00117003	crispr	trt	CTSG	long	other targets	0.05	14.943627	7.0474143
2020_11_04_CPJUMP1	BR00117017	compound	trt	TUBB4B	long	other targets	0.05	-0.042875838	10.841413
2020_11_04_CPJUMP1	BR00117016	compound	trt	CDK4	long	other targets	0.05	11.593865	1.8691388
2020_11_04_CPJUMP1	BR00117016	compound	trt	LPAR1	long	other targets	0.05	11.390718	1.7629807
2020_11_04_CPJUMP1	BR00117019	compound	trt	CACNA2D3	long	other targets	0.05	10.671549	2.34283
2020_11_04_CPJUMP1	BR00117017	compound	trt	PRKCB	long	other targets	0.05	13.648842	4.067879
2020_11_04_CPJUMP1	BR00117003	crispr	trt	HPGDS	long	other targets	0.05	16.113766	8.556207
2020_11_04_CPJUMP1	BR00117019	compound	trt	KCTD16	long	other targets	0.05	11.019721	4.274924
2020_11_04_CPJUMP1	BR00117016	compound	trt	DHH	long	other targets	0.05	11.269995	6.285262
2020_11_04_CPJUMP1	BR00117003	crispr	trt	FGF1	long	other targets	0.05	15.334024	8.983483
2020_11_04_CPJUMP1	BR00117000	crispr	negcon		long	other targets	0.05	14.0239105	5.534228
2020_11_04_CPJUMP1	BR00117019	compound	trt	AVPR1A	long	other targets	0.05	10.864696	6.2491136
2020_11_04_CPJUMP1	BR00117019	compound	poscon_diverse	RET	long	other targets	0.05	3.3010006	9.319325
2020_11_04_CPJUMP1	BR00117000	crispr	poscon_cp	ERBB2	long	other targets	0.05	15.658498	7.786838
2020_11_04_CPJUMP1	BR00117004	crispr	trt	PTK2B	long	other targets	0.05	14.40864	7.7516093
2020_11_04_CPJUMP1	BR00117017	compound	poscon_orf	MAPK14	long	other targets	0.05	9.426088	5.439182
2020_11_04_CPJUMP1	BR00117005	crispr	trt	PORCN	long	other targets	0.05	14.743679	8.722208
2020_11_04_CPJUMP1	BR00117017	compound	trt	GLRA3	long	other targets	0.05	11.147115	4.2785516
2020_11_04_CPJUMP1	BR00117017	compound	trt	ATP5F1D	long	other targets	0.05	12.166146	5.3594675
2020_11_04_CPJUMP1	BR00117003	crispr	trt	CSK	long	other targets	0.05	15.476159	1.2325035
2020_11_04_CPJUMP1	BR00117005	crispr	negcon		long	other targets	0.05	14.294741	5.3947124
2020_11_04_CPJUMP1	BR00117003	crispr	poscon_diverse	AKT1	long	other targets	0.05	15.631767	0.25893497
2020_11_04_CPJUMP1	BR00117005	crispr	trt	PPAT	long	other targets	0.05	16.094797	9.271012
2020_11_04_CPJUMP1	BR00117005	crispr	trt	GPR55	long	other targets	0.05	14.023139	5.523439
2020_11_04_CPJUMP1	BR00117003	crispr	negcon		long	other targets	0.05	15.087133	9.045005
2020_11_04_CPJUMP1	BR00117003	crispr	trt	CATSPER4	long	other targets	0.05	13.781274	9.102926
2020_11_04_CPJUMP1	BR00117005	crispr	poscon_cp	DYRK1B	long	other targets	0.05	15.329783	8.331004
2020_11_04_CPJUMP1	BR00117016	compound	trt	HTR2C	long	other targets	0.05	13.138837	4.936021
2020_11_04_CPJUMP1	BR00117000	crispr	negcon		long	other targets	0.05	15.538054	7.1786985
2020_11_04_CPJUMP1	BR00117019	compound	trt	GRIN2A	long	other targets	0.05	11.9563265	3.7891428
2020_11_04_CPJUMP1	BR00117005	crispr	trt	CCND1	long	other targets	0.05	14.277416	3.4922376
2020_11_04_CPJUMP1	BR00117000	crispr	trt	MAPK8	long	other targets	0.05	16.085625	1.835866
2020_11_04_CPJUMP1	BR00117016	compound	poscon_cp	MET	long	other targets	0.05	12.240643	4.975234
2020_11_04_CPJUMP1	BR00117004	crispr	negcon		long	other targets	0.05	13.949295	5.7892523
2020_11_04_CPJUMP1	BR00117003	crispr	trt	S1PR1	long	other targets	0.05	16.382418	8.788216
2020_11_04_CPJUMP1	BR00117003	crispr	trt	HDAC6	long	other targets	0.05	14.015084	6.412084
2020_11_04_CPJUMP1	BR00117019	compound	trt	CASP3	long	other targets	0.05	13.225916	3.3179004
2020_11_04_CPJUMP1	BR00117000	crispr	negcon		long	other targets	0.05	14.068755	4.9227147
2020_11_04_CPJUMP1	BR00117015	compound	trt	MAPK8	long	other targets	0.05	0.5933619	9.538781
2020_11_04_CPJUMP1	BR00117015	compound	trt	AKR1C1	long	other targets	0.05	12.694103	2.9990542
2020_11_04_CPJUMP1	BR00117017	compound	poscon_cp	ERBB2	long	other targets	0.05	10.703202	4.520412
2020_11_04_CPJUMP1	BR00117019	compound	trt	GJB4	long	other targets	0.05	9.9636345	2.8714225
2020_11_04_CPJUMP1	BR00117015	compound	trt	ANXA1	long	other targets	0.05	8.938937	13.602684
2020_11_04_CPJUMP1	BR00117004	crispr	trt	CYP2A6	long	other targets	0.05	15.082549	9.632239
2020_11_04_CPJUMP1	BR00117005	crispr	trt	TUBB4B	long	other targets	0.05	15.7392025	1.4368457
2020_11_04_CPJUMP1	BR00117015	compound	trt	ANXA1	long	other targets	0.05	8.923909	13.602942
2020_11_04_CPJUMP1	BR00117004	crispr	trt	BTK	long	other targets	0.05	16.023428	1.1146011
2020_11_04_CPJUMP1	BR00117000	crispr	negcon		long	other targets	0.05	13.308296	6.211742
2020_11_04_CPJUMP1	BR00117016	compound	trt	PTGIR	long	other targets	0.05	11.001384	5.731889
2020_11_04_CPJUMP1	BR00117017	compound	poscon_cp	HDAC3	long	other targets	0.05	0.059895825	8.144254
2020_11_04_CPJUMP1	BR00117015	compound	trt	TNF	long	other targets	0.05	12.343614	5.18965
2020_11_04_CPJUMP1	BR00117005	crispr	trt	TGFBR1	long	other targets	0.05	16.832987	6.9093785
2020_11_04_CPJUMP1	BR00117015	compound	poscon_diverse	AKT1	long	other targets	0.05	6.7963457	6.789749
2020_11_04_CPJUMP1	BR00117019	compound	trt	PLD1	long	other targets	0.05	11.193243	5.9156823
2020_11_04_CPJUMP1	BR00117016	compound	trt	AKR1B1	long	other targets	0.05	12.28752	3.965491
2020_11_04_CPJUMP1	BR00117003	crispr	trt	CASP3	long	other targets	0.05	13.977954	6.3365483
2020_11_04_CPJUMP1	BR00117003	crispr	trt	TGM2	long	other targets	0.05	13.726899	6.203518
2020_11_04_CPJUMP1	BR00117003	crispr	negcon		long	other targets	0.05	13.160579	6.6168375
2020_11_04_CPJUMP1	BR00117005	crispr	trt	HTR3A	long	other targets	0.05	13.76426	8.078992
2020_11_04_CPJUMP1	BR00117019	compound	trt	ELANE	long	other targets	0.05	12.210463	5.6429687
2020_11_04_CPJUMP1	BR00117015	compound	trt	GPR55	long	other targets	0.05	12.137889	5.420503
2020_11_04_CPJUMP1	BR00117003	crispr	trt	CACNG1	long	other targets	0.05	15.669188	0.3266498
2020_11_04_CPJUMP1	BR00117017	compound	trt	ADH1C	long	other targets	0.05	11.204619	3.8004594
2020_11_04_CPJUMP1	BR00117000	crispr	poscon_diverse	NAMPT	long	other targets	0.05	15.639458	7.4598513
2020_11_04_CPJUMP1	BR00117019	compound	trt	PTPN2	long	other targets	0.05	10.662584	4.5626874
2020_11_04_CPJUMP1	BR00117000	crispr	trt	CA5A	long	other targets	0.05	15.5794	7.799194
2020_11_04_CPJUMP1	BR00117017	compound	trt	PTGIS	long	other targets	0.05	13.084854	3.2325573
2020_11_04_CPJUMP1	BR00117003	crispr	negcon		long	other targets	0.05	14.199826	4.4134016
2020_11_04_CPJUMP1	BR00117017	compound	trt	PRKCE	long	other targets	0.05	7.2901	7.078733
2020_11_04_CPJUMP1	BR00117019	compound	poscon_diverse	TUBB	long	other targets	0.05	-0.025091076	10.817282
2020_11_04_CPJUMP1	BR00117017	compound	trt	KCNMA1	long	other targets	0.05	10.531569	2.1430593
2020_11_04_CPJUMP1	BR00117004	crispr	trt	PORCN	long	other targets	0.05	15.649779	0.06212056
2020_11_04_CPJUMP1	BR00117003	crispr	trt	PDE4D	long	other targets	0.05	14.369891	8.779378
2020_11_04_CPJUMP1	BR00117016	compound	trt	GPR55	long	other targets	0.05	11.973013	5.263192
2020_11_04_CPJUMP1	BR00117004	crispr	trt	ALDH2	long	other targets	0.05	14.8857	9.1505375
2020_11_04_CPJUMP1	BR00117004	crispr	trt	GUCY1B1	long	other targets	0.05	15.720149	0.96939033
2020_11_04_CPJUMP1	BR00117016	compound	trt	CSK	long	other targets	0.05	9.046318	5.3149385
2020_11_04_CPJUMP1	BR00117004	crispr	trt	ANXA1	long	other targets	0.05	13.421978	7.913707
2020_11_04_CPJUMP1	BR00117015	compound	poscon_diverse	PIK3CG	long	other targets	0.05	0.1326844	10.139777
2020_11_04_CPJUMP1	BR00117017	compound	trt	FPR1	long	other targets	0.05	12.3793955	5.7436595
2020_11_04_CPJUMP1	BR00117005	crispr	trt	ELANE	long	other targets	0.05	15.773254	0.42177236
2020_11_04_CPJUMP1	BR00117015	compound	trt	KCNK1	long	other targets	0.05	11.259224	6.1064305
2020_11_04_CPJUMP1	BR00117000	crispr	trt	TUBB4B	long	other targets	0.05	16.035416	1.8315701
2020_11_04_CPJUMP1	BR00117000	crispr	poscon_cp	BRD4	long	other targets	0.05	15.247448	7.4694414
2020_11_04_CPJUMP1	BR00117000	crispr	trt	BTK	long	other targets	0.05	16.328012	6.7989087
2020_11_04_CPJUMP1	BR00117015	compound	trt	CYP1A2	long	other targets	0.05	10.971793	4.519533
2020_11_04_CPJUMP1	BR00117015	compound	poscon_cp	HDAC3	long	other targets	0.05	10.257533	6.569447
2020_11_04_CPJUMP1	BR00117000	crispr	trt	CACNG1	long	other targets	0.05	16.363737	1.8212098
2020_11_04_CPJUMP1	BR00117000	crispr	trt	CDK9	long	other targets	0.05	13.6719475	7.722925
2020_11_04_CPJUMP1	BR00117005	crispr	poscon_diverse	IMPDH1	long	other targets	0.05	15.763919	8.947685
2020_11_04_CPJUMP1	BR00117017	compound	poscon_diverse	HSP90AA1	long	other targets	0.05	3.2994378	8.585885
2020_11_04_CPJUMP1	BR00117017	compound	trt	HIF1A	long	other targets	0.05	12.487309	2.7311518
2020_11_04_CPJUMP1	BR00117019	compound	trt	DHH	long	other targets	0.05	13.038654	4.8871965
2020_11_04_CPJUMP1	BR00117005	crispr	trt	FOXM1	long	other targets	0.05	16.959127	7.550725
2020_11_04_CPJUMP1	BR00117004	crispr	negcon		long	other targets	0.05	14.312145	5.2149405
2020_11_04_CPJUMP1	BR00117016	compound	trt	KCNH7	long	other targets	0.05	13.421624	4.296878
2020_11_04_CPJUMP1	BR00117017	compound	trt	FFAR2	long	other targets	0.05	10.524671	1.6514058
2020_11_04_CPJUMP1	BR00117003	crispr	trt	MMP2	long	other targets	0.05	14.651121	7.5135565
2020_11_04_CPJUMP1	BR00117016	compound	trt	ADA	long	other targets	0.05	10.04853	1.4801452
2020_11_04_CPJUMP1	BR00117003	crispr	trt	SLC29A1	long	other targets	0.05	15.647517	9.442593
2020_11_04_CPJUMP1	BR00117000	crispr	negcon		long	other targets	0.05	14.125046	5.2437277
2020_11_04_CPJUMP1	BR00117005	crispr	poscon_cp	IGF1R	long	other targets	0.05	14.765285	5.5169563
2020_11_04_CPJUMP1	BR00117016	compound	trt	MME	long	other targets	0.05	13.259315	3.500764
2020_11_04_CPJUMP1	BR00117004	crispr	trt	GJB4	long	other targets	0.05	16.191042	1.1261365
2020_11_04_CPJUMP1	BR00117004	crispr	trt	S1PR2	long	other targets	0.05	14.873666	9.481041
2020_11_04_CPJUMP1	BR00117004	crispr	trt	CDK4	long	other targets	0.05	15.48691	9.90197
2020_11_04_CPJUMP1	BR00117005	crispr	trt	ALDH2	long	other targets	0.05	16.836067	7.421504
2020_11_04_CPJUMP1	BR00117003	crispr	trt	HTR3A	long	other targets	0.05	15.822367	8.585584
2020_11_04_CPJUMP1	BR00117004	crispr	trt	TGFBR1	long	other targets	0.05	15.735973	8.346097
2020_11_04_CPJUMP1	BR00117017	compound	trt	CHRM2	long	other targets	0.05	11.572889	4.042009
2020_11_04_CPJUMP1	BR00117003	crispr	trt	CYP1A2	long	other targets	0.05	15.447995	9.13941
2020_11_04_CPJUMP1	BR00117000	crispr	trt	FOXM1	long	other targets	0.05	16.547485	7.092383
2020_11_04_CPJUMP1	BR00117003	crispr	trt	LYN	long	other targets	0.05	15.415599	6.80837
2020_11_04_CPJUMP1	BR00117000	crispr	poscon_diverse	DNMT3A	long	other targets	0.05	13.618188	6.616146
2020_11_04_CPJUMP1	BR00117017	compound	trt	SCNN1G	long	other targets	0.05	11.397188	3.7501738
2020_11_04_CPJUMP1	BR00117005	crispr	negcon		long	other targets	0.05	14.472862	5.0339565
2020_11_04_CPJUMP1	BR00117019	compound	trt	KCNMA1	long	other targets	0.05	10.925708	4.417381
2020_11_04_CPJUMP1	BR00117019	compound	trt	KCNN4	long	other targets	0.05	12.212898	4.167104
2020_11_04_CPJUMP1	BR00117015	compound	trt	PTPN2	long	other targets	0.05	10.642421	4.571669
2020_11_04_CPJUMP1	BR00117004	crispr	trt	ADORA2A	long	other targets	0.05	15.940936	8.738921
2020_11_04_CPJUMP1	BR00117015	compound	trt	COMT	long	other targets	0.05	10.550195	3.8649235
2020_11_04_CPJUMP1	BR00117019	compound	trt	HSD11B1	long	other targets	0.05	13.664907	9.498755
2020_11_04_CPJUMP1	BR00117005	crispr	negcon		long	other targets	0.05	14.352226	3.5415366
2020_11_04_CPJUMP1	BR00117005	crispr	trt	ALDH2	long	other targets	0.05	15.299729	7.4922266
2020_11_04_CPJUMP1	BR00117005	crispr	poscon_cp	HDAC3	long	other targets	0.05	15.78673	10.094778
2020_11_04_CPJUMP1	BR00117003	crispr	trt	CA14	long	other targets	0.05	14.790762	6.307474
2020_11_04_CPJUMP1	BR00117016	compound	trt	TUBB3	long	other targets	0.05	0.50467706	10.4264555
2020_11_04_CPJUMP1	BR00117015	compound	trt	PORCN	long	other targets	0.05	11.567229	5.3552375
2020_11_04_CPJUMP1	BR00117017	compound	trt	P2RY12	long	other targets	0.05	10.207732	1.7736477
2020_11_04_CPJUMP1	BR00117005	crispr	trt	HDAC6	long	other targets	0.05	14.25264	3.7020142
2020_11_04_CPJUMP1	BR00117015	compound	poscon_diverse	DNMT3A	long	other targets	0.05	7.4508147	8.154757
2020_11_04_CPJUMP1	BR00117004	crispr	poscon_cp	BRD4	long	other targets	0.05	15.590781	9.048712
2020_11_04_CPJUMP1	BR00117004	crispr	poscon_diverse	IMPDH1	long	other targets	0.05	15.494125	8.688967
2020_11_04_CPJUMP1	BR00117004	crispr	trt	KCNN4	long	other targets	0.05	15.392215	10.264796
2020_11_04_CPJUMP1	BR00117000	crispr	poscon_diverse	CHEK2	long	other targets	0.05	13.988125	5.109408
2020_11_04_CPJUMP1	BR00117019	compound	trt	PRKCB	long	other targets	0.05	12.739031	3.6720293
2020_11_04_CPJUMP1	BR00117005	crispr	trt	TNNC1	long	other targets	0.05	14.975721	8.496062
2020_11_04_CPJUMP1	BR00117005	crispr	trt	UGT1A9	long	other targets	0.05	16.24121	7.3093367
2020_11_04_CPJUMP1	BR00117016	compound	poscon_orf	CDK2	long	other targets	0.05	9.215116	5.1928616
2020_11_04_CPJUMP1	BR00117004	crispr	poscon_orf	BRAF	long	other targets	0.05	16.011599	8.190639
2020_11_04_CPJUMP1	BR00117003	crispr	poscon_cp	CLK1	long	other targets	0.05	15.316795	9.811617
2020_11_04_CPJUMP1	BR00117016	compound	poscon_cp	DYRK1B	long	other targets	0.05	4.2591305	8.240095
2020_11_04_CPJUMP1	BR00117004	crispr	trt	TGFBR1	long	other targets	0.05	16.534348	6.9837375
2020_11_04_CPJUMP1	BR00117017	compound	trt	FOXM1	long	other targets	0.05	10.228679	4.8917933
2020_11_04_CPJUMP1	BR00117003	crispr	trt	VEGFA	long	other targets	0.05	13.822481	8.33758
2020_11_04_CPJUMP1	BR00117019	compound	trt	PRKCE	long	other targets	0.05	7.307888	7.058841
2020_11_04_CPJUMP1	BR00117019	compound	trt	AGER	long	other targets	0.05	-0.6503855	8.706802
2020_11_04_CPJUMP1	BR00117000	crispr	trt	VEGFA	long	other targets	0.05	15.556385	5.735842
2020_11_04_CPJUMP1	BR00117000	crispr	trt	PNLIP	long	other targets	0.05	15.8100195	6.9970455
2020_11_04_CPJUMP1	BR00117004	crispr	poscon_cp	DYRK1B	long	other targets	0.05	15.600155	9.926352
2020_11_04_CPJUMP1	BR00117015	compound	trt	PRKCE	long	other targets	0.05	11.799769	6.593501
2020_11_04_CPJUMP1	BR00117005	crispr	trt	GPR55	long	other targets	0.05	16.062057	6.978669
2020_11_04_CPJUMP1	BR00117005	crispr	trt	DDR2	long	other targets	0.05	14.132068	7.859234
2020_11_04_CPJUMP1	BR00117003	crispr	trt	TGM2	long	other targets	0.05	14.488229	8.862327
2020_11_04_CPJUMP1	BR00117000	crispr	trt	FGF1	long	other targets	0.05	15.2876005	8.271267
2020_11_04_CPJUMP1	BR00117015	compound	trt	CSK	long	other targets	0.05	9.019637	5.3543124
2020_11_04_CPJUMP1	BR00117019	compound	poscon_cp	HDAC3	long	other targets	0.05	0.036080528	8.100962
2020_11_04_CPJUMP1	BR00117004	crispr	trt	F10	long	other targets	0.05	15.122483	8.67875
2020_11_04_CPJUMP1	BR00117004	crispr	trt	KCNH7	long	other targets	0.05	15.789108	8.087268
2020_11_04_CPJUMP1	BR00117005	crispr	trt	FFAR4	long	other targets	0.05	13.78464	5.4220533
2020_11_04_CPJUMP1	BR00117016	compound	poscon_cp	CLK1	long	other targets	0.05	13.136677	4.2018604
2020_11_04_CPJUMP1	BR00117016	compound	trt	HDAC6	long	other targets	0.05	11.984639	5.985654
2020_11_04_CPJUMP1	BR00117017	compound	poscon_cp	IGF1R	long	other targets	0.05	6.6325192	7.062524
2020_11_04_CPJUMP1	BR00117003	crispr	trt	TNF	long	other targets	0.05	14.245383	3.902805
2020_11_04_CPJUMP1	BR00117015	compound	trt	GLRA3	long	other targets	0.05	11.025146	4.347014
2020_11_04_CPJUMP1	BR00117017	compound	trt	TNNC1	long	other targets	0.05	12.772708	5.133253
2020_11_04_CPJUMP1	BR00117016	compound	trt	TNF	long	other targets	0.05	10.470826	7.791899
2020_11_04_CPJUMP1	BR00117015	compound	trt	HCK	long	other targets	0.05	5.824468	7.5427003
2020_11_04_CPJUMP1	BR00117019	compound	trt	SLC7A11	long	other targets	0.05	10.105416	3.2200582
2020_11_04_CPJUMP1	BR00117003	crispr	trt	GJB4	long	other targets	0.05	13.013318	6.923316
2020_11_04_CPJUMP1	BR00117003	crispr	trt	ABL1	long	other targets	0.05	16.340086	9.134957
2020_11_04_CPJUMP1	BR00117000	crispr	trt	HIF1A	long	other targets	0.05	16.343575	7.017565
2020_11_04_CPJUMP1	BR00117000	crispr	negcon		long	other targets	0.05	13.090058	6.66522
2020_11_04_CPJUMP1	BR00117016	compound	poscon_diverse	HSP90AA1	long	other targets	0.05	3.32298	8.570883
2020_11_04_CPJUMP1	BR00117005	crispr	trt	GHSR	long	other targets	0.05	15.380137	5.5428977
2020_11_04_CPJUMP1	BR00117000	crispr	trt	GPR55	long	other targets	0.05	15.813263	6.4297705
2020_11_04_CPJUMP1	BR00117004	crispr	negcon		long	other targets	0.05	14.513308	5.303473
2020_11_04_CPJUMP1	BR00117003	crispr	trt	GRIN2A	long	other targets	0.05	16.234344	7.0724545
2020_11_04_CPJUMP1	BR00117003	crispr	trt	COMT	long	other targets	0.05	14.042952	8.547113
2020_11_04_CPJUMP1	BR00117016	compound	trt	P2RY12	long	other targets	0.05	10.199561	3.253329
2020_11_04_CPJUMP1	BR00117019	compound	trt	FGF1	long	other targets	0.05	14.090464	5.353708
2020_11_04_CPJUMP1	BR00117016	compound	trt	HDAC6	long	other targets	0.05	10.533575	5.356091
2020_11_04_CPJUMP1	BR00117005	crispr	trt	LCK	long	other targets	0.05	15.505551	6.5434585
2020_11_04_CPJUMP1	BR00117003	crispr	trt	KCNN4	long	other targets	0.05	14.862449	9.888445
2020_11_04_CPJUMP1	BR00117004	crispr	trt	LYN	long	other targets	0.05	15.666465	0.57095873
2020_11_04_CPJUMP1	BR00117003	crispr	trt	TNNC1	long	other targets	0.05	15.044664	9.173332
2020_11_04_CPJUMP1	BR00117019	compound	poscon_diverse	KRAS	long	other targets	0.05	7.0140586	10.93565
2020_11_04_CPJUMP1	BR00117004	crispr	negcon		long	other targets	0.05	14.765006	6.5853386
2020_11_04_CPJUMP1	BR00117019	compound	poscon_cp	CLK1	long	other targets	0.05	11.168899	4.8545923
2020_11_04_CPJUMP1	BR00117019	compound	trt	F10	long	other targets	0.05	10.394763	6.2278414
2020_11_04_CPJUMP1	BR00117005	crispr	trt	NTRK1	long	other targets	0.05	13.909477	7.9607825
2020_11_04_CPJUMP1	BR00117017	compound	trt	HTR3A	long	other targets	0.05	9.96963	2.783066
2020_11_04_CPJUMP1	BR00117005	crispr	trt	PTPN2	long	other targets	0.05	16.318628	7.34155
2020_11_04_CPJUMP1	BR00117016	compound	poscon_diverse	NAMPT	long	other targets	0.05	4.693102	9.562236
2020_11_04_CPJUMP1	BR00117016	compound	poscon_diverse	HSP90AA1	long	other targets	0.05	3.3222504	8.563028
2020_11_04_CPJUMP1	BR00117019	compound	trt	LYN	long	other targets	0.05	5.8647294	7.525889
2020_11_04_CPJUMP1	BR00117005	crispr	trt	UGT1A9	long	other targets	0.05	13.120368	7.1646624
2020_11_04_CPJUMP1	BR00117003	crispr	negcon		long	other targets	0.05	13.950358	4.4621353
2020_11_04_CPJUMP1	BR00117016	compound	trt	GPR119	long	other targets	0.05	9.909233	1.4569136
2020_11_04_CPJUMP1	BR00117005	crispr	trt	GAA	long	other targets	0.05	15.82673	0.70888233
2020_11_04_CPJUMP1	BR00117003	crispr	poscon_orf	CDK2	long	other targets	0.05	15.526702	0.5858041
2020_11_04_CPJUMP1	BR00117016	compound	poscon_diverse	PIK3CG	long	other targets	0.05	0.112455264	10.155065
2020_11_04_CPJUMP1	BR00117016	compound	trt	PPARD	long	other targets	0.05	10.864384	5.6406603
2020_11_04_CPJUMP1	BR00117000	crispr	trt	TGM2	long	other targets	0.05	15.433192	6.9085608
2020_11_04_CPJUMP1	BR00117016	compound	poscon_cp	EZH2	long	other targets	0.05	0.14371237	8.261784
2020_11_04_CPJUMP1	BR00117000	crispr	negcon		long	other targets	0.05	13.106692	6.1712456
2020_11_04_CPJUMP1	BR00117000	crispr	poscon_diverse	AKT1	long	other targets	0.05	16.148884	2.0384207
2020_11_04_CPJUMP1	BR00117017	compound	poscon_diverse	CDK7	long	other targets	0.05	0.849808	9.825343
2020_11_04_CPJUMP1	BR00117019	compound	trt	FFAR4	long	other targets	0.05	11.340468	5.726514
2020_11_04_CPJUMP1	BR00117017	compound	trt	ITGB2	long	other targets	0.05	11.013791	4.044159
2020_11_04_CPJUMP1	BR00117003	crispr	poscon_cp	ERBB2	long	other targets	0.05	15.520196	9.269993
2020_11_04_CPJUMP1	BR00117000	crispr	poscon_cp	JAK1	long	other targets	0.05	15.044378	7.7148566
2020_11_04_CPJUMP1	BR00117000	crispr	trt	AKR1C1	long	other targets	0.05	12.858396	5.55996
2020_11_04_CPJUMP1	BR00117003	crispr	trt	ANXA1	long	other targets	0.05	15.772195	1.3115242
2020_11_04_CPJUMP1	BR00117000	crispr	trt	RGS4	long	other targets	0.05	16.186697	1.8590034
2020_11_04_CPJUMP1	BR00117016	compound	trt	PLA2G1B	long	other targets	0.05	12.948031	4.970218
2020_11_04_CPJUMP1	BR00117000	crispr	trt	SLCO2B1	long	other targets	0.05	15.520552	5.76952
2020_11_04_CPJUMP1	BR00117000	crispr	trt	GRIN2A	long	other targets	0.05	13.599311	8.084017
2020_11_04_CPJUMP1	BR00117016	compound	trt	FPR1	long	other targets	0.05	6.996635	7.850394
2020_11_04_CPJUMP1	BR00117004	crispr	poscon_diverse	CHEK2	long	other targets	0.05	14.329446	7.4503527
2020_11_04_CPJUMP1	BR00117005	crispr	trt	PTGIR	long	other targets	0.05	14.402946	8.21492
2020_11_04_CPJUMP1	BR00117019	compound	trt	CA14	long	other targets	0.05	11.067907	7.0443087
2020_11_04_CPJUMP1	BR00117000	crispr	negcon		long	other targets	0.05	15.174092	7.2812834
2020_11_04_CPJUMP1	BR00117019	compound	trt	FGF1	long	other targets	0.05	9.95186	5.7239904
2020_11_04_CPJUMP1	BR00117003	crispr	trt	AKR1B1	long	other targets	0.05	14.121426	5.0964575
2020_11_04_CPJUMP1	BR00117015	compound	trt	SLC7A11	long	other targets	0.05	10.134154	3.1055074
2020_11_04_CPJUMP1	BR00117005	crispr	trt	PDE7A	long	other targets	0.05	15.632439	7.285886
2020_11_04_CPJUMP1	BR00117000	crispr	trt	ADA	long	other targets	0.05	14.164572	3.7348921
2020_11_04_CPJUMP1	BR00117017	compound	trt	ADA	long	other targets	0.05	10.483764	7.758442
2020_11_04_CPJUMP1	BR00117003	crispr	trt	FOXM1	long	other targets	0.05	14.92959	5.266532
2020_11_04_CPJUMP1	BR00117000	crispr	trt	GHSR	long	other targets	0.05	15.063387	5.9555855
2020_11_04_CPJUMP1	BR00117005	crispr	poscon_orf	BRAF	long	other targets	0.05	13.395283	6.760977
2020_11_04_CPJUMP1	BR00117003	crispr	poscon_orf	CDK2	long	other targets	0.05	15.698283	10.190274
2020_11_04_CPJUMP1	BR00117017	compound	trt	PDE7A	long	other targets	0.05	12.349044	5.37288
2020_11_04_CPJUMP1	BR00117004	crispr	trt	CCND1	long	other targets	0.05	14.292242	3.4303234
2020_11_04_CPJUMP1	BR00117016	compound	trt	NTRK1	long	other targets	0.05	10.502909	1.9407573
2020_11_04_CPJUMP1	BR00117017	compound	trt	HSD11B1	long	other targets	0.05	0.53235483	9.552139
2020_11_04_CPJUMP1	BR00117004	crispr	negcon		long	other targets	0.05	13.100108	7.1019855
2020_11_04_CPJUMP1	BR00117005	crispr	trt	HTR3A	long	other targets	0.05	15.985993	8.278815
2020_11_04_CPJUMP1	BR00117015	compound	trt	CACNA2D3	long	other targets	0.05	10.690749	2.3271723
2020_11_04_CPJUMP1	BR00117004	crispr	trt	HPGDS	long	other targets	0.05	15.699344	1.4803121
2020_11_04_CPJUMP1	BR00117015	compound	trt	ADH1C	long	other targets	0.05	13.027081	2.902174
2020_11_04_CPJUMP1	BR00117004	crispr	poscon_diverse	DNMT3A	long	other targets	0.05	14.04103	7.8085294
2020_11_04_CPJUMP1	BR00117016	compound	trt	HBB	long	other targets	0.05	12.8814535	5.1554413
2020_11_04_CPJUMP1	BR00117004	crispr	trt	HRH4	long	other targets	0.05	16.348972	8.079472
2020_11_04_CPJUMP1	BR00117005	crispr	trt	SCNN1G	long	other targets	0.05	16.401161	7.0977287
2020_11_04_CPJUMP1	BR00117019	compound	trt	HSP90AB1	long	other targets	0.05	3.3154495	8.5544615
2020_11_04_CPJUMP1	BR00117000	crispr	trt	P3H1	long	other targets	0.05	13.6287365	7.591863
2020_11_04_CPJUMP1	BR00117000	crispr	trt	AKR1C1	long	other targets	0.05	16.238092	7.6761036
2020_11_04_CPJUMP1	BR00117004	crispr	negcon		long	other targets	0.05	13.311021	6.2654953
2020_11_04_CPJUMP1	BR00117000	crispr	trt	GLRA3	long	other targets	0.05	15.719723	6.5999885
2020_11_04_CPJUMP1	BR00117019	compound	trt	GUCY1B1	long	other targets	0.05	13.176884	3.2681136
2020_11_04_CPJUMP1	BR00117017	compound	trt	KCNQ2	long	other targets	0.05	12.004573	4.1451077
2020_11_04_CPJUMP1	BR00117015	compound	poscon_cp	ERBB2	long	other targets	0.05	9.109946	5.394962
2020_11_04_CPJUMP1	BR00117015	compound	trt	CYP1A2	long	other targets	0.05	12.368541	6.2510867
2020_11_04_CPJUMP1	BR00117015	compound	trt	CSF1R	long	other targets	0.05	6.2416387	7.4410396
2020_11_04_CPJUMP1	BR00117003	crispr	trt	NTRK1	long	other targets	0.05	15.333748	6.7874684
2020_11_04_CPJUMP1	BR00117016	compound	trt	PPARD	long	other targets	0.05	12.660711	5.4046507
2020_11_04_CPJUMP1	BR00117019	compound	trt	EDNRB	long	other targets	0.05	12.183161	5.0998955
2020_11_04_CPJUMP1	BR00117016	compound	poscon_diverse	PAK4	long	other targets	0.05	12.262617	4.3032384
2020_11_04_CPJUMP1	BR00117019	compound	trt	ALK	long	other targets	0.05	9.678209	5.2161655
2020_11_04_CPJUMP1	BR00117019	compound	poscon_cp	ERBB2	long	other targets	0.05	9.661564	1.822607
2020_11_04_CPJUMP1	BR00117017	compound	trt	AGER	long	other targets	0.05	10.731249	4.225954
2020_11_04_CPJUMP1	BR00117004	crispr	negcon		long	other targets	0.05	14.618196	5.828821
2020_11_04_CPJUMP1	BR00117005	crispr	trt	GUCY1B1	long	other targets	0.05	14.49791	7.717781
2020_11_04_CPJUMP1	BR00117004	crispr	trt	ASIC1	long	other targets	0.05	15.818964	9.853454
2020_11_04_CPJUMP1	BR00117005	crispr	trt	RNASE1	long	other targets	0.05	13.404578	5.9025846
2020_11_04_CPJUMP1	BR00117019	compound	trt	MAPK8	long	other targets	0.05	14.548399	1.0359278
2020_11_04_CPJUMP1	BR00117019	compound	trt	KCNH7	long	other targets	0.05	11.498143	3.9743245
2020_11_04_CPJUMP1	BR00117004	crispr	poscon_diverse	TUBB	long	other targets	0.05	15.602586	0.24955224
2020_11_04_CPJUMP1	BR00117004	crispr	trt	CACNA2D3	long	other targets	0.05	15.026807	9.578505
2020_11_04_CPJUMP1	BR00117000	crispr	negcon		long	other targets	0.05	13.977528	5.929819
2020_11_04_CPJUMP1	BR00117016	compound	trt	FFAR2	long	other targets	0.05	10.383774	1.5905743
2020_11_04_CPJUMP1	BR00117019	compound	trt	RNASE1	long	other targets	0.05	12.149409	5.507697
2020_11_04_CPJUMP1	BR00117017	compound	trt	ADRA2B	long	other targets	0.05	11.68288	4.5572443
2020_11_04_CPJUMP1	BR00117017	compound	trt	ANXA1	long	other targets	0.05	8.937892	13.601195
2020_11_04_CPJUMP1	BR00117017	compound	poscon_cp	AURKB	long	other targets	0.05	11.383337	4.67488
2020_11_04_CPJUMP1	BR00117015	compound	poscon_diverse	GABRB2	long	other targets	0.05	10.746413	6.004949
2020_11_04_CPJUMP1	BR00117004	crispr	trt	FFAR4	long	other targets	0.05	13.9168215	5.0245223
2020_11_04_CPJUMP1	BR00117004	crispr	negcon		long	other targets	0.05	14.570558	7.2285247
2020_11_04_CPJUMP1	BR00117003	crispr	trt	CACNG1	long	other targets	0.05	14.187757	8.62619
2020_11_04_CPJUMP1	BR00117019	compound	trt	GPR55	long	other targets	0.05	12.742256	3.6611717
2020_11_04_CPJUMP1	BR00117016	compound	trt	S100B	long	other targets	0.05	13.078966	3.2338321
2020_11_04_CPJUMP1	BR00117003	crispr	negcon		long	other targets	0.05	14.362075	5.503639
2020_11_04_CPJUMP1	BR00117017	compound	poscon_cp	PAK1	long	other targets	0.05	10.901826	7.088504
2020_11_04_CPJUMP1	BR00117000	crispr	trt	TUBB3	long	other targets	0.05	16.141247	1.8797069
2020_11_04_CPJUMP1	BR00117017	compound	trt	FFAR2	long	other targets	0.05	11.55411	1.8942355
2020_11_04_CPJUMP1	BR00117015	compound	trt	S1PR2	long	other targets	0.05	12.598134	3.62923
2020_11_04_CPJUMP1	BR00117015	compound	trt	GRIN2A	long	other targets	0.05	11.701646	3.6108894
2020_11_04_CPJUMP1	BR00117005	crispr	trt	KCNMA1	long	other targets	0.05	14.977743	5.9887853
2020_11_04_CPJUMP1	BR00117017	compound	trt	OPRL1	long	other targets	0.05	6.9020286	6.7943087
2020_11_04_CPJUMP1	BR00117003	crispr	trt	AVPR1A	long	other targets	0.05	15.743278	10.605632
2020_11_04_CPJUMP1	BR00117005	crispr	poscon_diverse	PAK4	long	other targets	0.05	14.237718	4.9756947
2020_11_04_CPJUMP1	BR00117016	compound	poscon_cp	PAK1	long	other targets	0.05	10.894183	7.1782365
2020_11_04_CPJUMP1	BR00117004	crispr	trt	PRKCE	long	other targets	0.05	15.044977	7.2202787
2020_11_04_CPJUMP1	BR00117005	crispr	poscon_diverse	AKT1	long	other targets	0.05	15.638845	1.2099018
2020_11_04_CPJUMP1	BR00117005	crispr	trt	MMP2	long	other targets	0.05	14.982498	6.4322844
2020_11_04_CPJUMP1	BR00117000	crispr	trt	HTR3A	long	other targets	0.05	13.476686	7.814346
2020_11_04_CPJUMP1	BR00117017	compound	trt	RNASE1	long	other targets	0.05	12.432636	5.867188
2020_11_04_CPJUMP1	BR00117017	compound	trt	F10	long	other targets	0.05	10.919875	4.5692835
2020_11_04_CPJUMP1	BR00117015	compound	trt	PNLIP	long	other targets	0.05	12.687706	5.829655
2020_11_04_CPJUMP1	BR00117003	crispr	trt	PRKCE	long	other targets	0.05	15.28219	7.609151
2020_11_04_CPJUMP1	BR00117005	crispr	poscon_cp	USP1	long	other targets	0.05	14.939184	8.441627
2020_11_04_CPJUMP1	BR00117000	crispr	negcon		long	other targets	0.05	14.76471	5.1570344
2020_11_04_CPJUMP1	BR00117000	crispr	poscon_diverse	KRAS	long	other targets	0.05	16.13158	1.8573756
2020_11_04_CPJUMP1	BR00117003	crispr	negcon		long	other targets	0.05	14.466024	4.733197
2020_11_04_CPJUMP1	BR00117000	crispr	trt	HTR3A	long	other targets	0.05	15.825021	7.69235
2020_11_04_CPJUMP1	BR00117000	crispr	trt	AKR1B1	long	other targets	0.05	16.283476	1.8420413
2020_11_04_CPJUMP1	BR00117003	crispr	negcon		long	other targets	0.05	14.684871	6.4387717
2020_11_04_CPJUMP1	BR00117000	crispr	trt	HSP90AB1	long	other targets	0.05	15.01935	6.8196893
2020_11_04_CPJUMP1	BR00117004	crispr	trt	PPAT	long	other targets	0.05	15.897865	10.414326
2020_11_04_CPJUMP1	BR00117004	crispr	trt	PLA2G1B	long	other targets	0.05	16.028112	8.388249
2020_11_04_CPJUMP1	BR00117017	compound	trt	SSTR2	long	other targets	0.05	10.879458	4.22904
2020_11_04_CPJUMP1	BR00117004	crispr	negcon		long	other targets	0.05	14.271884	5.417418
2020_11_04_CPJUMP1	BR00117005	crispr	trt	HDAC6	long	other targets	0.05	13.6009	6.6783614
2020_11_04_CPJUMP1	BR00117005	crispr	trt	NTRK1	long	other targets	0.05	15.019117	8.010887
2020_11_04_CPJUMP1	BR00117004	crispr	trt	CSK	long	other targets	0.05	14.327552	6.3442984
2020_11_04_CPJUMP1	BR00117017	compound	trt	IL1B	long	other targets	0.05	11.424524	4.3899684
2020_11_04_CPJUMP1	BR00117016	compound	trt	HSP90AB1	long	other targets	0.05	3.3185484	8.565318
2020_11_04_CPJUMP1	BR00117005	crispr	trt	P3H1	long	other targets	0.05	14.011531	8.520505
2020_11_04_CPJUMP1	BR00117004	crispr	poscon_diverse	HSP90AA1	long	other targets	0.05	15.150388	8.39843
2020_11_04_CPJUMP1	BR00117004	crispr	trt	GAA	long	other targets	0.05	15.611624	0.26537865
2020_11_04_CPJUMP1	BR00117003	crispr	trt	ATP5F1D	long	other targets	0.05	15.838512	10.376955
2020_11_04_CPJUMP1	BR00117017	compound	trt	TUBB3	long	other targets	0.05	0.48195565	10.473457
2020_11_04_CPJUMP1	BR00117005	crispr	trt	F10	long	other targets	0.05	15.66985	1.1652576
2020_11_04_CPJUMP1	BR00117003	crispr	trt	SCNN1G	long	other targets	0.05	14.476455	5.39173
2020_11_04_CPJUMP1	BR00117003	crispr	trt	HSP90AB1	long	other targets	0.05	15.944323	0.6378428
2020_11_04_CPJUMP1	BR00117019	compound	trt	P2RY12	long	other targets	0.05	9.651041	1.8772402
2020_11_04_CPJUMP1	BR00117017	compound	poscon_cp	CLK1	long	other targets	0.05	13.1263485	4.2365704
2020_11_04_CPJUMP1	BR00117015	compound	trt	P2RY12	long	other targets	0.05	9.973964	1.6136317
2020_11_04_CPJUMP1	BR00117004	crispr	poscon_orf	CDK2	long	other targets	0.05	15.623694	0.2888614
2020_11_04_CPJUMP1	BR00117017	compound	trt	KCNJ1	long	other targets	0.05	12.256339	6.05244
2020_11_04_CPJUMP1	BR00117005	crispr	trt	OPRM1	long	other targets	0.05	16.854662	6.92177
2020_11_04_CPJUMP1	BR00117017	compound	trt	PDE4D	long	other targets	0.05	10.033261	3.2099853
2020_11_04_CPJUMP1	BR00117005	crispr	trt	LYN	long	other targets	0.05	16.18651	7.19452
2020_11_04_CPJUMP1	BR00117015	compound	trt	CSF1R	long	other targets	0.05	6.9933085	6.9824767
2020_11_04_CPJUMP1	BR00117003	crispr	trt	FFAR4	long	other targets	0.05	13.832757	4.8873925
2020_11_04_CPJUMP1	BR00117019	compound	trt	CSF1R	long	other targets	0.05	6.9934516	6.9676514
2020_11_04_CPJUMP1	BR00117017	compound	trt	LYN	long	other targets	0.05	5.871621	7.527553
2020_11_04_CPJUMP1	BR00117004	crispr	negcon		long	other targets	0.05	14.557003	4.8615193
2020_11_04_CPJUMP1	BR00117003	crispr	trt	HBB	long	other targets	0.05	15.297147	7.0835586
2020_11_04_CPJUMP1	BR00117016	compound	trt	P3H1	long	other targets	0.05	10.358077	1.9271908
2020_11_04_CPJUMP1	BR00117017	compound	poscon_diverse	PIK3CG	long	other targets	0.05	0.124250904	10.127044
2020_11_04_CPJUMP1	BR00117000	crispr	negcon		long	other targets	0.05	13.927989	5.711914
2020_11_04_CPJUMP1	BR00117003	crispr	trt	HCK	long	other targets	0.05	14.2519045	4.7616096
2020_11_04_CPJUMP1	BR00117019	compound	trt	TGFBR1	long	other targets	0.05	14.462146	0.98684525
2020_11_04_CPJUMP1	BR00117017	compound	trt	FOXM1	long	other targets	0.05	15.3877325	11.101064
2020_11_04_CPJUMP1	BR00117017	compound	trt	PPAT	long	other targets	0.05	12.717186	5.3947296
2020_11_04_CPJUMP1	BR00117003	crispr	negcon		long	other targets	0.05	14.930747	7.38301
2020_11_04_CPJUMP1	BR00117019	compound	trt	HPGDS	long	other targets	0.05	9.936797	2.8254473
2020_11_04_CPJUMP1	BR00117016	compound	trt	DHH	long	other targets	0.05	12.81189	5.2046337
2020_11_04_CPJUMP1	BR00117004	crispr	negcon		long	other targets	0.05	14.204079	3.737078
2020_11_04_CPJUMP1	BR00117016	compound	trt	PTK2B	long	other targets	0.05	15.348889	12.311196
2020_11_04_CPJUMP1	BR00117004	crispr	trt	IL1B	long	other targets	0.05	15.5763235	9.210692
2020_11_04_CPJUMP1	BR00117015	compound	trt	ELANE	long	other targets	0.05	12.225855	5.8414545
2020_11_04_CPJUMP1	BR00117004	crispr	trt	ADA	long	other targets	0.05	16.371527	8.399698
2020_11_04_CPJUMP1	BR00117003	crispr	trt	KCTD16	long	other targets	0.05	14.345426	7.8681808
2020_11_04_CPJUMP1	BR00117003	crispr	poscon_diverse	GABRB2	long	other targets	0.05	15.271483	9.056276
2020_11_04_CPJUMP1	BR00117004	crispr	trt	ADRA2B	long	other targets	0.05	15.564216	9.380263
2020_11_04_CPJUMP1	BR00117000	crispr	negcon		long	other targets	0.05	16.066437	2.0388427
2020_11_04_CPJUMP1	BR00117017	compound	trt	F10	long	other targets	0.05	10.341748	6.2554197
2020_11_04_CPJUMP1	BR00117004	crispr	negcon		long	other targets	0.05	14.35274	5.9005947
2020_11_04_CPJUMP1	BR00117000	crispr	trt	CACNB4	long	other targets	0.05	13.696412	8.116736
2020_11_04_CPJUMP1	BR00117004	crispr	trt	PLD1	long	other targets	0.05	15.661606	1.3515813
2020_11_04_CPJUMP1	BR00117015	compound	poscon_cp	DYRK1B	long	other targets	0.05	11.748988	5.490871
2020_11_04_CPJUMP1	BR00117005	crispr	trt	AKR1B1	long	other targets	0.05	15.824076	0.8487537
2020_11_04_CPJUMP1	BR00117016	compound	trt	FFAR2	long	other targets	0.05	12.012594	2.1772528
2020_11_04_CPJUMP1	BR00117005	crispr	poscon_diverse	PAK4	long	other targets	0.05	14.972621	8.00138
2020_11_04_CPJUMP1	BR00117004	crispr	negcon		long	other targets	0.05	14.282777	5.421223
2020_11_04_CPJUMP1	BR00117016	compound	trt	CDK4	long	other targets	0.05	0.62340134	9.57156
2020_11_04_CPJUMP1	BR00117015	compound	trt	SLC29A1	long	other targets	0.05	12.174674	6.133328
2020_11_04_CPJUMP1	BR00117019	compound	trt	PDE4D	long	other targets	0.05	10.524259	1.521
2020_11_04_CPJUMP1	BR00117000	crispr	negcon		long	other targets	0.05	15.9360285	0.6954802
2020_11_04_CPJUMP1	BR00117019	compound	trt	UGT1A9	long	other targets	0.05	11.6282215	3.6011581
2020_11_04_CPJUMP1	BR00117003	crispr	trt	BAX	long	other targets	0.05	14.665997	7.498624
2020_11_04_CPJUMP1	BR00117019	compound	trt	HDAC6	long	other targets	0.05	10.346222	5.198437
2020_11_04_CPJUMP1	BR00117017	compound	trt	GRIN2A	long	other targets	0.05	11.604746	3.950266
2020_11_04_CPJUMP1	BR00117005	crispr	negcon		long	other targets	0.05	15.789338	0.5661316
2020_11_04_CPJUMP1	BR00117005	crispr	trt	PNLIP	long	other targets	0.05	14.415921	8.287679
2020_11_04_CPJUMP1	BR00117000	crispr	trt	PPARD	long	other targets	0.05	14.164799	6.5067587
2020_11_04_CPJUMP1	BR00117016	compound	trt	CSK	long	other targets	0.05	10.433625	2.6766796
2020_11_04_CPJUMP1	BR00117000	crispr	trt	RPL23A	long	other targets	0.05	15.755929	10.807741
2020_11_04_CPJUMP1	BR00117003	crispr	poscon_cp	DYRK1B	long	other targets	0.05	15.500132	8.164479
2020_11_04_CPJUMP1	BR00117017	compound	trt	PRKCE	long	other targets	0.05	11.815831	6.6221995
2020_11_04_CPJUMP1	BR00117003	crispr	negcon		long	other targets	0.05	14.3161335	5.215752
2020_11_04_CPJUMP1	BR00117004	crispr	poscon_diverse	GABRB2	long	other targets	0.05	14.19664	7.0795417
2020_11_04_CPJUMP1	BR00117019	compound	trt	PTGIS	long	other targets	0.05	13.264298	3.329436
2020_11_04_CPJUMP1	BR00117016	compound	trt	PRKCE	long	other targets	0.05	11.785472	6.6336894
2020_11_04_CPJUMP1	BR00117003	crispr	trt	CYP2A6	long	other targets	0.05	14.572369	8.446209
2020_11_04_CPJUMP1	BR00117019	compound	poscon_cp	IGF1R	long	other targets	0.05	6.7193093	7.569632
2020_11_04_CPJUMP1	BR00117017	compound	trt	ABL1	long	other targets	0.05	0.085227035	8.195279
2020_11_04_CPJUMP1	BR00117019	compound	trt	PTK2B	long	other targets	0.05	15.345274	12.312054
2020_11_04_CPJUMP1	BR00117004	crispr	negcon		long	other targets	0.05	14.652215	7.012579
2020_11_04_CPJUMP1	BR00117003	crispr	trt	KCTD16	long	other targets	0.05	13.997028	8.714725
2020_11_04_CPJUMP1	BR00117017	compound	poscon_diverse	AKT1	long	other targets	0.05	6.7576323	6.8035336
2020_11_04_CPJUMP1	BR00117005	crispr	negcon		long	other targets	0.05	13.963925	5.8348374
2020_11_04_CPJUMP1	BR00117019	compound	poscon_orf	BRAF	long	other targets	0.05	10.201266	5.867051
2020_11_04_CPJUMP1	BR00117005	crispr	trt	ADORA2A	long	other targets	0.05	16.299084	6.558345
2020_11_04_CPJUMP1	BR00117003	crispr	trt	CA5A	long	other targets	0.05	13.58933	7.9686675
2020_11_04_CPJUMP1	BR00117005	crispr	trt	SLC7A11	long	other targets	0.05	14.870005	6.04067
2020_11_04_CPJUMP1	BR00117017	compound	poscon_diverse	HSP90AA1	long	other targets	0.05	3.3028345	8.577299
2020_11_04_CPJUMP1	BR00117016	compound	trt	KCNN4	long	other targets	0.05	10.615089	2.0392392
2020_11_04_CPJUMP1	BR00117015	compound	poscon_diverse	CDK7	long	other targets	0.05	0.8696827	9.855937
2020_11_04_CPJUMP1	BR00117016	compound	trt	CTSG	long	other targets	0.05	7.0596285	6.6747417
2020_11_04_CPJUMP1	BR00117015	compound	poscon_diverse	RET	long	other targets	0.05	3.334625	9.3114805
2020_11_04_CPJUMP1	BR00117005	crispr	trt	S1PR4	long	other targets	0.05	14.710672	8.758235
2020_11_04_CPJUMP1	BR00117000	crispr	trt	HCK	long	other targets	0.05	14.251224	6.077088
2020_11_04_CPJUMP1	BR00117000	crispr	trt	RPL3	long	other targets	0.05	15.8417845	10.579192
2020_11_04_CPJUMP1	BR00117004	crispr	trt	GLRA3	long	other targets	0.05	15.759403	7.833461
2020_11_04_CPJUMP1	BR00117019	compound	trt	LCK	long	other targets	0.05	5.966925	7.4978595
2020_11_04_CPJUMP1	BR00117005	crispr	poscon_cp	CLK1	long	other targets	0.05	14.872006	8.312409
2020_11_04_CPJUMP1	BR00117005	crispr	poscon_cp	USP1	long	other targets	0.05	15.852523	8.509919
2020_11_04_CPJUMP1	BR00117000	crispr	trt	GJB4	long	other targets	0.05	16.20847	1.9245404
2020_11_04_CPJUMP1	BR00117000	crispr	trt	SIRT2	long	other targets	0.05	14.848066	10.0073185
2020_11_04_CPJUMP1	BR00117016	compound	trt	GRIN2A	long	other targets	0.05	11.034751	4.2928147
2020_11_04_CPJUMP1	BR00117000	crispr	trt	UGT1A9	long	other targets	0.05	16.14936	6.73224
2020_11_04_CPJUMP1	BR00117004	crispr	trt	MAPK8	long	other targets	0.05	14.814132	8.735711
2020_11_04_CPJUMP1	BR00117017	compound	trt	BTK	long	other targets	0.05	4.7887216	7.967271
2020_11_04_CPJUMP1	BR00117017	compound	trt	GAA	long	other targets	0.05	13.033999	3.6503556
2020_11_04_CPJUMP1	BR00117017	compound	trt	FFAR4	long	other targets	0.05	11.817887	4.6433234
2020_11_04_CPJUMP1	BR00117019	compound	trt	RGS4	long	other targets	0.05	10.632371	6.073156
2020_11_04_CPJUMP1	BR00117004	crispr	trt	SLC29A1	long	other targets	0.05	15.625792	0.5422306
2020_11_04_CPJUMP1	BR00117017	compound	poscon_cp	ERBB2	long	other targets	0.05	9.078077	5.3540673
2020_11_04_CPJUMP1	BR00117000	crispr	trt	FGF1	long	other targets	0.05	15.4945545	7.1616316
2020_11_04_CPJUMP1	BR00117017	compound	poscon_diverse	CHEK2	long	other targets	0.05	0.53635466	8.79955
2020_11_04_CPJUMP1	BR00117017	compound	trt	CATSPER4	long	other targets	0.05	11.909479	3.5268292
2020_11_04_CPJUMP1	BR00117019	compound	trt	KCNQ2	long	other targets	0.05	12.060581	4.079284
2020_11_04_CPJUMP1	BR00117000	crispr	trt	CYP1A2	long	other targets	0.05	14.844884	5.8570127
2020_11_04_CPJUMP1	BR00117017	compound	trt	RGS4	long	other targets	0.05	10.353144	6.012069
2020_11_04_CPJUMP1	BR00117003	crispr	trt	GRIN2A	long	other targets	0.05	14.131473	8.822187
2020_11_04_CPJUMP1	BR00117003	crispr	trt	SCNN1G	long	other targets	0.05	15.646047	6.750276
2020_11_04_CPJUMP1	BR00117000	crispr	trt	AGER	long	other targets	0.05	15.171882	7.6129713
2020_11_04_CPJUMP1	BR00117015	compound	trt	CSK	long	other targets	0.05	10.518952	2.7315574
2020_11_04_CPJUMP1	BR00117005	crispr	trt	ATP5F1D	long	other targets	0.05	15.808942	10.344185
2020_11_04_CPJUMP1	BR00117004	crispr	trt	SIRT2	long	other targets	0.05	15.562267	10.388293
2020_11_04_CPJUMP1	BR00117003	crispr	trt	SSTR2	long	other targets	0.05	16.069666	8.497415
2020_11_04_CPJUMP1	BR00117017	compound	poscon_diverse	KRAS	long	other targets	0.05	7.0141225	10.938116
2020_11_04_CPJUMP1	BR00117016	compound	trt	CA5A	long	other targets	0.05	10.594906	1.8054842
2020_11_04_CPJUMP1	BR00117017	compound	poscon_cp	BRD4	long	other targets	0.05	12.425663	6.5575304
2020_11_04_CPJUMP1	BR00117015	compound	trt	LPAR1	long	other targets	0.05	11.529116	1.8127275
2020_11_04_CPJUMP1	BR00117005	crispr	trt	PLD1	long	other targets	0.05	14.238775	5.3104653
2020_11_04_CPJUMP1	BR00117005	crispr	negcon		long	other targets	0.05	15.82874	1.0735453
2020_11_04_CPJUMP1	BR00117004	crispr	poscon_diverse	AKT1	long	other targets	0.05	15.684977	-0.10162061
2020_11_04_CPJUMP1	BR00117004	crispr	trt	KCTD16	long	other targets	0.05	13.961559	6.839587
2020_11_04_CPJUMP1	BR00117000	crispr	poscon_cp	CLK1	long	other targets	0.05	14.219264	6.626033
2020_11_04_CPJUMP1	BR00117003	crispr	trt	KCNH7	long	other targets	0.05	16.390219	8.855316
2020_11_04_CPJUMP1	BR00117017	compound	trt	CA5A	long	other targets	0.05	10.536166	1.9387195
2020_11_04_CPJUMP1	BR00117019	compound	trt	CHRM2	long	other targets	0.05	11.548237	3.666883
2020_11_04_CPJUMP1	BR00117004	crispr	trt	HSD11B1	long	other targets	0.05	14.189093	9.022689
2020_11_04_CPJUMP1	BR00117017	compound	trt	CA14	long	other targets	0.05	11.036769	7.128091
2020_11_04_CPJUMP1	BR00117019	compound	trt	S100B	long	other targets	0.05	13.111057	3.2370353
2020_11_04_CPJUMP1	BR00117000	crispr	trt	RNASE1	long	other targets	0.05	15.674654	7.9530406
2020_11_04_CPJUMP1	BR00117000	crispr	trt	ITGB2	long	other targets	0.05	16.256453	6.63604
2020_11_04_CPJUMP1	BR00117017	compound	poscon_diverse	RET	long	other targets	0.05	3.306804	9.3241205
2020_11_04_CPJUMP1	BR00117003	crispr	trt	ADORA2A	long	other targets	0.05	15.8842945	7.1432996
2020_11_04_CPJUMP1	BR00117000	crispr	trt	ADRA2B	long	other targets	0.05	15.133418	8.004318
2020_11_04_CPJUMP1	BR00117017	compound	trt	PPAT	long	other targets	0.05	11.323848	5.617564
2020_11_04_CPJUMP1	BR00117004	crispr	trt	ICAM1	long	other targets	0.05	15.183015	7.5636168
2020_11_04_CPJUMP1	BR00117005	crispr	trt	ITGB2	long	other targets	0.05	16.30982	6.6898475
2020_11_04_CPJUMP1	BR00117019	compound	poscon_cp	JAK1	long	other targets	0.05	11.572848	5.990466
2020_11_04_CPJUMP1	BR00117015	compound	trt	KCNN1	long	other targets	0.05	9.758906	2.0460758
2020_11_04_CPJUMP1	BR00117015	compound	poscon_orf	CDK2	long	other targets	0.05	9.165795	5.178388
2020_11_04_CPJUMP1	BR00117017	compound	trt	HCK	long	other targets	0.05	0.42225057	9.045706
2020_11_04_CPJUMP1	BR00117016	compound	trt	CSF1R	long	other targets	0.05	6.2114816	7.441632
2020_11_04_CPJUMP1	BR00117003	crispr	trt	AKR1B1	long	other targets	0.05	12.658246	4.829497
2020_11_04_CPJUMP1	BR00117000	crispr	trt	CYP2A6	long	other targets	0.05	15.7353	9.298226
2020_11_04_CPJUMP1	BR00117003	crispr	trt	GHSR	long	other targets	0.05	14.228658	8.92172
2020_11_04_CPJUMP1	BR00117004	crispr	trt	FPR1	long	other targets	0.05	16.073746	8.8179655
2020_11_04_CPJUMP1	BR00117003	crispr	trt	HTR3A	long	other targets	0.05	13.688677	8.116985
2020_11_04_CPJUMP1	BR00117004	crispr	trt	NTRK1	long	other targets	0.05	14.934669	9.471693
2020_11_04_CPJUMP1	BR00117019	compound	poscon_cp	MET	long	other targets	0.05	12.245112	5.5191913
2020_11_04_CPJUMP1	BR00117003	crispr	negcon		long	other targets	0.05	14.139453	4.8192067
2020_11_04_CPJUMP1	BR00117015	compound	trt	PTK2B	long	other targets	0.05	15.344385	12.322087
2020_11_04_CPJUMP1	BR00117017	compound	trt	ALDH2	long	other targets	0.05	12.047382	4.156012
2020_11_04_CPJUMP1	BR00117003	crispr	trt	GLRA3	long	other targets	0.05	14.125158	4.2723265
2020_11_04_CPJUMP1	BR00117016	compound	trt	PDPK1	long	other targets	0.05	0.23848501	9.745334
2020_11_04_CPJUMP1	BR00117003	crispr	trt	PPAT	long	other targets	0.05	16.113209	9.534514
2020_11_04_CPJUMP1	BR00117017	compound	trt	DHH	long	other targets	0.05	12.949672	4.8086667
2020_11_04_CPJUMP1	BR00117015	compound	trt	CDK9	long	other targets	0.05	0.73468703	9.728853
2020_11_04_CPJUMP1	BR00117016	compound	trt	AKR1C1	long	other targets	0.05	10.714289	1.8491533
2020_11_04_CPJUMP1	BR00117017	compound	trt	PPARD	long	other targets	0.05	10.91933	5.7374725
2020_11_04_CPJUMP1	BR00117015	compound	poscon_diverse	CHEK2	long	other targets	0.05	0.5032354	8.7677765
2020_11_04_CPJUMP1	BR00117000	crispr	trt	CYP2A6	long	other targets	0.05	14.23758	7.959268
2020_11_04_CPJUMP1	BR00117015	compound	poscon_diverse	TUBB	long	other targets	0.05	0.0012024189	10.803017
2020_11_04_CPJUMP1	BR00117015	compound	trt	S1PR1	long	other targets	0.05	12.830959	4.4826236
2020_11_04_CPJUMP1	BR00117000	crispr	trt	GHSR	long	other targets	0.05	15.643585	6.8045115
2020_11_04_CPJUMP1	BR00117005	crispr	trt	FOXM1	long	other targets	0.05	15.85043	0.68763775
2020_11_04_CPJUMP1	BR00117000	crispr	poscon_cp	CLK1	long	other targets	0.05	13.681206	7.8515377
2020_11_04_CPJUMP1	BR00117016	compound	trt	UGT1A9	long	other targets	0.05	11.964929	3.3971474
2020_11_04_CPJUMP1	BR00117004	crispr	poscon_diverse	PIK3CG	long	other targets	0.05	15.264242	6.2416945
2020_11_04_CPJUMP1	BR00117019	compound	trt	ALK	long	other targets	0.05	9.394489	5.2549415
2020_11_04_CPJUMP1	BR00117017	compound	trt	P3H1	long	other targets	0.05	11.100967	1.7128398
2020_11_04_CPJUMP1	BR00117019	compound	poscon_diverse	GABRB2	long	other targets	0.05	10.689366	5.9225464
2020_11_04_CPJUMP1	BR00117004	crispr	trt	HRH4	long	other targets	0.05	15.446944	10.212583
2020_11_04_CPJUMP1	BR00117015	compound	trt	PTGIR	long	other targets	0.05	11.2646055	5.302521
2020_11_04_CPJUMP1	BR00117003	crispr	trt	GPR119	long	other targets	0.05	16.498737	8.353013
2020_11_04_CPJUMP1	BR00117003	crispr	trt	KDR	long	other targets	0.05	14.481653	9.283134
2020_11_04_CPJUMP1	BR00117000	crispr	trt	HDAC6	long	other targets	0.05	13.932775	4.88239
2020_11_04_CPJUMP1	BR00117003	crispr	negcon		long	other targets	0.05	13.67392	6.5562816
2020_11_04_CPJUMP1	BR00117019	compound	trt	KCNH7	long	other targets	0.05	13.008501	2.9832954
2020_11_04_CPJUMP1	BR00117000	crispr	trt	FFAR4	long	other targets	0.05	14.785812	7.183289
2020_11_04_CPJUMP1	BR00117016	compound	trt	GPR119	long	other targets	0.05	12.973943	3.3665335
2020_11_04_CPJUMP1	BR00117005	crispr	trt	ATM	long	other targets	0.05	14.076997	6.9556026
2020_11_04_CPJUMP1	BR00117005	crispr	trt	RPL23A	long	other targets	0.05	15.766018	10.783509
2020_11_04_CPJUMP1	BR00117019	compound	trt	HDAC6	long	other targets	0.05	12.032336	5.9054866
2020_11_04_CPJUMP1	BR00117005	crispr	trt	HPGDS	long	other targets	0.05	16.335226	6.989318
2020_11_04_CPJUMP1	BR00117017	compound	trt	VEGFA	long	other targets	0.05	10.074357	1.954986
2020_11_04_CPJUMP1	BR00117005	crispr	trt	ALK	long	other targets	0.05	13.8886	4.812153
2020_11_04_CPJUMP1	BR00117016	compound	poscon_cp	JAK1	long	other targets	0.05	12.934151	4.7894464
2020_11_04_CPJUMP1	BR00117017	compound	trt	PTGIR	long	other targets	0.05	11.309637	5.0921164
2020_11_04_CPJUMP1	BR00117005	crispr	trt	DCK	long	other targets	0.05	15.264679	9.438636
2020_11_04_CPJUMP1	BR00117000	crispr	trt	FFAR4	long	other targets	0.05	14.9828825	7.1613317
2020_11_04_CPJUMP1	BR00117003	crispr	trt	KDR	long	other targets	0.05	16.097975	7.203995
2020_11_04_CPJUMP1	BR00117004	crispr	trt	PTPN2	long	other targets	0.05	15.999096	9.735766
2020_11_04_CPJUMP1	BR00117000	crispr	trt	CHRM3	long	other targets	0.05	15.515469	6.7989388
2020_11_04_CPJUMP1	BR00117000	crispr	trt	TNF	long	other targets	0.05	13.989876	4.8254194
2020_11_04_CPJUMP1	BR00117005	crispr	poscon_diverse	PIK3CG	long	other targets	0.05	15.816492	6.844206
2020_11_04_CPJUMP1	BR00117000	crispr	poscon_cp	USP1	long	other targets	0.05	13.310787	6.580069
2020_11_04_CPJUMP1	BR00117015	compound	trt	NTRK1	long	other targets	0.05	10.520121	1.9368607
2020_11_04_CPJUMP1	BR00117017	compound	trt	LPAR1	long	other targets	0.05	11.071447	1.6909072
2020_11_04_CPJUMP1	BR00117005	crispr	trt	CCR1	long	other targets	0.05	15.796927	0.6862251
2020_11_04_CPJUMP1	BR00117019	compound	trt	GJB4	long	other targets	0.05	9.994775	3.1026115
2020_11_04_CPJUMP1	BR00117003	crispr	trt	PTK2B	long	other targets	0.05	13.469649	7.2640924
2020_11_04_CPJUMP1	BR00117015	compound	trt	CDK4	long	other targets	0.05	0.60968393	9.564224
2020_11_04_CPJUMP1	BR00117000	crispr	trt	CDK4	long	other targets	0.05	15.781603	9.241848
2020_11_04_CPJUMP1	BR00117003	crispr	trt	SIRT2	long	other targets	0.05	15.982776	9.517746
2020_11_04_CPJUMP1	BR00117004	crispr	trt	ATP5F1D	long	other targets	0.05	15.540062	9.040056
2020_11_04_CPJUMP1	BR00117003	crispr	trt	ALK	long	other targets	0.05	14.028617	4.1932797
2020_11_04_CPJUMP1	BR00117017	compound	trt	GLRA3	long	other targets	0.05	11.819833	5.953232
2020_11_04_CPJUMP1	BR00117004	crispr	trt	KCNN4	long	other targets	0.05	16.456106	8.259072
2020_11_04_CPJUMP1	BR00117019	compound	trt	S100B	long	other targets	0.05	12.342578	4.871748
2020_11_04_CPJUMP1	BR00117019	compound	trt	HCK	long	other targets	0.05	0.3853914	9.080638
2020_11_04_CPJUMP1	BR00117005	crispr	poscon_diverse	KRAS	long	other targets	0.05	15.3455515	5.9027343
2020_11_04_CPJUMP1	BR00117015	compound	trt	PRKCB	long	other targets	0.05	12.76221	3.5672498
2020_11_04_CPJUMP1	BR00117003	crispr	trt	TBXAS1	long	other targets	0.05	15.419181	10.308091
2020_11_04_CPJUMP1	BR00117003	crispr	trt	RNASE1	long	other targets	0.05	15.571399	7.621866
2020_11_04_CPJUMP1	BR00117003	crispr	trt	P3H1	long	other targets	0.05	14.427402	9.360302
2020_11_04_CPJUMP1	BR00117000	crispr	trt	PRKCB	long	other targets	0.05	14.305907	7.2801733
2020_11_04_CPJUMP1	BR00117003	crispr	poscon_diverse	PIK3CG	long	other targets	0.05	14.472041	5.7803116
2020_11_04_CPJUMP1	BR00117003	crispr	trt	CDK9	long	other targets	0.05	15.464735	9.906384
2020_11_04_CPJUMP1	BR00117000	crispr	trt	ABL1	long	other targets	0.05	14.526977	8.139765
2020_11_04_CPJUMP1	BR00117005	crispr	negcon		long	other targets	0.05	14.054126	7.663174
2020_11_04_CPJUMP1	BR00117017	compound	trt	MME	long	other targets	0.05	11.671438	5.820315
2020_11_04_CPJUMP1	BR00117015	compound	trt	AVPR1A	long	other targets	0.05	12.106583	6.158004
2020_11_04_CPJUMP1	BR00117003	crispr	negcon		long	other targets	0.05	14.203069	6.0785646
2020_11_04_CPJUMP1	BR00117016	compound	trt	SSTR2	long	other targets	0.05	11.096493	4.426489
2020_11_04_CPJUMP1	BR00117015	compound	poscon_orf	CDK2	long	other targets	0.05	3.3062048	9.243523
2020_11_04_CPJUMP1	BR00117000	crispr	poscon_cp	IGF1R	long	other targets	0.05	14.655589	5.2305217
2020_11_04_CPJUMP1	BR00117003	crispr	trt	GUCY1B1	long	other targets	0.05	14.156092	7.927239
2020_11_04_CPJUMP1	BR00117005	crispr	negcon		long	other targets	0.05	14.050557	5.3287234
2020_11_04_CPJUMP1	BR00117017	compound	trt	BAX	long	other targets	0.05	11.392779	6.0801663
2020_11_04_CPJUMP1	BR00117016	compound	trt	CASP3	long	other targets	0.05	11.484625	6.2351413
2020_11_04_CPJUMP1	BR00117019	compound	trt	IL1B	long	other targets	0.05	11.204316	4.43916
2020_11_04_CPJUMP1	BR00117000	crispr	trt	RPL3	long	other targets	0.05	14.456109	6.395529
2020_11_04_CPJUMP1	BR00117005	crispr	trt	HBB	long	other targets	0.05	14.735912	7.4854817
2020_11_04_CPJUMP1	BR00117005	crispr	trt	GJB4	long	other targets	0.05	16.195677	1.8063699
2020_11_04_CPJUMP1	BR00117016	compound	trt	KCNQ2	long	other targets	0.05	10.127529	2.1545424
2020_11_04_CPJUMP1	BR00117017	compound	trt	SLCO2B1	long	other targets	0.05	10.921784	4.118712
2020_11_04_CPJUMP1	BR00117003	crispr	poscon_diverse	NAMPT	long	other targets	0.05	15.385894	7.232972
2020_11_04_CPJUMP1	BR00117019	compound	trt	TUBB4B	long	other targets	0.05	-0.03359951	10.809739
2020_11_04_CPJUMP1	BR00117017	compound	trt	KCNJ1	long	other targets	0.05	12.285378	4.76248
2020_11_04_CPJUMP1	BR00117003	crispr	trt	HDAC6	long	other targets	0.05	14.751441	7.438406
2020_11_04_CPJUMP1	BR00117019	compound	trt	AKR1C1	long	other targets	0.05	10.882328	1.8837299
2020_11_04_CPJUMP1	BR00117017	compound	trt	S1PR1	long	other targets	0.05	12.876789	4.3933945
2020_11_04_CPJUMP1	BR00117003	crispr	negcon		long	other targets	0.05	14.671322	7.86505
2020_11_04_CPJUMP1	BR00117004	crispr	trt	PDE4D	long	other targets	0.05	15.506666	8.683886
2020_11_04_CPJUMP1	BR00117015	compound	trt	NTRK1	long	other targets	0.05	10.297626	2.647951
2020_11_04_CPJUMP1	BR00117000	crispr	trt	ELANE	long	other targets	0.05	14.292822	7.4484963
2020_11_04_CPJUMP1	BR00117003	crispr	trt	GAA	long	other targets	0.05	13.800187	6.8670597
2020_11_04_CPJUMP1	BR00117003	crispr	trt	MME	long	other targets	0.05	14.868552	9.045307
2020_11_04_CPJUMP1	BR00117005	crispr	trt	PARP3	long	other targets	0.05	15.610825	1.3193086
2020_11_04_CPJUMP1	BR00117000	crispr	trt	CYP1A2	long	other targets	0.05	15.202687	6.7487025
2020_11_04_CPJUMP1	BR00117019	compound	trt	BAX	long	other targets	0.05	11.723859	6.1505203
2020_11_04_CPJUMP1	BR00117015	compound	trt	OPRM1	long	other targets	0.05	9.813598	3.6755779
2020_11_04_CPJUMP1	BR00117004	crispr	negcon		long	other targets	0.05	14.017052	5.1694436
2020_11_04_CPJUMP1	BR00117016	compound	poscon_orf	BRAF	long	other targets	0.05	10.213116	5.8706765
2020_11_04_CPJUMP1	BR00117003	crispr	trt	S1PR2	long	other targets	0.05	15.928849	7.51623
2020_11_04_CPJUMP1	BR00117016	compound	trt	S1PR2	long	other targets	0.05	14.343999	5.612533
2020_11_04_CPJUMP1	BR00117000	crispr	poscon_diverse	PAK4	long	other targets	0.05	13.843053	5.976384
2020_11_04_CPJUMP1	BR00117019	compound	trt	CYP2A6	long	other targets	0.05	9.826131	1.6069541
2020_11_04_CPJUMP1	BR00117004	crispr	negcon		long	other targets	0.05	14.462751	5.2801986
2020_11_04_CPJUMP1	BR00117000	crispr	trt	CACNA2D3	long	other targets	0.05	15.617082	5.7044053
2020_11_04_CPJUMP1	BR00117019	compound	trt	DCK	long	other targets	0.05	12.401117	5.1434574
2020_11_04_CPJUMP1	BR00117019	compound	trt	MME	long	other targets	0.05	11.193733	5.907676
2020_11_04_CPJUMP1	BR00117003	crispr	trt	HIF1A	long	other targets	0.05	13.877453	8.965541
2020_11_04_CPJUMP1	BR00117003	crispr	trt	KCNQ2	long	other targets	0.05	15.57633	0.6875504
2020_11_04_CPJUMP1	BR00117016	compound	trt	AVPR1A	long	other targets	0.05	12.223628	6.167239
2020_11_04_CPJUMP1	BR00117005	crispr	trt	TGM2	long	other targets	0.05	14.215079	3.6023622
2020_11_04_CPJUMP1	BR00117003	crispr	poscon_diverse	RET	long	other targets	0.05	15.9497595	8.858105
2020_11_04_CPJUMP1	BR00117005	crispr	trt	SLC29A1	long	other targets	0.05	14.594522	8.792749
2020_11_04_CPJUMP1	BR00117004	crispr	negcon		long	other targets	0.05	14.05733	5.62025
2020_11_04_CPJUMP1	BR00117004	crispr	trt	CSF1R	long	other targets	0.05	15.495015	8.377148
2020_11_04_CPJUMP1	BR00117003	crispr	trt	PARP3	long	other targets	0.05	15.724021	9.778661
2020_11_04_CPJUMP1	BR00117004	crispr	trt	ALK	long	other targets	0.05	14.241547	8.077004
2020_11_04_CPJUMP1	BR00117000	crispr	trt	KCNMA1	long	other targets	0.05	15.812579	6.767524
2020_11_04_CPJUMP1	BR00117019	compound	poscon_cp	DYRK1B	long	other targets	0.05	4.247523	8.2327795
2020_11_04_CPJUMP1	BR00117005	crispr	trt	FFAR4	long	other targets	0.05	15.513745	8.978312
2020_11_04_CPJUMP1	BR00117000	crispr	trt	CTSG	long	other targets	0.05	15.701709	8.087818
2020_11_04_CPJUMP1	BR00117000	crispr	poscon_cp	FLT3	long	other targets	0.05	15.596664	8.098064
2020_11_04_CPJUMP1	BR00117016	compound	trt	OPRM1	long	other targets	0.05	9.817105	3.6526616
2020_11_04_CPJUMP1	BR00117016	compound	trt	FFAR4	long	other targets	0.05	12.016779	6.1416955
2020_11_04_CPJUMP1	BR00117005	crispr	trt	S100B	long	other targets	0.05	14.924064	5.9007645
2020_11_04_CPJUMP1	BR00117004	crispr	negcon		long	other targets	0.05	15.651001	0.23092243
2020_11_04_CPJUMP1	BR00117004	crispr	trt	OPRM1	long	other targets	0.05	16.348877	8.117901
2020_11_04_CPJUMP1	BR00117004	crispr	trt	HTR3A	long	other targets	0.05	15.908412	9.690949
2020_11_04_CPJUMP1	BR00117004	crispr	poscon_diverse	RET	long	other targets	0.05	14.524936	8.346356
2020_11_04_CPJUMP1	BR00117005	crispr	poscon_diverse	GABRB2	long	other targets	0.05	15.885309	6.647219
2020_11_04_CPJUMP1	BR00117015	compound	trt	CACNB4	long	other targets	0.05	9.511129	1.8023435
2020_11_04_CPJUMP1	BR00117015	compound	poscon_cp	FLT3	long	other targets	0.05	0.20187306	10.525005
[truncated: 800 more rows]
