# Supplementary material for: Three million images and morphological profiles of cells treated with matched chemical and genetic perturbations
Source: Nat Methods. 2024 Apr 9;21(6):1114–21. doi: 10.1038/s41592-024-02241-6 (PMC11166567; doi:10.1038/s41592-024-02241-6)
Supplement: Supplementary file 5 — Source Data Fig. 4 [file 41592_2024_2241_MOESM5_ESM.xlsx]

## Sheet: Figure_4a_source
Metadata_broad_sample	mean_average_precision	nlog10pvalue	corrected_p_value	nlog10correctedpvalue	above_p_threshold	above_corrected_p_threshold	Description	Modality	Cell	time	timepoint	feature_set	well_position
BRD-A00827783-001-24-6	0.324226	1.47559	0.0445043	1.3516	True	True	compound_A549_short	Compound	A549	short	24	CellProfiler	Same/Mostly Same
BRD-A01078468-001-14-8	0.459871	2.08946	0.0132467	1.87789	True	True	compound_A549_short	Compound	A549	short	24	CellProfiler	Same/Mostly Same
BRD-A07207424-001-14-0	0.412112	1.87308	0.0207001	1.68403	True	True	compound_A549_short	Compound	A549	short	24	CellProfiler	Same/Mostly Same
BRD-A08187463-001-12-9	0.525992	2.3363	0.00820147	2.08611	True	True	compound_A549_short	Compound	A549	short	24	CellProfiler	Same/Mostly Same
BRD-A09722536-002-18-0	0.224019	1.05688	0.100915	0.996042	False	False	compound_A549_short	Compound	A549	short	24	CellProfiler	Same/Mostly Same
BRD-A10188456-001-04-9	0.697482	3.41063	0.000900566	3.04548	True	True	compound_A549_short	Compound	A549	short	24	CellProfiler	Same/Mostly Same
BRD-A10739734-003-09-8	0.296527	1.37563	0.0539133	1.2683	True	False	compound_A549_short	Compound	A549	short	24	CellProfiler	Same/Mostly Same
BRD-A15397381-001-02-5	0.129619	0.711655	0.206383	0.685326	False	False	compound_A549_short	Compound	A549	short	24	CellProfiler	Same/Mostly Same
BRD-A18763547-300-06-3	1	5	3.29029e-05	4.48277	True	True	compound_A549_short	Compound	A549	short	24	CellProfiler	Same/Mostly Same
BRD-A18992208-003-02-7	0.536706	2.44618	0.00659827	2.18057	True	True	compound_A549_short	Compound	A549	short	24	CellProfiler	Same/Mostly Same
BRD-A20697603-001-07-2	0.979167	4.82526	4.71724e-05	4.32631	True	True	compound_A549_short	Compound	A549	short	24	CellProfiler	Same/Mostly Same
BRD-A22032524-074-09-9	0.622346	3.10195	0.00170406	2.76852	True	True	compound_A549_short	Compound	A549	short	24	CellProfiler	Same/Mostly Same
BRD-A22713669-001-04-3	0.752083	3.63381	0.000573446	3.24151	True	True	compound_A549_short	Compound	A549	short	24	CellProfiler	Same/Mostly Same
BRD-A23124853-001-01-4	1	5	3.29029e-05	4.48277	True	True	compound_A549_short	Compound	A549	short	24	CellProfiler	Same/Mostly Same
BRD-A24122750-001-03-7	0.187064	0.947135	0.125611	0.900972	False	False	compound_A549_short	Compound	A549	short	24	CellProfiler	Same/Mostly Same
BRD-A25569250-001-03-3	1	5	3.29029e-05	4.48277	True	True	compound_A549_short	Compound	A549	short	24	CellProfiler	Same/Mostly Same
BRD-A30815329-001-12-1	0.909722	4.44563	0.000102495	3.9893	True	True	compound_A549_short	Compound	A549	short	24	CellProfiler	Same/Mostly Same
BRD-A31564021-001-02-6	0.137865	0.680208	0.216616	0.664309	False	False	compound_A549_short	Compound	A549	short	24	CellProfiler	Same/Mostly Same
BRD-A36217750-001-16-3	0.172378	0.892819	0.140378	0.852702	False	False	compound_A549_short	Compound	A549	short	24	CellProfiler	Same/Mostly Same
BRD-A37704979-001-12-3	1	5	3.29029e-05	4.48277	True	True	compound_A549_short	Compound	A549	short	24	CellProfiler	Same/Mostly Same
BRD-A43005764-003-01-5	1	5	3.29029e-05	4.48277	True	True	compound_A549_short	Compound	A549	short	24	CellProfiler	Same/Mostly Same
BRD-A48180038-003-24-3	0.390001	1.7429	0.0269815	1.56893	True	True	compound_A549_short	Compound	A549	short	24	CellProfiler	Same/Mostly Same
BRD-A51831848-001-01-7	0.0799768	0.367839	0.428708	0.367839	False	False	compound_A549_short	Compound	A549	short	24	CellProfiler	Same/Mostly Same
BRD-A54139254-001-09-2	0.291488	1.23881	0.0706265	1.15103	False	False	compound_A549_short	Compound	A549	short	24	CellProfiler	Same/Mostly Same
BRD-A58048407-001-20-4	0.366902	1.6787	0.0303906	1.51726	True	True	compound_A549_short	Compound	A549	short	24	CellProfiler	Same/Mostly Same
BRD-A63310107-001-04-8	0.138884	0.690241	0.213844	0.669902	False	False	compound_A549_short	Compound	A549	short	24	CellProfiler	Same/Mostly Same
BRD-A63444178-001-01-5	0.622569	3.02267	0.00198931	2.7013	True	True	compound_A549_short	Compound	A549	short	24	CellProfiler	Same/Mostly Same
BRD-A64173453-015-03-1	0.187248	0.945784	0.125611	0.900972	False	False	compound_A549_short	Compound	A549	short	24	CellProfiler	Same/Mostly Same
BRD-A65597028-003-08-1	0.140163	0.706479	0.208135	0.681656	False	False	compound_A549_short	Compound	A549	short	24	CellProfiler	Same/Mostly Same
BRD-A69636825-003-04-7	0.338871	1.55563	0.0381754	1.41822	True	True	compound_A549_short	Compound	A549	short	24	CellProfiler	Same/Mostly Same
BRD-A69651145-003-11-4	0.108924	0.565662	0.276371	0.558508	False	False	compound_A549_short	Compound	A549	short	24	CellProfiler	Same/Mostly Same
BRD-A72351335-001-04-5	0.702564	3.32549	0.00106338	2.97331	True	True	compound_A549_short	Compound	A549	short	24	CellProfiler	Same/Mostly Same
BRD-A72483914-001-03-7	0.505374	2.39615	0.00727246	2.13832	True	True	compound_A549_short	Compound	A549	short	24	CellProfiler	Same/Mostly Same
BRD-A72767275-003-01-6	0.480159	2.32083	0.00840123	2.07566	True	True	compound_A549_short	Compound	A549	short	24	CellProfiler	Same/Mostly Same
BRD-A74391928-051-03-9	0.627768	2.84147	0.00288108	2.54044	True	True	compound_A549_short	Compound	A549	short	24	CellProfiler	Same/Mostly Same
BRD-A82396632-008-30-8	0.481136	2.19413	0.0108723	1.96368	True	True	compound_A549_short	Compound	A549	short	24	CellProfiler	Same/Mostly Same
BRD-A83029242-001-06-1	0.645139	3.05394	0.0018768	2.72658	True	True	compound_A549_short	Compound	A549	short	24	CellProfiler	Same/Mostly Same
BRD-A84687895-001-03-2	0.561058	2.63254	0.00440212	2.35634	True	True	compound_A549_short	Compound	A549	short	24	CellProfiler	Same/Mostly Same
BRD-A85242401-001-11-5	0.550794	2.54322	0.00530911	2.27498	True	True	compound_A549_short	Compound	A549	short	24	CellProfiler	Same/Mostly Same
BRD-A86665761-001-01-1	0.4529	2.15518	0.0116973	1.93191	True	True	compound_A549_short	Compound	A549	short	24	CellProfiler	Same/Mostly Same
BRD-A89164055-001-03-3	0.360492	1.57446	0.0367209	1.43509	True	True	compound_A549_short	Compound	A549	short	24	CellProfiler	Same/Mostly Same
BRD-A91008255-003-24-8	0.884722	4.32969	0.00012675	3.89705	True	True	compound_A549_short	Compound	A549	short	24	CellProfiler	Same/Mostly Same
BRD-A91822151-001-05-0	0.381681	1.71909	0.0280913	1.55143	True	True	compound_A549_short	Compound	A549	short	24	CellProfiler	Same/Mostly Same
BRD-A93477898-001-04-2	0.229278	1.10874	0.0912717	1.03966	False	False	compound_A549_short	Compound	A549	short	24	CellProfiler	Same/Mostly Same
BRD-A99888680-001-05-3	0.301647	1.27092	0.0673608	1.17159	False	False	compound_A549_short	Compound	A549	short	24	CellProfiler	Same/Mostly Same
BRD-K00259736-001-16-4	1	5	3.29029e-05	4.48277	True	True	compound_A549_short	Compound	A549	short	24	CellProfiler	Same/Mostly Same
BRD-K01666412-001-02-0	0.377366	1.6591	0.0314949	1.50176	True	True	compound_A549_short	Compound	A549	short	24	CellProfiler	Same/Mostly Same
BRD-K01824976-300-02-9	1	5	3.29029e-05	4.48277	True	True	compound_A549_short	Compound	A549	short	24	CellProfiler	Same/Mostly Same
BRD-K01825589-310-02-9	0.0894974	0.468544	0.341097	0.467122	False	False	compound_A549_short	Compound	A549	short	24	CellProfiler	Same/Mostly Same
BRD-K01825660-322-01-9	0.184838	0.856746	0.15145	0.819731	False	False	compound_A549_short	Compound	A549	short	24	CellProfiler	Same/Mostly Same
BRD-K01825690-065-01-9	0.257689	1.17503	0.0792626	1.10093	False	False	compound_A549_short	Compound	A549	short	24	CellProfiler	Same/Mostly Same
BRD-K01826724-003-07-9	0.371349	1.71098	0.0284836	1.5454	True	True	compound_A549_short	Compound	A549	short	24	CellProfiler	Same/Mostly Same
BRD-K02490038-236-03-8	0.218312	0.946075	0.125611	0.900972	False	False	compound_A549_short	Compound	A549	short	24	CellProfiler	Same/Mostly Same
BRD-K02554563-001-01-6	0.201805	1.00764	0.110947	0.954885	False	False	compound_A549_short	Compound	A549	short	24	CellProfiler	Same/Mostly Same
BRD-K03109492-001-02-2	0.534423	2.37013	0.00763127	2.1174	True	True	compound_A549_short	Compound	A549	short	24	CellProfiler	Same/Mostly Same
BRD-K03155172-001-03-0	0.428018	1.88651	0.0202146	1.69433	True	True	compound_A549_short	Compound	A549	short	24	CellProfiler	Same/Mostly Same
BRD-K03406345-001-21-1	1	5	3.29029e-05	4.48277	True	True	compound_A549_short	Compound	A549	short	24	CellProfiler	Same/Mostly Same
BRD-K03601870-001-01-2	1	5	3.29029e-05	4.48277	True	True	compound_A549_short	Compound	A549	short	24	CellProfiler	Same/Mostly Same
BRD-K04210847-001-21-9	0.758625	3.60155	0.000607862	3.21619	True	True	compound_A549_short	Compound	A549	short	24	CellProfiler	Same/Mostly Same
BRD-K05531427-001-01-7	1	5	3.29029e-05	4.48277	True	True	compound_A549_short	Compound	A549	short	24	CellProfiler	Same/Mostly Same
BRD-K05878375-236-05-7	0.598942	2.82335	0.00296119	2.52853	True	True	compound_A549_short	Compound	A549	short	24	CellProfiler	Same/Mostly Same
BRD-K06426971-001-02-7	1	5	3.29029e-05	4.48277	True	True	compound_A549_short	Compound	A549	short	24	CellProfiler	Same/Mostly Same
BRD-K06674495-334-04-0	0.683532	3.29599	0.00112164	2.95015	True	True	compound_A549_short	Compound	A549	short	24	CellProfiler	Same/Mostly Same
BRD-K06890060-001-09-1	0.480327	2.14157	0.011875	1.92537	True	True	compound_A549_short	Compound	A549	short	24	CellProfiler	Same/Mostly Same
BRD-K07442505-001-03-6	0.814881	3.84388	0.000368377	3.43371	True	True	compound_A549_short	Compound	A549	short	24	CellProfiler	Same/Mostly Same
BRD-K07762753-001-05-1	1	5	3.29029e-05	4.48277	True	True	compound_A549_short	Compound	A549	short	24	CellProfiler	Same/Mostly Same
BRD-K07881437-001-03-8	1	5	3.29029e-05	4.48277	True	True	compound_A549_short	Compound	A549	short	24	CellProfiler	Same/Mostly Same
BRD-K08893438-001-06-4	0.153319	0.813496	0.166126	0.779561	False	False	compound_A549_short	Compound	A549	short	24	CellProfiler	Same/Mostly Same
BRD-K08953028-001-09-6	0.727564	3.54215	0.000691463	3.16023	True	True	compound_A549_short	Compound	A549	short	24	CellProfiler	Same/Mostly Same
BRD-K09143580-001-01-0	1	5	3.29029e-05	4.48277	True	True	compound_A549_short	Compound	A549	short	24	CellProfiler	Same/Mostly Same
BRD-K09295674-001-09-8	0.938889	4.68619	6.24042e-05	4.20479	True	True	compound_A549_short	Compound	A549	short	24	CellProfiler	Same/Mostly Same
BRD-K09338665-001-08-9	0.337862	1.54029	0.0393716	1.40482	True	True	compound_A549_short	Compound	A549	short	24	CellProfiler	Same/Mostly Same
BRD-K09787262-001-02-7	0.264907	1.21222	0.073327	1.13474	False	False	compound_A549_short	Compound	A549	short	24	CellProfiler	Same/Mostly Same
BRD-K10670311-001-17-1	0.484259	2.25763	0.00949895	2.02232	True	True	compound_A549_short	Compound	A549	short	24	CellProfiler	Same/Mostly Same
BRD-K10843433-001-23-5	0.334027	1.69605	0.0293394	1.53255	True	True	compound_A549_short	Compound	A549	short	24	CellProfiler	Same/Mostly Same
BRD-K11558771-001-13-9	0.568655	2.7213	0.00365613	2.43698	True	True	compound_A549_short	Compound	A549	short	24	CellProfiler	Same/Mostly Same
BRD-K11796549-001-05-2	0.17278	0.899233	0.138817	0.857556	False	False	compound_A549_short	Compound	A549	short	24	CellProfiler	Same/Mostly Same
BRD-K12102668-001-25-5	0.32977	1.53441	0.0396005	1.4023	True	True	compound_A549_short	Compound	A549	short	24	CellProfiler	Same/Mostly Same
BRD-K12502280-001-11-4	1	5	3.29029e-05	4.48277	True	True	compound_A549_short	Compound	A549	short	24	CellProfiler	Same/Mostly Same
BRD-K13094524-001-04-2	0.840278	4.09481	0.000215776	3.666	True	True	compound_A549_short	Compound	A549	short	24	CellProfiler	Same/Mostly Same
BRD-K13533483-001-16-2	1	5	3.29029e-05	4.48277	True	True	compound_A549_short	Compound	A549	short	24	CellProfiler	Same/Mostly Same
BRD-K14560436-001-01-4	1	5	3.29029e-05	4.48277	True	True	compound_A549_short	Compound	A549	short	24	CellProfiler	Same/Mostly Same
BRD-K14681867-001-01-6	0.43636	2.01518	0.0153103	1.81502	True	True	compound_A549_short	Compound	A549	short	24	CellProfiler	Same/Mostly Same
BRD-K15179513-001-04-2	1	5	3.29029e-05	4.48277	True	True	compound_A549_short	Compound	A549	short	24	CellProfiler	Same/Mostly Same
BRD-K15502390-001-20-9	0.571528	2.66902	0.00409808	2.38742	True	True	compound_A549_short	Compound	A549	short	24	CellProfiler	Same/Mostly Same
BRD-K15819326-001-01-6	0.789683	3.92508	0.000310779	3.50755	True	True	compound_A549_short	Compound	A549	short	24	CellProfiler	Same/Mostly Same
BRD-K16444452-001-09-1	0.338308	1.59976	0.0354404	1.4505	True	True	compound_A549_short	Compound	A549	short	24	CellProfiler	Same/Mostly Same
BRD-K16472653-001-01-6	0.446211	1.99325	0.0160202	1.79533	True	True	compound_A549_short	Compound	A549	short	24	CellProfiler	Same/Mostly Same
BRD-K16542329-001-16-8	0.232048	1.06402	0.100356	0.998458	False	False	compound_A549_short	Compound	A549	short	24	CellProfiler	Same/Mostly Same
BRD-K16730910-001-07-3	0.951389	4.69239	6.2134e-05	4.20667	True	True	compound_A549_short	Compound	A549	short	24	CellProfiler	Same/Mostly Same
BRD-K16761703-001-03-8	1	5	3.29029e-05	4.48277	True	True	compound_A549_short	Compound	A549	short	24	CellProfiler	Same/Mostly Same
BRD-K16803204-001-01-6	1	5	3.29029e-05	4.48277	True	True	compound_A549_short	Compound	A549	short	24	CellProfiler	Same/Mostly Same
BRD-K16810791-001-01-0	0.712269	3.53192	0.000696959	3.15679	True	True	compound_A549_short	Compound	A549	short	24	CellProfiler	Same/Mostly Same
BRD-K17849083-001-32-9	0.697288	3.44387	0.00084059	3.07542	True	True	compound_A549_short	Compound	A549	short	24	CellProfiler	Same/Mostly Same
BRD-K18131774-001-18-4	0.888889	4.4036	0.000108842	3.9632	True	True	compound_A549_short	Compound	A549	short	24	CellProfiler	Same/Mostly Same
BRD-K18289362-001-02-2	0.477419	2.1746	0.0112473	1.94895	True	True	compound_A549_short	Compound	A549	short	24	CellProfiler	Same/Mostly Same
BRD-K18895904-001-16-1	0.766775	3.60294	0.000607862	3.21619	True	True	compound_A549_short	Compound	A549	short	24	CellProfiler	Same/Mostly Same
BRD-K19227686-001-18-6	0.232367	1.0173	0.109109	0.96214	False	False	compound_A549_short	Compound	A549	short	24	CellProfiler	Same/Mostly Same
BRD-K19333160-001-01-3	1	5	3.29029e-05	4.48277	True	True	compound_A549_short	Compound	A549	short	24	CellProfiler	Same/Mostly Same
BRD-K19477839-001-07-6	0.26495	1.25935	0.0681827	1.16633	False	False	compound_A549_short	Compound	A549	short	24	CellProfiler	Same/Mostly Same
BRD-K19975102-001-01-2	1	5	3.29029e-05	4.48277	True	True	compound_A549_short	Compound	A549	short	24	CellProfiler	Same/Mostly Same
BRD-K20093108-001-02-3	0.347219	1.59559	0.0356182	1.44833	True	True	compound_A549_short	Compound	A549	short	24	CellProfiler	Same/Mostly Same
BRD-K20897876-001-11-8	0.22471	1.06258	0.100356	0.998458	False	False	compound_A549_short	Compound	A549	short	24	CellProfiler	Same/Mostly Same
BRD-K20986415-001-02-6	1	5	3.29029e-05	4.48277	True	True	compound_A549_short	Compound	A549	short	24	CellProfiler	Same/Mostly Same
BRD-K21528677-001-04-4	1	5	3.29029e-05	4.48277	True	True	compound_A549_short	Compound	A549	short	24	CellProfiler	Same/Mostly Same
BRD-K21728777-001-02-3	1	5	3.29029e-05	4.48277	True	True	compound_A549_short	Compound	A549	short	24	CellProfiler	Same/Mostly Same
BRD-K22134346-001-22-3	0.270654	1.23132	0.0713334	1.14671	False	False	compound_A549_short	Compound	A549	short	24	CellProfiler	Same/Mostly Same
BRD-K22149900-001-06-2	1	5	3.29029e-05	4.48277	True	True	compound_A549_short	Compound	A549	short	24	CellProfiler	Same/Mostly Same
BRD-K22482860-001-20-6	0.408796	1.84527	0.0218487	1.66058	True	True	compound_A549_short	Compound	A549	short	24	CellProfiler	Same/Mostly Same
BRD-K23363278-001-02-1	0.95946	4.94036	3.73447e-05	4.42777	True	True	compound_A549_short	Compound	A549	short	24	CellProfiler	Same/Mostly Same
BRD-K23913458-001-20-7	0.500033	2.32187	0.00840123	2.07566	True	True	compound_A549_short	Compound	A549	short	24	CellProfiler	Same/Mostly Same
BRD-K24282351-001-01-4	0.261977	1.25037	0.0693274	1.1591	False	False	compound_A549_short	Compound	A549	short	24	CellProfiler	Same/Mostly Same
BRD-K24283677-001-01-9	0.125829	0.625829	0.24306	0.614286	False	False	compound_A549_short	Compound	A549	short	24	CellProfiler	Same/Mostly Same
BRD-K24616672-003-20-1	0.315214	1.38903	0.0527159	1.27806	True	False	compound_A549_short	Compound	A549	short	24	CellProfiler	Same/Mostly Same
BRD-K24696047-001-02-3	1	5	3.29029e-05	4.48277	True	True	compound_A549_short	Compound	A549	short	24	CellProfiler	Same/Mostly Same
BRD-K25243230-001-01-2	0.103089	0.532421	0.296386	0.528142	False	False	compound_A549_short	Compound	A549	short	24	CellProfiler	Same/Mostly Same
BRD-K25244359-066-02-6	0.925	4.56894	8.01584e-05	4.09605	True	True	compound_A549_short	Compound	A549	short	24	CellProfiler	Same/Mostly Same
BRD-K25311561-001-10-7	1	5	3.29029e-05	4.48277	True	True	compound_A549_short	Compound	A549	short	24	CellProfiler	Same/Mostly Same
BRD-K25412176-001-01-9	1	5	3.29029e-05	4.48277	True	True	compound_A549_short	Compound	A549	short	24	CellProfiler	Same/Mostly Same
BRD-K26439554-001-01-3	0.717361	3.36435	0.000986881	3.00574	True	True	compound_A549_short	Compound	A549	short	24	CellProfiler	Same/Mostly Same
BRD-K26514105-001-01-7	0.589424	2.83337	0.00291626	2.53517	True	True	compound_A549_short	Compound	A549	short	24	CellProfiler	Same/Mostly Same
BRD-K26521938-001-07-2	0.218898	1.04024	0.104465	0.981027	False	False	compound_A549_short	Compound	A549	short	24	CellProfiler	Same/Mostly Same
BRD-K26970495-001-02-7	0.902778	4.43032	0.000105192	3.97802	True	True	compound_A549_short	Compound	A549	short	24	CellProfiler	Same/Mostly Same
BRD-K26989966-001-04-3	1	5	3.29029e-05	4.48277	True	True	compound_A549_short	Compound	A549	short	24	CellProfiler	Same/Mostly Same
BRD-K27539181-001-08-5	0.238586	1.05741	0.100915	0.996042	False	False	compound_A549_short	Compound	A549	short	24	CellProfiler	Same/Mostly Same
BRD-K28132190-001-02-0	1	5	3.29029e-05	4.48277	True	True	compound_A549_short	Compound	A549	short	24	CellProfiler	Same/Mostly Same
BRD-K29151923-001-01-5	0.302351	1.41268	0.0505625	1.29617	True	False	compound_A549_short	Compound	A549	short	24	CellProfiler	Same/Mostly Same
BRD-K29322660-001-01-9	0.119804	0.625791	0.24306	0.614286	False	False	compound_A549_short	Compound	A549	short	24	CellProfiler	Same/Mostly Same
BRD-K29530284-001-06-2	0.116665	0.56588	0.276371	0.558508	False	False	compound_A549_short	Compound	A549	short	24	CellProfiler	Same/Mostly Same
BRD-K29791386-001-01-8	0.324677	1.50889	0.0413992	1.38301	True	True	compound_A549_short	Compound	A549	short	24	CellProfiler	Same/Mostly Same
BRD-K29895144-001-01-0	1	5	3.29029e-05	4.48277	True	True	compound_A549_short	Compound	A549	short	24	CellProfiler	Same/Mostly Same
BRD-K30177383-001-01-0	0.153472	0.744025	0.192227	0.716186	False	False	compound_A549_short	Compound	A549	short	24	CellProfiler	Same/Mostly Same
BRD-K31170746-001-01-6	0.312637	1.29907	0.0637726	1.19537	False	False	compound_A549_short	Compound	A549	short	24	CellProfiler	Same/Mostly Same
BRD-K31476763-001-01-5	0.52114	2.30469	0.00863285	2.06385	True	True	compound_A549_short	Compound	A549	short	24	CellProfiler	Same/Mostly Same
BRD-K32292990-001-03-6	0.258898	1.16171	0.0814158	1.08929	False	False	compound_A549_short	Compound	A549	short	24	CellProfiler	Same/Mostly Same
BRD-K32730239-001-01-0	1	5	3.29029e-05	4.48277	True	True	compound_A549_short	Compound	A549	short	24	CellProfiler	Same/Mostly Same
BRD-K32821942-001-22-1	0.446834	2.04877	0.0143947	1.8418	True	True	compound_A549_short	Compound	A549	short	24	CellProfiler	Same/Mostly Same
BRD-K33882852-003-02-8	0.742029	4.4579	0.000100582	3.99748	True	True	compound_A549_short	Compound	A549	short	24	CellProfiler	Same/Mostly Same
BRD-K34581968-001-05-3	1	5	3.29029e-05	4.48277	True	True	compound_A549_short	Compound	A549	short	24	CellProfiler	Same/Mostly Same
BRD-K35498378-001-06-1	0.334586	1.58565	0.0362185	1.44107	True	True	compound_A549_short	Compound	A549	short	24	CellProfiler	Same/Mostly Same
BRD-K36016295-001-05-2	1	5	3.29029e-05	4.48277	True	True	compound_A549_short	Compound	A549	short	24	CellProfiler	Same/Mostly Same
BRD-K36055864-001-20-0	1	5	3.29029e-05	4.48277	True	True	compound_A549_short	Compound	A549	short	24	CellProfiler	Same/Mostly Same
BRD-K36461289-001-05-8	0.330064	1.52263	0.0404641	1.39293	True	True	compound_A549_short	Compound	A549	short	24	CellProfiler	Same/Mostly Same
BRD-K36574127-001-01-3	0.288206	1.30617	0.0629997	1.20066	True	False	compound_A549_short	Compound	A549	short	24	CellProfiler	Same/Mostly Same
BRD-K36660044-001-24-2	0.326213	1.51859	0.0406625	1.39081	True	True	compound_A549_short	Compound	A549	short	24	CellProfiler	Same/Mostly Same
BRD-K36740062-001-06-6	1	5	3.29029e-05	4.48277	True	True	compound_A549_short	Compound	A549	short	24	CellProfiler	Same/Mostly Same
BRD-K36927236-001-36-7	0.353481	1.77087	0.0255479	1.59265	True	True	compound_A549_short	Compound	A549	short	24	CellProfiler	Same/Mostly Same
BRD-K37355418-236-01-6	0.567635	2.63955	0.00435855	2.36066	True	True	compound_A549_short	Compound	A549	short	24	CellProfiler	Same/Mostly Same
BRD-K37385792-003-02-1	1	5	3.29029e-05	4.48277	True	True	compound_A549_short	Compound	A549	short	24	CellProfiler	Same/Mostly Same
BRD-K37602296-001-01-6	0.468867	2.25147	0.00958063	2.01861	True	True	compound_A549_short	Compound	A549	short	24	CellProfiler	Same/Mostly Same
BRD-K37764012-001-03-3	0.349703	1.82084	0.0228839	1.64047	True	True	compound_A549_short	Compound	A549	short	24	CellProfiler	Same/Mostly Same
BRD-K37864785-001-01-0	0.521633	2.39677	0.00727246	2.13832	True	True	compound_A549_short	Compound	A549	short	24	CellProfiler	Same/Mostly Same
BRD-K38272302-001-02-7	1	5	3.29029e-05	4.48277	True	True	compound_A549_short	Compound	A549	short	24	CellProfiler	Same/Mostly Same
BRD-K38512030-001-01-7	0.397652	1.76175	0.0259623	1.58566	True	True	compound_A549_short	Compound	A549	short	24	CellProfiler	Same/Mostly Same
BRD-K38775274-001-22-1	0.904167	4.3744	0.000115373	3.93789	True	True	compound_A549_short	Compound	A549	short	24	CellProfiler	Same/Mostly Same
BRD-K38852836-001-04-9	1	5	3.29029e-05	4.48277	True	True	compound_A549_short	Compound	A549	short	24	CellProfiler	Same/Mostly Same
BRD-K40109029-001-02-9	0.8875	4.40495	0.000108842	3.9632	True	True	compound_A549_short	Compound	A549	short	24	CellProfiler	Same/Mostly Same
BRD-K41599323-001-02-3	1	5	3.29029e-05	4.48277	True	True	compound_A549_short	Compound	A549	short	24	CellProfiler	Same/Mostly Same
BRD-K42191735-001-08-7	1	5	3.29029e-05	4.48277	True	True	compound_A549_short	Compound	A549	short	24	CellProfiler	Same/Mostly Same
BRD-K42352790-001-05-3	0.439296	2.04085	0.0145828	1.83616	True	True	compound_A549_short	Compound	A549	short	24	CellProfiler	Same/Mostly Same
BRD-K43236057-001-07-1	1	5	3.29029e-05	4.48277	True	True	compound_A549_short	Compound	A549	short	24	CellProfiler	Same/Mostly Same
BRD-K43330982-001-02-3	0.689087	3.26096	0.00120711	2.91825	True	True	compound_A549_short	Compound	A549	short	24	CellProfiler	Same/Mostly Same
BRD-K43570081-001-02-4	0.619816	2.94817	0.00232963	2.63271	True	True	compound_A549_short	Compound	A549	short	24	CellProfiler	Same/Mostly Same
BRD-K44067360-001-29-5	0.505093	2.39104	0.00731539	2.13576	True	True	compound_A549_short	Compound	A549	short	24	CellProfiler	Same/Mostly Same
BRD-K44227013-001-08-0	1	5	3.29029e-05	4.48277	True	True	compound_A549_short	Compound	A549	short	24	CellProfiler	Same/Mostly Same
BRD-K44432556-001-05-5	0.364387	1.73306	0.0274657	1.56121	True	True	compound_A549_short	Compound	A549	short	24	CellProfiler	Same/Mostly Same
BRD-K44771174-066-01-0	0.704076	3.40581	0.000903777	3.04394	True	True	compound_A549_short	Compound	A549	short	24	CellProfiler	Same/Mostly Same
BRD-K45293975-001-02-0	1	5	3.29029e-05	4.48277	True	True	compound_A549_short	Compound	A549	short	24	CellProfiler	Same/Mostly Same
BRD-K45746021-003-01-9	1	5	3.29029e-05	4.48277	True	True	compound_A549_short	Compound	A549	short	24	CellProfiler	Same/Mostly Same
BRD-K46625559-001-01-8	0.681108	3.33336	0.00105202	2.97797	True	True	compound_A549_short	Compound	A549	short	24	CellProfiler	Same/Mostly Same
BRD-K47049295-300-03-1	1	5	3.29029e-05	4.48277	True	True	compound_A549_short	Compound	A549	short	24	CellProfiler	Same/Mostly Same
BRD-K47557313-001-02-7	0.724471	3.53272	0.000696959	3.15679	True	True	compound_A549_short	Compound	A549	short	24	CellProfiler	Same/Mostly Same
BRD-K47598052-001-14-1	1	5	3.29029e-05	4.48277	True	True	compound_A549_short	Compound	A549	short	24	CellProfiler	Same/Mostly Same
BRD-K47738867-001-01-5	0.152011	0.763257	0.185191	0.732381	False	False	compound_A549_short	Compound	A549	short	24	CellProfiler	Same/Mostly Same
BRD-K47978074-001-03-2	0.278942	1.26992	0.0673608	1.17159	False	False	compound_A549_short	Compound	A549	short	24	CellProfiler	Same/Mostly Same
BRD-K48278478-001-01-2	0.323612	1.42051	0.0498723	1.30214	True	True	compound_A549_short	Compound	A549	short	24	CellProfiler	Same/Mostly Same
BRD-K48722258-300-11-0	0.320495	1.45292	0.0466858	1.33082	True	True	compound_A549_short	Compound	A549	short	24	CellProfiler	Same/Mostly Same
BRD-K48830578-001-01-9	0.836806	4.06836	0.000227332	3.64334	True	True	compound_A549_short	Compound	A549	short	24	CellProfiler	Same/Mostly Same
BRD-K49223707-001-01-0	0.332374	1.5796	0.036453	1.43827	True	True	compound_A549_short	Compound	A549	short	24	CellProfiler	Same/Mostly Same
BRD-K49350383-001-13-7	1	5	3.29029e-05	4.48277	True	True	compound_A549_short	Compound	A549	short	24	CellProfiler	Same/Mostly Same
BRD-K50055394-001-03-6	1	5	3.29029e-05	4.48277	True	True	compound_A549_short	Compound	A549	short	24	CellProfiler	Same/Mostly Same
BRD-K50199947-001-03-4	1	5	3.29029e-05	4.48277	True	True	compound_A549_short	Compound	A549	short	24	CellProfiler	Same/Mostly Same
BRD-K50398167-236-22-7	0.217507	1.02648	0.107426	0.968892	False	False	compound_A549_short	Compound	A549	short	24	CellProfiler	Same/Mostly Same
BRD-K50495309-001-02-0	1	5	3.29029e-05	4.48277	True	True	compound_A549_short	Compound	A549	short	24	CellProfiler	Same/Mostly Same
BRD-K50498985-001-03-3	0.265365	1.21241	0.073327	1.13474	False	False	compound_A549_short	Compound	A549	short	24	CellProfiler	Same/Mostly Same
BRD-K50720187-051-03-1	0.605754	2.8891	0.00261603	2.58236	True	True	compound_A549_short	Compound	A549	short	24	CellProfiler	Same/Mostly Same
BRD-K50836978-001-03-3	1	5	3.29029e-05	4.48277	True	True	compound_A549_short	Compound	A549	short	24	CellProfiler	Same/Mostly Same
BRD-K51265828-001-01-0	0.133653	0.691638	0.213844	0.669902	False	False	compound_A549_short	Compound	A549	short	24	CellProfiler	Same/Mostly Same
BRD-K51485109-001-01-4	0.303155	1.39505	0.0524327	1.2804	True	False	compound_A549_short	Compound	A549	short	24	CellProfiler	Same/Mostly Same
BRD-K51662849-001-05-4	0.145402	0.755484	0.187876	0.726129	False	False	compound_A549_short	Compound	A549	short	24	CellProfiler	Same/Mostly Same
BRD-K51899933-001-02-6	1	5	3.29029e-05	4.48277	True	True	compound_A549_short	Compound	A549	short	24	CellProfiler	Same/Mostly Same
BRD-K52075715-001-06-7	1	5	3.29029e-05	4.48277	True	True	compound_A549_short	Compound	A549	short	24	CellProfiler	Same/Mostly Same
BRD-K52960356-001-13-0	0.365135	1.72807	0.0276489	1.55832	True	True	compound_A549_short	Compound	A549	short	24	CellProfiler	Same/Mostly Same
BRD-K53061490-003-13-9	0.133353	0.694356	0.213289	0.671032	False	False	compound_A549_short	Compound	A549	short	24	CellProfiler	Same/Mostly Same
BRD-K53234107-001-01-6	0.788889	3.7567	0.000446524	3.35016	True	True	compound_A549_short	Compound	A549	short	24	CellProfiler	Same/Mostly Same
BRD-K53972329-001-01-3	0.605398	2.93867	0.00236521	2.62613	True	True	compound_A549_short	Compound	A549	short	24	CellProfiler	Same/Mostly Same
BRD-K54330070-001-19-6	0.910714	4.46662	9.95205e-05	4.00209	True	True	compound_A549_short	Compound	A549	short	24	CellProfiler	Same/Mostly Same
BRD-K55567017-001-12-3	0.202981	0.984098	0.116268	0.93454	False	False	compound_A549_short	Compound	A549	short	24	CellProfiler	Same/Mostly Same
BRD-K55966568-001-09-6	0.483095	2.15179	0.011725	1.93089	True	True	compound_A549_short	Compound	A549	short	24	CellProfiler	Same/Mostly Same
BRD-K56740996-001-02-1	0.174054	0.911319	0.135495	0.868077	False	False	compound_A549_short	Compound	A549	short	24	CellProfiler	Same/Mostly Same
BRD-K56810756-003-07-7	0.15061	0.800542	0.170554	0.768139	False	False	compound_A549_short	Compound	A549	short	24	CellProfiler	Same/Mostly Same
BRD-K57313110-001-06-8	0.488889	2.1843	0.0110597	1.95626	True	True	compound_A549_short	Compound	A549	short	24	CellProfiler	Same/Mostly Same
BRD-K57708067-001-01-3	0.401261	1.82133	0.0228839	1.64047	True	True	compound_A549_short	Compound	A549	short	24	CellProfiler	Same/Mostly Same
BRD-K58049875-001-03-9	1	5	3.29029e-05	4.48277	True	True	compound_A549_short	Compound	A549	short	24	CellProfiler	Same/Mostly Same
BRD-K58550667-001-08-7	0.975848	5	3.29029e-05	4.48277	True	True	compound_A549_short	Compound	A549	short	24	CellProfiler	Same/Mostly Same
BRD-K59058747-001-19-1	0.439279	2.06952	0.0137957	1.86026	True	True	compound_A549_short	Compound	A549	short	24	CellProfiler	Same/Mostly Same
BRD-K59325863-001-04-4	1	5	3.29029e-05	4.48277	True	True	compound_A549_short	Compound	A549	short	24	CellProfiler	Same/Mostly Same
BRD-K59632282-052-03-1	0.770437	3.67533	0.0005297	3.27597	True	True	compound_A549_short	Compound	A549	short	24	CellProfiler	Same/Mostly Same
BRD-K59831625-001-03-9	0.606871	2.90729	0.00252547	2.59766	True	True	compound_A549_short	Compound	A549	short	24	CellProfiler	Same/Mostly Same
BRD-K60150510-001-15-6	0.103342	0.558187	0.280239	0.552472	False	False	compound_A549_short	Compound	A549	short	24	CellProfiler	Same/Mostly Same
BRD-K60476892-001-16-1	0.306734	1.43049	0.0489485	1.31026	True	True	compound_A549_short	Compound	A549	short	24	CellProfiler	Same/Mostly Same
BRD-K60659193-001-01-0	0.225063	1.08725	0.0955376	1.01983	False	False	compound_A549_short	Compound	A549	short	24	CellProfiler	Same/Mostly Same
BRD-K61250553-003-30-6	1	5	3.29029e-05	4.48277	True	True	compound_A549_short	Compound	A549	short	24	CellProfiler	Same/Mostly Same
BRD-K61397605-001-01-8	1	5	3.29029e-05	4.48277	True	True	compound_A549_short	Compound	A549	short	24	CellProfiler	Same/Mostly Same
BRD-K61642990-001-01-0	0.259962	1.21273	0.073327	1.13474	False	False	compound_A549_short	Compound	A549	short	24	CellProfiler	Same/Mostly Same
BRD-K61688984-001-02-9	0.9375	4.65495	6.64003e-05	4.17783	True	True	compound_A549_short	Compound	A549	short	24	CellProfiler	Same/Mostly Same
BRD-K61845293-300-01-9	1	5	3.29029e-05	4.48277	True	True	compound_A549_short	Compound	A549	short	24	CellProfiler	Same/Mostly Same
BRD-K61918008-001-07-1	0.480783	2.30122	0.0086403	2.06347	True	True	compound_A549_short	Compound	A549	short	24	CellProfiler	Same/Mostly Same
BRD-K62810658-001-11-4	0.786905	3.86134	0.000356864	3.4475	True	True	compound_A549_short	Compound	A549	short	24	CellProfiler	Same/Mostly Same
BRD-K62949423-001-03-1	0.691453	3.30191	0.00111454	2.95291	True	True	compound_A549_short	Compound	A549	short	24	CellProfiler	Same/Mostly Same
BRD-K63430059-001-16-4	0.49743	2.42577	0.00687433	2.16277	True	True	compound_A549_short	Compound	A549	short	24	CellProfiler	Same/Mostly Same
BRD-K64034691-001-01-9	0.373162	1.63615	0.0329398	1.48228	True	True	compound_A549_short	Compound	A549	short	24	CellProfiler	Same/Mostly Same
BRD-K64054020-001-02-7	0.174911	0.87239	0.146613	0.833826	False	False	compound_A549_short	Compound	A549	short	24	CellProfiler	Same/Mostly Same
BRD-K64800655-001-09-0	0.828004	4.47818	9.78386e-05	4.00949	True	True	compound_A549_short	Compound	A549	short	24	CellProfiler	Same/Mostly Same
BRD-K64890080-001-02-1	1	5	3.29029e-05	4.48277	True	True	compound_A549_short	Compound	A549	short	24	CellProfiler	Same/Mostly Same
BRD-K66430217-001-03-8	0.236904	1.14996	0.0833271	1.07921	False	False	compound_A549_short	Compound	A549	short	24	CellProfiler	Same/Mostly Same
BRD-K66788707-001-14-3	1	5	3.29029e-05	4.48277	True	True	compound_A549_short	Compound	A549	short	24	CellProfiler	Same/Mostly Same
BRD-K67017579-001-28-1	0.728373	3.45731	0.000821236	3.08553	True	True	compound_A549_short	Compound	A549	short	24	CellProfiler	Same/Mostly Same
BRD-K67637637-003-11-8	0.303237	1.39117	0.0526793	1.27836	True	False	compound_A549_short	Compound	A549	short	24	CellProfiler	Same/Mostly Same
BRD-K67915505-001-01-2	1	5	3.29029e-05	4.48277	True	True	compound_A549_short	Compound	A549	short	24	CellProfiler	Same/Mostly Same
BRD-K68143200-001-11-7	0.896825	4.40724	0.000108842	3.9632	True	True	compound_A549_short	Compound	A549	short	24	CellProfiler	Same/Mostly Same
BRD-K68164687-001-01-6	1	5	3.29029e-05	4.48277	True	True	compound_A549_short	Compound	A549	short	24	CellProfiler	Same/Mostly Same
BRD-K68567222-001-01-2	0.343277	1.63556	0.0329398	1.48228	True	True	compound_A549_short	Compound	A549	short	24	CellProfiler	Same/Mostly Same
BRD-K68982262-001-01-4	1	5	3.29029e-05	4.48277	True	True	compound_A549_short	Compound	A549	short	24	CellProfiler	Same/Mostly Same
BRD-K69122748-001-10-1	0.156475	0.829428	0.160711	0.793955	False	False	compound_A549_short	Compound	A549	short	24	CellProfiler	Same/Mostly Same
BRD-K69877120-001-01-7	0.3907	1.88559	0.0202146	1.69433	True	True	compound_A549_short	Compound	A549	short	24	CellProfiler	Same/Mostly Same
BRD-K70358946-001-17-3	0.951389	4.75	5.49645e-05	4.25992	True	True	compound_A549_short	Compound	A549	short	24	CellProfiler	Same/Mostly Same
BRD-K70463136-001-01-5	0.757143	3.66357	0.000539813	3.26776	True	True	compound_A549_short	Compound	A549	short	24	CellProfiler	Same/Mostly Same
BRD-K70586315-001-02-4	0.465278	2.10852	0.0127456	1.89464	True	True	compound_A549_short	Compound	A549	short	24	CellProfiler	Same/Mostly Same
BRD-K70778732-003-27-5	0.0999935	0.516585	0.306382	0.513737	False	False	compound_A549_short	Compound	A549	short	24	CellProfiler	Same/Mostly Same
BRD-K70821460-300-02-4	0.336111	1.37611	0.0539133	1.2683	True	False	compound_A549_short	Compound	A549	short	24	CellProfiler	Same/Mostly Same
BRD-K71106091-001-09-5	1	5	3.29029e-05	4.48277	True	True	compound_A549_short	Compound	A549	short	24	CellProfiler	Same/Mostly Same
BRD-K72063794-003-01-0	0.10968	0.578529	0.270098	0.568479	False	False	compound_A549_short	Compound	A549	short	24	CellProfiler	Same/Mostly Same
BRD-K72726508-001-02-1	1	5	3.29029e-05	4.48277	True	True	compound_A549_short	Compound	A549	short	24	CellProfiler	Same/Mostly Same
BRD-K72815923-034-02-0	0.364701	1.53391	0.0396005	1.4023	True	True	compound_A549_short	Compound	A549	short	24	CellProfiler	Same/Mostly Same
BRD-K73276278-305-01-1	1	5	3.29029e-05	4.48277	True	True	compound_A549_short	Compound	A549	short	24	CellProfiler	Same/Mostly Same
BRD-K73319509-001-08-0	0.263838	1.27841	0.0666028	1.17651	False	False	compound_A549_short	Compound	A549	short	24	CellProfiler	Same/Mostly Same
BRD-K73789395-001-09-9	1	5	3.29029e-05	4.48277	True	True	compound_A549_short	Compound	A549	short	24	CellProfiler	Same/Mostly Same
BRD-K74514084-003-09-2	1	5	3.29029e-05	4.48277	True	True	compound_A549_short	Compound	A549	short	24	CellProfiler	Same/Mostly Same
BRD-K74913225-001-14-0	0.278024	1.22098	0.0727141	1.13838	False	False	compound_A549_short	Compound	A549	short	24	CellProfiler	Same/Mostly Same
BRD-K75390981-300-04-9	0.208509	1.0165	0.109109	0.96214	False	False	compound_A549_short	Compound	A549	short	24	CellProfiler	Same/Mostly Same
BRD-K75748943-300-01-3	1	5	3.29029e-05	4.48277	True	True	compound_A549_short	Compound	A549	short	24	CellProfiler	Same/Mostly Same
BRD-K76037122-001-02-5	0.336776	1.58437	0.0362185	1.44107	True	True	compound_A549_short	Compound	A549	short	24	CellProfiler	Same/Mostly Same
BRD-K76674262-001-03-3	1	5	3.29029e-05	4.48277	True	True	compound_A549_short	Compound	A549	short	24	CellProfiler	Same/Mostly Same
BRD-K76792669-001-08-1	0.295566	1.26168	0.0681827	1.16633	False	False	compound_A549_short	Compound	A549	short	24	CellProfiler	Same/Mostly Same
BRD-K76908866-001-07-6	1	5	3.29029e-05	4.48277	True	True	compound_A549_short	Compound	A549	short	24	CellProfiler	Same/Mostly Same
BRD-K77060810-001-01-5	0.622917	2.98806	0.00213968	2.66965	True	True	compound_A549_short	Compound	A549	short	24	CellProfiler	Same/Mostly Same
BRD-K77087341-001-02-4	0.463472	2.14397	0.0118735	1.92542	True	True	compound_A549_short	Compound	A549	short	24	CellProfiler	Same/Mostly Same
BRD-K77220725-003-01-5	0.829672	4.00677	0.000259714	3.58551	True	True	compound_A549_short	Compound	A549	short	24	CellProfiler	Same/Mostly Same
BRD-K77627880-001-04-0	0.57183	2.76763	0.00332808	2.47781	True	True	compound_A549_short	Compound	A549	short	24	CellProfiler	Same/Mostly Same
BRD-K78122587-300-04-3	1	5	3.29029e-05	4.48277	True	True	compound_A549_short	Compound	A549	short	24	CellProfiler	Same/Mostly Same
BRD-K78126613-001-27-7	0.642477	3.11882	0.00165077	2.78231	True	True	compound_A549_short	Compound	A549	short	24	CellProfiler	Same/Mostly Same
BRD-K78692225-001-24-5	0.57794	2.84751	0.00285998	2.54364	True	True	compound_A549_short	Compound	A549	short	24	CellProfiler	Same/Mostly Same
BRD-K80451230-051-02-6	0.219635	1.00431	0.11139	0.953153	False	False	compound_A549_short	Compound	A549	short	24	CellProfiler	Same/Mostly Same
BRD-K80666802-003-01-0	0.530243	2.30405	0.00863285	2.06385	True	True	compound_A549_short	Compound	A549	short	24	CellProfiler	Same/Mostly Same
BRD-K80935598-001-01-1	1	5	3.29029e-05	4.48277	True	True	compound_A549_short	Compound	A549	short	24	CellProfiler	Same/Mostly Same
BRD-K80970344-201-08-6	0.979167	4.80547	4.88685e-05	4.31097	True	True	compound_A549_short	Compound	A549	short	24	CellProfiler	Same/Mostly Same
BRD-K81197548-003-01-4	1	5	3.29029e-05	4.48277	True	True	compound_A549_short	Compound	A549	short	24	CellProfiler	Same/Mostly Same
BRD-K81405859-300-01-4	0.979167	4.88072	4.19494e-05	4.37727	True	True	compound_A549_short	Compound	A549	short	24	CellProfiler	Same/Mostly Same
BRD-K81801188-001-02-8	1	5	3.29029e-05	4.48277	True	True	compound_A549_short	Compound	A549	short	24	CellProfiler	Same/Mostly Same
BRD-K82818427-001-04-8	1	5	3.29029e-05	4.48277	True	True	compound_A549_short	Compound	A549	short	24	CellProfiler	Same/Mostly Same
BRD-K83896451-001-06-7	0.134646	0.663723	0.224237	0.649293	False	False	compound_A549_short	Compound	A549	short	24	CellProfiler	Same/Mostly Same
BRD-K84266862-001-03-2	0.276863	1.26069	0.0681827	1.16633	False	False	compound_A549_short	Compound	A549	short	24	CellProfiler	Same/Mostly Same
BRD-K84783599-001-01-0	0.435399	1.96793	0.016895	1.77224	True	True	compound_A549_short	Compound	A549	short	24	CellProfiler	Same/Mostly Same
BRD-K86525559-001-07-8	1	5	3.29029e-05	4.48277	True	True	compound_A549_short	Compound	A549	short	24	CellProfiler	Same/Mostly Same
BRD-K86930074-001-05-0	1	5	3.29029e-05	4.48277	True	True	compound_A549_short	Compound	A549	short	24	CellProfiler	Same/Mostly Same
BRD-K87158025-003-08-7	0.398668	1.87043	0.0207224	1.68356	True	True	compound_A549_short	Compound	A549	short	24	CellProfiler	Same/Mostly Same
BRD-K87632963-001-03-0	0.777778	3.74917	0.000450579	3.34623	True	True	compound_A549_short	Compound	A549	short	24	CellProfiler	Same/Mostly Same
BRD-K87691185-001-01-2	0.664782	3.2419	0.00125224	2.90231	True	True	compound_A549_short	Compound	A549	short	24	CellProfiler	Same/Mostly Same
BRD-K87782578-001-01-4	1	5	3.29029e-05	4.48277	True	True	compound_A549_short	Compound	A549	short	24	CellProfiler	Same/Mostly Same
BRD-K89517477-001-01-4	1	5	3.29029e-05	4.48277	True	True	compound_A549_short	Compound	A549	short	24	CellProfiler	Same/Mostly Same
BRD-K90497590-001-05-9	1	5	3.29029e-05	4.48277	True	True	compound_A549_short	Compound	A549	short	24	CellProfiler	Same/Mostly Same
BRD-K90747162-001-01-4	1	5	3.29029e-05	4.48277	True	True	compound_A549_short	Compound	A549	short	24	CellProfiler	Same/Mostly Same
BRD-K91188791-001-17-5	1	5	3.29029e-05	4.48277	True	True	compound_A549_short	Compound	A549	short	24	CellProfiler	Same/Mostly Same
BRD-K91283740-003-01-6	1	5	3.29029e-05	4.48277	True	True	compound_A549_short	Compound	A549	short	24	CellProfiler	Same/Mostly Same
BRD-K91370081-001-25-1	1	5	3.29029e-05	4.48277	True	True	compound_A549_short	Compound	A549	short	24	CellProfiler	Same/Mostly Same
BRD-K91456750-001-01-9	0.126051	0.682805	0.216616	0.664309	False	False	compound_A549_short	Compound	A549	short	24	CellProfiler	Same/Mostly Same
BRD-K91535048-001-01-2	0.559925	2.54406	0.00530911	2.27498	True	True	compound_A549_short	Compound	A549	short	24	CellProfiler	Same/Mostly Same
BRD-K91543828-001-02-0	0.572917	2.58614	0.00486853	2.3126	True	True	compound_A549_short	Compound	A549	short	24	CellProfiler	Same/Mostly Same
BRD-K91822704-003-07-2	0.245736	1.19743	0.0755708	1.12165	False	False	compound_A549_short	Compound	A549	short	24	CellProfiler	Same/Mostly Same
BRD-K91825936-001-03-9	0.343185	1.61784	0.0341528	1.46657	True	True	compound_A549_short	Compound	A549	short	24	CellProfiler	Same/Mostly Same
BRD-K92049597-001-20-8	0.586806	2.75915	0.00337219	2.47209	True	True	compound_A549_short	Compound	A549	short	24	CellProfiler	Same/Mostly Same
BRD-K93632104-001-17-2	0.378662	1.67482	0.0305186	1.51543	True	True	compound_A549_short	Compound	A549	short	24	CellProfiler	Same/Mostly Same
BRD-K93779381-001-01-9	1	5	3.29029e-05	4.48277	True	True	compound_A549_short	Compound	A549	short	24	CellProfiler	Same/Mostly Same
BRD-K93788137-001-04-1	1	5	3.29029e-05	4.48277	True	True	compound_A549_short	Compound	A549	short	24	CellProfiler	Same/Mostly Same
BRD-K93942811-001-01-3	0.66627	3.09232	0.00173007	2.76194	True	True	compound_A549_short	Compound	A549	short	24	CellProfiler	Same/Mostly Same
BRD-K94342292-001-01-3	0.578075	2.82113	0.00296119	2.52853	True	True	compound_A549_short	Compound	A549	short	24	CellProfiler	Same/Mostly Same
BRD-K94863486-001-02-2	0.263328	1.23103	0.0713334	1.14671	False	False	compound_A549_short	Compound	A549	short	24	CellProfiler	Same/Mostly Same
BRD-K95785537-001-22-3	1	5	3.29029e-05	4.48277	True	True	compound_A549_short	Compound	A549	short	24	CellProfiler	Same/Mostly Same
BRD-K97010173-001-04-1	1	5	3.29029e-05	4.48277	True	True	compound_A549_short	Compound	A549	short	24	CellProfiler	Same/Mostly Same
BRD-K97072811-001-11-4	1	5	3.29029e-05	4.48277	True	True	compound_A549_short	Compound	A549	short	24	CellProfiler	Same/Mostly Same
BRD-K97091514-001-11-4	0.252249	1.24239	0.0703293	1.15286	False	False	compound_A549_short	Compound	A549	short	24	CellProfiler	Same/Mostly Same
BRD-K97181089-003-24-7	0.979167	4.88072	4.19494e-05	4.37727	True	True	compound_A549_short	Compound	A549	short	24	CellProfiler	Same/Mostly Same
BRD-K98357249-001-02-9	0.126738	0.681262	0.216616	0.664309	False	False	compound_A549_short	Compound	A549	short	24	CellProfiler	Same/Mostly Same
BRD-K98763141-001-30-8	0.437138	2.02137	0.0151722	1.81895	True	True	compound_A549_short	Compound	A549	short	24	CellProfiler	Same/Mostly Same
BRD-K99616396-316-05-3	0.662698	3.02871	0.00197532	2.70436	True	True	compound_A549_short	Compound	A549	short	24	CellProfiler	Same/Mostly Same
BRDN0000562836	0.300282	1.37294	0.059279	1.2271	True	False	crispr_A549_long	CRISPR	A549	long	144	CellProfiler	Same/Mostly Same
BRDN0000562882	0.284339	1.24726	0.0725215	1.13953	False	False	crispr_A549_long	CRISPR	A549	long	144	CellProfiler	Same/Mostly Same
BRDN0000562944	0.363131	1.72083	0.0302111	1.51983	True	True	crispr_A549_long	CRISPR	A549	long	144	CellProfiler	Same/Mostly Same
BRDN0000563501	0.355603	1.51925	0.045229	1.34458	True	True	crispr_A549_long	CRISPR	A549	long	144	CellProfiler	Same/Mostly Same
BRDN0000563627	0.529532	2.20495	0.0131215	1.88202	True	True	crispr_A549_long	CRISPR	A549	long	144	CellProfiler	Same/Mostly Same
BRDN0000563722	0.958333	4.84949	0.000150865	3.82141	True	True	crispr_A549_long	CRISPR	A549	long	144	CellProfiler	Same/Mostly Same
BRDN0000563764	0.257098	1.17956	0.0836693	1.07743	False	False	crispr_A549_long	CRISPR	A549	long	144	CellProfiler	Same/Mostly Same
BRDN0000564018	0.812996	3.86905	0.000597598	3.22359	True	True	crispr_A549_long	CRISPR	A549	long	144	CellProfiler	Same/Mostly Same
BRDN0000579738	0.802083	3.8727	0.000597598	3.22359	True	True	crispr_A549_long	CRISPR	A549	long	144	CellProfiler	Same/Mostly Same
BRDN0000581508	0.109769	0.522399	0.310512	0.507921	False	False	crispr_A549_long	CRISPR	A549	long	144	CellProfiler	Same/Mostly Same
BRDN0000582721	0.68937	3.29006	0.00171868	2.7648	True	True	crispr_A549_long	CRISPR	A549	long	144	CellProfiler	Same/Mostly Same
BRDN0000582784	0.152795	0.680462	0.226533	0.644868	False	False	crispr_A549_long	CRISPR	A549	long	144	CellProfiler	Same/Mostly Same
BRDN0000585461	0.206049	0.95481	0.130674	0.88381	False	False	crispr_A549_long	CRISPR	A549	long	144	CellProfiler	Same/Mostly Same
BRDN0000585854	0.561294	2.52256	0.00775993	2.11014	True	True	crispr_A549_long	CRISPR	A549	long	144	CellProfiler	Same/Mostly Same
BRDN0000732963	0.308471	1.40651	0.0556354	1.25465	True	False	crispr_A549_long	CRISPR	A549	long	144	CellProfiler	Same/Mostly Same
BRDN0000732970	0.316451	1.40307	0.0558179	1.25323	True	False	crispr_A549_long	CRISPR	A549	long	144	CellProfiler	Same/Mostly Same
BRDN0000733096	1	5	0.000138635	3.85813	True	True	crispr_A549_long	CRISPR	A549	long	144	CellProfiler	Same/Mostly Same
BRDN0000733514	0.878472	4.4275	0.000237445	3.62444	True	True	crispr_A549_long	CRISPR	A549	long	144	CellProfiler	Same/Mostly Same
BRDN0000734459	0.377637	1.7147	0.0304819	1.51596	True	True	crispr_A549_long	CRISPR	A549	long	144	CellProfiler	Same/Mostly Same
BRDN0000734502	0.222927	0.970619	0.126984	0.896252	False	False	crispr_A549_long	CRISPR	A549	long	144	CellProfiler	Same/Mostly Same
BRDN0000734703	0.0850619	0.403947	0.397109	0.40109	False	False	crispr_A549_long	CRISPR	A549	long	144	CellProfiler	Same/Mostly Same
BRDN0000735603	0.58631	2.74058	0.00508503	2.29371	True	True	crispr_A549_long	CRISPR	A549	long	144	CellProfiler	Same/Mostly Same
BRDN0000735610	0.550069	2.45736	0.00860238	2.06538	True	True	crispr_A549_long	CRISPR	A549	long	144	CellProfiler	Same/Mostly Same
BRDN0000987760	0.198238	0.936368	0.135298	0.868708	False	False	crispr_A549_long	CRISPR	A549	long	144	CellProfiler	Same/Mostly Same
BRDN0000990355	0.530308	2.48984	0.00829686	2.08109	True	True	crispr_A549_long	CRISPR	A549	long	144	CellProfiler	Same/Mostly Same
BRDN0000990412	0.653381	3.01533	0.00283095	2.54807	True	True	crispr_A549_long	CRISPR	A549	long	144	CellProfiler	Same/Mostly Same
BRDN0001052307	0.1616	0.746955	0.198615	0.701988	False	False	crispr_A549_long	CRISPR	A549	long	144	CellProfiler	Same/Mostly Same
BRDN0001053816	1	5	0.000138635	3.85813	True	True	crispr_A549_long	CRISPR	A549	long	144	CellProfiler	Same/Mostly Same
BRDN0001054037	1	5	0.000138635	3.85813	True	True	crispr_A549_long	CRISPR	A549	long	144	CellProfiler	Same/Mostly Same
BRDN0001054361	0.408153	1.72109	0.0302111	1.51983	True	True	crispr_A549_long	CRISPR	A549	long	144	CellProfiler	Same/Mostly Same
BRDN0001054403	0.101117	0.489893	0.332392	0.47835	False	False	crispr_A549_long	CRISPR	A549	long	144	CellProfiler	Same/Mostly Same
BRDN0001054801	0.274706	1.27756	0.0687901	1.16247	False	False	crispr_A549_long	CRISPR	A549	long	144	CellProfiler	Same/Mostly Same
BRDN0001054815	0.121813	0.564917	0.285423	0.54451	False	False	crispr_A549_long	CRISPR	A549	long	144	CellProfiler	Same/Mostly Same
BRDN0001054845	1	5	0.000138635	3.85813	True	True	crispr_A549_long	CRISPR	A549	long	144	CellProfiler	Same/Mostly Same
BRDN0001054985	0.357336	1.49353	0.0473168	1.32499	True	True	crispr_A549_long	CRISPR	A549	long	144	CellProfiler	Same/Mostly Same
BRDN0001056840	0.869388	4.914	0.000150865	3.82141	True	True	crispr_A549_long	CRISPR	A549	long	144	CellProfiler	Same/Mostly Same
BRDN0001057455	0.372389	1.88446	0.0224835	1.64814	True	True	crispr_A549_long	CRISPR	A549	long	144	CellProfiler	Same/Mostly Same
BRDN0001057535	0.211779	0.97124	0.126984	0.896252	False	False	crispr_A549_long	CRISPR	A549	long	144	CellProfiler	Same/Mostly Same
BRDN0001058011	0.757292	3.46753	0.00122278	2.91265	True	True	crispr_A549_long	CRISPR	A549	long	144	CellProfiler	Same/Mostly Same
BRDN0001058343	0.177638	0.748422	0.198615	0.701988	False	False	crispr_A549_long	CRISPR	A549	long	144	CellProfiler	Same/Mostly Same
BRDN0001061130	0.388389	1.6394	0.0356981	1.44735	True	True	crispr_A549_long	CRISPR	A549	long	144	CellProfiler	Same/Mostly Same
BRDN0001061132	0.496809	2.04824	0.017496	1.75706	True	True	crispr_A549_long	CRISPR	A549	long	144	CellProfiler	Same/Mostly Same
BRDN0001065000	0.174191	0.833331	0.168301	0.773912	False	False	crispr_A549_long	CRISPR	A549	long	144	CellProfiler	Same/Mostly Same
BRDN0001065152	0.261324	1.01429	0.117115	0.931387	False	False	crispr_A549_long	CRISPR	A549	long	144	CellProfiler	Same/Mostly Same
BRDN0001065162	0.514682	2.40232	0.00947333	2.0235	True	True	crispr_A549_long	CRISPR	A549	long	144	CellProfiler	Same/Mostly Same
BRDN0001065187	0.486044	2.09741	0.0158258	1.80064	True	True	crispr_A549_long	CRISPR	A549	long	144	CellProfiler	Same/Mostly Same
BRDN0001065244	0.495824	2.03867	0.0177718	1.75027	True	True	crispr_A549_long	CRISPR	A549	long	144	CellProfiler	Same/Mostly Same
BRDN0001065257	0.175159	0.772596	0.189992	0.721265	False	False	crispr_A549_long	CRISPR	A549	long	144	CellProfiler	Same/Mostly Same
BRDN0001065258	0.73631	3.50801	0.00114848	2.93988	True	True	crispr_A549_long	CRISPR	A549	long	144	CellProfiler	Same/Mostly Same
BRDN0001065457	0.753746	3.60551	0.000969835	3.0133	True	True	crispr_A549_long	CRISPR	A549	long	144	CellProfiler	Same/Mostly Same
BRDN0001065508	0.172413	0.775259	0.18953	0.722323	False	False	crispr_A549_long	CRISPR	A549	long	144	CellProfiler	Same/Mostly Same
BRDN0001065558	0.428741	1.78263	0.0273433	1.56315	True	True	crispr_A549_long	CRISPR	A549	long	144	CellProfiler	Same/Mostly Same
BRDN0001065674	0.502241	2.13849	0.0148805	1.82738	True	True	crispr_A549_long	CRISPR	A549	long	144	CellProfiler	Same/Mostly Same
BRDN0001065728	0.418855	1.88942	0.0224821	1.64816	True	True	crispr_A549_long	CRISPR	A549	long	144	CellProfiler	Same/Mostly Same
BRDN0001065819	0.951389	4.77423	0.000150865	3.82141	True	True	crispr_A549_long	CRISPR	A549	long	144	CellProfiler	Same/Mostly Same
BRDN0001065841	0.30874	1.43414	0.0524534	1.28023	True	False	crispr_A549_long	CRISPR	A549	long	144	CellProfiler	Same/Mostly Same
BRDN0001065858	0.218567	0.985702	0.123611	0.907942	False	False	crispr_A549_long	CRISPR	A549	long	144	CellProfiler	Same/Mostly Same
BRDN0001066064	0.40383	1.72422	0.0302111	1.51983	True	True	crispr_A549_long	CRISPR	A549	long	144	CellProfiler	Same/Mostly Same
BRDN0001066250	0.52668	2.2188	0.0128874	1.88984	True	True	crispr_A549_long	CRISPR	A549	long	144	CellProfiler	Same/Mostly Same
BRDN0001066751	0.345403	1.46544	0.0502104	1.29921	True	False	crispr_A549_long	CRISPR	A549	long	144	CellProfiler	Same/Mostly Same
BRDN0001066838	0.116086	0.591414	0.269456	0.569512	False	False	crispr_A549_long	CRISPR	A549	long	144	CellProfiler	Same/Mostly Same
BRDN0001144938	0.830853	4.1089	0.000414944	3.38201	True	True	crispr_A549_long	CRISPR	A549	long	144	CellProfiler	Same/Mostly Same
BRDN0001144958	0.443503	1.9036	0.0220119	1.65734	True	True	crispr_A549_long	CRISPR	A549	long	144	CellProfiler	Same/Mostly Same
BRDN0001144968	0.349477	1.57263	0.0403944	1.39368	True	True	crispr_A549_long	CRISPR	A549	long	144	CellProfiler	Same/Mostly Same
BRDN0001144990	0.771825	3.60808	0.000969835	3.0133	True	True	crispr_A549_long	CRISPR	A549	long	144	CellProfiler	Same/Mostly Same
BRDN0001144995	0.33127	1.44705	0.0521323	1.28289	True	False	crispr_A549_long	CRISPR	A549	long	144	CellProfiler	Same/Mostly Same
BRDN0001145239	0.966667	4.88072	0.000150865	3.82141	True	True	crispr_A549_long	CRISPR	A549	long	144	CellProfiler	Same/Mostly Same
BRDN0001145303	0.958333	4.65495	0.00017112	3.7667	True	True	crispr_A549_long	CRISPR	A549	long	144	CellProfiler	Same/Mostly Same
BRDN0001145318	0.218777	0.808225	0.176986	0.75206	False	False	crispr_A549_long	CRISPR	A549	long	144	CellProfiler	Same/Mostly Same
BRDN0001145324	0.9125	4.66945	0.00017112	3.7667	True	True	crispr_A549_long	CRISPR	A549	long	144	CellProfiler	Same/Mostly Same
BRDN0001145503	0.264053	1.12728	0.0928649	1.03215	False	False	crispr_A549_long	CRISPR	A549	long	144	CellProfiler	Same/Mostly Same
BRDN0001145608	0.196391	0.860035	0.159463	0.797339	False	False	crispr_A549_long	CRISPR	A549	long	144	CellProfiler	Same/Mostly Same
BRDN0001145610	0.547222	2.36068	0.00999473	2.00023	True	True	crispr_A549_long	CRISPR	A549	long	144	CellProfiler	Same/Mostly Same
BRDN0001145758	0.512277	2.30044	0.0111466	1.95286	True	True	crispr_A549_long	CRISPR	A549	long	144	CellProfiler	Same/Mostly Same
BRDN0001145958	0.152818	0.739787	0.200463	0.697967	False	False	crispr_A549_long	CRISPR	A549	long	144	CellProfiler	Same/Mostly Same
BRDN0001146512	0.749786	3.54355	0.00107712	2.96774	True	True	crispr_A549_long	CRISPR	A549	long	144	CellProfiler	Same/Mostly Same
BRDN0001146786	1	5	0.000138635	3.85813	True	True	crispr_A549_long	CRISPR	A549	long	144	CellProfiler	Same/Mostly Same
BRDN0001146819	0.546131	2.38573	0.00965224	2.01537	True	True	crispr_A549_long	CRISPR	A549	long	144	CellProfiler	Same/Mostly Same
BRDN0001146892	0.82877	4.08816	0.000414944	3.38201	True	True	crispr_A549_long	CRISPR	A549	long	144	CellProfiler	Same/Mostly Same
BRDN0001146959	0.532545	2.3122	0.0109286	1.96144	True	True	crispr_A549_long	CRISPR	A549	long	144	CellProfiler	Same/Mostly Same
BRDN0001147209	0.452375	2.01921	0.0181242	1.74174	True	True	crispr_A549_long	CRISPR	A549	long	144	CellProfiler	Same/Mostly Same
BRDN0001147364	0.882937	4.33694	0.000280794	3.55161	True	True	crispr_A549_long	CRISPR	A549	long	144	CellProfiler	Same/Mostly Same
BRDN0001147450	1	5	0.000138635	3.85813	True	True	crispr_A549_long	CRISPR	A549	long	144	CellProfiler	Same/Mostly Same
BRDN0001147509	0.194714	0.652731	0.239763	0.620218	False	False	crispr_A549_long	CRISPR	A549	long	144	CellProfiler	Same/Mostly Same
BRDN0001147538	0.835417	3.92209	0.000552928	3.25733	True	True	crispr_A549_long	CRISPR	A549	long	144	CellProfiler	Same/Mostly Same
BRDN0001147629	0.979167	4.80547	0.000150865	3.82141	True	True	crispr_A549_long	CRISPR	A549	long	144	CellProfiler	Same/Mostly Same
BRDN0001147690	0.233691	1.10609	0.0967198	1.01448	False	False	crispr_A549_long	CRISPR	A549	long	144	CellProfiler	Same/Mostly Same
BRDN0001147786	1	5	0.000138635	3.85813	True	True	crispr_A549_long	CRISPR	A549	long	144	CellProfiler	Same/Mostly Same
BRDN0001147867	0.267315	1.12218	0.0935806	1.02881	False	False	crispr_A549_long	CRISPR	A549	long	144	CellProfiler	Same/Mostly Same
BRDN0001147906	0.214904	0.951826	0.131069	0.8825	False	False	crispr_A549_long	CRISPR	A549	long	144	CellProfiler	Same/Mostly Same
BRDN0001148112	0.378266	1.8867	0.0224835	1.64814	True	True	crispr_A549_long	CRISPR	A549	long	144	CellProfiler	Same/Mostly Same
BRDN0001148298	0.111832	0.531425	0.30516	0.515472	False	False	crispr_A549_long	CRISPR	A549	long	144	CellProfiler	Same/Mostly Same
BRDN0001148320	0.281792	1.22133	0.0766603	1.11543	False	False	crispr_A549_long	CRISPR	A549	long	144	CellProfiler	Same/Mostly Same
BRDN0001148417	0.29691	1.30851	0.065744	1.18214	True	False	crispr_A549_long	CRISPR	A549	long	144	CellProfiler	Same/Mostly Same
BRDN0001148507	0.44895	1.93877	0.0206577	1.68492	True	True	crispr_A549_long	CRISPR	A549	long	144	CellProfiler	Same/Mostly Same
BRDN0001148859	0.930556	4.77423	0.000150865	3.82141	True	True	crispr_A549_long	CRISPR	A549	long	144	CellProfiler	Same/Mostly Same
BRDN0001148950	0.340561	1.5969	0.0387748	1.41145	True	True	crispr_A549_long	CRISPR	A549	long	144	CellProfiler	Same/Mostly Same
BRDN0001149033	0.43937	1.86799	0.0232214	1.63411	True	True	crispr_A549_long	CRISPR	A549	long	144	CellProfiler	Same/Mostly Same
BRDN0001149376	0.537698	2.36608	0.00999473	2.00023	True	True	crispr_A549_long	CRISPR	A549	long	144	CellProfiler	Same/Mostly Same
BRDN0001149418	0.738889	3.55024	0.00107391	2.96903	True	True	crispr_A549_long	CRISPR	A549	long	144	CellProfiler	Same/Mostly Same
BRDN0001149473	0.465783	1.99161	0.018782	1.72626	True	True	crispr_A549_long	CRISPR	A549	long	144	CellProfiler	Same/Mostly Same
BRDN0001149482	0.598575	2.67235	0.00579065	2.23727	True	True	crispr_A549_long	CRISPR	A549	long	144	CellProfiler	Same/Mostly Same
BRDN0001149518	0.311868	1.32107	0.0641508	1.1928	True	False	crispr_A549_long	CRISPR	A549	long	144	CellProfiler	Same/Mostly Same
BRDN0001162216	1	5	0.000138635	3.85813	True	True	crispr_A549_long	CRISPR	A549	long	144	CellProfiler	Same/Mostly Same
BRDN0001162576	1	5	0.000138635	3.85813	True	True	crispr_A549_long	CRISPR	A549	long	144	CellProfiler	Same/Mostly Same
BRDN0001162582	0.0896452	0.419971	0.383992	0.415678	False	False	crispr_A549_long	CRISPR	A549	long	144	CellProfiler	Same/Mostly Same
BRDN0001478949	0.686111	3.07812	0.00257362	2.58946	True	True	crispr_A549_long	CRISPR	A549	long	144	CellProfiler	Same/Mostly Same
BRDN0001479055	1	5	0.000138635	3.85813	True	True	crispr_A549_long	CRISPR	A549	long	144	CellProfiler	Same/Mostly Same
BRDN0001479262	0.85377	4.16549	0.000378833	3.42155	True	True	crispr_A549_long	CRISPR	A549	long	144	CellProfiler	Same/Mostly Same
BRDN0001479298	0.881958	4.92475	0.000150865	3.82141	True	True	crispr_A549_long	CRISPR	A549	long	144	CellProfiler	Same/Mostly Same
BRDN0001479324	0.111743	0.539286	0.300709	0.521853	False	False	crispr_A549_long	CRISPR	A549	long	144	CellProfiler	Same/Mostly Same
BRDN0001479432	0.24724	1.01548	0.117115	0.931387	False	False	crispr_A549_long	CRISPR	A549	long	144	CellProfiler	Same/Mostly Same
BRDN0001479616	0.328576	1.36543	0.0597652	1.22355	True	False	crispr_A549_long	CRISPR	A549	long	144	CellProfiler	Same/Mostly Same
BRDN0001479698	0.342576	1.54096	0.0432356	1.36416	True	True	crispr_A549_long	CRISPR	A549	long	144	CellProfiler	Same/Mostly Same
BRDN0001479710	0.533532	2.48426	0.00833401	2.07915	True	True	crispr_A549_long	CRISPR	A549	long	144	CellProfiler	Same/Mostly Same
BRDN0001479766	0.748909	3.56974	0.00103976	2.98307	True	True	crispr_A549_long	CRISPR	A549	long	144	CellProfiler	Same/Mostly Same
BRDN0001479791	0.460924	1.91656	0.0214887	1.66779	True	True	crispr_A549_long	CRISPR	A549	long	144	CellProfiler	Same/Mostly Same
BRDN0001479972	0.32903	1.49331	0.0473168	1.32499	True	True	crispr_A549_long	CRISPR	A549	long	144	CellProfiler	Same/Mostly Same
BRDN0001480034	0.625321	2.89063	0.00370141	2.43163	True	True	crispr_A549_long	CRISPR	A549	long	144	CellProfiler	Same/Mostly Same
BRDN0001480092	0.296237	1.26369	0.070421	1.1523	False	False	crispr_A549_long	CRISPR	A549	long	144	CellProfiler	Same/Mostly Same
BRDN0001480242	0.546379	2.38575	0.00965224	2.01537	True	True	crispr_A549_long	CRISPR	A549	long	144	CellProfiler	Same/Mostly Same
BRDN0001480256	0.412013	1.79233	0.0270331	1.5681	True	True	crispr_A549_long	CRISPR	A549	long	144	CellProfiler	Same/Mostly Same
BRDN0001480267	0.51875	2.45691	0.00860238	2.06538	True	True	crispr_A549_long	CRISPR	A549	long	144	CellProfiler	Same/Mostly Same
BRDN0001480275	0.637566	3.0505	0.00266196	2.5748	True	True	crispr_A549_long	CRISPR	A549	long	144	CellProfiler	Same/Mostly Same
BRDN0001480293	0.896825	4.42918	0.000237445	3.62444	True	True	crispr_A549_long	CRISPR	A549	long	144	CellProfiler	Same/Mostly Same
BRDN0001480309	1	5	0.000138635	3.85813	True	True	crispr_A549_long	CRISPR	A549	long	144	CellProfiler	Same/Mostly Same
BRDN0001480346	0.465228	1.99045	0.018782	1.72626	True	True	crispr_A549_long	CRISPR	A549	long	144	CellProfiler	Same/Mostly Same
BRDN0001480412	1	5	0.000138635	3.85813	True	True	crispr_A549_long	CRISPR	A549	long	144	CellProfiler	Same/Mostly Same
BRDN0001480426	0.0942206	0.441943	0.36626	0.43621	False	False	crispr_A549_long	CRISPR	A549	long	144	CellProfiler	Same/Mostly Same
BRDN0001480465	0.958333	4.63821	0.00017112	3.7667	True	True	crispr_A549_long	CRISPR	A549	long	144	CellProfiler	Same/Mostly Same
BRDN0001480476	0.0598213	0.194341	0.639232	0.194341	False	False	crispr_A549_long	CRISPR	A549	long	144	CellProfiler	Same/Mostly Same
BRDN0001480501	1	5	0.000138635	3.85813	True	True	crispr_A549_long	CRISPR	A549	long	144	CellProfiler	Same/Mostly Same
BRDN0001480510	0.303908	1.35221	0.0607828	1.21622	True	False	crispr_A549_long	CRISPR	A549	long	144	CellProfiler	Same/Mostly Same
BRDN0001480594	0.593353	2.53521	0.00760166	2.11909	True	True	crispr_A549_long	CRISPR	A549	long	144	CellProfiler	Same/Mostly Same
BRDN0001480861	0.734871	3.4999	0.00114848	2.93988	True	True	crispr_A549_long	CRISPR	A549	long	144	CellProfiler	Same/Mostly Same
BRDN0001480865	0.958333	4.80547	0.000150865	3.82141	True	True	crispr_A549_long	CRISPR	A549	long	144	CellProfiler	Same/Mostly Same
BRDN0001480888	0.688462	3.21556	0.00193406	2.71353	True	True	crispr_A549_long	CRISPR	A549	long	144	CellProfiler	Same/Mostly Same
BRDN0001480913	0.147305	0.762421	0.193781	0.71269	False	False	crispr_A549_long	CRISPR	A549	long	144	CellProfiler	Same/Mostly Same
BRDN0001480921	0.249813	1.03698	0.112041	0.950624	False	False	crispr_A549_long	CRISPR	A549	long	144	CellProfiler	Same/Mostly Same
BRDN0001480930	0.595942	2.80554	0.00441913	2.35466	True	True	crispr_A549_long	CRISPR	A549	long	144	CellProfiler	Same/Mostly Same
BRDN0001480931	0.145478	0.561222	0.286877	0.542305	False	False	crispr_A549_long	CRISPR	A549	long	144	CellProfiler	Same/Mostly Same
BRDN0001480942	0.979167	4.84949	0.000150865	3.82141	True	True	crispr_A549_long	CRISPR	A549	long	144	CellProfiler	Same/Mostly Same
BRDN0001481027	0.979167	4.84949	0.000150865	3.82141	True	True	crispr_A549_long	CRISPR	A549	long	144	CellProfiler	Same/Mostly Same
BRDN0001481083	0.384176	1.57791	0.0403055	1.39464	True	True	crispr_A549_long	CRISPR	A549	long	144	CellProfiler	Same/Mostly Same
BRDN0001481097	0.401518	1.72418	0.0302111	1.51983	True	True	crispr_A549_long	CRISPR	A549	long	144	CellProfiler	Same/Mostly Same
BRDN0001481136	0.223025	0.993182	0.121979	0.913716	False	False	crispr_A549_long	CRISPR	A549	long	144	CellProfiler	Same/Mostly Same
BRDN0001481176	1	5	0.000138635	3.85813	True	True	crispr_A549_long	CRISPR	A549	long	144	CellProfiler	Same/Mostly Same
BRDN0001481198	1	5	0.000138635	3.85813	True	True	crispr_A549_long	CRISPR	A549	long	144	CellProfiler	Same/Mostly Same
BRDN0001481237	0.382581	1.68876	0.032026	1.4945	True	True	crispr_A549_long	CRISPR	A549	long	144	CellProfiler	Same/Mostly Same
BRDN0001481315	1	5	0.000138635	3.85813	True	True	crispr_A549_long	CRISPR	A549	long	144	CellProfiler	Same/Mostly Same
BRDN0001481327	0.845833	4.25444	0.000331793	3.47913	True	True	crispr_A549_long	CRISPR	A549	long	144	CellProfiler	Same/Mostly Same
BRDN0001481331	0.723611	3.34756	0.00155688	2.80775	True	True	crispr_A549_long	CRISPR	A549	long	144	CellProfiler	Same/Mostly Same
BRDN0001481569	0.177116	0.736591	0.200845	0.697138	False	False	crispr_A549_long	CRISPR	A549	long	144	CellProfiler	Same/Mostly Same
BRDN0001481578	0.62318	2.90299	0.00363177	2.43988	True	True	crispr_A549_long	CRISPR	A549	long	144	CellProfiler	Same/Mostly Same
BRDN0001481599	0.979167	4.78873	0.000150865	3.82141	True	True	crispr_A549_long	CRISPR	A549	long	144	CellProfiler	Same/Mostly Same
BRDN0001481609	0.279404	1.27535	0.0688463	1.16212	False	False	crispr_A549_long	CRISPR	A549	long	144	CellProfiler	Same/Mostly Same
BRDN0001481651	0.859028	4.21041	0.000354495	3.45039	True	True	crispr_A549_long	CRISPR	A549	long	144	CellProfiler	Same/Mostly Same
BRDN0001481654	0.325066	1.44492	0.0521387	1.28284	True	False	crispr_A549_long	CRISPR	A549	long	144	CellProfiler	Same/Mostly Same
BRDN0001481686	0.516919	2.42837	0.00902733	2.04444	True	True	crispr_A549_long	CRISPR	A549	long	144	CellProfiler	Same/Mostly Same
BRDN0001481787	0.844949	4.03343	0.000462954	3.33446	True	True	crispr_A549_long	CRISPR	A549	long	144	CellProfiler	Same/Mostly Same
BRDN0001482005	0.440278	1.94135	0.0206566	1.68494	True	True	crispr_A549_long	CRISPR	A549	long	144	CellProfiler	Same/Mostly Same
BRDN0001482043	0.958333	4.76144	0.000150934	3.82121	True	True	crispr_A549_long	CRISPR	A549	long	144	CellProfiler	Same/Mostly Same
BRDN0001482049	0.327949	1.36685	0.0597652	1.22355	True	False	crispr_A549_long	CRISPR	A549	long	144	CellProfiler	Same/Mostly Same
BRDN0001482384	0.84127	4.09235	0.000414944	3.38201	True	True	crispr_A549_long	CRISPR	A549	long	144	CellProfiler	Same/Mostly Same
BRDN0001482390	0.724116	3.41635	0.00134411	2.87157	True	True	crispr_A549_long	CRISPR	A549	long	144	CellProfiler	Same/Mostly Same
BRDN0001482450	0.249654	1.0681	0.105136	0.97825	False	False	crispr_A549_long	CRISPR	A549	long	144	CellProfiler	Same/Mostly Same
BRDN0001482725	0.122512	0.624824	0.252112	0.598406	False	False	crispr_A549_long	CRISPR	A549	long	144	CellProfiler	Same/Mostly Same
BRDN0001482741	0.295415	1.33941	0.0620449	1.20729	True	False	crispr_A549_long	CRISPR	A549	long	144	CellProfiler	Same/Mostly Same
BRDN0001482877	0.42429	1.84494	0.0243502	1.6135	True	True	crispr_A549_long	CRISPR	A549	long	144	CellProfiler	Same/Mostly Same
BRDN0001482955	0.904167	4.64216	0.00017112	3.7667	True	True	crispr_A549_long	CRISPR	A549	long	144	CellProfiler	Same/Mostly Same
BRDN0001482977	0.780556	3.82655	0.000649608	3.18735	True	True	crispr_A549_long	CRISPR	A549	long	144	CellProfiler	Same/Mostly Same
BRDN0001483003	0.450814	1.92045	0.0214218	1.66914	True	True	crispr_A549_long	CRISPR	A549	long	144	CellProfiler	Same/Mostly Same
BRDN0001483052	0.267597	1.17792	0.0836693	1.07743	False	False	crispr_A549_long	CRISPR	A549	long	144	CellProfiler	Same/Mostly Same
BRDN0001483086	1	5	0.000138635	3.85813	True	True	crispr_A549_long	CRISPR	A549	long	144	CellProfiler	Same/Mostly Same
BRDN0001483194	0.311564	1.36203	0.0599621	1.22212	True	False	crispr_A549_long	CRISPR	A549	long	144	CellProfiler	Same/Mostly Same
BRDN0001483208	0.725298	3.50042	0.00114848	2.93988	True	True	crispr_A549_long	CRISPR	A549	long	144	CellProfiler	Same/Mostly Same
BRDN0001483238	0.280363	1.19393	0.0813136	1.08984	False	False	crispr_A549_long	CRISPR	A549	long	144	CellProfiler	Same/Mostly Same
BRDN0001483257	0.643353	3.05705	0.00264809	2.57707	True	True	crispr_A549_long	CRISPR	A549	long	144	CellProfiler	Same/Mostly Same
BRDN0001483295	0.688889	3.30209	0.00169032	2.77203	True	True	crispr_A549_long	CRISPR	A549	long	144	CellProfiler	Same/Mostly Same
BRDN0001483314	0.340282	1.50168	0.0468671	1.32913	True	True	crispr_A549_long	CRISPR	A549	long	144	CellProfiler	Same/Mostly Same
BRDN0001483355	0.448913	2.00106	0.0186934	1.72831	True	True	crispr_A549_long	CRISPR	A549	long	144	CellProfiler	Same/Mostly Same
BRDN0001483495	0.500365	2.21518	0.012905	1.88924	True	True	crispr_A549_long	CRISPR	A549	long	144	CellProfiler	Same/Mostly Same
BRDN0001483506	0.76002	3.6284	0.000956849	3.01916	True	True	crispr_A549_long	CRISPR	A549	long	144	CellProfiler	Same/Mostly Same
BRDN0001483527	0.699603	3.30264	0.00169032	2.77203	True	True	crispr_A549_long	CRISPR	A549	long	144	CellProfiler	Same/Mostly Same
BRDN0001483549	0.931548	4.63821	0.00017112	3.7667	True	True	crispr_A549_long	CRISPR	A549	long	144	CellProfiler	Same/Mostly Same
BRDN0001483666	0.387572	1.72737	0.0302111	1.51983	True	True	crispr_A549_long	CRISPR	A549	long	144	CellProfiler	Same/Mostly Same
BRDN0001483788	0.429103	1.89394	0.0223776	1.65019	True	True	crispr_A549_long	CRISPR	A549	long	144	CellProfiler	Same/Mostly Same
BRDN0001483817	0.776389	3.72534	0.00079731	3.09837	True	True	crispr_A549_long	CRISPR	A549	long	144	CellProfiler	Same/Mostly Same
BRDN0001483830	0.368239	1.75923	0.0287008	1.54211	True	True	crispr_A549_long	CRISPR	A549	long	144	CellProfiler	Same/Mostly Same
BRDN0001483958	0.458333	1.96698	0.0195889	1.70799	True	True	crispr_A549_long	CRISPR	A549	long	144	CellProfiler	Same/Mostly Same
BRDN0001484045	0.136411	0.70337	0.215661	0.666229	False	False	crispr_A549_long	CRISPR	A549	long	144	CellProfiler	Same/Mostly Same
BRDN0001484218	0.48688	2.12844	0.0151274	1.82024	True	True	crispr_A549_long	CRISPR	A549	long	144	CellProfiler	Same/Mostly Same
BRDN0001484228	0.317781	1.29365	0.0673175	1.17187	False	False	crispr_A549_long	CRISPR	A549	long	144	CellProfiler	Same/Mostly Same
BRDN0001484276	0.530058	2.22274	0.012861	1.89072	True	True	crispr_A549_long	CRISPR	A549	long	144	CellProfiler	Same/Mostly Same
BRDN0001484319	0.604663	2.69005	0.00562978	2.24951	True	True	crispr_A549_long	CRISPR	A549	long	144	CellProfiler	Same/Mostly Same
BRDN0001484348	1	5	0.000138635	3.85813	True	True	crispr_A549_long	CRISPR	A549	long	144	CellProfiler	Same/Mostly Same
BRDN0001484377	0.53588	2.4699	0.00854315	2.06838	True	True	crispr_A549_long	CRISPR	A549	long	144	CellProfiler	Same/Mostly Same
BRDN0001484416	0.465542	2.60588	0.00651576	2.18604	True	True	crispr_A549_long	CRISPR	A549	long	144	CellProfiler	Same/Mostly Same
BRDN0001484463	0.945833	4.80547	0.000150865	3.82141	True	True	crispr_A549_long	CRISPR	A549	long	144	CellProfiler	Same/Mostly Same
BRDN0001484506	0.555556	2.45626	0.00860238	2.06538	True	True	crispr_A549_long	CRISPR	A549	long	144	CellProfiler	Same/Mostly Same
BRDN0001484586	0.669073	3.19717	0.00199692	2.69964	True	True	crispr_A549_long	CRISPR	A549	long	144	CellProfiler	Same/Mostly Same
BRDN0001484642	0.704861	3.25268	0.00183291	2.73686	True	True	crispr_A549_long	CRISPR	A549	long	144	CellProfiler	Same/Mostly Same
BRDN0001484654	0.528051	2.2644	0.0117675	1.92931	True	True	crispr_A549_long	CRISPR	A549	long	144	CellProfiler	Same/Mostly Same
BRDN0001484659	0.293158	1.34949	0.0608923	1.21544	True	False	crispr_A549_long	CRISPR	A549	long	144	CellProfiler	Same/Mostly Same
BRDN0001484703	0.164101	0.678125	0.226948	0.644074	False	False	crispr_A549_long	CRISPR	A549	long	144	CellProfiler	Same/Mostly Same
BRDN0001484730	0.354167	1.61273	0.0375752	1.4251	True	True	crispr_A549_long	CRISPR	A549	long	144	CellProfiler	Same/Mostly Same
BRDN0001484748	0.519232	2.40059	0.00947333	2.0235	True	True	crispr_A549_long	CRISPR	A549	long	144	CellProfiler	Same/Mostly Same
BRDN0001484752	0.690278	3.28258	0.00172954	2.76207	True	True	crispr_A549_long	CRISPR	A549	long	144	CellProfiler	Same/Mostly Same
BRDN0001484783	0.148771	0.755352	0.196239	0.707215	False	False	crispr_A549_long	CRISPR	A549	long	144	CellProfiler	Same/Mostly Same
BRDN0001484786	0.133894	0.633292	0.248979	0.603837	False	False	crispr_A549_long	CRISPR	A549	long	144	CellProfiler	Same/Mostly Same
BRDN0001485022	0.827778	3.97886	0.000508275	3.2939	True	True	crispr_A549_long	CRISPR	A549	long	144	CellProfiler	Same/Mostly Same
BRDN0001485023	0.574963	2.64661	0.00603655	2.21921	True	True	crispr_A549_long	CRISPR	A549	long	144	CellProfiler	Same/Mostly Same
BRDN0001485038	0.124985	0.59284	0.269456	0.569512	False	False	crispr_A549_long	CRISPR	A549	long	144	CellProfiler	Same/Mostly Same
BRDN0001485150	0.215525	0.999061	0.120814	0.917881	False	False	crispr_A549_long	CRISPR	A549	long	144	CellProfiler	Same/Mostly Same
BRDN0001485154	0.465878	2.09813	0.0158258	1.80064	True	True	crispr_A549_long	CRISPR	A549	long	144	CellProfiler	Same/Mostly Same
BRDN0001485163	0.191861	0.841215	0.165897	0.780161	False	False	crispr_A549_long	CRISPR	A549	long	144	CellProfiler	Same/Mostly Same
BRDN0001485228	0.638889	3.0705	0.00259298	2.5862	True	True	crispr_A549_long	CRISPR	A549	long	144	CellProfiler	Same/Mostly Same
BRDN0001485309	0.341225	1.43411	0.0524534	1.28023	True	False	crispr_A549_long	CRISPR	A549	long	144	CellProfiler	Same/Mostly Same
BRDN0001485334	0.857639	4.19214	0.000362885	3.44023	True	True	crispr_A549_long	CRISPR	A549	long	144	CellProfiler	Same/Mostly Same
BRDN0001485349	0.854167	4.13516	0.000398984	3.39904	True	True	crispr_A549_long	CRISPR	A549	long	144	CellProfiler	Same/Mostly Same
BRDN0001485385	0.384345	1.73106	0.0302111	1.51983	True	True	crispr_A549_long	CRISPR	A549	long	144	CellProfiler	Same/Mostly Same
BRDN0001485421	0.803472	3.86904	0.000597598	3.22359	True	True	crispr_A549_long	CRISPR	A549	long	144	CellProfiler	Same/Mostly Same
BRDN0001485538	0.152154	0.735834	0.200845	0.697138	False	False	crispr_A549_long	CRISPR	A549	long	144	CellProfiler	Same/Mostly Same
BRDN0001485604	0.809722	3.96598	0.000515391	3.28786	True	True	crispr_A549_long	CRISPR	A549	long	144	CellProfiler	Same/Mostly Same
BRDN0001485605	0.100491	0.471975	0.34523	0.461892	False	False	crispr_A549_long	CRISPR	A549	long	144	CellProfiler	Same/Mostly Same
BRDN0001485608	0.417525	1.6993	0.0314193	1.5028	True	True	crispr_A549_long	CRISPR	A549	long	144	CellProfiler	Same/Mostly Same
BRDN0001485619	0.0838359	0.377948	0.420221	0.376522	False	False	crispr_A549_long	CRISPR	A549	long	144	CellProfiler	Same/Mostly Same
BRDN0001485726	1	5	0.000138635	3.85813	True	True	crispr_A549_long	CRISPR	A549	long	144	CellProfiler	Same/Mostly Same
BRDN0001485794	0.504712	2.2836	0.0114204	1.94232	True	True	crispr_A549_long	CRISPR	A549	long	144	CellProfiler	Same/Mostly Same
BRDN0001485843	0.904167	4.43619	0.000237445	3.62444	True	True	crispr_A549_long	CRISPR	A549	long	144	CellProfiler	Same/Mostly Same
BRDN0001485957	0.365235	1.78293	0.0273433	1.56315	True	True	crispr_A549_long	CRISPR	A549	long	144	CellProfiler	Same/Mostly Same
BRDN0001485965	0.119484	0.593409	0.269456	0.569512	False	False	crispr_A549_long	CRISPR	A549	long	144	CellProfiler	Same/Mostly Same
BRDN0001486172	0.31243	1.43913	0.0524051	1.28063	True	False	crispr_A549_long	CRISPR	A549	long	144	CellProfiler	Same/Mostly Same
BRDN0001486303	0.304869	1.38487	0.0579395	1.23703	True	False	crispr_A549_long	CRISPR	A549	long	144	CellProfiler	Same/Mostly Same
BRDN0001486377	0.870437	4.34189	0.000280794	3.55161	True	True	crispr_A549_long	CRISPR	A549	long	144	CellProfiler	Same/Mostly Same
BRDN0001486382	0.444751	1.995	0.018782	1.72626	True	True	crispr_A549_long	CRISPR	A549	long	144	CellProfiler	Same/Mostly Same
BRDN0001486449	0.470324	2.02808	0.0179198	1.74667	True	True	crispr_A549_long	CRISPR	A549	long	144	CellProfiler	Same/Mostly Same
BRDN0001486451	1	5	0.000138635	3.85813	True	True	crispr_A549_long	CRISPR	A549	long	144	CellProfiler	Same/Mostly Same
BRDN0001486606	0.312695	1.28426	0.0680269	1.16732	False	False	crispr_A549_long	CRISPR	A549	long	144	CellProfiler	Same/Mostly Same
BRDN0001486630	0.532549	2.34184	0.01036	1.98464	True	True	crispr_A549_long	CRISPR	A549	long	144	CellProfiler	Same/Mostly Same
BRDN0001486718	0.40812	1.82748	0.0252083	1.59846	True	True	crispr_A549_long	CRISPR	A549	long	144	CellProfiler	Same/Mostly Same
BRDN0001486748	0.166083	0.830032	0.168949	0.772243	False	False	crispr_A549_long	CRISPR	A549	long	144	CellProfiler	Same/Mostly Same
BRDN0001486784	0.219853	0.961018	0.129319	0.888338	False	False	crispr_A549_long	CRISPR	A549	long	144	CellProfiler	Same/Mostly Same
BRDN0001486813	0.871528	4.24743	0.000331793	3.47913	True	True	crispr_A549_long	CRISPR	A549	long	144	CellProfiler	Same/Mostly Same
BRDN0001486852	0.897222	4.51388	0.000217244	3.66305	True	True	crispr_A549_long	CRISPR	A549	long	144	CellProfiler	Same/Mostly Same
BRDN0001486858	0.320938	1.43859	0.0524051	1.28063	True	False	crispr_A549_long	CRISPR	A549	long	144	CellProfiler	Same/Mostly Same
BRDN0001486925	0.136876	0.628968	0.250591	0.601034	False	False	crispr_A549_long	CRISPR	A549	long	144	CellProfiler	Same/Mostly Same
BRDN0001487003	0.2902	1.33231	0.0627882	1.20212	True	False	crispr_A549_long	CRISPR	A549	long	144	CellProfiler	Same/Mostly Same
BRDN0001487070	0.509921	2.45033	0.00865082	2.06294	True	True	crispr_A549_long	CRISPR	A549	long	144	CellProfiler	Same/Mostly Same
BRDN0001487201	0.406028	1.98608	0.0188582	1.7245	True	True	crispr_A549_long	CRISPR	A549	long	144	CellProfiler	Same/Mostly Same
BRDN0001487205	0.654663	3.03609	0.00272503	2.56463	True	True	crispr_A549_long	CRISPR	A549	long	144	CellProfiler	Same/Mostly Same
BRDN0001487247	0.588656	2.68849	0.00562978	2.24951	True	True	crispr_A549_long	CRISPR	A549	long	144	CellProfiler	Same/Mostly Same
BRDN0001487249	0.50249	2.31378	0.0109286	1.96144	True	True	crispr_A549_long	CRISPR	A549	long	144	CellProfiler	Same/Mostly Same
BRDN0001487270	0.477192	2.1875	0.0135342	1.86857	True	True	crispr_A549_long	CRISPR	A549	long	144	CellProfiler	Same/Mostly Same
BRDN0001487280	0.246154	1.13295	0.0920373	1.03604	False	False	crispr_A549_long	CRISPR	A549	long	144	CellProfiler	Same/Mostly Same
BRDN0001487328	0.486861	2.26444	0.0117675	1.92931	True	True	crispr_A549_long	CRISPR	A549	long	144	CellProfiler	Same/Mostly Same
BRDN0001487345	0.313955	1.35273	0.0607828	1.21622	True	False	crispr_A549_long	CRISPR	A549	long	144	CellProfiler	Same/Mostly Same
BRDN0001487440	0.391667	1.6178	0.0373277	1.42797	True	True	crispr_A549_long	CRISPR	A549	long	144	CellProfiler	Same/Mostly Same
BRDN0001487520	0.29616	1.28647	0.067974	1.16766	False	False	crispr_A549_long	CRISPR	A549	long	144	CellProfiler	Same/Mostly Same
BRDN0001487543	1	5	0.000138635	3.85813	True	True	crispr_A549_long	CRISPR	A549	long	144	CellProfiler	Same/Mostly Same
BRDN0001487607	0.527116	2.29707	0.0111519	1.95265	True	True	crispr_A549_long	CRISPR	A549	long	144	CellProfiler	Same/Mostly Same
BRDN0001487609	0.610714	2.61044	0.00650378	2.18683	True	True	crispr_A549_long	CRISPR	A549	long	144	CellProfiler	Same/Mostly Same
BRDN0001487618	0.359033	1.80758	0.0262449	1.58096	True	True	crispr_A549_long	CRISPR	A549	long	144	CellProfiler	Same/Mostly Same
BRDN0001487636	0.678644	3.2272	0.00190274	2.72062	True	True	crispr_A549_long	CRISPR	A549	long	144	CellProfiler	Same/Mostly Same
BRDN0001487712	0.364286	1.57559	0.0403195	1.39448	True	True	crispr_A549_long	CRISPR	A549	long	144	CellProfiler	Same/Mostly Same
BRDN0001487761	0.757937	3.66246	0.000908903	3.04148	True	True	crispr_A549_long	CRISPR	A549	long	144	CellProfiler	Same/Mostly Same
BRDN0001487815	0.245963	1.13863	0.0912145	1.03994	False	False	crispr_A549_long	CRISPR	A549	long	144	CellProfiler	Same/Mostly Same
BRDN0001487864	0.628995	3.65296	0.000916455	3.03789	True	True	crispr_A549_long	CRISPR	A549	long	144	CellProfiler	Same/Mostly Same
BRDN0001487881	0.161345	0.744971	0.198802	0.70158	False	False	crispr_A549_long	CRISPR	A549	long	144	CellProfiler	Same/Mostly Same
BRDN0001487915	0.618561	2.86819	0.00386121	2.41328	True	True	crispr_A549_long	CRISPR	A549	long	144	CellProfiler	Same/Mostly Same
BRDN0001488073	0.104089	0.459251	0.354305	0.450622	False	False	crispr_A549_long	CRISPR	A549	long	144	CellProfiler	Same/Mostly Same
BRDN0001488082	0.0927202	0.450085	0.360656	0.442906	False	False	crispr_A549_long	CRISPR	A549	long	144	CellProfiler	Same/Mostly Same
BRDN0001488235	0.485985	2.16211	0.0141881	1.84807	True	True	crispr_A549_long	CRISPR	A549	long	144	CellProfiler	Same/Mostly Same
BRDN0001488241	0.945833	4.66945	0.00017112	3.7667	True	True	crispr_A549_long	CRISPR	A549	long	144	CellProfiler	Same/Mostly Same
BRDN0001488321	0.717532	3.24119	0.00186201	2.73002	True	True	crispr_A549_long	CRISPR	A549	long	144	CellProfiler	Same/Mostly Same
BRDN0001488340	0.284678	1.24967	0.0724238	1.14012	False	False	crispr_A549_long	CRISPR	A549	long	144	CellProfiler	Same/Mostly Same
BRDN0001488344	0.790064	4.00678	0.000484315	3.31487	True	True	crispr_A549_long	CRISPR	A549	long	144	CellProfiler	Same/Mostly Same
BRDN0001488358	0.930556	4.62372	0.000172716	3.76267	True	True	crispr_A549_long	CRISPR	A549	long	144	CellProfiler	Same/Mostly Same
BRDN0001488371	0.814881	3.95512	0.000520319	3.28373	True	True	crispr_A549_long	CRISPR	A549	long	144	CellProfiler	Same/Mostly Same
BRDN0001488387	0.820437	4.09838	0.000414944	3.38201	True	True	crispr_A549_long	CRISPR	A549	long	144	CellProfiler	Same/Mostly Same
BRDN0001488463	0.244533	1.0631	0.105925	0.975001	False	False	crispr_A549_long	CRISPR	A549	long	144	CellProfiler	Same/Mostly Same
BRDN0001488469	0.595437	2.66598	0.00582423	2.23476	True	True	crispr_A549_long	CRISPR	A549	long	144	CellProfiler	Same/Mostly Same
BRDN0001488543	0.469097	2.03074	0.0179198	1.74667	True	True	crispr_A549_long	CRISPR	A549	long	144	CellProfiler	Same/Mostly Same
BRDN0001488605	0.460081	2.00042	0.0186934	1.72831	True	True	crispr_A549_long	CRISPR	A549	long	144	CellProfiler	Same/Mostly Same
BRDN0001488696	0.49127	2.11958	0.0153373	1.81425	True	True	crispr_A549_long	CRISPR	A549	long	144	CellProfiler	Same/Mostly Same
BRDN0001488751	0.916667	4.44897	0.000237445	3.62444	True	True	crispr_A549_long	CRISPR	A549	long	144	CellProfiler	Same/Mostly Same
BRDN0001488805	0.775794	3.76006	0.000746416	3.12702	True	True	crispr_A549_long	CRISPR	A549	long	144	CellProfiler	Same/Mostly Same
BRDN0001488886	0.680556	3.18847	0.00201654	2.69539	True	True	crispr_A549_long	CRISPR	A549	long	144	CellProfiler	Same/Mostly Same
BRDN0001489053	0.135733	0.647659	0.241726	0.616677	False	False	crispr_A549_long	CRISPR	A549	long	144	CellProfiler	Same/Mostly Same
BRDN0001489066	0.343901	1.73232	0.0302111	1.51983	True	True	crispr_A549_long	CRISPR	A549	long	144	CellProfiler	Same/Mostly Same
BRDN0001489120	0.775	3.61186	0.000969835	3.0133	True	True	crispr_A549_long	CRISPR	A549	long	144	CellProfiler	Same/Mostly Same
BRDN0001489262	0.291014	1.29256	0.0673175	1.17187	False	False	crispr_A549_long	CRISPR	A549	long	144	CellProfiler	Same/Mostly Same
BRDN0001489452	0.520935	2.09856	0.0158258	1.80064	True	True	crispr_A549_long	CRISPR	A549	long	144	CellProfiler	Same/Mostly Same
BRDN0001489498	0.472917	2.09355	0.0158642	1.79958	True	True	crispr_A549_long	CRISPR	A549	long	144	CellProfiler	Same/Mostly Same
BRDN0001489555	0.731731	3.44616	0.00126953	2.89636	True	True	crispr_A549_long	CRISPR	A549	long	144	CellProfiler	Same/Mostly Same
BRDN0001489575	0.183982	0.909474	0.143392	0.843475	False	False	crispr_A549_long	CRISPR	A549	long	144	CellProfiler	Same/Mostly Same
BRDN0001489609	0.104218	0.503908	0.322924	0.490899	False	False	crispr_A549_long	CRISPR	A549	long	144	CellProfiler	Same/Mostly Same
BRDN0001489686	0.516336	2.36199	0.00999473	2.00023	True	True	crispr_A549_long	CRISPR	A549	long	144	CellProfiler	Same/Mostly Same
BRDN0001489794	0.306355	1.29605	0.0673175	1.17187	False	False	crispr_A549_long	CRISPR	A549	long	144	CellProfiler	Same/Mostly Same
BRDN0001489809	0.500866	2.18555	0.0135342	1.86857	True	True	crispr_A549_long	CRISPR	A549	long	144	CellProfiler	Same/Mostly Same
BRDN0001490153	0.227824	0.886373	0.150651	0.822029	False	False	crispr_A549_long	CRISPR	A549	long	144	CellProfiler	Same/Mostly Same
BRDN0001490272	0.889881	4.44897	0.000237445	3.62444	True	True	crispr_A549_long	CRISPR	A549	long	144	CellProfiler	Same/Mostly Same
BRDN0001490325	1	5	0.000138635	3.85813	True	True	crispr_A549_long	CRISPR	A549	long	144	CellProfiler	Same/Mostly Same
BRDN0001490543	0.154877	0.786893	0.185206	0.732345	False	False	crispr_A549_long	CRISPR	A549	long	144	CellProfiler	Same/Mostly Same
BRDN0001493988	0.474718	2.02685	0.0179198	1.74667	True	True	crispr_A549_long	CRISPR	A549	long	144	CellProfiler	Same/Mostly Same
BRDN0000562836	0.276598	1.22446	0.0804872	1.09427	False	False	crispr_A549_short	CRISPR	A549	short	96	CellProfiler	Same/Mostly Same
BRDN0000562882	0.267779	1.21343	0.0815094	1.08879	False	False	crispr_A549_short	CRISPR	A549	short	96	CellProfiler	Same/Mostly Same
BRDN0000562944	0.167679	0.831331	0.164141	0.784782	False	False	crispr_A549_short	CRISPR	A549	short	96	CellProfiler	Same/Mostly Same
BRDN0000563501	0.351761	1.54518	0.0428181	1.36837	True	True	crispr_A549_short	CRISPR	A549	short	96	CellProfiler	Same/Mostly Same
BRDN0000563627	0.23255	0.941352	0.134787	0.870352	False	False	crispr_A549_short	CRISPR	A549	short	96	CellProfiler	Same/Mostly Same
BRDN0000563722	0.538898	2.25035	0.0118761	1.92533	True	True	crispr_A549_short	CRISPR	A549	short	96	CellProfiler	Same/Mostly Same
BRDN0000563764	0.110713	0.542049	0.294778	0.530505	False	False	crispr_A549_short	CRISPR	A549	short	96	CellProfiler	Same/Mostly Same
BRDN0000564018	0.617361	2.77085	0.00489549	2.3102	True	True	crispr_A549_short	CRISPR	A549	short	96	CellProfiler	Same/Mostly Same
BRDN0000579738	0.844444	4.12481	0.000498372	3.30245	True	True	crispr_A549_short	CRISPR	A549	short	96	CellProfiler	Same/Mostly Same
BRDN0000581508	0.118416	0.567329	0.280947	0.551376	False	False	crispr_A549_short	CRISPR	A549	short	96	CellProfiler	Same/Mostly Same
BRDN0000582721	0.770833	3.6034	0.00116946	2.93202	True	True	crispr_A549_short	CRISPR	A549	short	96	CellProfiler	Same/Mostly Same
BRDN0000582784	0.325278	1.35551	0.0620748	1.20708	True	False	crispr_A549_short	CRISPR	A549	short	96	CellProfiler	Same/Mostly Same
BRDN0000585461	0.382681	1.62833	0.0364336	1.4385	True	True	crispr_A549_short	CRISPR	A549	short	96	CellProfiler	Same/Mostly Same
BRDN0000585854	0.395488	1.85741	0.0236611	1.62597	True	True	crispr_A549_short	CRISPR	A549	short	96	CellProfiler	Same/Mostly Same
BRDN0000732963	0.229227	1.07317	0.105618	0.976261	False	False	crispr_A549_short	CRISPR	A549	short	96	CellProfiler	Same/Mostly Same
BRDN0000732970	0.548482	2.30605	0.0109237	1.96163	True	True	crispr_A549_short	CRISPR	A549	short	96	CellProfiler	Same/Mostly Same
BRDN0000733096	0.958333	4.84949	0.000215665	3.66622	True	True	crispr_A549_short	CRISPR	A549	short	96	CellProfiler	Same/Mostly Same
BRDN0000733514	0.782209	3.93135	0.000714464	3.14602	True	True	crispr_A549_short	CRISPR	A549	short	96	CellProfiler	Same/Mostly Same
BRDN0000734459	0.394168	1.68546	0.0329465	1.48219	True	True	crispr_A549_short	CRISPR	A549	short	96	CellProfiler	Same/Mostly Same
BRDN0000734502	0.386673	1.71288	0.0310932	1.50733	True	True	crispr_A549_short	CRISPR	A549	short	96	CellProfiler	Same/Mostly Same
BRDN0000734703	0.331397	1.59843	0.0386378	1.41299	True	True	crispr_A549_short	CRISPR	A549	short	96	CellProfiler	Same/Mostly Same
BRDN0000735603	0.68415	3.22879	0.00219634	2.6583	True	True	crispr_A549_short	CRISPR	A549	short	96	CellProfiler	Same/Mostly Same
BRDN0000735610	1	5	0.000190623	3.71982	True	True	crispr_A549_short	CRISPR	A549	short	96	CellProfiler	Same/Mostly Same
BRDN0000987760	0.189138	0.849869	0.158439	0.800138	False	False	crispr_A549_short	CRISPR	A549	short	96	CellProfiler	Same/Mostly Same
BRDN0000990355	0.462256	1.9884	0.018427	1.73454	True	True	crispr_A549_short	CRISPR	A549	short	96	CellProfiler	Same/Mostly Same
BRDN0000990412	0.466857	2.15251	0.0137616	1.86133	True	True	crispr_A549_short	CRISPR	A549	short	96	CellProfiler	Same/Mostly Same
BRDN0001052307	0.299512	1.35492	0.0620748	1.20708	True	False	crispr_A549_short	CRISPR	A549	short	96	CellProfiler	Same/Mostly Same
BRDN0001053816	0.958333	4.75	0.000241096	3.61781	True	True	crispr_A549_short	CRISPR	A549	short	96	CellProfiler	Same/Mostly Same
BRDN0001054037	0.930556	4.58431	0.000258371	3.58776	True	True	crispr_A549_short	CRISPR	A549	short	96	CellProfiler	Same/Mostly Same
BRDN0001054361	0.37786	1.55027	0.0425285	1.37132	True	True	crispr_A549_short	CRISPR	A549	short	96	CellProfiler	Same/Mostly Same
BRDN0001054403	0.221245	1.03435	0.11363	0.944507	False	False	crispr_A549_short	CRISPR	A549	short	96	CellProfiler	Same/Mostly Same
BRDN0001054801	0.142472	0.657011	0.23329	0.632104	False	False	crispr_A549_short	CRISPR	A549	short	96	CellProfiler	Same/Mostly Same
BRDN0001054815	0.278289	1.18226	0.0857133	1.06695	False	False	crispr_A549_short	CRISPR	A549	short	96	CellProfiler	Same/Mostly Same
BRDN0001054845	1	5	0.000190623	3.71982	True	True	crispr_A549_short	CRISPR	A549	short	96	CellProfiler	Same/Mostly Same
BRDN0001054985	0.255024	1.18484	0.0857133	1.06695	False	False	crispr_A549_short	CRISPR	A549	short	96	CellProfiler	Same/Mostly Same
BRDN0001056840	0.654604	4.16466	0.000474451	3.32381	True	True	crispr_A549_short	CRISPR	A549	short	96	CellProfiler	Same/Mostly Same
BRDN0001057455	0.424723	2.37308	0.00993741	2.00273	True	True	crispr_A549_short	CRISPR	A549	short	96	CellProfiler	Same/Mostly Same
BRDN0001057535	0.276929	1.22951	0.0799109	1.09739	False	False	crispr_A549_short	CRISPR	A549	short	96	CellProfiler	Same/Mostly Same
BRDN0001058011	0.550595	2.49111	0.00834275	2.07869	True	True	crispr_A549_short	CRISPR	A549	short	96	CellProfiler	Same/Mostly Same
BRDN0001058343	0.251295	1.0742	0.105618	0.976261	False	False	crispr_A549_short	CRISPR	A549	short	96	CellProfiler	Same/Mostly Same
BRDN0001061130	0.883333	4.22371	0.000445992	3.35067	True	True	crispr_A549_short	CRISPR	A549	short	96	CellProfiler	Same/Mostly Same
BRDN0001061132	0.486858	2.15694	0.0137096	1.86298	True	True	crispr_A549_short	CRISPR	A549	short	96	CellProfiler	Same/Mostly Same
BRDN0001065000	0.522222	2.32997	0.0105681	1.976	True	True	crispr_A549_short	CRISPR	A549	short	96	CellProfiler	Same/Mostly Same
BRDN0001065152	0.322967	1.43225	0.0533366	1.27297	True	False	crispr_A549_short	CRISPR	A549	short	96	CellProfiler	Same/Mostly Same
BRDN0001065162	0.813889	3.86641	0.00080245	3.09558	True	True	crispr_A549_short	CRISPR	A549	short	96	CellProfiler	Same/Mostly Same
BRDN0001065187	0.260116	1.15655	0.0893668	1.04882	False	False	crispr_A549_short	CRISPR	A549	short	96	CellProfiler	Same/Mostly Same
BRDN0001065244	0.575992	2.56	0.00750031	2.12492	True	True	crispr_A549_short	CRISPR	A549	short	96	CellProfiler	Same/Mostly Same
BRDN0001065257	0.107912	0.51685	0.308236	0.511117	False	False	crispr_A549_short	CRISPR	A549	short	96	CellProfiler	Same/Mostly Same
BRDN0001065258	0.601894	2.62097	0.0067594	2.17009	True	True	crispr_A549_short	CRISPR	A549	short	96	CellProfiler	Same/Mostly Same
BRDN0001065457	0.674504	3.18808	0.00234898	2.62912	True	True	crispr_A549_short	CRISPR	A549	short	96	CellProfiler	Same/Mostly Same
BRDN0001065508	0.117342	0.551918	0.289128	0.538909	False	False	crispr_A549_short	CRISPR	A549	short	96	CellProfiler	Same/Mostly Same
BRDN0001065558	0.155563	0.647467	0.237649	0.624065	False	False	crispr_A549_short	CRISPR	A549	short	96	CellProfiler	Same/Mostly Same
BRDN0001065674	0.270629	1.18204	0.0857133	1.06695	False	False	crispr_A549_short	CRISPR	A549	short	96	CellProfiler	Same/Mostly Same
BRDN0001065728	0.24617	1.12852	0.0949249	1.02262	False	False	crispr_A549_short	CRISPR	A549	short	96	CellProfiler	Same/Mostly Same
BRDN0001065819	0.870437	4.20818	0.000449651	3.34712	True	True	crispr_A549_short	CRISPR	A549	short	96	CellProfiler	Same/Mostly Same
BRDN0001065841	0.403504	2.11219	0.0146978	1.83275	True	True	crispr_A549_short	CRISPR	A549	short	96	CellProfiler	Same/Mostly Same
BRDN0001065858	0.547509	2.44335	0.00893399	2.04895	True	True	crispr_A549_short	CRISPR	A549	short	96	CellProfiler	Same/Mostly Same
BRDN0001066064	0.594329	2.87008	0.00424801	2.37181	True	True	crispr_A549_short	CRISPR	A549	short	96	CellProfiler	Same/Mostly Same
BRDN0001066250	0.256949	1.12142	0.0960881	1.01733	False	False	crispr_A549_short	CRISPR	A549	short	96	CellProfiler	Same/Mostly Same
BRDN0001066751	0.297702	1.30463	0.0687453	1.16276	True	False	crispr_A549_short	CRISPR	A549	short	96	CellProfiler	Same/Mostly Same
BRDN0001066838	0.268872	1.26168	0.0752084	1.12373	False	False	crispr_A549_short	CRISPR	A549	short	96	CellProfiler	Same/Mostly Same
BRDN0001144938	0.804861	3.79446	0.000844651	3.07332	True	True	crispr_A549_short	CRISPR	A549	short	96	CellProfiler	Same/Mostly Same
BRDN0001144958	0.611269	2.76988	0.00489549	2.3102	True	True	crispr_A549_short	CRISPR	A549	short	96	CellProfiler	Same/Mostly Same
BRDN0001144968	0.621627	2.79022	0.00484708	2.31452	True	True	crispr_A549_short	CRISPR	A549	short	96	CellProfiler	Same/Mostly Same
BRDN0001144990	0.442361	1.85461	0.0236818	1.62559	True	True	crispr_A549_short	CRISPR	A549	short	96	CellProfiler	Same/Mostly Same
BRDN0001144995	0.918056	4.56691	0.000258371	3.58776	True	True	crispr_A549_short	CRISPR	A549	short	96	CellProfiler	Same/Mostly Same
BRDN0001145239	0.885417	4.29914	0.000403066	3.39462	True	True	crispr_A549_short	CRISPR	A549	short	96	CellProfiler	Same/Mostly Same
BRDN0001145303	0.362116	1.67291	0.0337356	1.47191	True	True	crispr_A549_short	CRISPR	A549	short	96	CellProfiler	Same/Mostly Same
BRDN0001145318	0.188956	0.645029	0.238162	0.623127	False	False	crispr_A549_short	CRISPR	A549	short	96	CellProfiler	Same/Mostly Same
BRDN0001145324	1	5	0.000190623	3.71982	True	True	crispr_A549_short	CRISPR	A549	short	96	CellProfiler	Same/Mostly Same
BRDN0001145503	0.519259	2.5047	0.00828436	2.08174	True	True	crispr_A549_short	CRISPR	A549	short	96	CellProfiler	Same/Mostly Same
BRDN0001145608	0.471644	2.08758	0.0153887	1.8128	True	True	crispr_A549_short	CRISPR	A549	short	96	CellProfiler	Same/Mostly Same
BRDN0001145610	0.248721	1.15926	0.0893668	1.04882	False	False	crispr_A549_short	CRISPR	A549	short	96	CellProfiler	Same/Mostly Same
BRDN0001145758	0.334009	1.50489	0.0462962	1.33445	True	True	crispr_A549_short	CRISPR	A549	short	96	CellProfiler	Same/Mostly Same
BRDN0001145958	0.103451	0.523701	0.305441	0.515073	False	False	crispr_A549_short	CRISPR	A549	short	96	CellProfiler	Same/Mostly Same
BRDN0001146512	0.328538	1.47278	0.0493698	1.30654	True	True	crispr_A549_short	CRISPR	A549	short	96	CellProfiler	Same/Mostly Same
BRDN0001146786	0.606503	2.85021	0.00439401	2.35714	True	True	crispr_A549_short	CRISPR	A549	short	96	CellProfiler	Same/Mostly Same
BRDN0001146819	0.277062	1.29197	0.0704592	1.15206	False	False	crispr_A549_short	CRISPR	A549	short	96	CellProfiler	Same/Mostly Same
BRDN0001146892	0.876389	4.22219	0.000445992	3.35067	True	True	crispr_A549_short	CRISPR	A549	short	96	CellProfiler	Same/Mostly Same
BRDN0001146959	0.665476	3.06681	0.00290565	2.53676	True	True	crispr_A549_short	CRISPR	A549	short	96	CellProfiler	Same/Mostly Same
BRDN0001147209	0.338788	1.53189	0.0437179	1.35934	True	True	crispr_A549_short	CRISPR	A549	short	96	CellProfiler	Same/Mostly Same
BRDN0001147364	0.779167	3.7829	0.00085222	3.06945	True	True	crispr_A549_short	CRISPR	A549	short	96	CellProfiler	Same/Mostly Same
BRDN0001147450	1	5	0.000190623	3.71982	True	True	crispr_A549_short	CRISPR	A549	short	96	CellProfiler	Same/Mostly Same
BRDN0001147509	0.138058	0.330863	0.469888	0.328006	False	False	crispr_A549_short	CRISPR	A549	short	96	CellProfiler	Same/Mostly Same
BRDN0001147538	0.860714	4.26001	0.000429764	3.36677	True	True	crispr_A549_short	CRISPR	A549	short	96	CellProfiler	Same/Mostly Same
BRDN0001147629	0.708333	3.2441	0.00217325	2.66289	True	True	crispr_A549_short	CRISPR	A549	short	96	CellProfiler	Same/Mostly Same
BRDN0001147690	0.203517	0.8989	0.144717	0.839482	False	False	crispr_A549_short	CRISPR	A549	short	96	CellProfiler	Same/Mostly Same
BRDN0001147786	1	5	0.000190623	3.71982	True	True	crispr_A549_short	CRISPR	A549	short	96	CellProfiler	Same/Mostly Same
BRDN0001147867	0.391798	1.77045	0.0276699	1.55799	True	True	crispr_A549_short	CRISPR	A549	short	96	CellProfiler	Same/Mostly Same
BRDN0001147906	0.430597	1.96703	0.0191311	1.71826	True	True	crispr_A549_short	CRISPR	A549	short	96	CellProfiler	Same/Mostly Same
BRDN0001148112	0.292375	1.3116	0.067961	1.16774	True	False	crispr_A549_short	CRISPR	A549	short	96	CellProfiler	Same/Mostly Same
BRDN0001148298	0.228033	0.979695	0.125826	0.900229	False	False	crispr_A549_short	CRISPR	A549	short	96	CellProfiler	Same/Mostly Same
BRDN0001148320	0.193518	0.891037	0.146261	0.834872	False	False	crispr_A549_short	CRISPR	A549	short	96	CellProfiler	Same/Mostly Same
BRDN0001148417	0.410593	2.20634	0.0127211	1.89547	True	True	crispr_A549_short	CRISPR	A549	short	96	CellProfiler	Same/Mostly Same
BRDN0001148507	0.701984	3.31131	0.0019342	2.7135	True	True	crispr_A549_short	CRISPR	A549	short	96	CellProfiler	Same/Mostly Same
BRDN0001148859	0.552489	2.42566	0.0091566	2.03827	True	True	crispr_A549_short	CRISPR	A549	short	96	CellProfiler	Same/Mostly Same
BRDN0001148950	0.270499	1.18613	0.0857133	1.06695	False	False	crispr_A549_short	CRISPR	A549	short	96	CellProfiler	Same/Mostly Same
BRDN0001149033	0.309446	1.40572	0.0562599	1.2498	True	False	crispr_A549_short	CRISPR	A549	short	96	CellProfiler	Same/Mostly Same
BRDN0001149376	0.211879	0.903615	0.143694	0.842561	False	False	crispr_A549_short	CRISPR	A549	short	96	CellProfiler	Same/Mostly Same
BRDN0001149418	0.695139	3.23591	0.00218729	2.66009	True	True	crispr_A549_short	CRISPR	A549	short	96	CellProfiler	Same/Mostly Same
BRDN0001149473	0.744444	3.48354	0.00137226	2.86256	True	True	crispr_A549_short	CRISPR	A549	short	96	CellProfiler	Same/Mostly Same
BRDN0001149482	0.925	4.65495	0.000241096	3.61781	True	True	crispr_A549_short	CRISPR	A549	short	96	CellProfiler	Same/Mostly Same
BRDN0001149518	0.140116	0.666654	0.23056	0.637217	False	False	crispr_A549_short	CRISPR	A549	short	96	CellProfiler	Same/Mostly Same
BRDN0001162216	0.847222	4.06636	0.000556977	3.25416	True	True	crispr_A549_short	CRISPR	A549	short	96	CellProfiler	Same/Mostly Same
BRDN0001162576	0.947917	4.68619	0.000241096	3.61781	True	True	crispr_A549_short	CRISPR	A549	short	96	CellProfiler	Same/Mostly Same
BRDN0001162582	0.185815	0.915157	0.14099	0.850813	False	False	crispr_A549_short	CRISPR	A549	short	96	CellProfiler	Same/Mostly Same
BRDN0001478949	0.858333	4.12399	0.000498372	3.30245	True	True	crispr_A549_short	CRISPR	A549	short	96	CellProfiler	Same/Mostly Same
BRDN0001479055	0.817361	3.95281	0.000702737	3.15321	True	True	crispr_A549_short	CRISPR	A549	short	96	CellProfiler	Same/Mostly Same
BRDN0001479262	0.979167	4.82526	0.000217179	3.66318	True	True	crispr_A549_short	CRISPR	A549	short	96	CellProfiler	Same/Mostly Same
BRDN0001479298	0.797654	4.50277	0.000278949	3.55448	True	True	crispr_A549_short	CRISPR	A549	short	96	CellProfiler	Same/Mostly Same
BRDN0001479324	0.339187	1.43552	0.0532791	1.27344	True	False	crispr_A549_short	CRISPR	A549	short	96	CellProfiler	Same/Mostly Same
BRDN0001479432	0.188621	0.627688	0.247012	0.607282	False	False	crispr_A549_short	CRISPR	A549	short	96	CellProfiler	Same/Mostly Same
BRDN0001479616	0.532691	2.46167	0.00884136	2.05348	True	True	crispr_A549_short	CRISPR	A549	short	96	CellProfiler	Same/Mostly Same
BRDN0001479698	0.83125	3.94731	0.000702737	3.15321	True	True	crispr_A549_short	CRISPR	A549	short	96	CellProfiler	Same/Mostly Same
BRDN0001479710	0.958333	4.73966	0.000241096	3.61781	True	True	crispr_A549_short	CRISPR	A549	short	96	CellProfiler	Same/Mostly Same
BRDN0001479766	1	5	0.000190623	3.71982	True	True	crispr_A549_short	CRISPR	A549	short	96	CellProfiler	Same/Mostly Same
BRDN0001479791	0.226814	1.0198	0.116099	0.935172	False	False	crispr_A549_short	CRISPR	A549	short	96	CellProfiler	Same/Mostly Same
BRDN0001479972	0.113564	0.577991	0.275069	0.560559	False	False	crispr_A549_short	CRISPR	A549	short	96	CellProfiler	Same/Mostly Same
BRDN0001480034	0.325182	1.43094	0.0533366	1.27297	True	False	crispr_A549_short	CRISPR	A549	short	96	CellProfiler	Same/Mostly Same
BRDN0001480092	0.360555	1.59552	0.0387038	1.41225	True	True	crispr_A549_short	CRISPR	A549	short	96	CellProfiler	Same/Mostly Same
BRDN0001480242	0.514394	2.24826	0.0118761	1.92533	True	True	crispr_A549_short	CRISPR	A549	short	96	CellProfiler	Same/Mostly Same
BRDN0001480256	0.173796	0.798369	0.175801	0.754979	False	False	crispr_A549_short	CRISPR	A549	short	96	CellProfiler	Same/Mostly Same
BRDN0001480267	0.552484	2.40297	0.00957095	2.01904	True	True	crispr_A549_short	CRISPR	A549	short	96	CellProfiler	Same/Mostly Same
BRDN0001480275	0.533322	2.45495	0.00884238	2.05343	True	True	crispr_A549_short	CRISPR	A549	short	96	CellProfiler	Same/Mostly Same
BRDN0001480293	0.552217	2.56369	0.00750031	2.12492	True	True	crispr_A549_short	CRISPR	A549	short	96	CellProfiler	Same/Mostly Same
BRDN0001480309	0.814881	3.83169	0.00080245	3.09558	True	True	crispr_A549_short	CRISPR	A549	short	96	CellProfiler	Same/Mostly Same
BRDN0001480346	0.656746	3.10515	0.00269003	2.57024	True	True	crispr_A549_short	CRISPR	A549	short	96	CellProfiler	Same/Mostly Same
BRDN0001480412	0.979167	4.92475	0.000190897	3.7192	True	True	crispr_A549_short	CRISPR	A549	short	96	CellProfiler	Same/Mostly Same
BRDN0001480426	0.169753	0.754141	0.192555	0.715446	False	False	crispr_A549_short	CRISPR	A549	short	96	CellProfiler	Same/Mostly Same
BRDN0001480465	0.735539	3.51594	0.00132821	2.87673	True	True	crispr_A549_short	CRISPR	A549	short	96	CellProfiler	Same/Mostly Same
BRDN0001480476	0.0633721	0.226873	0.595049	0.225447	False	False	crispr_A549_short	CRISPR	A549	short	96	CellProfiler	Same/Mostly Same
BRDN0001480501	0.952381	4.70598	0.000241096	3.61781	True	True	crispr_A549_short	CRISPR	A549	short	96	CellProfiler	Same/Mostly Same
BRDN0001480510	0.711111	3.17892	0.00234898	2.62912	True	True	crispr_A549_short	CRISPR	A549	short	96	CellProfiler	Same/Mostly Same
BRDN0001480594	0.719048	3.28002	0.00202608	2.69334	True	True	crispr_A549_short	CRISPR	A549	short	96	CellProfiler	Same/Mostly Same
BRDN0001480861	0.472368	2.06752	0.0158234	1.8007	True	True	crispr_A549_short	CRISPR	A549	short	96	CellProfiler	Same/Mostly Same
BRDN0001480865	0.516255	2.2688	0.0116488	1.93372	True	True	crispr_A549_short	CRISPR	A549	short	96	CellProfiler	Same/Mostly Same
BRDN0001480888	0.634921	2.9473	0.0036904	2.43293	True	True	crispr_A549_short	CRISPR	A549	short	96	CellProfiler	Same/Mostly Same
BRDN0001480913	0.21855	1.01466	0.117014	0.931762	False	False	crispr_A549_short	CRISPR	A549	short	96	CellProfiler	Same/Mostly Same
BRDN0001480921	0.409901	1.80195	0.0264412	1.57772	True	True	crispr_A549_short	CRISPR	A549	short	96	CellProfiler	Same/Mostly Same
BRDN0001480930	0.425982	1.89155	0.0220265	1.65705	True	True	crispr_A549_short	CRISPR	A549	short	96	CellProfiler	Same/Mostly Same
BRDN0001480931	0.197349	0.864715	0.154822	0.810168	False	False	crispr_A549_short	CRISPR	A549	short	96	CellProfiler	Same/Mostly Same
BRDN0001480942	0.559524	2.514	0.00819206	2.08661	True	True	crispr_A549_short	CRISPR	A549	short	96	CellProfiler	Same/Mostly Same
BRDN0001481027	1	5	0.000190623	3.71982	True	True	crispr_A549_short	CRISPR	A549	short	96	CellProfiler	Same/Mostly Same
BRDN0001481083	0.340586	1.5369	0.0434284	1.36223	True	True	crispr_A549_short	CRISPR	A549	short	96	CellProfiler	Same/Mostly Same
BRDN0001481097	0.404536	1.64271	0.0354266	1.45067	True	True	crispr_A549_short	CRISPR	A549	short	96	CellProfiler	Same/Mostly Same
BRDN0001481136	0.502183	2.25415	0.0118761	1.92533	True	True	crispr_A549_short	CRISPR	A549	short	96	CellProfiler	Same/Mostly Same
BRDN0001481176	1	5	0.000190623	3.71982	True	True	crispr_A549_short	CRISPR	A549	short	96	CellProfiler	Same/Mostly Same
BRDN0001481198	1	5	0.000190623	3.71982	True	True	crispr_A549_short	CRISPR	A549	short	96	CellProfiler	Same/Mostly Same
BRDN0001481237	0.794792	3.74775	0.000908663	3.0416	True	True	crispr_A549_short	CRISPR	A549	short	96	CellProfiler	Same/Mostly Same
BRDN0001481315	0.930556	4.59419	0.000258371	3.58776	True	True	crispr_A549_short	CRISPR	A549	short	96	CellProfiler	Same/Mostly Same
BRDN0001481327	0.7375	3.547	0.00125444	2.90155	True	True	crispr_A549_short	CRISPR	A549	short	96	CellProfiler	Same/Mostly Same
BRDN0001481331	0.979167	4.92475	0.000190897	3.7192	True	True	crispr_A549_short	CRISPR	A549	short	96	CellProfiler	Same/Mostly Same
BRDN0001481569	0.173649	0.857159	0.156956	0.804223	False	False	crispr_A549_short	CRISPR	A549	short	96	CellProfiler	Same/Mostly Same
BRDN0001481578	0.568254	2.49551	0.0083293	2.07939	True	True	crispr_A549_short	CRISPR	A549	short	96	CellProfiler	Same/Mostly Same
BRDN0001481599	1	5	0.000190623	3.71982	True	True	crispr_A549_short	CRISPR	A549	short	96	CellProfiler	Same/Mostly Same
BRDN0001481609	0.409972	1.79629	0.0265471	1.57598	True	True	crispr_A549_short	CRISPR	A549	short	96	CellProfiler	Same/Mostly Same
BRDN0001481651	0.951389	4.69239	0.000241096	3.61781	True	True	crispr_A549_short	CRISPR	A549	short	96	CellProfiler	Same/Mostly Same
BRDN0001481654	0.198691	0.970908	0.126407	0.898228	False	False	crispr_A549_short	CRISPR	A549	short	96	CellProfiler	Same/Mostly Same
BRDN0001481686	0.39818	1.96895	0.0191311	1.71826	True	True	crispr_A549_short	CRISPR	A549	short	96	CellProfiler	Same/Mostly Same
BRDN0001481787	0.322377	1.44487	0.0523941	1.28072	True	False	crispr_A549_short	CRISPR	A549	short	96	CellProfiler	Same/Mostly Same
BRDN0001482005	0.600099	2.79886	0.00484662	2.31456	True	True	crispr_A549_short	CRISPR	A549	short	96	CellProfiler	Same/Mostly Same
BRDN0001482043	0.678084	3.12013	0.00262838	2.58031	True	True	crispr_A549_short	CRISPR	A549	short	96	CellProfiler	Same/Mostly Same
BRDN0001482049	0.4731	2.17798	0.0132322	1.87837	True	True	crispr_A549_short	CRISPR	A549	short	96	CellProfiler	Same/Mostly Same
BRDN0001482384	0.657761	2.9441	0.0036904	2.43293	True	True	crispr_A549_short	CRISPR	A549	short	96	CellProfiler	Same/Mostly Same
BRDN0001482390	0.600694	2.7692	0.00489549	2.3102	True	True	crispr_A549_short	CRISPR	A549	short	96	CellProfiler	Same/Mostly Same
BRDN0001482450	0.170761	0.854792	0.157231	0.803462	False	False	crispr_A549_short	CRISPR	A549	short	96	CellProfiler	Same/Mostly Same
BRDN0001482725	0.090891	0.431487	0.373943	0.427195	False	False	crispr_A549_short	CRISPR	A549	short	96	CellProfiler	Same/Mostly Same
BRDN0001482741	0.235895	1.07027	0.105892	0.975138	False	False	crispr_A549_short	CRISPR	A549	short	96	CellProfiler	Same/Mostly Same
BRDN0001482877	0.794048	3.83905	0.00080245	3.09558	True	True	crispr_A549_short	CRISPR	A549	short	96	CellProfiler	Same/Mostly Same
BRDN0001482955	0.638889	2.96729	0.00359245	2.44461	True	True	crispr_A549_short	CRISPR	A549	short	96	CellProfiler	Same/Mostly Same
BRDN0001482977	0.902778	4.40586	0.000332765	3.47786	True	True	crispr_A549_short	CRISPR	A549	short	96	CellProfiler	Same/Mostly Same
BRDN0001483003	0.723611	3.34815	0.00180028	2.74466	True	True	crispr_A549_short	CRISPR	A549	short	96	CellProfiler	Same/Mostly Same
BRDN0001483052	0.43401	2.07391	0.0156871	1.80446	True	True	crispr_A549_short	CRISPR	A549	short	96	CellProfiler	Same/Mostly Same
BRDN0001483086	0.930556	4.57311	0.000258371	3.58776	True	True	crispr_A549_short	CRISPR	A549	short	96	CellProfiler	Same/Mostly Same
BRDN0001483194	0.267124	1.1752	0.0867033	1.06196	False	False	crispr_A549_short	CRISPR	A549	short	96	CellProfiler	Same/Mostly Same
BRDN0001483208	0.429396	1.89093	0.0220265	1.65705	True	True	crispr_A549_short	CRISPR	A549	short	96	CellProfiler	Same/Mostly Same
BRDN0001483238	0.212291	0.775826	0.183835	0.735571	False	False	crispr_A549_short	CRISPR	A549	short	96	CellProfiler	Same/Mostly Same
BRDN0001483257	0.8	3.85832	0.00080245	3.09558	True	True	crispr_A549_short	CRISPR	A549	short	96	CellProfiler	Same/Mostly Same
BRDN0001483295	0.608631	2.77455	0.00489549	2.3102	True	True	crispr_A549_short	CRISPR	A549	short	96	CellProfiler	Same/Mostly Same
BRDN0001483314	0.309039	1.3508	0.0623801	1.20495	True	False	crispr_A549_short	CRISPR	A549	short	96	CellProfiler	Same/Mostly Same
BRDN0001483355	0.498217	2.22987	0.0122212	1.91289	True	True	crispr_A549_short	CRISPR	A549	short	96	CellProfiler	Same/Mostly Same
BRDN0001483495	0.584722	2.43192	0.00909824	2.04104	True	True	crispr_A549_short	CRISPR	A549	short	96	CellProfiler	Same/Mostly Same
BRDN0001483506	0.640278	2.90639	0.00398275	2.39982	True	True	crispr_A549_short	CRISPR	A549	short	96	CellProfiler	Same/Mostly Same
BRDN0001483527	0.50744	2.29803	0.0110472	1.95675	True	True	crispr_A549_short	CRISPR	A549	short	96	CellProfiler	Same/Mostly Same
BRDN0001483549	0.386124	1.58159	0.0397658	1.40049	True	True	crispr_A549_short	CRISPR	A549	short	96	CellProfiler	Same/Mostly Same
BRDN0001483666	0.282916	1.24338	0.0780928	1.10739	False	False	crispr_A549_short	CRISPR	A549	short	96	CellProfiler	Same/Mostly Same
BRDN0001483788	0.164128	0.814179	0.170133	0.769212	False	False	crispr_A549_short	CRISPR	A549	short	96	CellProfiler	Same/Mostly Same
BRDN0001483817	0.558631	2.50158	0.00828436	2.08174	True	True	crispr_A549_short	CRISPR	A549	short	96	CellProfiler	Same/Mostly Same
BRDN0001483830	0.199852	0.974059	0.125982	0.899692	False	False	crispr_A549_short	CRISPR	A549	short	96	CellProfiler	Same/Mostly Same
BRDN0001483958	0.27263	1.23062	0.0799109	1.09739	False	False	crispr_A549_short	CRISPR	A549	short	96	CellProfiler	Same/Mostly Same
BRDN0001484045	0.20702	0.975264	0.125982	0.899692	False	False	crispr_A549_short	CRISPR	A549	short	96	CellProfiler	Same/Mostly Same
BRDN0001484218	0.183421	0.911247	0.141726	0.848551	False	False	crispr_A549_short	CRISPR	A549	short	96	CellProfiler	Same/Mostly Same
BRDN0001484228	0.401607	1.75943	0.0282301	1.54929	True	True	crispr_A549_short	CRISPR	A549	short	96	CellProfiler	Same/Mostly Same
BRDN0001484276	0.26436	1.07475	0.105618	0.976261	False	False	crispr_A549_short	CRISPR	A549	short	96	CellProfiler	Same/Mostly Same
BRDN0001484319	0.273817	1.21478	0.0815094	1.08879	False	False	crispr_A549_short	CRISPR	A549	short	96	CellProfiler	Same/Mostly Same
BRDN0001484348	1	5	0.000190623	3.71982	True	True	crispr_A549_short	CRISPR	A549	short	96	CellProfiler	Same/Mostly Same
BRDN0001484377	0.756373	3.4874	0.00137226	2.86256	True	True	crispr_A549_short	CRISPR	A549	short	96	CellProfiler	Same/Mostly Same
BRDN0001484416	0.394252	2.11022	0.0146978	1.83275	True	True	crispr_A549_short	CRISPR	A549	short	96	CellProfiler	Same/Mostly Same
BRDN0001484463	0.456644	2.03622	0.0168022	1.77463	True	True	crispr_A549_short	CRISPR	A549	short	96	CellProfiler	Same/Mostly Same
BRDN0001484506	0.749786	3.5529	0.00125444	2.90155	True	True	crispr_A549_short	CRISPR	A549	short	96	CellProfiler	Same/Mostly Same
BRDN0001484586	0.925	4.52288	0.00027727	3.5571	True	True	crispr_A549_short	CRISPR	A549	short	96	CellProfiler	Same/Mostly Same
BRDN0001484642	0.735714	3.42244	0.00153743	2.81321	True	True	crispr_A549_short	CRISPR	A549	short	96	CellProfiler	Same/Mostly Same
BRDN0001484654	0.152064	0.670538	0.229321	0.639556	False	False	crispr_A549_short	CRISPR	A549	short	96	CellProfiler	Same/Mostly Same
BRDN0001484659	0.280182	1.18282	0.0857133	1.06695	False	False	crispr_A549_short	CRISPR	A549	short	96	CellProfiler	Same/Mostly Same
BRDN0001484703	0.4963	2.11629	0.0146978	1.83275	True	True	crispr_A549_short	CRISPR	A549	short	96	CellProfiler	Same/Mostly Same
BRDN0001484730	0.363822	1.64342	0.0354266	1.45067	True	True	crispr_A549_short	CRISPR	A549	short	96	CellProfiler	Same/Mostly Same
BRDN0001484748	0.798611	3.72913	0.000917872	3.03722	True	True	crispr_A549_short	CRISPR	A549	short	96	CellProfiler	Same/Mostly Same
BRDN0001484752	0.757639	3.56112	0.00125056	2.90289	True	True	crispr_A549_short	CRISPR	A549	short	96	CellProfiler	Same/Mostly Same
BRDN0001484783	0.481259	2.05077	0.0163463	1.78658	True	True	crispr_A549_short	CRISPR	A549	short	96	CellProfiler	Same/Mostly Same
BRDN0001484786	0.120691	0.624189	0.248158	0.605272	False	False	crispr_A549_short	CRISPR	A549	short	96	CellProfiler	Same/Mostly Same
BRDN0001485022	1	5	0.000190623	3.71982	True	True	crispr_A549_short	CRISPR	A549	short	96	CellProfiler	Same/Mostly Same
BRDN0001485023	0.432761	1.84967	0.0238204	1.62305	True	True	crispr_A549_short	CRISPR	A549	short	96	CellProfiler	Same/Mostly Same
BRDN0001485038	0.182911	0.796044	0.176107	0.754224	False	False	crispr_A549_short	CRISPR	A549	short	96	CellProfiler	Same/Mostly Same
BRDN0001485150	0.210678	0.996427	0.121549	0.915248	False	False	crispr_A549_short	CRISPR	A549	short	96	CellProfiler	Same/Mostly Same
BRDN0001485154	0.490377	2.19876	0.0127211	1.89547	True	True	crispr_A549_short	CRISPR	A549	short	96	CellProfiler	Same/Mostly Same
BRDN0001485163	0.191058	0.916348	0.14099	0.850813	False	False	crispr_A549_short	CRISPR	A549	short	96	CellProfiler	Same/Mostly Same
BRDN0001485228	0.691468	3.18272	0.00234898	2.62912	True	True	crispr_A549_short	CRISPR	A549	short	96	CellProfiler	Same/Mostly Same
BRDN0001485309	0.501026	2.20208	0.0127211	1.89547	True	True	crispr_A549_short	CRISPR	A549	short	96	CellProfiler	Same/Mostly Same
BRDN0001485334	0.431036	1.89651	0.0219928	1.65772	True	True	crispr_A549_short	CRISPR	A549	short	96	CellProfiler	Same/Mostly Same
BRDN0001485349	0.918056	4.49471	0.000278949	3.55448	True	True	crispr_A549_short	CRISPR	A549	short	96	CellProfiler	Same/Mostly Same
BRDN0001485385	0.156771	0.750675	0.193405	0.713533	False	False	crispr_A549_short	CRISPR	A549	short	96	CellProfiler	Same/Mostly Same
BRDN0001485421	0.546347	2.39193	0.00966401	2.01484	True	True	crispr_A549_short	CRISPR	A549	short	96	CellProfiler	Same/Mostly Same
BRDN0001485538	0.393838	1.78854	0.0268282	1.57141	True	True	crispr_A549_short	CRISPR	A549	short	96	CellProfiler	Same/Mostly Same
BRDN0001485604	0.53428	2.3539	0.0103069	1.98687	True	True	crispr_A549_short	CRISPR	A549	short	96	CellProfiler	Same/Mostly Same
BRDN0001485605	0.138121	0.690693	0.220474	0.656642	False	False	crispr_A549_short	CRISPR	A549	short	96	CellProfiler	Same/Mostly Same
BRDN0001485608	0.533111	2.45085	0.00885293	2.05291	True	True	crispr_A549_short	CRISPR	A549	short	96	CellProfiler	Same/Mostly Same
BRDN0001485619	0.300818	1.37962	0.0591885	1.22776	True	False	crispr_A549_short	CRISPR	A549	short	96	CellProfiler	Same/Mostly Same
BRDN0001485726	0.774603	3.64253	0.0010854	2.96441	True	True	crispr_A549_short	CRISPR	A549	short	96	CellProfiler	Same/Mostly Same
BRDN0001485794	0.518394	2.24379	0.0119167	1.92384	True	True	crispr_A549_short	CRISPR	A549	short	96	CellProfiler	Same/Mostly Same
BRDN0001485843	0.785714	3.71909	0.000924419	3.03413	True	True	crispr_A549_short	CRISPR	A549	short	96	CellProfiler	Same/Mostly Same
BRDN0001485957	0.833586	4.66982	0.000241096	3.61781	True	True	crispr_A549_short	CRISPR	A549	short	96	CellProfiler	Same/Mostly Same
BRDN0001485965	0.223781	1.02741	0.114538	0.941049	False	False	crispr_A549_short	CRISPR	A549	short	96	CellProfiler	Same/Mostly Same
BRDN0001486172	0.404052	1.78274	0.0270427	1.56795	True	True	crispr_A549_short	CRISPR	A549	short	96	CellProfiler	Same/Mostly Same
BRDN0001486303	0.05829	0.182956	0.656212	0.182956	False	False	crispr_A549_short	CRISPR	A549	short	96	CellProfiler	Same/Mostly Same
BRDN0001486377	0.398314	1.65258	0.035169	1.45384	True	True	crispr_A549_short	CRISPR	A549	short	96	CellProfiler	Same/Mostly Same
BRDN0001486382	0.59562	2.80593	0.00481649	2.31727	True	True	crispr_A549_short	CRISPR	A549	short	96	CellProfiler	Same/Mostly Same
BRDN0001486449	0.559845	2.4586	0.00884136	2.05348	True	True	crispr_A549_short	CRISPR	A549	short	96	CellProfiler	Same/Mostly Same
BRDN0001486451	1	5	0.000190623	3.71982	True	True	crispr_A549_short	CRISPR	A549	short	96	CellProfiler	Same/Mostly Same
BRDN0001486606	0.406934	1.73733	0.0295469	1.52949	True	True	crispr_A549_short	CRISPR	A549	short	96	CellProfiler	Same/Mostly Same
BRDN0001486630	0.471091	2.11199	0.0146978	1.83275	True	True	crispr_A549_short	CRISPR	A549	short	96	CellProfiler	Same/Mostly Same
BRDN0001486718	0.483995	2.31346	0.0108223	1.96568	True	True	crispr_A549_short	CRISPR	A549	short	96	CellProfiler	Same/Mostly Same
BRDN0001486748	0.456471	2.02782	0.0170284	1.76883	True	True	crispr_A549_short	CRISPR	A549	short	96	CellProfiler	Same/Mostly Same
BRDN0001486784	0.513757	2.26568	0.01165	1.93367	True	True	crispr_A549_short	CRISPR	A549	short	96	CellProfiler	Same/Mostly Same
BRDN0001486813	0.813889	3.84458	0.00080245	3.09558	True	True	crispr_A549_short	CRISPR	A549	short	96	CellProfiler	Same/Mostly Same
BRDN0001486852	0.504787	2.29221	0.0111162	1.95404	True	True	crispr_A549_short	CRISPR	A549	short	96	CellProfiler	Same/Mostly Same
BRDN0001486858	0.23056	0.97685	0.125982	0.899692	False	False	crispr_A549_short	CRISPR	A549	short	96	CellProfiler	Same/Mostly Same
BRDN0001486925	0.112094	0.526423	0.304551	0.51634	False	False	crispr_A549_short	CRISPR	A549	short	96	CellProfiler	Same/Mostly Same
BRDN0001487003	0.330943	1.49815	0.0467928	1.32982	True	True	crispr_A549_short	CRISPR	A549	short	96	CellProfiler	Same/Mostly Same
BRDN0001487070	0.216049	1.02894	0.114538	0.941049	False	False	crispr_A549_short	CRISPR	A549	short	96	CellProfiler	Same/Mostly Same
BRDN0001487201	0.18657	0.916789	0.14099	0.850813	False	False	crispr_A549_short	CRISPR	A549	short	96	CellProfiler	Same/Mostly Same
BRDN0001487205	0.362788	1.60178	0.0385353	1.41414	True	True	crispr_A549_short	CRISPR	A549	short	96	CellProfiler	Same/Mostly Same
BRDN0001487247	0.732639	3.43218	0.00152365	2.81712	True	True	crispr_A549_short	CRISPR	A549	short	96	CellProfiler	Same/Mostly Same
BRDN0001487249	0.14024	0.66515	0.23056	0.637217	False	False	crispr_A549_short	CRISPR	A549	short	96	CellProfiler	Same/Mostly Same
BRDN0001487270	0.273271	1.15742	0.0893668	1.04882	False	False	crispr_A549_short	CRISPR	A549	short	96	CellProfiler	Same/Mostly Same
BRDN0001487280	0.199118	0.895609	0.145271	0.837821	False	False	crispr_A549_short	CRISPR	A549	short	96	CellProfiler	Same/Mostly Same
BRDN0001487328	0.508157	2.20059	0.0127211	1.89547	True	True	crispr_A549_short	CRISPR	A549	short	96	CellProfiler	Same/Mostly Same
BRDN0001487345	0.511616	2.16284	0.0136124	1.86606	True	True	crispr_A549_short	CRISPR	A549	short	96	CellProfiler	Same/Mostly Same
BRDN0001487440	0.13538	0.660393	0.232287	0.633975	False	False	crispr_A549_short	CRISPR	A549	short	96	CellProfiler	Same/Mostly Same
BRDN0001487520	0.103244	0.522252	0.305441	0.515073	False	False	crispr_A549_short	CRISPR	A549	short	96	CellProfiler	Same/Mostly Same
BRDN0001487543	0.979167	4.92475	0.000190897	3.7192	True	True	crispr_A549_short	CRISPR	A549	short	96	CellProfiler	Same/Mostly Same
BRDN0001487607	0.698214	3.2078	0.00227728	2.64258	True	True	crispr_A549_short	CRISPR	A549	short	96	CellProfiler	Same/Mostly Same
BRDN0001487609	0.608796	2.75759	0.00498111	2.30267	True	True	crispr_A549_short	CRISPR	A549	short	96	CellProfiler	Same/Mostly Same
BRDN0001487618	0.254206	1.04738	0.11117	0.954013	False	False	crispr_A549_short	CRISPR	A549	short	96	CellProfiler	Same/Mostly Same
BRDN0001487636	0.567014	2.58207	0.00725828	2.13917	True	True	crispr_A549_short	CRISPR	A549	short	96	CellProfiler	Same/Mostly Same
BRDN0001487712	0.3371	1.38393	0.0588782	1.23005	True	False	crispr_A549_short	CRISPR	A549	short	96	CellProfiler	Same/Mostly Same
BRDN0001487761	0.890278	4.31955	0.000394954	3.40345	True	True	crispr_A549_short	CRISPR	A549	short	96	CellProfiler	Same/Mostly Same
BRDN0001487815	0.481643	2.13895	0.0141076	1.85055	True	True	crispr_A549_short	CRISPR	A549	short	96	CellProfiler	Same/Mostly Same
BRDN0001487864	0.470407	2.60064	0.0070184	2.15376	True	True	crispr_A549_short	CRISPR	A549	short	96	CellProfiler	Same/Mostly Same
BRDN0001487881	0.517181	2.31326	0.0108223	1.96568	True	True	crispr_A549_short	CRISPR	A549	short	96	CellProfiler	Same/Mostly Same
BRDN0001487915	0.66627	2.86934	0.00424801	2.37181	True	True	crispr_A549_short	CRISPR	A549	short	96	CellProfiler	Same/Mostly Same
BRDN0001488073	0.171654	0.83844	0.162068	0.790302	False	False	crispr_A549_short	CRISPR	A549	short	96	CellProfiler	Same/Mostly Same
BRDN0001488082	0.117479	0.562271	0.283274	0.547793	False	False	crispr_A549_short	CRISPR	A549	short	96	CellProfiler	Same/Mostly Same
BRDN0001488235	0.641667	2.96512	0.00359245	2.44461	True	True	crispr_A549_short	CRISPR	A549	short	96	CellProfiler	Same/Mostly Same
BRDN0001488241	0.721329	3.28245	0.00202608	2.69334	True	True	crispr_A549_short	CRISPR	A549	short	96	CellProfiler	Same/Mostly Same
BRDN0001488321	0.53364	2.33981	0.0104085	1.98261	True	True	crispr_A549_short	CRISPR	A549	short	96	CellProfiler	Same/Mostly Same
BRDN0001488340	0.491008	2.19793	0.0127211	1.89547	True	True	crispr_A549_short	CRISPR	A549	short	96	CellProfiler	Same/Mostly Same
BRDN0001488344	0.427976	1.94572	0.0199771	1.69947	True	True	crispr_A549_short	CRISPR	A549	short	96	CellProfiler	Same/Mostly Same
BRDN0001488358	0.368488	1.64522	0.0354266	1.45067	True	True	crispr_A549_short	CRISPR	A549	short	96	CellProfiler	Same/Mostly Same
BRDN0001488371	0.562294	2.5493	0.00761947	2.11808	True	True	crispr_A549_short	CRISPR	A549	short	96	CellProfiler	Same/Mostly Same
BRDN0001488387	0.780159	3.72959	0.000917872	3.03722	True	True	crispr_A549_short	CRISPR	A549	short	96	CellProfiler	Same/Mostly Same
BRDN0001488463	0.435836	1.90688	0.0215962	1.66562	True	True	crispr_A549_short	CRISPR	A549	short	96	CellProfiler	Same/Mostly Same
BRDN0001488469	0.555159	2.38471	0.00974987	2.011	True	True	crispr_A549_short	CRISPR	A549	short	96	CellProfiler	Same/Mostly Same
BRDN0001488543	0.682639	3.15764	0.00243858	2.61286	True	True	crispr_A549_short	CRISPR	A549	short	96	CellProfiler	Same/Mostly Same
BRDN0001488605	0.548413	2.34894	0.0103463	1.98521	True	True	crispr_A549_short	CRISPR	A549	short	96	CellProfiler	Same/Mostly Same
BRDN0001488696	0.862103	4.17421	0.000474451	3.32381	True	True	crispr_A549_short	CRISPR	A549	short	96	CellProfiler	Same/Mostly Same
BRDN0001488751	0.460804	2.07568	0.0156871	1.80446	True	True	crispr_A549_short	CRISPR	A549	short	96	CellProfiler	Same/Mostly Same
BRDN0001488805	0.819444	3.84025	0.00080245	3.09558	True	True	crispr_A549_short	CRISPR	A549	short	96	CellProfiler	Same/Mostly Same
BRDN0001488886	0.406785	1.79546	0.0265471	1.57598	True	True	crispr_A549_short	CRISPR	A549	short	96	CellProfiler	Same/Mostly Same
BRDN0001489053	0.438302	1.94174	0.0200453	1.69799	True	True	crispr_A549_short	CRISPR	A549	short	96	CellProfiler	Same/Mostly Same
BRDN0001489066	0.488086	2.79402	0.00484708	2.31452	True	True	crispr_A549_short	CRISPR	A549	short	96	CellProfiler	Same/Mostly Same
BRDN0001489120	0.754428	3.57723	0.00122329	2.91247	True	True	crispr_A549_short	CRISPR	A549	short	96	CellProfiler	Same/Mostly Same
BRDN0001489262	0.544048	2.34058	0.0104085	1.98261	True	True	crispr_A549_short	CRISPR	A549	short	96	CellProfiler	Same/Mostly Same
BRDN0001489452	0.453042	2.00911	0.0176726	1.7527	True	True	crispr_A549_short	CRISPR	A549	short	96	CellProfiler	Same/Mostly Same
BRDN0001489498	0.204321	0.92625	0.13902	0.856923	False	False	crispr_A549_short	CRISPR	A549	short	96	CellProfiler	Same/Mostly Same
BRDN0001489555	0.523713	2.39408	0.00966401	2.01484	True	True	crispr_A549_short	CRISPR	A549	short	96	CellProfiler	Same/Mostly Same
BRDN0001489575	0.270144	1.21326	0.0815094	1.08879	False	False	crispr_A549_short	CRISPR	A549	short	96	CellProfiler	Same/Mostly Same
BRDN0001489609	0.140037	0.715344	0.20905	0.679751	False	False	crispr_A549_short	CRISPR	A549	short	96	CellProfiler	Same/Mostly Same
BRDN0001489686	0.735913	3.49357	0.00137226	2.86256	True	True	crispr_A549_short	CRISPR	A549	short	96	CellProfiler	Same/Mostly Same
BRDN0001489794	0.80754	3.79419	0.000844651	3.07332	True	True	crispr_A549_short	CRISPR	A549	short	96	CellProfiler	Same/Mostly Same
BRDN0001489809	0.228627	1.04191	0.112123	0.950305	False	False	crispr_A549_short	CRISPR	A549	short	96	CellProfiler	Same/Mostly Same
BRDN0001490153	0.253768	1.09171	0.102464	0.989429	False	False	crispr_A549_short	CRISPR	A549	short	96	CellProfiler	Same/Mostly Same
BRDN0001490272	1	5	0.000190623	3.71982	True	True	crispr_A549_short	CRISPR	A549	short	96	CellProfiler	Same/Mostly Same
BRDN0001490325	1	5	0.000190623	3.71982	True	True	crispr_A549_short	CRISPR	A549	short	96	CellProfiler	Same/Mostly Same
BRDN0001490543	0.140916	0.685679	0.222246	0.653165	False	False	crispr_A549_short	CRISPR	A549	short	96	CellProfiler	Same/Mostly Same
BRDN0001493988	1	5	0.000190623	3.71982	True	True	crispr_A549_short	CRISPR	A549	short	96	CellProfiler	Same/Mostly Same
ccsbBroad304_00008	0.0738105	0.297413	0.560051	0.251773	False	False	orf_A549_long	ORF	A549	long	96	CellProfiler	Different/Mostly Different
ccsbBroad304_00023	0.876389	4.32311	0.0038017	2.42002	True	True	orf_A549_long	ORF	A549	long	96	CellProfiler	Different/Mostly Different
ccsbBroad304_00037	0.141248	0.712138	0.319683	0.495281	False	False	orf_A549_long	ORF	A549	long	96	CellProfiler	Different/Mostly Different
ccsbBroad304_00049	0.760317	3.55341	0.00947504	2.02342	True	True	orf_A549_long	ORF	A549	long	96	CellProfiler	Different/Mostly Different
ccsbBroad304_00055	0.150477	0.763101	0.313716	0.503463	False	False	orf_A549_long	ORF	A549	long	96	CellProfiler	Different/Mostly Different
ccsbBroad304_00129	0.0732142	0.273289	0.584088	0.233522	False	False	orf_A549_long	ORF	A549	long	96	CellProfiler	Different/Mostly Different
ccsbBroad304_00142	0.0975652	0.442429	0.437098	0.359421	False	False	orf_A549_long	ORF	A549	long	96	CellProfiler	Different/Mostly Different
ccsbBroad304_00150	0.319065	1.36169	0.193253	0.713875	True	False	orf_A549_long	ORF	A549	long	96	CellProfiler	Different/Mostly Different
ccsbBroad304_00155	0.124396	0.603303	0.339069	0.469712	False	False	orf_A549_long	ORF	A549	long	96	CellProfiler	Different/Mostly Different
ccsbBroad304_00202	0.276439	1.25211	0.225775	0.646324	False	False	orf_A549_long	ORF	A549	long	96	CellProfiler	Different/Mostly Different
ccsbBroad304_00221	0.0731972	0.294525	0.560051	0.251773	False	False	orf_A549_long	ORF	A549	long	96	CellProfiler	Different/Mostly Different
ccsbBroad304_00272	0.227731	0.893459	0.276331	0.558571	False	False	orf_A549_long	ORF	A549	long	96	CellProfiler	Different/Mostly Different
ccsbBroad304_00277	0.129433	0.600218	0.339069	0.469712	False	False	orf_A549_long	ORF	A549	long	96	CellProfiler	Different/Mostly Different
ccsbBroad304_00280	0.0659361	0.247211	0.607747	0.216277	False	False	orf_A549_long	ORF	A549	long	96	CellProfiler	Different/Mostly Different
ccsbBroad304_00304	0.471575	2.07232	0.103448	0.985278	True	False	orf_A549_long	ORF	A549	long	96	CellProfiler	Different/Mostly Different
ccsbBroad304_00305	0.629464	2.82371	0.0343013	1.46469	True	True	orf_A549_long	ORF	A549	long	96	CellProfiler	Different/Mostly Different
ccsbBroad304_00326	0.170409	0.664998	0.326449	0.486184	False	False	orf_A549_long	ORF	A549	long	96	CellProfiler	Different/Mostly Different
ccsbBroad304_00331	0.264407	1.20701	0.225775	0.646324	False	False	orf_A549_long	ORF	A549	long	96	CellProfiler	Different/Mostly Different
ccsbBroad304_00371	0.0790663	0.345081	0.516311	0.287089	False	False	orf_A549_long	ORF	A549	long	96	CellProfiler	Different/Mostly Different
ccsbBroad304_00376	0.410909	1.85076	0.119632	0.922153	True	False	orf_A549_long	ORF	A549	long	96	CellProfiler	Different/Mostly Different
ccsbBroad304_00396	0.134233	0.622494	0.339069	0.469712	False	False	orf_A549_long	ORF	A549	long	96	CellProfiler	Different/Mostly Different
ccsbBroad304_00407	0.0605804	0.200873	0.646627	0.189346	False	False	orf_A549_long	ORF	A549	long	96	CellProfiler	Different/Mostly Different
ccsbBroad304_00411	0.17903	0.78934	0.307701	0.511872	False	False	orf_A549_long	ORF	A549	long	96	CellProfiler	Different/Mostly Different
ccsbBroad304_00454	0.135689	0.707642	0.319683	0.495281	False	False	orf_A549_long	ORF	A549	long	96	CellProfiler	Different/Mostly Different
ccsbBroad304_00476	0.435302	1.84752	0.119632	0.922153	True	False	orf_A549_long	ORF	A549	long	96	CellProfiler	Different/Mostly Different
ccsbBroad304_00477	0.127037	0.59729	0.339069	0.469712	False	False	orf_A549_long	ORF	A549	long	96	CellProfiler	Different/Mostly Different
ccsbBroad304_00494	0.159936	0.799981	0.307701	0.511872	False	False	orf_A549_long	ORF	A549	long	96	CellProfiler	Different/Mostly Different
ccsbBroad304_00504	0.21323	0.963378	0.266931	0.573601	False	False	orf_A549_long	ORF	A549	long	96	CellProfiler	Different/Mostly Different
ccsbBroad304_00526	0.318723	1.30565	0.213928	0.669732	True	False	orf_A549_long	ORF	A549	long	96	CellProfiler	Different/Mostly Different
ccsbBroad304_00555	0.0636006	0.229434	0.624341	0.204578	False	False	orf_A549_long	ORF	A549	long	96	CellProfiler	Different/Mostly Different
ccsbBroad304_00576	0.207086	0.976077	0.266931	0.573601	False	False	orf_A549_long	ORF	A549	long	96	CellProfiler	Different/Mostly Different
ccsbBroad304_00607	0.0601172	0.200341	0.646627	0.189346	False	False	orf_A549_long	ORF	A549	long	96	CellProfiler	Different/Mostly Different
ccsbBroad304_00681	0.27532	1.19423	0.225775	0.646324	False	False	orf_A549_long	ORF	A549	long	96	CellProfiler	Different/Mostly Different
ccsbBroad304_00691	0.468948	2.03462	0.103448	0.985278	True	False	orf_A549_long	ORF	A549	long	96	CellProfiler	Different/Mostly Different
ccsbBroad304_00733	0.333382	1.46411	0.183027	0.737485	True	False	orf_A549_long	ORF	A549	long	96	CellProfiler	Different/Mostly Different
ccsbBroad304_00799	0.229038	1.09233	0.246431	0.608305	False	False	orf_A549_long	ORF	A549	long	96	CellProfiler	Different/Mostly Different
ccsbBroad304_00805	0.0754396	0.323369	0.535134	0.271538	False	False	orf_A549_long	ORF	A549	long	96	CellProfiler	Different/Mostly Different
ccsbBroad304_00811	0.135286	0.650374	0.331377	0.479678	False	False	orf_A549_long	ORF	A549	long	96	CellProfiler	Different/Mostly Different
ccsbBroad304_00843	0.143662	0.682015	0.326216	0.486495	False	False	orf_A549_long	ORF	A549	long	96	CellProfiler	Different/Mostly Different
ccsbBroad304_00894	0.118145	0.600631	0.339069	0.469712	False	False	orf_A549_long	ORF	A549	long	96	CellProfiler	Different/Mostly Different
ccsbBroad304_00900	0.239144	1.07019	0.252079	0.598463	False	False	orf_A549_long	ORF	A549	long	96	CellProfiler	Different/Mostly Different
ccsbBroad304_00902	0.227468	0.896136	0.276331	0.558571	False	False	orf_A549_long	ORF	A549	long	96	CellProfiler	Different/Mostly Different
ccsbBroad304_00904	0.373296	1.55814	0.177028	0.751957	True	False	orf_A549_long	ORF	A549	long	96	CellProfiler	Different/Mostly Different
ccsbBroad304_00954	0.0845449	0.368097	0.495992	0.304525	False	False	orf_A549_long	ORF	A549	long	96	CellProfiler	Different/Mostly Different
ccsbBroad304_01020	0.136162	0.676732	0.326449	0.486184	False	False	orf_A549_long	ORF	A549	long	96	CellProfiler	Different/Mostly Different
ccsbBroad304_01121	0.214921	0.976138	0.266931	0.573601	False	False	orf_A549_long	ORF	A549	long	96	CellProfiler	Different/Mostly Different
ccsbBroad304_01122	0.746726	3.52857	0.00947504	2.02342	True	True	orf_A549_long	ORF	A549	long	96	CellProfiler	Different/Mostly Different
ccsbBroad304_01144	0.372235	1.62577	0.15781	0.801865	True	False	orf_A549_long	ORF	A549	long	96	CellProfiler	Different/Mostly Different
ccsbBroad304_01161	0.179124	0.763588	0.313716	0.503463	False	False	orf_A549_long	ORF	A549	long	96	CellProfiler	Different/Mostly Different
ccsbBroad304_01213	0.178613	0.714825	0.319683	0.495281	False	False	orf_A549_long	ORF	A549	long	96	CellProfiler	Different/Mostly Different
ccsbBroad304_01216	0.0892934	0.410301	0.460771	0.336515	False	False	orf_A549_long	ORF	A549	long	96	CellProfiler	Different/Mostly Different
ccsbBroad304_01230	0.152023	0.603799	0.339069	0.469712	False	False	orf_A549_long	ORF	A549	long	96	CellProfiler	Different/Mostly Different
ccsbBroad304_01282	0.153939	0.633982	0.337866	0.471255	False	False	orf_A549_long	ORF	A549	long	96	CellProfiler	Different/Mostly Different
ccsbBroad304_01283	0.141726	0.692178	0.321825	0.49238	False	False	orf_A549_long	ORF	A549	long	96	CellProfiler	Different/Mostly Different
ccsbBroad304_01287	0.10633	0.478711	0.408757	0.388535	False	False	orf_A549_long	ORF	A549	long	96	CellProfiler	Different/Mostly Different
ccsbBroad304_01334	0.064924	0.236622	0.618595	0.208593	False	False	orf_A549_long	ORF	A549	long	96	CellProfiler	Different/Mostly Different
ccsbBroad304_01340	0.0841992	0.385961	0.480218	0.318562	False	False	orf_A549_long	ORF	A549	long	96	CellProfiler	Different/Mostly Different
ccsbBroad304_01396	0.094354	0.43969	0.437098	0.359421	False	False	orf_A549_long	ORF	A549	long	96	CellProfiler	Different/Mostly Different
ccsbBroad304_01404	0.276251	1.23116	0.225775	0.646324	False	False	orf_A549_long	ORF	A549	long	96	CellProfiler	Different/Mostly Different
ccsbBroad304_01492	0.476815	2.09567	0.103448	0.985278	True	False	orf_A549_long	ORF	A549	long	96	CellProfiler	Different/Mostly Different
ccsbBroad304_01602	0.404711	1.81559	0.12232	0.912501	True	False	orf_A549_long	ORF	A549	long	96	CellProfiler	Different/Mostly Different
ccsbBroad304_01649	0.341001	1.53357	0.180127	0.744422	True	False	orf_A549_long	ORF	A549	long	96	CellProfiler	Different/Mostly Different
ccsbBroad304_01666	0.424681	1.8709	0.119632	0.922153	True	False	orf_A549_long	ORF	A549	long	96	CellProfiler	Different/Mostly Different
ccsbBroad304_01684	0.465753	2.01351	0.103448	0.985278	True	False	orf_A549_long	ORF	A549	long	96	CellProfiler	Different/Mostly Different
ccsbBroad304_01690	0.0638251	0.226854	0.624341	0.204578	False	False	orf_A549_long	ORF	A549	long	96	CellProfiler	Different/Mostly Different
ccsbBroad304_01760	0.10496	0.518963	0.384402	0.415214	False	False	orf_A549_long	ORF	A549	long	96	CellProfiler	Different/Mostly Different
ccsbBroad304_01768	0.235579	1.11088	0.243037	0.614328	False	False	orf_A549_long	ORF	A549	long	96	CellProfiler	Different/Mostly Different
ccsbBroad304_01991	0.238006	0.963789	0.266931	0.573601	False	False	orf_A549_long	ORF	A549	long	96	CellProfiler	Different/Mostly Different
ccsbBroad304_02128	0.104993	0.468837	0.414965	0.381988	False	False	orf_A549_long	ORF	A549	long	96	CellProfiler	Different/Mostly Different
ccsbBroad304_02129	0.0739245	0.310426	0.547467	0.261642	False	False	orf_A549_long	ORF	A549	long	96	CellProfiler	Different/Mostly Different
ccsbBroad304_02392	0.0608698	0.203109	0.646627	0.189346	False	False	orf_A549_long	ORF	A549	long	96	CellProfiler	Different/Mostly Different
ccsbBroad304_02415	0.237792	0.978484	0.266931	0.573601	False	False	orf_A549_long	ORF	A549	long	96	CellProfiler	Different/Mostly Different
ccsbBroad304_02416	0.292703	1.26797	0.225775	0.646324	False	False	orf_A549_long	ORF	A549	long	96	CellProfiler	Different/Mostly Different
ccsbBroad304_02705	0.257671	1.19887	0.225775	0.646324	False	False	orf_A549_long	ORF	A549	long	96	CellProfiler	Different/Mostly Different
ccsbBroad304_02813	0.193327	0.871628	0.279255	0.553999	False	False	orf_A549_long	ORF	A549	long	96	CellProfiler	Different/Mostly Different
ccsbBroad304_02826	0.383002	1.71858	0.145654	0.836677	True	False	orf_A549_long	ORF	A549	long	96	CellProfiler	Different/Mostly Different
ccsbBroad304_03026	0.261082	1.20463	0.225775	0.646324	False	False	orf_A549_long	ORF	A549	long	96	CellProfiler	Different/Mostly Different
ccsbBroad304_03155	0.0911418	0.425312	0.448439	0.348297	False	False	orf_A549_long	ORF	A549	long	96	CellProfiler	Different/Mostly Different
ccsbBroad304_03441	0.202749	0.880686	0.277404	0.556887	False	False	orf_A549_long	ORF	A549	long	96	CellProfiler	Different/Mostly Different
ccsbBroad304_03827	0.0548352	0.151397	0.710111	0.148674	False	False	orf_A549_long	ORF	A549	long	96	CellProfiler	Different/Mostly Different
ccsbBroad304_03876	0.741453	3.58525	0.00947504	2.02342	True	True	orf_A549_long	ORF	A549	long	96	CellProfiler	Different/Mostly Different
ccsbBroad304_03934	0.476732	2.14445	0.103448	0.985278	True	False	orf_A549_long	ORF	A549	long	96	CellProfiler	Different/Mostly Different
ccsbBroad304_03976	0.152422	0.596132	0.339069	0.469712	False	False	orf_A549_long	ORF	A549	long	96	CellProfiler	Different/Mostly Different
ccsbBroad304_04505	0.245444	1.0109	0.264465	0.577632	False	False	orf_A549_long	ORF	A549	long	96	CellProfiler	Different/Mostly Different
ccsbBroad304_04829	0.329618	1.50466	0.183027	0.737485	True	False	orf_A549_long	ORF	A549	long	96	CellProfiler	Different/Mostly Different
ccsbBroad304_04933	0.122229	0.623854	0.339069	0.469712	False	False	orf_A549_long	ORF	A549	long	96	CellProfiler	Different/Mostly Different
ccsbBroad304_05206	0.121617	0.567281	0.355205	0.449521	False	False	orf_A549_long	ORF	A549	long	96	CellProfiler	Different/Mostly Different
ccsbBroad304_05439	0.173316	0.79331	0.307701	0.511872	False	False	orf_A549_long	ORF	A549	long	96	CellProfiler	Different/Mostly Different
ccsbBroad304_05555	0.202607	0.851427	0.288801	0.539401	False	False	orf_A549_long	ORF	A549	long	96	CellProfiler	Different/Mostly Different
ccsbBroad304_05777	0.254025	1.16661	0.231962	0.634584	False	False	orf_A549_long	ORF	A549	long	96	CellProfiler	Different/Mostly Different
ccsbBroad304_05782	0.3153	1.37464	0.192935	0.714588	True	False	orf_A549_long	ORF	A549	long	96	CellProfiler	Different/Mostly Different
ccsbBroad304_05785	0.134748	0.699401	0.319683	0.495281	False	False	orf_A549_long	ORF	A549	long	96	CellProfiler	Different/Mostly Different
ccsbBroad304_05821	0.118783	0.598178	0.339069	0.469712	False	False	orf_A549_long	ORF	A549	long	96	CellProfiler	Different/Mostly Different
ccsbBroad304_05921	0.331722	1.45404	0.183027	0.737485	True	False	orf_A549_long	ORF	A549	long	96	CellProfiler	Different/Mostly Different
ccsbBroad304_05926	0.277529	1.18769	0.225775	0.646324	False	False	orf_A549_long	ORF	A549	long	96	CellProfiler	Different/Mostly Different
ccsbBroad304_06018	0.312615	1.39873	0.187894	0.726088	True	False	orf_A549_long	ORF	A549	long	96	CellProfiler	Different/Mostly Different
ccsbBroad304_06071	0.484325	2.08107	0.103448	0.985278	True	False	orf_A549_long	ORF	A549	long	96	CellProfiler	Different/Mostly Different
ccsbBroad304_06085	0.207302	0.716098	0.319683	0.495281	False	False	orf_A549_long	ORF	A549	long	96	CellProfiler	Different/Mostly Different
ccsbBroad304_06088	0.320584	1.46068	0.183027	0.737485	True	False	orf_A549_long	ORF	A549	long	96	CellProfiler	Different/Mostly Different
ccsbBroad304_06138	0.203284	0.922055	0.272144	0.565202	False	False	orf_A549_long	ORF	A549	long	96	CellProfiler	Different/Mostly Different
ccsbBroad304_06188	0.130539	0.634174	0.337866	0.471255	False	False	orf_A549_long	ORF	A549	long	96	CellProfiler	Different/Mostly Different
ccsbBroad304_06221	0.199753	0.918063	0.272144	0.565202	False	False	orf_A549_long	ORF	A549	long	96	CellProfiler	Different/Mostly Different
ccsbBroad304_06237	0.146778	0.708117	0.319683	0.495281	False	False	orf_A549_long	ORF	A549	long	96	CellProfiler	Different/Mostly Different
ccsbBroad304_06272	0.697222	3.3278	0.0125363	1.90183	True	True	orf_A549_long	ORF	A549	long	96	CellProfiler	Different/Mostly Different
ccsbBroad304_06343	0.0620233	0.215144	0.637213	0.195715	False	False	orf_A549_long	ORF	A549	long	96	CellProfiler	Different/Mostly Different
ccsbBroad304_06353	0.244472	1.0236	0.264465	0.577632	False	False	orf_A549_long	ORF	A549	long	96	CellProfiler	Different/Mostly Different
ccsbBroad304_06365	0.235152	1.01606	0.264465	0.577632	False	False	orf_A549_long	ORF	A549	long	96	CellProfiler	Different/Mostly Different
ccsbBroad304_06403	0.132508	0.59465	0.339069	0.469712	False	False	orf_A549_long	ORF	A549	long	96	CellProfiler	Different/Mostly Different
ccsbBroad304_06412	0.168919	0.724147	0.319683	0.495281	False	False	orf_A549_long	ORF	A549	long	96	CellProfiler	Different/Mostly Different
ccsbBroad304_06451	0.165128	0.668841	0.326449	0.486184	False	False	orf_A549_long	ORF	A549	long	96	CellProfiler	Different/Mostly Different
ccsbBroad304_06464	0.457116	2.01331	0.103448	0.985278	True	False	orf_A549_long	ORF	A549	long	96	CellProfiler	Different/Mostly Different
ccsbBroad304_06483	0.0824562	0.36563	0.495992	0.304525	False	False	orf_A549_long	ORF	A549	long	96	CellProfiler	Different/Mostly Different
ccsbBroad304_06588	0.214407	0.786573	0.307701	0.511872	False	False	orf_A549_long	ORF	A549	long	96	CellProfiler	Different/Mostly Different
ccsbBroad304_06701	0.322434	1.40067	0.187894	0.726088	True	False	orf_A549_long	ORF	A549	long	96	CellProfiler	Different/Mostly Different
ccsbBroad304_06754	0.151826	0.705738	0.319683	0.495281	False	False	orf_A549_long	ORF	A549	long	96	CellProfiler	Different/Mostly Different
ccsbBroad304_06755	0.117661	0.545379	0.369423	0.432476	False	False	orf_A549_long	ORF	A549	long	96	CellProfiler	Different/Mostly Different
ccsbBroad304_06811	0.113493	0.49523	0.397307	0.400874	False	False	orf_A549_long	ORF	A549	long	96	CellProfiler	Different/Mostly Different
ccsbBroad304_06874	0.0557371	0.158427	0.703131	0.152964	False	False	orf_A549_long	ORF	A549	long	96	CellProfiler	Different/Mostly Different
ccsbBroad304_06884	0.117672	0.543175	0.369423	0.432476	False	False	orf_A549_long	ORF	A549	long	96	CellProfiler	Different/Mostly Different
ccsbBroad304_06908	0.168111	0.720439	0.319683	0.495281	False	False	orf_A549_long	ORF	A549	long	96	CellProfiler	Different/Mostly Different
ccsbBroad304_07061	0.177036	0.82814	0.297091	0.52711	False	False	orf_A549_long	ORF	A549	long	96	CellProfiler	Different/Mostly Different
ccsbBroad304_07194	0.139808	0.700211	0.319683	0.495281	False	False	orf_A549_long	ORF	A549	long	96	CellProfiler	Different/Mostly Different
ccsbBroad304_07311	0.178905	0.880193	0.277404	0.556887	False	False	orf_A549_long	ORF	A549	long	96	CellProfiler	Different/Mostly Different
ccsbBroad304_07535	0.106834	0.512976	0.38667	0.41266	False	False	orf_A549_long	ORF	A549	long	96	CellProfiler	Different/Mostly Different
ccsbBroad304_07557	0.0598913	0.196105	0.648807	0.187885	False	False	orf_A549_long	ORF	A549	long	96	CellProfiler	Different/Mostly Different
ccsbBroad304_07795	0.325229	1.45024	0.183027	0.737485	True	False	orf_A549_long	ORF	A549	long	96	CellProfiler	Different/Mostly Different
ccsbBroad304_08590	0.264068	1.11239	0.243037	0.614328	False	False	orf_A549_long	ORF	A549	long	96	CellProfiler	Different/Mostly Different
ccsbBroad304_08873	0.383166	1.67227	0.14895	0.82696	True	False	orf_A549_long	ORF	A549	long	96	CellProfiler	Different/Mostly Different
ccsbBroad304_10688	0.0790232	0.3258	0.535134	0.271538	False	False	orf_A549_long	ORF	A549	long	96	CellProfiler	Different/Mostly Different
ccsbBroad304_10895	0.282262	1.1951	0.225775	0.646324	False	False	orf_A549_long	ORF	A549	long	96	CellProfiler	Different/Mostly Different
ccsbBroad304_10934	0.210093	0.972867	0.266931	0.573601	False	False	orf_A549_long	ORF	A549	long	96	CellProfiler	Different/Mostly Different
ccsbBroad304_11023	0.100569	0.494404	0.397307	0.400874	False	False	orf_A549_long	ORF	A549	long	96	CellProfiler	Different/Mostly Different
ccsbBroad304_11445	0.192218	0.844992	0.289402	0.538499	False	False	orf_A549_long	ORF	A549	long	96	CellProfiler	Different/Mostly Different
ccsbBroad304_11738	0.145359	0.535977	0.372592	0.428767	False	False	orf_A549_long	ORF	A549	long	96	CellProfiler	Different/Mostly Different
ccsbBroad304_14525	0.314574	1.4236	0.187894	0.726088	True	False	orf_A549_long	ORF	A549	long	96	CellProfiler	Different/Mostly Different
ccsbBroad304_14538	0.163776	0.670173	0.326449	0.486184	False	False	orf_A549_long	ORF	A549	long	96	CellProfiler	Different/Mostly Different
ccsbBroad304_14540	0.214154	0.938297	0.267877	0.572064	False	False	orf_A549_long	ORF	A549	long	96	CellProfiler	Different/Mostly Different
ccsbBroad304_14554	0.459575	1.91988	0.119632	0.922153	True	False	orf_A549_long	ORF	A549	long	96	CellProfiler	Different/Mostly Different
ccsbBroad304_14572	0.235543	1.08815	0.246431	0.608305	False	False	orf_A549_long	ORF	A549	long	96	CellProfiler	Different/Mostly Different
ccsbBroad304_14579	0.0853634	0.391255	0.477888	0.320673	False	False	orf_A549_long	ORF	A549	long	96	CellProfiler	Different/Mostly Different
ccsbBroad304_14597	0.0660723	0.247767	0.607747	0.216277	False	False	orf_A549_long	ORF	A549	long	96	CellProfiler	Different/Mostly Different
ccsbBroad304_14631	0.197122	0.937335	0.267877	0.572064	False	False	orf_A549_long	ORF	A549	long	96	CellProfiler	Different/Mostly Different
ccsbBroad304_14635	0.216973	1.03369	0.264388	0.577758	False	False	orf_A549_long	ORF	A549	long	96	CellProfiler	Different/Mostly Different
ccsbBroad304_14644	0.230309	0.902312	0.276331	0.558571	False	False	orf_A549_long	ORF	A549	long	96	CellProfiler	Different/Mostly Different
ccsbBroad304_14671	0.280254	1.12553	0.243037	0.614328	False	False	orf_A549_long	ORF	A549	long	96	CellProfiler	Different/Mostly Different
ccsbBroad304_14679	0.179096	0.791486	0.307701	0.511872	False	False	orf_A549_long	ORF	A549	long	96	CellProfiler	Different/Mostly Different
ccsbBroad304_14684	0.395401	1.66935	0.14895	0.82696	True	False	orf_A549_long	ORF	A549	long	96	CellProfiler	Different/Mostly Different
ccsbBroad304_14688	0.213839	0.958177	0.266931	0.573601	False	False	orf_A549_long	ORF	A549	long	96	CellProfiler	Different/Mostly Different
ccsbBroad304_14696	0.154902	0.739922	0.319683	0.495281	False	False	orf_A549_long	ORF	A549	long	96	CellProfiler	Different/Mostly Different
ccsbBroad304_14720	0.585218	2.56984	0.0538504	1.26881	True	False	orf_A549_long	ORF	A549	long	96	CellProfiler	Different/Mostly Different
ccsbBroad304_14724	0.250598	1.1514	0.235221	0.628523	False	False	orf_A549_long	ORF	A549	long	96	CellProfiler	Different/Mostly Different
ccsbBroad304_14741	0.152715	0.729633	0.319683	0.495281	False	False	orf_A549_long	ORF	A549	long	96	CellProfiler	Different/Mostly Different
ccsbBroad304_14762	0.052117	0.131472	0.738802	0.131472	False	False	orf_A549_long	ORF	A549	long	96	CellProfiler	Different/Mostly Different
ccsbBroad304_14770	0.176358	0.767103	0.313716	0.503463	False	False	orf_A549_long	ORF	A549	long	96	CellProfiler	Different/Mostly Different
ccsbBroad304_14827	0.117042	0.568497	0.355205	0.449521	False	False	orf_A549_long	ORF	A549	long	96	CellProfiler	Different/Mostly Different
ccsbBroad304_14931	1	5	0.00159998	2.79588	True	True	orf_A549_long	ORF	A549	long	96	CellProfiler	Different/Mostly Different
ccsbBroad304_14932	0.261641	1.05677	0.255261	0.593015	False	False	orf_A549_long	ORF	A549	long	96	CellProfiler	Different/Mostly Different
ccsbBroad304_14989	0.198635	0.944299	0.267877	0.572064	False	False	orf_A549_long	ORF	A549	long	96	CellProfiler	Different/Mostly Different
ccsbBroad304_16173	0.0668501	0.250391	0.607747	0.216277	False	False	orf_A549_long	ORF	A549	long	96	CellProfiler	Different/Mostly Different
ccsbBroad304_16175	0.141923	0.652408	0.331377	0.479678	False	False	orf_A549_long	ORF	A549	long	96	CellProfiler	Different/Mostly Different
ccsbBroad304_00008	0.156143	0.793557	0.265333	0.576208	False	False	orf_A549_short	ORF	A549	short	48	CellProfiler	Different/Mostly Different
ccsbBroad304_00023	0.958333	5	0.000533328	3.27301	True	True	orf_A549_short	ORF	A549	short	48	CellProfiler	Different/Mostly Different
ccsbBroad304_00037	0.255256	1.17195	0.20134	0.696069	False	False	orf_A549_short	ORF	A549	short	48	CellProfiler	Different/Mostly Different
ccsbBroad304_00049	0.498237	2.40755	0.056908	1.24483	True	False	orf_A549_short	ORF	A549	short	48	CellProfiler	Different/Mostly Different
ccsbBroad304_00055	0.110916	0.546037	0.36406	0.438828	False	False	orf_A549_short	ORF	A549	short	48	CellProfiler	Different/Mostly Different
ccsbBroad304_00129	0.104665	0.51427	0.382508	0.41736	False	False	orf_A549_short	ORF	A549	short	48	CellProfiler	Different/Mostly Different
ccsbBroad304_00142	0.150606	0.713172	0.298084	0.525661	False	False	orf_A549_short	ORF	A549	short	48	CellProfiler	Different/Mostly Different
ccsbBroad304_00150	0.0773386	0.326028	0.50688	0.295095	False	False	orf_A549_short	ORF	A549	short	48	CellProfiler	Different/Mostly Different
ccsbBroad304_00155	0.291937	1.29396	0.193601	0.713093	False	False	orf_A549_short	ORF	A549	short	48	CellProfiler	Different/Mostly Different
ccsbBroad304_00202	0.24285	1.09019	0.222401	0.652863	False	False	orf_A549_short	ORF	A549	short	48	CellProfiler	Different/Mostly Different
ccsbBroad304_00221	0.103541	0.500126	0.38612	0.413277	False	False	orf_A549_short	ORF	A549	short	48	CellProfiler	Different/Mostly Different
ccsbBroad304_00272	0.0862546	0.408864	0.439509	0.357032	False	False	orf_A549_short	ORF	A549	short	48	CellProfiler	Different/Mostly Different
ccsbBroad304_00277	0.655159	3.16425	0.0185212	1.73233	True	True	orf_A549_short	ORF	A549	short	48	CellProfiler	Different/Mostly Different
ccsbBroad304_00280	0.0579849	0.18098	0.659205	0.18098	False	False	orf_A549_short	ORF	A549	short	48	CellProfiler	Different/Mostly Different
ccsbBroad304_00304	0.451879	1.91074	0.115592	0.937072	True	False	orf_A549_short	ORF	A549	short	48	CellProfiler	Different/Mostly Different
ccsbBroad304_00305	0.284495	1.26172	0.197786	0.703804	False	False	orf_A549_short	ORF	A549	short	48	CellProfiler	Different/Mostly Different
ccsbBroad304_00326	0.307289	1.33778	0.184939	0.732972	True	False	orf_A549_short	ORF	A549	short	48	CellProfiler	Different/Mostly Different
ccsbBroad304_00331	0.253636	1.12178	0.215848	0.665852	False	False	orf_A549_short	ORF	A549	short	48	CellProfiler	Different/Mostly Different
ccsbBroad304_00371	0.0837014	0.382912	0.460092	0.337155	False	False	orf_A549_short	ORF	A549	short	48	CellProfiler	Different/Mostly Different
ccsbBroad304_00376	0.584921	2.67531	0.0375466	1.42543	True	True	orf_A549_short	ORF	A549	short	48	CellProfiler	Different/Mostly Different
ccsbBroad304_00396	0.0699384	0.283668	0.554233	0.256307	False	False	orf_A549_short	ORF	A549	short	48	CellProfiler	Different/Mostly Different
ccsbBroad304_00407	0.28161	1.18707	0.200008	0.698953	False	False	orf_A549_short	ORF	A549	short	48	CellProfiler	Different/Mostly Different
ccsbBroad304_00411	0.107381	0.490234	0.392023	0.406688	False	False	orf_A549_short	ORF	A549	short	48	CellProfiler	Different/Mostly Different
ccsbBroad304_00454	0.325951	1.44639	0.167775	0.775273	True	False	orf_A549_short	ORF	A549	short	48	CellProfiler	Different/Mostly Different
ccsbBroad304_00476	0.366303	1.58656	0.15362	0.813552	True	False	orf_A549_short	ORF	A549	short	48	CellProfiler	Different/Mostly Different
ccsbBroad304_00477	0.413295	1.67934	0.139934	0.854077	True	False	orf_A549_short	ORF	A549	short	48	CellProfiler	Different/Mostly Different
ccsbBroad304_00494	0.0595896	0.199786	0.643331	0.191565	False	False	orf_A549_short	ORF	A549	short	48	CellProfiler	Different/Mostly Different
ccsbBroad304_00504	0.0585966	0.186558	0.654885	0.183835	False	False	orf_A549_short	ORF	A549	short	48	CellProfiler	Different/Mostly Different
ccsbBroad304_00526	0.538492	2.31922	0.0613342	1.2123	True	False	orf_A549_short	ORF	A549	short	48	CellProfiler	Different/Mostly Different
ccsbBroad304_00555	0.114232	0.584859	0.346801	0.45992	False	False	orf_A549_short	ORF	A549	short	48	CellProfiler	Different/Mostly Different
ccsbBroad304_00576	0.120626	0.586755	0.346801	0.45992	False	False	orf_A549_short	ORF	A549	short	48	CellProfiler	Different/Mostly Different
ccsbBroad304_00607	0.175263	0.755268	0.281094	0.551148	False	False	orf_A549_short	ORF	A549	short	48	CellProfiler	Different/Mostly Different
ccsbBroad304_00681	0.288604	1.03588	0.228385	0.641333	False	False	orf_A549_short	ORF	A549	short	48	CellProfiler	Different/Mostly Different
ccsbBroad304_00691	0.202054	0.950436	0.231704	0.635067	False	False	orf_A549_short	ORF	A549	short	48	CellProfiler	Different/Mostly Different
ccsbBroad304_00733	0.213004	0.958241	0.231704	0.635067	False	False	orf_A549_short	ORF	A549	short	48	CellProfiler	Different/Mostly Different
ccsbBroad304_00799	0.296583	1.35253	0.184939	0.732972	True	False	orf_A549_short	ORF	A549	short	48	CellProfiler	Different/Mostly Different
ccsbBroad304_00805	0.216086	0.977938	0.231704	0.635067	False	False	orf_A549_short	ORF	A549	short	48	CellProfiler	Different/Mostly Different
ccsbBroad304_00811	0.162386	0.68692	0.304632	0.516224	False	False	orf_A549_short	ORF	A549	short	48	CellProfiler	Different/Mostly Different
ccsbBroad304_00843	0.102012	0.43395	0.426865	0.369709	False	False	orf_A549_short	ORF	A549	short	48	CellProfiler	Different/Mostly Different
ccsbBroad304_00894	0.110711	0.568884	0.353095	0.452109	False	False	orf_A549_short	ORF	A549	short	48	CellProfiler	Different/Mostly Different
ccsbBroad304_00900	0.311023	1.3421	0.184939	0.732972	True	False	orf_A549_short	ORF	A549	short	48	CellProfiler	Different/Mostly Different
ccsbBroad304_00902	0.223151	0.842087	0.252925	0.597009	False	False	orf_A549_short	ORF	A549	short	48	CellProfiler	Different/Mostly Different
ccsbBroad304_00904	0.421537	1.78919	0.131375	0.881488	True	False	orf_A549_short	ORF	A549	short	48	CellProfiler	Different/Mostly Different
ccsbBroad304_00954	0.160216	0.631143	0.32646	0.48617	False	False	orf_A549_short	ORF	A549	short	48	CellProfiler	Different/Mostly Different
ccsbBroad304_01020	0.110909	0.561899	0.353834	0.451201	False	False	orf_A549_short	ORF	A549	short	48	CellProfiler	Different/Mostly Different
ccsbBroad304_01121	0.35038	1.58631	0.15362	0.813552	True	False	orf_A549_short	ORF	A549	short	48	CellProfiler	Different/Mostly Different
ccsbBroad304_01122	0.448971	2.01266	0.103603	0.984628	True	False	orf_A549_short	ORF	A549	short	48	CellProfiler	Different/Mostly Different
ccsbBroad304_01144	0.222241	1.05743	0.226099	0.645701	False	False	orf_A549_short	ORF	A549	short	48	CellProfiler	Different/Mostly Different
ccsbBroad304_01161	0.209946	0.92245	0.232456	0.633659	False	False	orf_A549_short	ORF	A549	short	48	CellProfiler	Different/Mostly Different
ccsbBroad304_01213	0.167828	0.794733	0.265333	0.576208	False	False	orf_A549_short	ORF	A549	short	48	CellProfiler	Different/Mostly Different
ccsbBroad304_01216	0.118781	0.608757	0.336649	0.472823	False	False	orf_A549_short	ORF	A549	short	48	CellProfiler	Different/Mostly Different
ccsbBroad304_01230	0.0843285	0.350733	0.485366	0.31393	False	False	orf_A549_short	ORF	A549	short	48	CellProfiler	Different/Mostly Different
ccsbBroad304_01282	0.149039	0.744832	0.28508	0.545034	False	False	orf_A549_short	ORF	A549	short	48	CellProfiler	Different/Mostly Different
ccsbBroad304_01283	0.679762	3.1583	0.0185212	1.73233	True	True	orf_A549_short	ORF	A549	short	48	CellProfiler	Different/Mostly Different
ccsbBroad304_01287	0.198752	0.885049	0.239294	0.621069	False	False	orf_A549_short	ORF	A549	short	48	CellProfiler	Different/Mostly Different
ccsbBroad304_01334	0.381965	1.71139	0.139934	0.854077	True	False	orf_A549_short	ORF	A549	short	48	CellProfiler	Different/Mostly Different
ccsbBroad304_01340	0.169543	0.802874	0.265169	0.576478	False	False	orf_A549_short	ORF	A549	short	48	CellProfiler	Different/Mostly Different
ccsbBroad304_01396	0.0697859	0.261883	0.573398	0.241544	False	False	orf_A549_short	ORF	A549	short	48	CellProfiler	Different/Mostly Different
ccsbBroad304_01404	0.0914344	0.41904	0.437341	0.35918	False	False	orf_A549_short	ORF	A549	short	48	CellProfiler	Different/Mostly Different
ccsbBroad304_01492	0.299558	1.2494	0.197786	0.703804	False	False	orf_A549_short	ORF	A549	short	48	CellProfiler	Different/Mostly Different
ccsbBroad304_01602	0.252358	1.1904	0.200008	0.698953	False	False	orf_A549_short	ORF	A549	short	48	CellProfiler	Different/Mostly Different
ccsbBroad304_01649	0.807937	3.8975	0.00506472	2.29544	True	True	orf_A549_short	ORF	A549	short	48	CellProfiler	Different/Mostly Different
ccsbBroad304_01666	0.199134	0.9187	0.232456	0.633659	False	False	orf_A549_short	ORF	A549	short	48	CellProfiler	Different/Mostly Different
ccsbBroad304_01684	1	5	0.000533328	3.27301	True	True	orf_A549_short	ORF	A549	short	48	CellProfiler	Different/Mostly Different
ccsbBroad304_01690	0.166542	0.631953	0.32646	0.48617	False	False	orf_A549_short	ORF	A549	short	48	CellProfiler	Different/Mostly Different
ccsbBroad304_01760	0.0707177	0.28145	0.554233	0.256307	False	False	orf_A549_short	ORF	A549	short	48	CellProfiler	Different/Mostly Different
ccsbBroad304_01768	0.141823	0.641963	0.32646	0.48617	False	False	orf_A549_short	ORF	A549	short	48	CellProfiler	Different/Mostly Different
ccsbBroad304_01991	0.094151	0.439897	0.424133	0.372498	False	False	orf_A549_short	ORF	A549	short	48	CellProfiler	Different/Mostly Different
ccsbBroad304_02128	0.419027	1.91836	0.115592	0.937072	True	False	orf_A549_short	ORF	A549	short	48	CellProfiler	Different/Mostly Different
ccsbBroad304_02129	0.284715	1.22879	0.197786	0.703804	False	False	orf_A549_short	ORF	A549	short	48	CellProfiler	Different/Mostly Different
ccsbBroad304_02392	0.106783	0.517032	0.382508	0.41736	False	False	orf_A549_short	ORF	A549	short	48	CellProfiler	Different/Mostly Different
ccsbBroad304_02415	0.2991	1.31398	0.189389	0.722646	True	False	orf_A549_short	ORF	A549	short	48	CellProfiler	Different/Mostly Different
ccsbBroad304_02416	0.261163	1.09345	0.222401	0.652863	False	False	orf_A549_short	ORF	A549	short	48	CellProfiler	Different/Mostly Different
ccsbBroad304_02705	0.24018	1.07883	0.222401	0.652863	False	False	orf_A549_short	ORF	A549	short	48	CellProfiler	Different/Mostly Different
ccsbBroad304_02813	0.117441	0.588286	0.346801	0.45992	False	False	orf_A549_short	ORF	A549	short	48	CellProfiler	Different/Mostly Different
ccsbBroad304_02826	0.121031	0.629592	0.32646	0.48617	False	False	orf_A549_short	ORF	A549	short	48	CellProfiler	Different/Mostly Different
ccsbBroad304_03026	0.329464	1.48966	0.162128	0.790143	True	False	orf_A549_short	ORF	A549	short	48	CellProfiler	Different/Mostly Different
ccsbBroad304_03155	0.360515	1.54632	0.162128	0.790143	True	False	orf_A549_short	ORF	A549	short	48	CellProfiler	Different/Mostly Different
ccsbBroad304_03441	0.138706	0.611061	0.336649	0.472823	False	False	orf_A549_short	ORF	A549	short	48	CellProfiler	Different/Mostly Different
ccsbBroad304_03827	0.166326	0.830764	0.255481	0.592641	False	False	orf_A549_short	ORF	A549	short	48	CellProfiler	Different/Mostly Different
ccsbBroad304_03876	0.273988	1.1678	0.20134	0.696069	False	False	orf_A549_short	ORF	A549	short	48	CellProfiler	Different/Mostly Different
ccsbBroad304_03934	0.405763	1.77266	0.131375	0.881488	True	False	orf_A549_short	ORF	A549	short	48	CellProfiler	Different/Mostly Different
ccsbBroad304_03976	0.251416	1.15175	0.205119	0.687993	False	False	orf_A549_short	ORF	A549	short	48	CellProfiler	Different/Mostly Different
ccsbBroad304_04505	0.185766	0.911099	0.233565	0.631592	False	False	orf_A549_short	ORF	A549	short	48	CellProfiler	Different/Mostly Different
ccsbBroad304_04829	0.190101	0.930271	0.232456	0.633659	False	False	orf_A549_short	ORF	A549	short	48	CellProfiler	Different/Mostly Different
ccsbBroad304_04933	0.147333	0.703029	0.299226	0.524001	False	False	orf_A549_short	ORF	A549	short	48	CellProfiler	Different/Mostly Different
ccsbBroad304_05206	0.18494	0.828278	0.255481	0.592641	False	False	orf_A549_short	ORF	A549	short	48	CellProfiler	Different/Mostly Different
ccsbBroad304_05439	0.121423	0.570804	0.353095	0.452109	False	False	orf_A549_short	ORF	A549	short	48	CellProfiler	Different/Mostly Different
ccsbBroad304_05555	0.214582	0.975023	0.231704	0.635067	False	False	orf_A549_short	ORF	A549	short	48	CellProfiler	Different/Mostly Different
ccsbBroad304_05777	0.262039	1.18891	0.200008	0.698953	False	False	orf_A549_short	ORF	A549	short	48	CellProfiler	Different/Mostly Different
ccsbBroad304_05782	0.143704	0.730507	0.291751	0.534987	False	False	orf_A549_short	ORF	A549	short	48	CellProfiler	Different/Mostly Different
ccsbBroad304_05785	0.175201	0.702815	0.299226	0.524001	False	False	orf_A549_short	ORF	A549	short	48	CellProfiler	Different/Mostly Different
ccsbBroad304_05821	0.16276	0.81692	0.259461	0.585928	False	False	orf_A549_short	ORF	A549	short	48	CellProfiler	Different/Mostly Different
ccsbBroad304_05921	0.223821	1.03254	0.228385	0.641333	False	False	orf_A549_short	ORF	A549	short	48	CellProfiler	Different/Mostly Different
ccsbBroad304_05926	0.206747	0.965835	0.231704	0.635067	False	False	orf_A549_short	ORF	A549	short	48	CellProfiler	Different/Mostly Different
ccsbBroad304_06018	0.234396	1.0824	0.222401	0.652863	False	False	orf_A549_short	ORF	A549	short	48	CellProfiler	Different/Mostly Different
ccsbBroad304_06071	0.210676	0.999719	0.231704	0.635067	False	False	orf_A549_short	ORF	A549	short	48	CellProfiler	Different/Mostly Different
ccsbBroad304_06085	0.0964881	0.402124	0.443261	0.35334	False	False	orf_A549_short	ORF	A549	short	48	CellProfiler	Different/Mostly Different
ccsbBroad304_06088	0.281958	1.25755	0.197786	0.703804	False	False	orf_A549_short	ORF	A549	short	48	CellProfiler	Different/Mostly Different
ccsbBroad304_06138	0.512103	2.21075	0.070347	1.15275	True	False	orf_A549_short	ORF	A549	short	48	CellProfiler	Different/Mostly Different
ccsbBroad304_06188	0.199084	0.880706	0.239294	0.621069	False	False	orf_A549_short	ORF	A549	short	48	CellProfiler	Different/Mostly Different
ccsbBroad304_06221	0.113943	0.501435	0.38612	0.413277	False	False	orf_A549_short	ORF	A549	short	48	CellProfiler	Different/Mostly Different
ccsbBroad304_06237	0.0967588	0.459536	0.411387	0.38575	False	False	orf_A549_short	ORF	A549	short	48	CellProfiler	Different/Mostly Different
ccsbBroad304_06272	0.329204	1.4894	0.162128	0.790143	True	False	orf_A549_short	ORF	A549	short	48	CellProfiler	Different/Mostly Different
ccsbBroad304_06343	0.206059	0.947092	0.231704	0.635067	False	False	orf_A549_short	ORF	A549	short	48	CellProfiler	Different/Mostly Different
ccsbBroad304_06353	0.0595489	0.190647	0.652853	0.185184	False	False	orf_A549_short	ORF	A549	short	48	CellProfiler	Different/Mostly Different
ccsbBroad304_06365	0.182079	0.862846	0.245585	0.609798	False	False	orf_A549_short	ORF	A549	short	48	CellProfiler	Different/Mostly Different
ccsbBroad304_06403	0.0951785	0.462088	0.411387	0.38575	False	False	orf_A549_short	ORF	A549	short	48	CellProfiler	Different/Mostly Different
ccsbBroad304_06412	0.13911	0.679689	0.306905	0.512996	False	False	orf_A549_short	ORF	A549	short	48	CellProfiler	Different/Mostly Different
ccsbBroad304_06451	0.29616	1.23759	0.197786	0.703804	False	False	orf_A549_short	ORF	A549	short	48	CellProfiler	Different/Mostly Different
ccsbBroad304_06464	0.317374	1.43533	0.167775	0.775273	True	False	orf_A549_short	ORF	A549	short	48	CellProfiler	Different/Mostly Different
ccsbBroad304_06483	0.160949	0.77799	0.27221	0.565096	False	False	orf_A549_short	ORF	A549	short	48	CellProfiler	Different/Mostly Different
ccsbBroad304_06588	0.323284	1.4542	0.167775	0.775273	True	False	orf_A549_short	ORF	A549	short	48	CellProfiler	Different/Mostly Different
ccsbBroad304_06701	0.381038	1.79335	0.131375	0.881488	True	False	orf_A549_short	ORF	A549	short	48	CellProfiler	Different/Mostly Different
ccsbBroad304_06754	0.0644046	0.237737	0.593278	0.226742	False	False	orf_A549_short	ORF	A549	short	48	CellProfiler	Different/Mostly Different
ccsbBroad304_06755	0.259907	1.20329	0.200008	0.698953	False	False	orf_A549_short	ORF	A549	short	48	CellProfiler	Different/Mostly Different
ccsbBroad304_06811	0.0816226	0.360814	0.477477	0.321047	False	False	orf_A549_short	ORF	A549	short	48	CellProfiler	Different/Mostly Different
ccsbBroad304_06874	0.239909	0.979679	0.231704	0.635067	False	False	orf_A549_short	ORF	A549	short	48	CellProfiler	Different/Mostly Different
ccsbBroad304_06884	0.12355	0.566324	0.353095	0.452109	False	False	orf_A549_short	ORF	A549	short	48	CellProfiler	Different/Mostly Different
ccsbBroad304_06908	0.0815231	0.372921	0.467553	0.330169	False	False	orf_A549_short	ORF	A549	short	48	CellProfiler	Different/Mostly Different
ccsbBroad304_07061	0.195685	0.859675	0.245585	0.609798	False	False	orf_A549_short	ORF	A549	short	48	CellProfiler	Different/Mostly Different
ccsbBroad304_07194	0.371627	1.66026	0.139934	0.854077	True	False	orf_A549_short	ORF	A549	short	48	CellProfiler	Different/Mostly Different
ccsbBroad304_07311	0.0665992	0.246051	0.585783	0.232263	False	False	orf_A549_short	ORF	A549	short	48	CellProfiler	Different/Mostly Different
ccsbBroad304_07535	0.200406	0.920722	0.232456	0.633659	False	False	orf_A549_short	ORF	A549	short	48	CellProfiler	Different/Mostly Different
ccsbBroad304_07557	0.106048	0.508163	0.384917	0.414633	False	False	orf_A549_short	ORF	A549	short	48	CellProfiler	Different/Mostly Different
ccsbBroad304_07795	0.227946	0.901213	0.233565	0.631592	False	False	orf_A549_short	ORF	A549	short	48	CellProfiler	Different/Mostly Different
ccsbBroad304_08590	0.201022	0.974012	0.231704	0.635067	False	False	orf_A549_short	ORF	A549	short	48	CellProfiler	Different/Mostly Different
ccsbBroad304_08873	0.572246	2.73365	0.0369302	1.43262	True	True	orf_A549_short	ORF	A549	short	48	CellProfiler	Different/Mostly Different
ccsbBroad304_10688	0.092709	0.415542	0.437341	0.35918	False	False	orf_A549_short	ORF	A549	short	48	CellProfiler	Different/Mostly Different
ccsbBroad304_10895	0.323122	1.33503	0.184939	0.732972	True	False	orf_A549_short	ORF	A549	short	48	CellProfiler	Different/Mostly Different
ccsbBroad304_10934	0.125711	0.640551	0.32646	0.48617	False	False	orf_A549_short	ORF	A549	short	48	CellProfiler	Different/Mostly Different
ccsbBroad304_11023	0.405131	1.76339	0.131375	0.881488	True	False	orf_A549_short	ORF	A549	short	48	CellProfiler	Different/Mostly Different
ccsbBroad304_11445	0.0947593	0.462738	0.411387	0.38575	False	False	orf_A549_short	ORF	A549	short	48	CellProfiler	Different/Mostly Different
ccsbBroad304_11738	0.403935	1.67363	0.139934	0.854077	True	False	orf_A549_short	ORF	A549	short	48	CellProfiler	Different/Mostly Different
ccsbBroad304_14525	0.21025	1.02245	0.230213	0.637871	False	False	orf_A549_short	ORF	A549	short	48	CellProfiler	Different/Mostly Different
ccsbBroad304_14538	0.102118	0.44877	0.418612	0.378189	False	False	orf_A549_short	ORF	A549	short	48	CellProfiler	Different/Mostly Different
ccsbBroad304_14540	0.330163	1.50607	0.162128	0.790143	True	False	orf_A549_short	ORF	A549	short	48	CellProfiler	Different/Mostly Different
ccsbBroad304_14554	0.327324	1.48911	0.162128	0.790143	True	False	orf_A549_short	ORF	A549	short	48	CellProfiler	Different/Mostly Different
ccsbBroad304_14572	0.206458	0.963392	0.231704	0.635067	False	False	orf_A549_short	ORF	A549	short	48	CellProfiler	Different/Mostly Different
ccsbBroad304_14579	0.203814	0.901777	0.233565	0.631592	False	False	orf_A549_short	ORF	A549	short	48	CellProfiler	Different/Mostly Different
ccsbBroad304_14597	0.158495	0.66664	0.313391	0.503913	False	False	orf_A549_short	ORF	A549	short	48	CellProfiler	Different/Mostly Different
ccsbBroad304_14631	0.232183	0.982148	0.231704	0.635067	False	False	orf_A549_short	ORF	A549	short	48	CellProfiler	Different/Mostly Different
ccsbBroad304_14635	0.548671	2.44056	0.056908	1.24483	True	False	orf_A549_short	ORF	A549	short	48	CellProfiler	Different/Mostly Different
ccsbBroad304_14644	0.156047	0.698124	0.299649	0.523388	False	False	orf_A549_short	ORF	A549	short	48	CellProfiler	Different/Mostly Different
ccsbBroad304_14671	0.30914	1.35628	0.184939	0.732972	True	False	orf_A549_short	ORF	A549	short	48	CellProfiler	Different/Mostly Different
ccsbBroad304_14679	0.495565	2.30247	0.0613342	1.2123	True	False	orf_A549_short	ORF	A549	short	48	CellProfiler	Different/Mostly Different
ccsbBroad304_14684	0.274298	1.22668	0.197786	0.703804	False	False	orf_A549_short	ORF	A549	short	48	CellProfiler	Different/Mostly Different
ccsbBroad304_14688	0.220334	1.04567	0.228385	0.641333	False	False	orf_A549_short	ORF	A549	short	48	CellProfiler	Different/Mostly Different
ccsbBroad304_14696	0.108909	0.539562	0.366595	0.435813	False	False	orf_A549_short	ORF	A549	short	48	CellProfiler	Different/Mostly Different
ccsbBroad304_14720	0.640278	3.0705	0.0194322	1.71148	True	True	orf_A549_short	ORF	A549	short	48	CellProfiler	Different/Mostly Different
ccsbBroad304_14724	0.205208	0.92513	0.232456	0.633659	False	False	orf_A549_short	ORF	A549	short	48	CellProfiler	Different/Mostly Different
ccsbBroad304_14741	0.14093	0.712748	0.298084	0.525661	False	False	orf_A549_short	ORF	A549	short	48	CellProfiler	Different/Mostly Different
ccsbBroad304_14762	0.0676117	0.260972	0.573398	0.241544	False	False	orf_A549_short	ORF	A549	short	48	CellProfiler	Different/Mostly Different
ccsbBroad304_14770	0.153605	0.761846	0.279666	0.553361	False	False	orf_A549_short	ORF	A549	short	48	CellProfiler	Different/Mostly Different
ccsbBroad304_14827	0.207883	1.01354	0.231473	0.635499	False	False	orf_A549_short	ORF	A549	short	48	CellProfiler	Different/Mostly Different
ccsbBroad304_14931	1	5	0.000533328	3.27301	True	True	orf_A549_short	ORF	A549	short	48	CellProfiler	Different/Mostly Different
ccsbBroad304_14932	0.08116	0.340554	0.493519	0.306696	False	False	orf_A549_short	ORF	A549	short	48	CellProfiler	Different/Mostly Different
ccsbBroad304_14989	0.231927	1.06764	0.224467	0.648848	False	False	orf_A549_short	ORF	A549	short	48	CellProfiler	Different/Mostly Different
ccsbBroad304_16173	0.0913791	0.414081	0.437341	0.35918	False	False	orf_A549_short	ORF	A549	short	48	CellProfiler	Different/Mostly Different
ccsbBroad304_16175	0.0669151	0.257177	0.574675	0.240578	False	False	orf_A549_short	ORF	A549	short	48	CellProfiler	Different/Mostly Different
BRD-A00827783-001-24-6	0.27908	1.2413	0.0595113	1.2254	False	False	compound_A549_long	Compound	A549	long	48	CellProfiler	Same/Mostly Same
BRD-A01078468-001-14-8	0.723611	3.41649	0.000589359	3.22962	True	True	compound_A549_long	Compound	A549	long	48	CellProfiler	Same/Mostly Same
BRD-A07207424-001-14-0	0.393254	1.8433	0.0158468	1.80006	True	True	compound_A549_long	Compound	A549	long	48	CellProfiler	Same/Mostly Same
BRD-A08187463-001-12-9	0.729167	3.45665	0.000551147	3.25873	True	True	compound_A549_long	Compound	A549	long	48	CellProfiler	Same/Mostly Same
BRD-A09722536-002-18-0	0.591667	2.70737	0.00260989	2.58338	True	True	compound_A549_long	Compound	A549	long	48	CellProfiler	Same/Mostly Same
BRD-A10188456-001-04-9	1	5	2.12498e-05	4.67265	True	True	compound_A549_long	Compound	A549	long	48	CellProfiler	Same/Mostly Same
BRD-A10739734-003-09-8	0.206261	1.02439	0.0954757	1.02011	False	False	compound_A549_long	Compound	A549	long	48	CellProfiler	Same/Mostly Same
BRD-A15397381-001-02-5	0.258728	1.26618	0.0565812	1.24733	False	False	compound_A549_long	Compound	A549	long	48	CellProfiler	Same/Mostly Same
BRD-A18763547-300-06-3	1	5	2.12498e-05	4.67265	True	True	compound_A549_long	Compound	A549	long	48	CellProfiler	Same/Mostly Same
BRD-A18992208-003-02-7	0.9375	4.68619	4.06634e-05	4.3908	True	True	compound_A549_long	Compound	A549	long	48	CellProfiler	Same/Mostly Same
BRD-A20697603-001-07-2	1	5	2.12498e-05	4.67265	True	True	compound_A549_long	Compound	A549	long	48	CellProfiler	Same/Mostly Same
BRD-A22032524-074-09-9	1	5	2.12498e-05	4.67265	True	True	compound_A549_long	Compound	A549	long	48	CellProfiler	Same/Mostly Same
BRD-A22713669-001-04-3	0.8625	4.23722	0.000104862	3.97938	True	True	compound_A549_long	Compound	A549	long	48	CellProfiler	Same/Mostly Same
BRD-A23124853-001-01-4	1	5	2.12498e-05	4.67265	True	True	compound_A549_long	Compound	A549	long	48	CellProfiler	Same/Mostly Same
BRD-A24122750-001-03-7	0.278408	1.20313	0.0643242	1.19163	False	False	compound_A549_long	Compound	A549	long	48	CellProfiler	Same/Mostly Same
BRD-A25569250-001-03-3	1	5	2.12498e-05	4.67265	True	True	compound_A549_long	Compound	A549	long	48	CellProfiler	Same/Mostly Same
BRD-A30815329-001-12-1	0.882937	4.35884	8.16657e-05	4.08796	True	True	compound_A549_long	Compound	A549	long	48	CellProfiler	Same/Mostly Same
BRD-A31564021-001-02-6	0.483437	2.18163	0.00780674	2.10753	True	True	compound_A549_long	Compound	A549	long	48	CellProfiler	Same/Mostly Same
BRD-A36217750-001-16-3	0.459028	2.08235	0.00962527	2.01659	True	True	compound_A549_long	Compound	A549	long	48	CellProfiler	Same/Mostly Same
BRD-A37704979-001-12-3	1	5	2.12498e-05	4.67265	True	True	compound_A549_long	Compound	A549	long	48	CellProfiler	Same/Mostly Same
BRD-A43005764-003-01-5	1	5	2.12498e-05	4.67265	True	True	compound_A549_long	Compound	A549	long	48	CellProfiler	Same/Mostly Same
BRD-A48180038-003-24-3	0.68125	3.23786	0.000871688	3.05964	True	True	compound_A549_long	Compound	A549	long	48	CellProfiler	Same/Mostly Same
BRD-A51831848-001-01-7	0.439881	1.92102	0.0134937	1.86987	True	True	compound_A549_long	Compound	A549	long	48	CellProfiler	Same/Mostly Same
BRD-A54139254-001-09-2	0.719444	3.43376	0.000572134	3.2425	True	True	compound_A549_long	Compound	A549	long	48	CellProfiler	Same/Mostly Same
BRD-A58048407-001-20-4	0.541542	2.53707	0.00378081	2.42242	True	True	compound_A549_long	Compound	A549	long	48	CellProfiler	Same/Mostly Same
BRD-A63310107-001-04-8	0.930556	4.60224	4.87061e-05	4.31242	True	True	compound_A549_long	Compound	A549	long	48	CellProfiler	Same/Mostly Same
BRD-A63444178-001-01-5	0.445804	2.02086	0.0109233	1.96165	True	True	compound_A549_long	Compound	A549	long	48	CellProfiler	Same/Mostly Same
BRD-A64173453-015-03-1	0.211521	0.943396	0.114294	0.941975	False	False	compound_A549_long	Compound	A549	long	48	CellProfiler	Same/Mostly Same
BRD-A65597028-003-08-1	0.889881	4.38182	7.79325e-05	4.10828	True	True	compound_A549_long	Compound	A549	long	48	CellProfiler	Same/Mostly Same
BRD-A69636825-003-04-7	1	5	2.12498e-05	4.67265	True	True	compound_A549_long	Compound	A549	long	48	CellProfiler	Same/Mostly Same
BRD-A69651145-003-11-4	0.41081	1.86709	0.015111	1.82071	True	True	compound_A549_long	Compound	A549	long	48	CellProfiler	Same/Mostly Same
BRD-A72351335-001-04-5	1	5	2.12498e-05	4.67265	True	True	compound_A549_long	Compound	A549	long	48	CellProfiler	Same/Mostly Same
BRD-A72483914-001-03-7	0.312511	1.47037	0.03635	1.4395	True	True	compound_A549_long	Compound	A549	long	48	CellProfiler	Same/Mostly Same
BRD-A72767275-003-01-6	0.499603	2.23866	0.00698137	2.15606	True	True	compound_A549_long	Compound	A549	long	48	CellProfiler	Same/Mostly Same
BRD-A74391928-051-03-9	1	5	2.12498e-05	4.67265	True	True	compound_A549_long	Compound	A549	long	48	CellProfiler	Same/Mostly Same
BRD-A82396632-008-30-8	0.793651	3.82279	0.000254244	3.59475	True	True	compound_A549_long	Compound	A549	long	48	CellProfiler	Same/Mostly Same
BRD-A83029242-001-06-1	0.509722	2.29591	0.00619255	2.20813	True	True	compound_A549_long	Compound	A549	long	48	CellProfiler	Same/Mostly Same
BRD-A84687895-001-03-2	0.827778	4.0443	0.000157901	3.80162	True	True	compound_A549_long	Compound	A549	long	48	CellProfiler	Same/Mostly Same
BRD-A85242401-001-11-5	0.517659	2.3253	0.00588144	2.23052	True	True	compound_A549_long	Compound	A549	long	48	CellProfiler	Same/Mostly Same
BRD-A86665761-001-01-1	0.918056	4.52288	5.70181e-05	4.24399	True	True	compound_A549_long	Compound	A549	long	48	CellProfiler	Same/Mostly Same
BRD-A89164055-001-03-3	0.549786	2.433	0.00476363	2.32206	True	True	compound_A549_long	Compound	A549	long	48	CellProfiler	Same/Mostly Same
BRD-A91008255-003-24-8	1	5	2.12498e-05	4.67265	True	True	compound_A549_long	Compound	A549	long	48	CellProfiler	Same/Mostly Same
BRD-A91822151-001-05-0	0.638095	3.04611	0.00128587	2.8908	True	True	compound_A549_long	Compound	A549	long	48	CellProfiler	Same/Mostly Same
BRD-A93477898-001-04-2	0.502778	2.23026	0.00708966	2.14937	True	True	compound_A549_long	Compound	A549	long	48	CellProfiler	Same/Mostly Same
BRD-A99888680-001-05-3	0.509537	2.42778	0.00478128	2.32046	True	True	compound_A549_long	Compound	A549	long	48	CellProfiler	Same/Mostly Same
BRD-K00259736-001-16-4	1	5	2.12498e-05	4.67265	True	True	compound_A549_long	Compound	A549	long	48	CellProfiler	Same/Mostly Same
BRD-K01666412-001-02-0	0.396683	1.78405	0.0180977	1.74238	True	True	compound_A549_long	Compound	A549	long	48	CellProfiler	Same/Mostly Same
BRD-K01824976-300-02-9	1	5	2.12498e-05	4.67265	True	True	compound_A549_long	Compound	A549	long	48	CellProfiler	Same/Mostly Same
BRD-K01825589-310-02-9	0.254217	1.17804	0.0679218	1.16799	False	False	compound_A549_long	Compound	A549	long	48	CellProfiler	Same/Mostly Same
BRD-K01825660-322-01-9	0.332393	1.43568	0.0389627	1.40935	True	True	compound_A549_long	Compound	A549	long	48	CellProfiler	Same/Mostly Same
BRD-K01825690-065-01-9	0.801389	3.86769	0.000231832	3.63483	True	True	compound_A549_long	Compound	A549	long	48	CellProfiler	Same/Mostly Same
BRD-K01826724-003-07-9	0.455805	2.05328	0.0102141	1.9908	True	True	compound_A549_long	Compound	A549	long	48	CellProfiler	Same/Mostly Same
BRD-K02490038-236-03-8	0.275862	1.34209	0.0476708	1.32175	True	True	compound_A549_long	Compound	A549	long	48	CellProfiler	Same/Mostly Same
BRD-K02554563-001-01-6	0.979167	4.88072	2.66698e-05	4.57398	True	True	compound_A549_long	Compound	A549	long	48	CellProfiler	Same/Mostly Same
BRD-K03109492-001-02-2	1	5	2.12498e-05	4.67265	True	True	compound_A549_long	Compound	A549	long	48	CellProfiler	Same/Mostly Same
BRD-K03155172-001-03-0	0.451957	2.20478	0.0074303	2.12899	True	True	compound_A549_long	Compound	A549	long	48	CellProfiler	Same/Mostly Same
BRD-K03406345-001-21-1	1	5	2.12498e-05	4.67265	True	True	compound_A549_long	Compound	A549	long	48	CellProfiler	Same/Mostly Same
BRD-K03601870-001-01-2	1	5	2.12498e-05	4.67265	True	True	compound_A549_long	Compound	A549	long	48	CellProfiler	Same/Mostly Same
BRD-K04210847-001-21-9	0.979167	4.88072	2.66698e-05	4.57398	True	True	compound_A549_long	Compound	A549	long	48	CellProfiler	Same/Mostly Same
BRD-K05531427-001-01-7	1	5	2.12498e-05	4.67265	True	True	compound_A549_long	Compound	A549	long	48	CellProfiler	Same/Mostly Same
BRD-K05878375-236-05-7	0.925	4.5867	4.98452e-05	4.30238	True	True	compound_A549_long	Compound	A549	long	48	CellProfiler	Same/Mostly Same
BRD-K06426971-001-02-7	1	5	2.12498e-05	4.67265	True	True	compound_A549_long	Compound	A549	long	48	CellProfiler	Same/Mostly Same
BRD-K06674495-334-04-0	1	5	2.12498e-05	4.67265	True	True	compound_A549_long	Compound	A549	long	48	CellProfiler	Same/Mostly Same
BRD-K06890060-001-09-1	0.386598	1.75846	0.0191274	1.71834	True	True	compound_A549_long	Compound	A549	long	48	CellProfiler	Same/Mostly Same
BRD-K07442505-001-03-6	0.75	3.58656	0.000415076	3.38187	True	True	compound_A549_long	Compound	A549	long	48	CellProfiler	Same/Mostly Same
BRD-K07762753-001-05-1	1	5	2.12498e-05	4.67265	True	True	compound_A549_long	Compound	A549	long	48	CellProfiler	Same/Mostly Same
BRD-K07881437-001-03-8	1	5	2.12498e-05	4.67265	True	True	compound_A549_long	Compound	A549	long	48	CellProfiler	Same/Mostly Same
BRD-K08893438-001-06-4	0.450878	1.96409	0.0123101	1.90974	True	True	compound_A549_long	Compound	A549	long	48	CellProfiler	Same/Mostly Same
BRD-K08953028-001-09-6	1	5	2.12498e-05	4.67265	True	True	compound_A549_long	Compound	A549	long	48	CellProfiler	Same/Mostly Same
BRD-K09143580-001-01-0	1	5	2.12498e-05	4.67265	True	True	compound_A549_long	Compound	A549	long	48	CellProfiler	Same/Mostly Same
BRD-K09295674-001-09-8	1	5	2.12498e-05	4.67265	True	True	compound_A549_long	Compound	A549	long	48	CellProfiler	Same/Mostly Same
BRD-K09338665-001-08-9	0.446131	2.05802	0.0101413	1.99391	True	True	compound_A549_long	Compound	A549	long	48	CellProfiler	Same/Mostly Same
BRD-K09787262-001-02-7	0.575123	2.67348	0.00280949	2.55137	True	True	compound_A549_long	Compound	A549	long	48	CellProfiler	Same/Mostly Same
BRD-K10670311-001-17-1	0.8625	4.24256	0.000104197	3.98214	True	True	compound_A549_long	Compound	A549	long	48	CellProfiler	Same/Mostly Same
BRD-K10843433-001-23-5	0.707449	3.40167	0.00060677	3.21698	True	True	compound_A549_long	Compound	A549	long	48	CellProfiler	Same/Mostly Same
BRD-K11558771-001-13-9	1	5	2.12498e-05	4.67265	True	True	compound_A549_long	Compound	A549	long	48	CellProfiler	Same/Mostly Same
BRD-K11796549-001-05-2	0.579146	2.78073	0.00225323	2.6472	True	True	compound_A549_long	Compound	A549	long	48	CellProfiler	Same/Mostly Same
BRD-K12102668-001-25-5	0.452282	1.96631	0.0122931	1.91034	True	True	compound_A549_long	Compound	A549	long	48	CellProfiler	Same/Mostly Same
BRD-K12502280-001-11-4	1	5	2.12498e-05	4.67265	True	True	compound_A549_long	Compound	A549	long	48	CellProfiler	Same/Mostly Same
BRD-K13094524-001-04-2	1	5	2.12498e-05	4.67265	True	True	compound_A549_long	Compound	A549	long	48	CellProfiler	Same/Mostly Same
BRD-K13533483-001-16-2	1	5	2.12498e-05	4.67265	True	True	compound_A549_long	Compound	A549	long	48	CellProfiler	Same/Mostly Same
BRD-K14560436-001-01-4	1	5	2.12498e-05	4.67265	True	True	compound_A549_long	Compound	A549	long	48	CellProfiler	Same/Mostly Same
BRD-K14681867-001-01-6	0.722222	3.33233	0.000704758	3.15196	True	True	compound_A549_long	Compound	A549	long	48	CellProfiler	Same/Mostly Same
BRD-K15179513-001-04-2	1	5	2.12498e-05	4.67265	True	True	compound_A549_long	Compound	A549	long	48	CellProfiler	Same/Mostly Same
BRD-K15502390-001-20-9	0.497222	2.26785	0.00655346	2.18353	True	True	compound_A549_long	Compound	A549	long	48	CellProfiler	Same/Mostly Same
BRD-K15819326-001-01-6	1	5	2.12498e-05	4.67265	True	True	compound_A549_long	Compound	A549	long	48	CellProfiler	Same/Mostly Same
BRD-K16444452-001-09-1	0.758333	3.5976	0.00040679	3.39063	True	True	compound_A549_long	Compound	A549	long	48	CellProfiler	Same/Mostly Same
BRD-K16472653-001-01-6	0.979167	4.88072	2.66698e-05	4.57398	True	True	compound_A549_long	Compound	A549	long	48	CellProfiler	Same/Mostly Same
BRD-K16542329-001-16-8	0.829167	4.06781	0.000150438	3.82264	True	True	compound_A549_long	Compound	A549	long	48	CellProfiler	Same/Mostly Same
BRD-K16730910-001-07-3	1	5	2.12498e-05	4.67265	True	True	compound_A549_long	Compound	A549	long	48	CellProfiler	Same/Mostly Same
BRD-K16761703-001-03-8	1	5	2.12498e-05	4.67265	True	True	compound_A549_long	Compound	A549	long	48	CellProfiler	Same/Mostly Same
BRD-K16803204-001-01-6	1	5	2.12498e-05	4.67265	True	True	compound_A549_long	Compound	A549	long	48	CellProfiler	Same/Mostly Same
BRD-K16810791-001-01-0	1	5	2.12498e-05	4.67265	True	True	compound_A549_long	Compound	A549	long	48	CellProfiler	Same/Mostly Same
BRD-K17849083-001-32-9	0.851389	4.1371	0.000128997	3.88942	True	True	compound_A549_long	Compound	A549	long	48	CellProfiler	Same/Mostly Same
BRD-K18131774-001-18-4	0.665972	3.15035	0.00103568	2.98478	True	True	compound_A549_long	Compound	A549	long	48	CellProfiler	Same/Mostly Same
BRD-K18289362-001-02-2	0.494709	2.40601	0.00496475	2.3041	True	True	compound_A549_long	Compound	A549	long	48	CellProfiler	Same/Mostly Same
BRD-K18895904-001-16-1	0.807937	3.85672	0.000236443	3.62627	True	True	compound_A549_long	Compound	A549	long	48	CellProfiler	Same/Mostly Same
BRD-K19227686-001-18-6	0.280886	1.25471	0.0578983	1.23733	False	False	compound_A549_long	Compound	A549	long	48	CellProfiler	Same/Mostly Same
BRD-K19333160-001-01-3	1	5	2.12498e-05	4.67265	True	True	compound_A549_long	Compound	A549	long	48	CellProfiler	Same/Mostly Same
BRD-K19477839-001-07-6	0.62386	3.00134	0.0014123	2.85007	True	True	compound_A549_long	Compound	A549	long	48	CellProfiler	Same/Mostly Same
BRD-K19975102-001-01-2	1	5	2.12498e-05	4.67265	True	True	compound_A549_long	Compound	A549	long	48	CellProfiler	Same/Mostly Same
BRD-K20093108-001-02-3	0.488158	2.31196	0.00601601	2.22069	True	True	compound_A549_long	Compound	A549	long	48	CellProfiler	Same/Mostly Same
BRD-K20897876-001-11-8	0.212225	1.04664	0.0910069	1.04093	False	False	compound_A549_long	Compound	A549	long	48	CellProfiler	Same/Mostly Same
BRD-K20986415-001-02-6	1	5	2.12498e-05	4.67265	True	True	compound_A549_long	Compound	A549	long	48	CellProfiler	Same/Mostly Same
BRD-K21528677-001-04-4	1	5	2.12498e-05	4.67265	True	True	compound_A549_long	Compound	A549	long	48	CellProfiler	Same/Mostly Same
BRD-K21728777-001-02-3	1	5	2.12498e-05	4.67265	True	True	compound_A549_long	Compound	A549	long	48	CellProfiler	Same/Mostly Same
BRD-K22134346-001-22-3	0.861111	4.25342	0.000102231	3.99042	True	True	compound_A549_long	Compound	A549	long	48	CellProfiler	Same/Mostly Same
BRD-K22149900-001-06-2	1	5	2.12498e-05	4.67265	True	True	compound_A549_long	Compound	A549	long	48	CellProfiler	Same/Mostly Same
BRD-K22482860-001-20-6	0.461111	2.02177	0.0109233	1.96165	True	True	compound_A549_long	Compound	A549	long	48	CellProfiler	Same/Mostly Same
BRD-K23363278-001-02-1	1	5	2.12498e-05	4.67265	True	True	compound_A549_long	Compound	A549	long	48	CellProfiler	Same/Mostly Same
BRD-K23913458-001-20-7	0.362996	1.67211	0.023169	1.63509	True	True	compound_A549_long	Compound	A549	long	48	CellProfiler	Same/Mostly Same
BRD-K24282351-001-01-4	0.531755	2.31364	0.00601601	2.22069	True	True	compound_A549_long	Compound	A549	long	48	CellProfiler	Same/Mostly Same
BRD-K24283677-001-01-9	0.347944	1.61317	0.0264426	1.5777	True	True	compound_A549_long	Compound	A549	long	48	CellProfiler	Same/Mostly Same
BRD-K24616672-003-20-1	0.632143	2.96868	0.00151558	2.81942	True	True	compound_A549_long	Compound	A549	long	48	CellProfiler	Same/Mostly Same
BRD-K24696047-001-02-3	1	5	2.12498e-05	4.67265	True	True	compound_A549_long	Compound	A549	long	48	CellProfiler	Same/Mostly Same
BRD-K25243230-001-01-2	0.266564	1.2267	0.0613376	1.21227	False	False	compound_A549_long	Compound	A549	long	48	CellProfiler	Same/Mostly Same
BRD-K25244359-066-02-6	1	5	2.12498e-05	4.67265	True	True	compound_A549_long	Compound	A549	long	48	CellProfiler	Same/Mostly Same
BRD-K25311561-001-10-7	1	5	2.12498e-05	4.67265	True	True	compound_A549_long	Compound	A549	long	48	CellProfiler	Same/Mostly Same
BRD-K25412176-001-01-9	1	5	2.12498e-05	4.67265	True	True	compound_A549_long	Compound	A549	long	48	CellProfiler	Same/Mostly Same
BRD-K26439554-001-01-3	0.542659	2.43121	0.00476363	2.32206	True	True	compound_A549_long	Compound	A549	long	48	CellProfiler	Same/Mostly Same
BRD-K26514105-001-01-7	0.309063	1.45094	0.0377489	1.4231	True	True	compound_A549_long	Compound	A549	long	48	CellProfiler	Same/Mostly Same
BRD-K26521938-001-07-2	0.45107	2.08663	0.00956729	2.01921	True	True	compound_A549_long	Compound	A549	long	48	CellProfiler	Same/Mostly Same
BRD-K26970495-001-02-7	1	5	2.12498e-05	4.67265	True	True	compound_A549_long	Compound	A549	long	48	CellProfiler	Same/Mostly Same
BRD-K26989966-001-04-3	1	5	2.12498e-05	4.67265	True	True	compound_A549_long	Compound	A549	long	48	CellProfiler	Same/Mostly Same
BRD-K27539181-001-08-5	0.909722	4.45242	6.66477e-05	4.17622	True	True	compound_A549_long	Compound	A549	long	48	CellProfiler	Same/Mostly Same
BRD-K28132190-001-02-0	1	5	2.12498e-05	4.67265	True	True	compound_A549_long	Compound	A549	long	48	CellProfiler	Same/Mostly Same
BRD-K29151923-001-01-5	0.250108	1.17254	0.068559	1.16394	False	False	compound_A549_long	Compound	A549	long	48	CellProfiler	Same/Mostly Same
BRD-K29322660-001-01-9	0.582143	2.62702	0.00311326	2.50678	True	True	compound_A549_long	Compound	A549	long	48	CellProfiler	Same/Mostly Same
BRD-K29530284-001-06-2	0.32977	1.55427	0.0301761	1.52034	True	True	compound_A549_long	Compound	A549	long	48	CellProfiler	Same/Mostly Same
BRD-K29791386-001-01-8	0.267672	1.12881	0.0755686	1.12166	False	False	compound_A549_long	Compound	A549	long	48	CellProfiler	Same/Mostly Same
BRD-K29895144-001-01-0	1	5	2.12498e-05	4.67265	True	True	compound_A549_long	Compound	A549	long	48	CellProfiler	Same/Mostly Same
BRD-K30177383-001-01-0	0.249929	1.20943	0.0636115	1.19646	False	False	compound_A549_long	Compound	A549	long	48	CellProfiler	Same/Mostly Same
BRD-K31170746-001-01-6	0.619048	2.85695	0.00192479	2.71562	True	True	compound_A549_long	Compound	A549	long	48	CellProfiler	Same/Mostly Same
BRD-K31476763-001-01-5	0.731151	3.44461	0.000560865	3.25114	True	True	compound_A549_long	Compound	A549	long	48	CellProfiler	Same/Mostly Same
BRD-K32292990-001-03-6	0.729663	3.34382	0.000689766	3.1613	True	True	compound_A549_long	Compound	A549	long	48	CellProfiler	Same/Mostly Same
BRD-K32730239-001-01-0	1	5	2.12498e-05	4.67265	True	True	compound_A549_long	Compound	A549	long	48	CellProfiler	Same/Mostly Same
BRD-K32821942-001-22-1	0.958333	4.76144	3.46407e-05	4.46041	True	True	compound_A549_long	Compound	A549	long	48	CellProfiler	Same/Mostly Same
BRD-K33882852-003-02-8	0.992985	5	2.12498e-05	4.67265	True	True	compound_A549_long	Compound	A549	long	48	CellProfiler	Same/Mostly Same
BRD-K34581968-001-05-3	1	5	2.12498e-05	4.67265	True	True	compound_A549_long	Compound	A549	long	48	CellProfiler	Same/Mostly Same
BRD-K35498378-001-06-1	0.5875	2.76383	0.00233227	2.63222	True	True	compound_A549_long	Compound	A549	long	48	CellProfiler	Same/Mostly Same
BRD-K36016295-001-05-2	1	5	2.12498e-05	4.67265	True	True	compound_A549_long	Compound	A549	long	48	CellProfiler	Same/Mostly Same
BRD-K36055864-001-20-0	1	5	2.12498e-05	4.67265	True	True	compound_A549_long	Compound	A549	long	48	CellProfiler	Same/Mostly Same
BRD-K36461289-001-05-8	0.724802	3.45343	0.0005524	3.25775	True	True	compound_A549_long	Compound	A549	long	48	CellProfiler	Same/Mostly Same
BRD-K36574127-001-01-3	0.809325	3.92859	0.000204938	3.68838	True	True	compound_A549_long	Compound	A549	long	48	CellProfiler	Same/Mostly Same
BRD-K36660044-001-24-2	0.500307	2.27376	0.00649062	2.18771	True	True	compound_A549_long	Compound	A549	long	48	CellProfiler	Same/Mostly Same
BRD-K36740062-001-06-6	1	5	2.12498e-05	4.67265	True	True	compound_A549_long	Compound	A549	long	48	CellProfiler	Same/Mostly Same
BRD-K36927236-001-36-7	0.766667	3.72108	0.000316099	3.50018	True	True	compound_A549_long	Compound	A549	long	48	CellProfiler	Same/Mostly Same
BRD-K37355418-236-01-6	0.861111	4.21937	0.000108619	3.9641	True	True	compound_A549_long	Compound	A549	long	48	CellProfiler	Same/Mostly Same
BRD-K37385792-003-02-1	1	5	2.12498e-05	4.67265	True	True	compound_A549_long	Compound	A549	long	48	CellProfiler	Same/Mostly Same
BRD-K37602296-001-01-6	0.684325	3.18067	0.000970486	3.01301	True	True	compound_A549_long	Compound	A549	long	48	CellProfiler	Same/Mostly Same
BRD-K37764012-001-03-3	0.435809	2.52391	0.0038806	2.4111	True	True	compound_A549_long	Compound	A549	long	48	CellProfiler	Same/Mostly Same
BRD-K37864785-001-01-0	0.966667	4.82526	3.01034e-05	4.52138	True	True	compound_A549_long	Compound	A549	long	48	CellProfiler	Same/Mostly Same
BRD-K38272302-001-02-7	1	5	2.12498e-05	4.67265	True	True	compound_A549_long	Compound	A549	long	48	CellProfiler	Same/Mostly Same
BRD-K38512030-001-01-7	0.448413	1.90387	0.013986	1.85431	True	True	compound_A549_long	Compound	A549	long	48	CellProfiler	Same/Mostly Same
BRD-K38775274-001-22-1	1	5	2.12498e-05	4.67265	True	True	compound_A549_long	Compound	A549	long	48	CellProfiler	Same/Mostly Same
BRD-K38852836-001-04-9	1	5	2.12498e-05	4.67265	True	True	compound_A549_long	Compound	A549	long	48	CellProfiler	Same/Mostly Same
BRD-K40109029-001-02-9	1	5	2.12498e-05	4.67265	True	True	compound_A549_long	Compound	A549	long	48	CellProfiler	Same/Mostly Same
BRD-K41599323-001-02-3	1	5	2.12498e-05	4.67265	True	True	compound_A549_long	Compound	A549	long	48	CellProfiler	Same/Mostly Same
BRD-K42191735-001-08-7	1	5	2.12498e-05	4.67265	True	True	compound_A549_long	Compound	A549	long	48	CellProfiler	Same/Mostly Same
BRD-K42352790-001-05-3	0.520455	2.33787	0.00576052	2.23954	True	True	compound_A549_long	Compound	A549	long	48	CellProfiler	Same/Mostly Same
BRD-K43236057-001-07-1	1	5	2.12498e-05	4.67265	True	True	compound_A549_long	Compound	A549	long	48	CellProfiler	Same/Mostly Same
BRD-K43330982-001-02-3	1	5	2.12498e-05	4.67265	True	True	compound_A549_long	Compound	A549	long	48	CellProfiler	Same/Mostly Same
BRD-K43570081-001-02-4	1	5	2.12498e-05	4.67265	True	True	compound_A549_long	Compound	A549	long	48	CellProfiler	Same/Mostly Same
BRD-K44067360-001-29-5	0.805556	3.78417	0.000274855	3.5609	True	True	compound_A549_long	Compound	A549	long	48	CellProfiler	Same/Mostly Same
BRD-K44227013-001-08-0	1	5	2.12498e-05	4.67265	True	True	compound_A549_long	Compound	A549	long	48	CellProfiler	Same/Mostly Same
BRD-K44432556-001-05-5	0.681548	3.18974	0.000959643	3.01789	True	True	compound_A549_long	Compound	A549	long	48	CellProfiler	Same/Mostly Same
BRD-K44771174-066-01-0	1	5	2.12498e-05	4.67265	True	True	compound_A549_long	Compound	A549	long	48	CellProfiler	Same/Mostly Same
BRD-K45293975-001-02-0	1	5	2.12498e-05	4.67265	True	True	compound_A549_long	Compound	A549	long	48	CellProfiler	Same/Mostly Same
BRD-K45746021-003-01-9	1	5	2.12498e-05	4.67265	True	True	compound_A549_long	Compound	A549	long	48	CellProfiler	Same/Mostly Same
BRD-K46625559-001-01-8	1	5	2.12498e-05	4.67265	True	True	compound_A549_long	Compound	A549	long	48	CellProfiler	Same/Mostly Same
BRD-K47049295-300-03-1	1	5	2.12498e-05	4.67265	True	True	compound_A549_long	Compound	A549	long	48	CellProfiler	Same/Mostly Same
BRD-K47557313-001-02-7	1	5	2.12498e-05	4.67265	True	True	compound_A549_long	Compound	A549	long	48	CellProfiler	Same/Mostly Same
BRD-K47598052-001-14-1	1	5	2.12498e-05	4.67265	True	True	compound_A549_long	Compound	A549	long	48	CellProfiler	Same/Mostly Same
BRD-K47738867-001-01-5	0.614881	2.93304	0.00163019	2.78776	True	True	compound_A549_long	Compound	A549	long	48	CellProfiler	Same/Mostly Same
BRD-K47978074-001-03-2	0.494156	2.11728	0.00894955	2.0482	True	True	compound_A549_long	Compound	A549	long	48	CellProfiler	Same/Mostly Same
BRD-K48278478-001-01-2	0.7875	3.80747	0.000261929	3.58182	True	True	compound_A549_long	Compound	A549	long	48	CellProfiler	Same/Mostly Same
BRD-K48722258-300-11-0	0.794444	3.90394	0.00021568	3.66619	True	True	compound_A549_long	Compound	A549	long	48	CellProfiler	Same/Mostly Same
BRD-K48830578-001-01-9	0.607937	2.88243	0.00182333	2.73913	True	True	compound_A549_long	Compound	A549	long	48	CellProfiler	Same/Mostly Same
BRD-K49223707-001-01-0	0.700794	3.43025	0.000573866	3.24119	True	True	compound_A549_long	Compound	A549	long	48	CellProfiler	Same/Mostly Same
BRD-K49350383-001-13-7	1	5	2.12498e-05	4.67265	True	True	compound_A549_long	Compound	A549	long	48	CellProfiler	Same/Mostly Same
BRD-K50055394-001-03-6	1	5	2.12498e-05	4.67265	True	True	compound_A549_long	Compound	A549	long	48	CellProfiler	Same/Mostly Same
BRD-K50199947-001-03-4	1	5	2.12498e-05	4.67265	True	True	compound_A549_long	Compound	A549	long	48	CellProfiler	Same/Mostly Same
BRD-K50398167-236-22-7	0.744048	3.6028	0.000404069	3.39354	True	True	compound_A549_long	Compound	A549	long	48	CellProfiler	Same/Mostly Same
BRD-K50495309-001-02-0	1	5	2.12498e-05	4.67265	True	True	compound_A549_long	Compound	A549	long	48	CellProfiler	Same/Mostly Same
BRD-K50498985-001-03-3	0.849603	4.15604	0.000124208	3.90585	True	True	compound_A549_long	Compound	A549	long	48	CellProfiler	Same/Mostly Same
BRD-K50720187-051-03-1	1	5	2.12498e-05	4.67265	True	True	compound_A549_long	Compound	A549	long	48	CellProfiler	Same/Mostly Same
BRD-K50836978-001-03-3	1	5	2.12498e-05	4.67265	True	True	compound_A549_long	Compound	A549	long	48	CellProfiler	Same/Mostly Same
BRD-K51265828-001-01-0	0.557956	2.61265	0.00320419	2.49428	True	True	compound_A549_long	Compound	A549	long	48	CellProfiler	Same/Mostly Same
BRD-K51485109-001-01-4	0.659929	3.07547	0.00121315	2.91609	True	True	compound_A549_long	Compound	A549	long	48	CellProfiler	Same/Mostly Same
BRD-K51662849-001-05-4	0.930556	4.59681	4.90068e-05	4.30974	True	True	compound_A549_long	Compound	A549	long	48	CellProfiler	Same/Mostly Same
BRD-K51899933-001-02-6	1	5	2.12498e-05	4.67265	True	True	compound_A549_long	Compound	A549	long	48	CellProfiler	Same/Mostly Same
BRD-K52075715-001-06-7	1	5	2.12498e-05	4.67265	True	True	compound_A549_long	Compound	A549	long	48	CellProfiler	Same/Mostly Same
BRD-K52960356-001-13-0	0.930556	4.60224	4.87061e-05	4.31242	True	True	compound_A549_long	Compound	A549	long	48	CellProfiler	Same/Mostly Same
BRD-K53061490-003-13-9	0.364619	1.71481	0.0210741	1.67625	True	True	compound_A549_long	Compound	A549	long	48	CellProfiler	Same/Mostly Same
BRD-K53234107-001-01-6	1	5	2.12498e-05	4.67265	True	True	compound_A549_long	Compound	A549	long	48	CellProfiler	Same/Mostly Same
BRD-K53972329-001-01-3	1	5	2.12498e-05	4.67265	True	True	compound_A549_long	Compound	A549	long	48	CellProfiler	Same/Mostly Same
BRD-K54330070-001-19-6	1	5	2.12498e-05	4.67265	True	True	compound_A549_long	Compound	A549	long	48	CellProfiler	Same/Mostly Same
BRD-K55567017-001-12-3	1	5	2.12498e-05	4.67265	True	True	compound_A549_long	Compound	A549	long	48	CellProfiler	Same/Mostly Same
BRD-K55966568-001-09-6	0.951389	4.72152	3.77296e-05	4.42332	True	True	compound_A549_long	Compound	A549	long	48	CellProfiler	Same/Mostly Same
BRD-K56740996-001-02-1	0.477155	2.20557	0.0074303	2.12899	True	True	compound_A549_long	Compound	A549	long	48	CellProfiler	Same/Mostly Same
BRD-K56810756-003-07-7	0.21473	0.989421	0.10314	0.986573	False	False	compound_A549_long	Compound	A549	long	48	CellProfiler	Same/Mostly Same
BRD-K57313110-001-06-8	0.529167	2.39501	0.00507115	2.29489	True	True	compound_A549_long	Compound	A549	long	48	CellProfiler	Same/Mostly Same
BRD-K57708067-001-01-3	0.484722	2.17556	0.00787043	2.104	True	True	compound_A549_long	Compound	A549	long	48	CellProfiler	Same/Mostly Same
BRD-K58049875-001-03-9	1	5	2.12498e-05	4.67265	True	True	compound_A549_long	Compound	A549	long	48	CellProfiler	Same/Mostly Same
BRD-K58550667-001-08-7	1	5	2.12498e-05	4.67265	True	True	compound_A549_long	Compound	A549	long	48	CellProfiler	Same/Mostly Same
BRD-K59058747-001-19-1	0.619048	2.84716	0.00195977	2.7078	True	True	compound_A549_long	Compound	A549	long	48	CellProfiler	Same/Mostly Same
BRD-K59325863-001-04-4	1	5	2.12498e-05	4.67265	True	True	compound_A549_long	Compound	A549	long	48	CellProfiler	Same/Mostly Same
BRD-K59632282-052-03-1	0.979167	4.88072	2.66698e-05	4.57398	True	True	compound_A549_long	Compound	A549	long	48	CellProfiler	Same/Mostly Same
BRD-K59831625-001-03-9	1	5	2.12498e-05	4.67265	True	True	compound_A549_long	Compound	A549	long	48	CellProfiler	Same/Mostly Same
BRD-K60150510-001-15-6	0.429339	1.93619	0.0130787	1.88344	True	True	compound_A549_long	Compound	A549	long	48	CellProfiler	Same/Mostly Same
BRD-K60476892-001-16-1	0.7	3.20485	0.000935918	3.02876	True	True	compound_A549_long	Compound	A549	long	48	CellProfiler	Same/Mostly Same
BRD-K60659193-001-01-0	0.314484	1.4672	0.0364885	1.43784	True	True	compound_A549_long	Compound	A549	long	48	CellProfiler	Same/Mostly Same
BRD-K61250553-003-30-6	1	5	2.12498e-05	4.67265	True	True	compound_A549_long	Compound	A549	long	48	CellProfiler	Same/Mostly Same
BRD-K61397605-001-01-8	1	5	2.12498e-05	4.67265	True	True	compound_A549_long	Compound	A549	long	48	CellProfiler	Same/Mostly Same
BRD-K61642990-001-01-0	0.657407	3.12372	0.00109594	2.96021	True	True	compound_A549_long	Compound	A549	long	48	CellProfiler	Same/Mostly Same
BRD-K61688984-001-02-9	1	5	2.12498e-05	4.67265	True	True	compound_A549_long	Compound	A549	long	48	CellProfiler	Same/Mostly Same
BRD-K61845293-300-01-9	1	5	2.12498e-05	4.67265	True	True	compound_A549_long	Compound	A549	long	48	CellProfiler	Same/Mostly Same
BRD-K61918008-001-07-1	0.979167	4.88072	2.66698e-05	4.57398	True	True	compound_A549_long	Compound	A549	long	48	CellProfiler	Same/Mostly Same
BRD-K62810658-001-11-4	1	5	2.12498e-05	4.67265	True	True	compound_A549_long	Compound	A549	long	48	CellProfiler	Same/Mostly Same
BRD-K62949423-001-03-1	0.65625	3.0606	0.00124952	2.90326	True	True	compound_A549_long	Compound	A549	long	48	CellProfiler	Same/Mostly Same
BRD-K63430059-001-16-4	0.484536	2.29742	0.00619255	2.20813	True	True	compound_A549_long	Compound	A549	long	48	CellProfiler	Same/Mostly Same
BRD-K64034691-001-01-9	0.772222	3.66589	0.000353175	3.45201	True	True	compound_A549_long	Compound	A549	long	48	CellProfiler	Same/Mostly Same
BRD-K64054020-001-02-7	0.425298	1.8694	0.0150859	1.82143	True	True	compound_A549_long	Compound	A549	long	48	CellProfiler	Same/Mostly Same
BRD-K64800655-001-09-0	1	5	2.12498e-05	4.67265	True	True	compound_A549_long	Compound	A549	long	48	CellProfiler	Same/Mostly Same
BRD-K64890080-001-02-1	1	5	2.12498e-05	4.67265	True	True	compound_A549_long	Compound	A549	long	48	CellProfiler	Same/Mostly Same
BRD-K66430217-001-03-8	0.678472	3.19163	0.000959643	3.01789	True	True	compound_A549_long	Compound	A549	long	48	CellProfiler	Same/Mostly Same
BRD-K66788707-001-14-3	1	5	2.12498e-05	4.67265	True	True	compound_A549_long	Compound	A549	long	48	CellProfiler	Same/Mostly Same
BRD-K67017579-001-28-1	0.594048	2.75533	0.00235753	2.62754	True	True	compound_A549_long	Compound	A549	long	48	CellProfiler	Same/Mostly Same
BRD-K67637637-003-11-8	0.575694	2.60329	0.00325998	2.48678	True	True	compound_A549_long	Compound	A549	long	48	CellProfiler	Same/Mostly Same
BRD-K67915505-001-01-2	1	5	2.12498e-05	4.67265	True	True	compound_A549_long	Compound	A549	long	48	CellProfiler	Same/Mostly Same
BRD-K68143200-001-11-7	1	5	2.12498e-05	4.67265	True	True	compound_A549_long	Compound	A549	long	48	CellProfiler	Same/Mostly Same
BRD-K68164687-001-01-6	1	5	2.12498e-05	4.67265	True	True	compound_A549_long	Compound	A549	long	48	CellProfiler	Same/Mostly Same
BRD-K68567222-001-01-2	1	5	2.12498e-05	4.67265	True	True	compound_A549_long	Compound	A549	long	48	CellProfiler	Same/Mostly Same
BRD-K68982262-001-01-4	0.647682	3.01873	0.00136318	2.86545	True	True	compound_A549_long	Compound	A549	long	48	CellProfiler	Same/Mostly Same
BRD-K69122748-001-10-1	0.603671	2.73124	0.00248112	2.60535	True	True	compound_A549_long	Compound	A549	long	48	CellProfiler	Same/Mostly Same
BRD-K69877120-001-01-7	0.920833	4.54029	5.512e-05	4.25869	True	True	compound_A549_long	Compound	A549	long	48	CellProfiler	Same/Mostly Same
BRD-K70358946-001-17-3	0.87996	4.31571	8.96461e-05	4.04747	True	True	compound_A549_long	Compound	A549	long	48	CellProfiler	Same/Mostly Same
BRD-K70463136-001-01-5	1	5	2.12498e-05	4.67265	True	True	compound_A549_long	Compound	A549	long	48	CellProfiler	Same/Mostly Same
BRD-K70586315-001-02-4	0.478075	2.17475	0.00787043	2.104	True	True	compound_A549_long	Compound	A549	long	48	CellProfiler	Same/Mostly Same
BRD-K70778732-003-27-5	0.785417	3.70273	0.000327959	3.48418	True	True	compound_A549_long	Compound	A549	long	48	CellProfiler	Same/Mostly Same
BRD-K70821460-300-02-4	0.747917	3.52069	0.000480545	3.31827	True	True	compound_A549_long	Compound	A549	long	48	CellProfiler	Same/Mostly Same
BRD-K71106091-001-09-5	1	5	2.12498e-05	4.67265	True	True	compound_A549_long	Compound	A549	long	48	CellProfiler	Same/Mostly Same
BRD-K72063794-003-01-0	0.741237	3.60841	0.000401011	3.39684	True	True	compound_A549_long	Compound	A549	long	48	CellProfiler	Same/Mostly Same
BRD-K72726508-001-02-1	1	5	2.12498e-05	4.67265	True	True	compound_A549_long	Compound	A549	long	48	CellProfiler	Same/Mostly Same
BRD-K72815923-034-02-0	0.298013	1.39071	0.0427684	1.36888	True	True	compound_A549_long	Compound	A549	long	48	CellProfiler	Same/Mostly Same
BRD-K73276278-305-01-1	1	5	2.12498e-05	4.67265	True	True	compound_A549_long	Compound	A549	long	48	CellProfiler	Same/Mostly Same
BRD-K73319509-001-08-0	0.738492	3.50415	0.000496604	3.30399	True	True	compound_A549_long	Compound	A549	long	48	CellProfiler	Same/Mostly Same
BRD-K73789395-001-09-9	1	5	2.12498e-05	4.67265	True	True	compound_A549_long	Compound	A549	long	48	CellProfiler	Same/Mostly Same
BRD-K74514084-003-09-2	1	5	2.12498e-05	4.67265	True	True	compound_A549_long	Compound	A549	long	48	CellProfiler	Same/Mostly Same
BRD-K74913225-001-14-0	0.615575	2.75559	0.00235753	2.62754	True	True	compound_A549_long	Compound	A549	long	48	CellProfiler	Same/Mostly Same
BRD-K75390981-300-04-9	0.877778	4.28432	9.57835e-05	4.01871	True	True	compound_A549_long	Compound	A549	long	48	CellProfiler	Same/Mostly Same
BRD-K75748943-300-01-3	1	5	2.12498e-05	4.67265	True	True	compound_A549_long	Compound	A549	long	48	CellProfiler	Same/Mostly Same
BRD-K76037122-001-02-5	0.855159	4.17584	0.000119368	3.92311	True	True	compound_A549_long	Compound	A549	long	48	CellProfiler	Same/Mostly Same
BRD-K76674262-001-03-3	1	5	2.12498e-05	4.67265	True	True	compound_A549_long	Compound	A549	long	48	CellProfiler	Same/Mostly Same
BRD-K76792669-001-08-1	0.332304	1.39899	0.0421048	1.37567	True	True	compound_A549_long	Compound	A549	long	48	CellProfiler	Same/Mostly Same
BRD-K76908866-001-07-6	1	5	2.12498e-05	4.67265	True	True	compound_A549_long	Compound	A549	long	48	CellProfiler	Same/Mostly Same
BRD-K77060810-001-01-5	0.334442	1.42004	0.0402514	1.39522	True	True	compound_A549_long	Compound	A549	long	48	CellProfiler	Same/Mostly Same
BRD-K77087341-001-02-4	0.497529	2.2108	0.00738558	2.13162	True	True	compound_A549_long	Compound	A549	long	48	CellProfiler	Same/Mostly Same
BRD-K77220725-003-01-5	1	5	2.12498e-05	4.67265	True	True	compound_A549_long	Compound	A549	long	48	CellProfiler	Same/Mostly Same
BRD-K77627880-001-04-0	1	5	2.12498e-05	4.67265	True	True	compound_A549_long	Compound	A549	long	48	CellProfiler	Same/Mostly Same
BRD-K78122587-300-04-3	1	5	2.12498e-05	4.67265	True	True	compound_A549_long	Compound	A549	long	48	CellProfiler	Same/Mostly Same
BRD-K78126613-001-27-7	1	5	2.12498e-05	4.67265	True	True	compound_A549_long	Compound	A549	long	48	CellProfiler	Same/Mostly Same
BRD-K78692225-001-24-5	1	5	2.12498e-05	4.67265	True	True	compound_A549_long	Compound	A549	long	48	CellProfiler	Same/Mostly Same
BRD-K80451230-051-02-6	0.591058	2.79698	0.00218016	2.66151	True	True	compound_A549_long	Compound	A549	long	48	CellProfiler	Same/Mostly Same
BRD-K80666802-003-01-0	1	5	2.12498e-05	4.67265	True	True	compound_A549_long	Compound	A549	long	48	CellProfiler	Same/Mostly Same
BRD-K80935598-001-01-1	1	5	2.12498e-05	4.67265	True	True	compound_A549_long	Compound	A549	long	48	CellProfiler	Same/Mostly Same
BRD-K80970344-201-08-6	1	5	2.12498e-05	4.67265	True	True	compound_A549_long	Compound	A549	long	48	CellProfiler	Same/Mostly Same
BRD-K81197548-003-01-4	1	5	2.12498e-05	4.67265	True	True	compound_A549_long	Compound	A549	long	48	CellProfiler	Same/Mostly Same
BRD-K81405859-300-01-4	1	5	2.12498e-05	4.67265	True	True	compound_A549_long	Compound	A549	long	48	CellProfiler	Same/Mostly Same
BRD-K81801188-001-02-8	1	5	2.12498e-05	4.67265	True	True	compound_A549_long	Compound	A549	long	48	CellProfiler	Same/Mostly Same
BRD-K82818427-001-04-8	1	5	2.12498e-05	4.67265	True	True	compound_A549_long	Compound	A549	long	48	CellProfiler	Same/Mostly Same
BRD-K83896451-001-06-7	0.678283	3.1836	0.000968613	3.01385	True	True	compound_A549_long	Compound	A549	long	48	CellProfiler	Same/Mostly Same
BRD-K84266862-001-03-2	0.530357	2.33179	0.0058179	2.23523	True	True	compound_A549_long	Compound	A549	long	48	CellProfiler	Same/Mostly Same
BRD-K84783599-001-01-0	0.421801	1.86181	0.0152406	1.817	True	True	compound_A549_long	Compound	A549	long	48	CellProfiler	Same/Mostly Same
BRD-K86525559-001-07-8	1	5	2.12498e-05	4.67265	True	True	compound_A549_long	Compound	A549	long	48	CellProfiler	Same/Mostly Same
BRD-K86930074-001-05-0	1	5	2.12498e-05	4.67265	True	True	compound_A549_long	Compound	A549	long	48	CellProfiler	Same/Mostly Same
BRD-K87158025-003-08-7	0.764385	3.68388	0.000340666	3.46767	True	True	compound_A549_long	Compound	A549	long	48	CellProfiler	Same/Mostly Same
BRD-K87632963-001-03-0	1	5	2.12498e-05	4.67265	True	True	compound_A549_long	Compound	A549	long	48	CellProfiler	Same/Mostly Same
BRD-K87691185-001-01-2	0.534459	2.4126	0.00491023	2.3089	True	True	compound_A549_long	Compound	A549	long	48	CellProfiler	Same/Mostly Same
BRD-K87782578-001-01-4	1	5	2.12498e-05	4.67265	True	True	compound_A549_long	Compound	A549	long	48	CellProfiler	Same/Mostly Same
BRD-K89517477-001-01-4	1	5	2.12498e-05	4.67265	True	True	compound_A549_long	Compound	A549	long	48	CellProfiler	Same/Mostly Same
BRD-K90497590-001-05-9	1	5	2.12498e-05	4.67265	True	True	compound_A549_long	Compound	A549	long	48	CellProfiler	Same/Mostly Same
BRD-K90747162-001-01-4	1	5	2.12498e-05	4.67265	True	True	compound_A549_long	Compound	A549	long	48	CellProfiler	Same/Mostly Same
BRD-K91188791-001-17-5	1	5	2.12498e-05	4.67265	True	True	compound_A549_long	Compound	A549	long	48	CellProfiler	Same/Mostly Same
BRD-K91283740-003-01-6	1	5	2.12498e-05	4.67265	True	True	compound_A549_long	Compound	A549	long	48	CellProfiler	Same/Mostly Same
BRD-K91370081-001-25-1	1	5	2.12498e-05	4.67265	True	True	compound_A549_long	Compound	A549	long	48	CellProfiler	Same/Mostly Same
BRD-K91456750-001-01-9	0.450613	2.0022	0.0113603	1.94461	True	True	compound_A549_long	Compound	A549	long	48	CellProfiler	Same/Mostly Same
BRD-K91535048-001-01-2	1	5	2.12498e-05	4.67265	True	True	compound_A549_long	Compound	A549	long	48	CellProfiler	Same/Mostly Same
BRD-K91543828-001-02-0	0.652381	2.95378	0.00156129	2.80652	True	True	compound_A549_long	Compound	A549	long	48	CellProfiler	Same/Mostly Same
BRD-K91822704-003-07-2	0.592095	2.80329	0.00215837	2.66588	True	True	compound_A549_long	Compound	A549	long	48	CellProfiler	Same/Mostly Same
BRD-K91825936-001-03-9	0.979167	4.88072	2.66698e-05	4.57398	True	True	compound_A549_long	Compound	A549	long	48	CellProfiler	Same/Mostly Same
BRD-K92049597-001-20-8	0.979167	4.88072	2.66698e-05	4.57398	True	True	compound_A549_long	Compound	A549	long	48	CellProfiler	Same/Mostly Same
BRD-K93632104-001-17-2	0.53125	2.42111	0.00483499	2.3156	True	True	compound_A549_long	Compound	A549	long	48	CellProfiler	Same/Mostly Same
BRD-K93779381-001-01-9	1	5	2.12498e-05	4.67265	True	True	compound_A549_long	Compound	A549	long	48	CellProfiler	Same/Mostly Same
BRD-K93788137-001-04-1	1	5	2.12498e-05	4.67265	True	True	compound_A549_long	Compound	A549	long	48	CellProfiler	Same/Mostly Same
BRD-K93942811-001-01-3	1	5	2.12498e-05	4.67265	True	True	compound_A549_long	Compound	A549	long	48	CellProfiler	Same/Mostly Same
BRD-K94342292-001-01-3	1	5	2.12498e-05	4.67265	True	True	compound_A549_long	Compound	A549	long	48	CellProfiler	Same/Mostly Same
BRD-K94863486-001-02-2	0.321617	1.48364	0.0353807	1.45123	True	True	compound_A549_long	Compound	A549	long	48	CellProfiler	Same/Mostly Same
BRD-K95785537-001-22-3	1	5	2.12498e-05	4.67265	True	True	compound_A549_long	Compound	A549	long	48	CellProfiler	Same/Mostly Same
BRD-K97010173-001-04-1	1	5	2.12498e-05	4.67265	True	True	compound_A549_long	Compound	A549	long	48	CellProfiler	Same/Mostly Same
BRD-K97072811-001-11-4	1	5	2.12498e-05	4.67265	True	True	compound_A549_long	Compound	A549	long	48	CellProfiler	Same/Mostly Same
BRD-K97091514-001-11-4	0.808838	3.89017	0.000221376	3.65487	True	True	compound_A549_long	Compound	A549	long	48	CellProfiler	Same/Mostly Same
BRD-K97181089-003-24-7	1	5	2.12498e-05	4.67265	True	True	compound_A549_long	Compound	A549	long	48	CellProfiler	Same/Mostly Same
BRD-K98357249-001-02-9	0.133739	0.706583	0.196525	0.706583	False	False	compound_A549_long	Compound	A549	long	48	CellProfiler	Same/Mostly Same
BRD-K98763141-001-30-8	0.670437	3.10357	0.00114253	2.94213	True	True	compound_A549_long	Compound	A549	long	48	CellProfiler	Same/Mostly Same
BRD-K99616396-316-05-3	1	5	2.12498e-05	4.67265	True	True	compound_A549_long	Compound	A549	long	48	CellProfiler	Same/Mostly Same
BRD-A00827783-001-24-6	0.139996	0.721445	0.203907	0.690569	False	False	compound_U2OS_short	Compound	U2OS	short	24	CellProfiler	Same/Mostly Same
BRD-A01078468-001-14-8	0.861111	4.08921	0.000196206	3.70729	True	True	compound_U2OS_short	Compound	U2OS	short	24	CellProfiler	Same/Mostly Same
BRD-A07207424-001-14-0	0.0982249	0.459457	0.354114	0.450857	False	False	compound_U2OS_short	Compound	U2OS	short	24	CellProfiler	Same/Mostly Same
BRD-A08187463-001-12-9	0.287553	1.3537	0.0550915	1.25892	True	False	compound_U2OS_short	Compound	U2OS	short	24	CellProfiler	Same/Mostly Same
BRD-A09722536-002-18-0	0.678472	3.04567	0.00181219	2.7418	True	True	compound_U2OS_short	Compound	U2OS	short	24	CellProfiler	Same/Mostly Same
BRD-A10188456-001-04-9	0.666667	2.91646	0.00231817	2.63485	True	True	compound_U2OS_short	Compound	U2OS	short	24	CellProfiler	Same/Mostly Same
BRD-A10739734-003-09-8	0.107467	0.6178	0.25617	0.591471	False	False	compound_U2OS_short	Compound	U2OS	short	24	CellProfiler	Same/Mostly Same
BRD-A15397381-001-02-5	0.126837	0.716727	0.205413	0.687372	False	False	compound_U2OS_short	Compound	U2OS	short	24	CellProfiler	Same/Mostly Same
BRD-A18763547-300-06-3	1	5	2.97084e-05	4.52712	True	True	compound_U2OS_short	Compound	U2OS	short	24	CellProfiler	Same/Mostly Same
BRD-A18992208-003-02-7	0.8	3.78489	0.000369226	3.43271	True	True	compound_U2OS_short	Compound	U2OS	short	24	CellProfiler	Same/Mostly Same
BRD-A20697603-001-07-2	1	5	2.97084e-05	4.52712	True	True	compound_U2OS_short	Compound	U2OS	short	24	CellProfiler	Same/Mostly Same
BRD-A22032524-074-09-9	1	5	2.97084e-05	4.52712	True	True	compound_U2OS_short	Compound	U2OS	short	24	CellProfiler	Same/Mostly Same
BRD-A22713669-001-04-3	1	5	2.97084e-05	4.52712	True	True	compound_U2OS_short	Compound	U2OS	short	24	CellProfiler	Same/Mostly Same
BRD-A23124853-001-01-4	1	5	2.97084e-05	4.52712	True	True	compound_U2OS_short	Compound	U2OS	short	24	CellProfiler	Same/Mostly Same
BRD-A24122750-001-03-7	0.43937	1.80345	0.0228029	1.64201	True	True	compound_U2OS_short	Compound	U2OS	short	24	CellProfiler	Same/Mostly Same
BRD-A25569250-001-03-3	0.510119	2.23054	0.00947171	2.02357	True	True	compound_U2OS_short	Compound	U2OS	short	24	CellProfiler	Same/Mostly Same
BRD-A30815329-001-12-1	0.216162	0.975499	0.117304	0.930686	False	False	compound_U2OS_short	Compound	U2OS	short	24	CellProfiler	Same/Mostly Same
BRD-A31564021-001-02-6	0.0823585	0.379676	0.421311	0.375397	False	False	compound_U2OS_short	Compound	U2OS	short	24	CellProfiler	Same/Mostly Same
BRD-A36217750-001-16-3	0.114194	0.574266	0.277401	0.556892	False	False	compound_U2OS_short	Compound	U2OS	short	24	CellProfiler	Same/Mostly Same
BRD-A37704979-001-12-3	1	5	2.97084e-05	4.52712	True	True	compound_U2OS_short	Compound	U2OS	short	24	CellProfiler	Same/Mostly Same
BRD-A43005764-003-01-5	1	5	2.97084e-05	4.52712	True	True	compound_U2OS_short	Compound	U2OS	short	24	CellProfiler	Same/Mostly Same
BRD-A48180038-003-24-3	0.114318	0.559896	0.284796	0.545466	False	False	compound_U2OS_short	Compound	U2OS	short	24	CellProfiler	Same/Mostly Same
BRD-A51831848-001-01-7	0.0699634	0.452784	0.358402	0.445629	False	False	compound_U2OS_short	Compound	U2OS	short	24	CellProfiler	Same/Mostly Same
BRD-A54139254-001-09-2	0.286508	1.27059	0.0656436	1.18281	False	False	compound_U2OS_short	Compound	U2OS	short	24	CellProfiler	Same/Mostly Same
BRD-A58048407-001-20-4	0.206439	1.00125	0.111357	0.953282	False	False	compound_U2OS_short	Compound	U2OS	short	24	CellProfiler	Same/Mostly Same
BRD-A63310107-001-04-8	0.259142	1.08223	0.0951373	1.02165	False	False	compound_U2OS_short	Compound	U2OS	short	24	CellProfiler	Same/Mostly Same
BRD-A63444178-001-01-5	0.260549	1.20843	0.0741087	1.13013	False	False	compound_U2OS_short	Compound	U2OS	short	24	CellProfiler	Same/Mostly Same
BRD-A64173453-015-03-1	0.336156	1.54121	0.0391136	1.40767	True	True	compound_U2OS_short	Compound	U2OS	short	24	CellProfiler	Same/Mostly Same
BRD-A65597028-003-08-1	0.407927	1.83931	0.0212986	1.67165	True	True	compound_U2OS_short	Compound	U2OS	short	24	CellProfiler	Same/Mostly Same
BRD-A69636825-003-04-7	0.503175	1.89772	0.0188908	1.72375	True	True	compound_U2OS_short	Compound	U2OS	short	24	CellProfiler	Same/Mostly Same
BRD-A69651145-003-11-4	0.532916	2.29001	0.0083474	2.07845	True	True	compound_U2OS_short	Compound	U2OS	short	24	CellProfiler	Same/Mostly Same
BRD-A72351335-001-04-5	0.713822	3.32591	0.000996426	3.00155	True	True	compound_U2OS_short	Compound	U2OS	short	24	CellProfiler	Same/Mostly Same
BRD-A72483914-001-03-7	0.45557	1.98192	0.0157926	1.80155	True	True	compound_U2OS_short	Compound	U2OS	short	24	CellProfiler	Same/Mostly Same
BRD-A72767275-003-01-6	0.551389	2.4038	0.00667179	2.17576	True	True	compound_U2OS_short	Compound	U2OS	short	24	CellProfiler	Same/Mostly Same
BRD-A74391928-051-03-9	0.141516	0.728419	0.202077	0.694484	False	False	compound_U2OS_short	Compound	U2OS	short	24	CellProfiler	Same/Mostly Same
BRD-A82396632-008-30-8	0.847222	3.9663	0.000256349	3.59117	True	True	compound_U2OS_short	Compound	U2OS	short	24	CellProfiler	Same/Mostly Same
BRD-A83029242-001-06-1	0.861111	4.09255	0.000196206	3.70729	True	True	compound_U2OS_short	Compound	U2OS	short	24	CellProfiler	Same/Mostly Same
BRD-A84687895-001-03-2	0.436508	1.48539	0.0437015	1.3595	True	True	compound_U2OS_short	Compound	U2OS	short	24	CellProfiler	Same/Mostly Same
BRD-A85242401-001-11-5	0.666667	2.60365	0.00445734	2.35092	True	True	compound_U2OS_short	Compound	U2OS	short	24	CellProfiler	Same/Mostly Same
BRD-A86665761-001-01-1	0.861111	4.08921	0.000196206	3.70729	True	True	compound_U2OS_short	Compound	U2OS	short	24	CellProfiler	Same/Mostly Same
BRD-A89164055-001-03-3	0.117047	0.605887	0.261479	0.582563	False	False	compound_U2OS_short	Compound	U2OS	short	24	CellProfiler	Same/Mostly Same
BRD-A91008255-003-24-8	0.859722	4.1591	0.000175321	3.75617	True	True	compound_U2OS_short	Compound	U2OS	short	24	CellProfiler	Same/Mostly Same
BRD-A91822151-001-05-0	0.11868	0.570761	0.278701	0.554862	False	False	compound_U2OS_short	Compound	U2OS	short	24	CellProfiler	Same/Mostly Same
BRD-A93477898-001-04-2	0.611111	2.64679	0.00405959	2.39152	True	True	compound_U2OS_short	Compound	U2OS	short	24	CellProfiler	Same/Mostly Same
BRD-A99888680-001-05-3	0.25456	1.08086	0.0951373	1.02165	False	False	compound_U2OS_short	Compound	U2OS	short	24	CellProfiler	Same/Mostly Same
BRD-K00259736-001-16-4	1	5	2.97084e-05	4.52712	True	True	compound_U2OS_short	Compound	U2OS	short	24	CellProfiler	Same/Mostly Same
BRD-K01666412-001-02-0	0.527778	1.98543	0.0157432	1.80291	True	True	compound_U2OS_short	Compound	U2OS	short	24	CellProfiler	Same/Mostly Same
BRD-K01824976-300-02-9	1	5	2.97084e-05	4.52712	True	True	compound_U2OS_short	Compound	U2OS	short	24	CellProfiler	Same/Mostly Same
BRD-K01825589-310-02-9	0.18468	0.752886	0.191684	0.717413	False	False	compound_U2OS_short	Compound	U2OS	short	24	CellProfiler	Same/Mostly Same
BRD-K01825660-322-01-9	0.644444	2.97874	0.00203386	2.69168	True	True	compound_U2OS_short	Compound	U2OS	short	24	CellProfiler	Same/Mostly Same
BRD-K01825690-065-01-9	0.333102	1.45556	0.0460048	1.3372	True	True	compound_U2OS_short	Compound	U2OS	short	24	CellProfiler	Same/Mostly Same
BRD-K01826724-003-07-9	0.268592	1.13793	0.0856682	1.06718	False	False	compound_U2OS_short	Compound	U2OS	short	24	CellProfiler	Same/Mostly Same
BRD-K02490038-236-03-8	0.417485	1.79073	0.0232604	1.63338	True	True	compound_U2OS_short	Compound	U2OS	short	24	CellProfiler	Same/Mostly Same
BRD-K02554563-001-01-6	0.890278	4.3367	0.000118433	3.92653	True	True	compound_U2OS_short	Compound	U2OS	short	24	CellProfiler	Same/Mostly Same
BRD-K03109492-001-02-2	1	5	2.97084e-05	4.52712	True	True	compound_U2OS_short	Compound	U2OS	short	24	CellProfiler	Same/Mostly Same
BRD-K03155172-001-03-0	0.313576	1.43183	0.0483809	1.31533	True	True	compound_U2OS_short	Compound	U2OS	short	24	CellProfiler	Same/Mostly Same
BRD-K03406345-001-21-1	0.989831	5	2.97084e-05	4.52712	True	True	compound_U2OS_short	Compound	U2OS	short	24	CellProfiler	Same/Mostly Same
BRD-K03601870-001-01-2	1	5	2.97084e-05	4.52712	True	True	compound_U2OS_short	Compound	U2OS	short	24	CellProfiler	Same/Mostly Same
BRD-K04210847-001-21-9	0.278945	1.2632	0.0665041	1.17715	False	False	compound_U2OS_short	Compound	U2OS	short	24	CellProfiler	Same/Mostly Same
BRD-K05531427-001-01-7	1	5	2.97084e-05	4.52712	True	True	compound_U2OS_short	Compound	U2OS	short	24	CellProfiler	Same/Mostly Same
BRD-K05878375-236-05-7	1	5	2.97084e-05	4.52712	True	True	compound_U2OS_short	Compound	U2OS	short	24	CellProfiler	Same/Mostly Same
BRD-K06426971-001-02-7	1	5	2.97084e-05	4.52712	True	True	compound_U2OS_short	Compound	U2OS	short	24	CellProfiler	Same/Mostly Same
BRD-K06674495-334-04-0	0.552713	2.48271	0.00565705	2.24741	True	True	compound_U2OS_short	Compound	U2OS	short	24	CellProfiler	Same/Mostly Same
BRD-K06890060-001-09-1	0.495585	2.20377	0.00991724	2.00361	True	True	compound_U2OS_short	Compound	U2OS	short	24	CellProfiler	Same/Mostly Same
BRD-K07442505-001-03-6	0.218056	1.08464	0.0950237	1.02217	False	False	compound_U2OS_short	Compound	U2OS	short	24	CellProfiler	Same/Mostly Same
BRD-K07762753-001-05-1	1	5	2.97084e-05	4.52712	True	True	compound_U2OS_short	Compound	U2OS	short	24	CellProfiler	Same/Mostly Same
BRD-K07881437-001-03-8	0.777516	4.37697	0.00010979	3.95944	True	True	compound_U2OS_short	Compound	U2OS	short	24	CellProfiler	Same/Mostly Same
BRD-K08893438-001-06-4	0.380363	1.70549	0.0279109	1.55423	True	True	compound_U2OS_short	Compound	U2OS	short	24	CellProfiler	Same/Mostly Same
BRD-K08953028-001-09-6	0.475419	2.06424	0.0134384	1.87165	True	True	compound_U2OS_short	Compound	U2OS	short	24	CellProfiler	Same/Mostly Same
BRD-K09143580-001-01-0	1	5	2.97084e-05	4.52712	True	True	compound_U2OS_short	Compound	U2OS	short	24	CellProfiler	Same/Mostly Same
BRD-K09295674-001-09-8	0.830556	3.95068	0.00026369	3.57891	True	True	compound_U2OS_short	Compound	U2OS	short	24	CellProfiler	Same/Mostly Same
BRD-K09338665-001-08-9	0.31577	1.35836	0.0550915	1.25892	True	False	compound_U2OS_short	Compound	U2OS	short	24	CellProfiler	Same/Mostly Same
BRD-K09787262-001-02-7	0.58797	2.7243	0.00352029	2.45342	True	True	compound_U2OS_short	Compound	U2OS	short	24	CellProfiler	Same/Mostly Same
BRD-K10670311-001-17-1	0.075861	0.500742	0.324163	0.489237	False	False	compound_U2OS_short	Compound	U2OS	short	24	CellProfiler	Same/Mostly Same
BRD-K10843433-001-23-5	0.305315	1.38984	0.0521779	1.28251	True	False	compound_U2OS_short	Compound	U2OS	short	24	CellProfiler	Same/Mostly Same
BRD-K11558771-001-13-9	0.979167	4.88072	3.87226e-05	4.41204	True	True	compound_U2OS_short	Compound	U2OS	short	24	CellProfiler	Same/Mostly Same
BRD-K11796549-001-05-2	0.0365396	0.144457	0.717039	0.144457	False	False	compound_U2OS_short	Compound	U2OS	short	24	CellProfiler	Same/Mostly Same
BRD-K12102668-001-25-5	0.251076	1.11931	0.0887377	1.05189	False	False	compound_U2OS_short	Compound	U2OS	short	24	CellProfiler	Same/Mostly Same
BRD-K12502280-001-11-4	1	5	2.97084e-05	4.52712	True	True	compound_U2OS_short	Compound	U2OS	short	24	CellProfiler	Same/Mostly Same
BRD-K13094524-001-04-2	0.298359	1.28736	0.063666	1.19609	False	False	compound_U2OS_short	Compound	U2OS	short	24	CellProfiler	Same/Mostly Same
BRD-K13533483-001-16-2	1	5	2.97084e-05	4.52712	True	True	compound_U2OS_short	Compound	U2OS	short	24	CellProfiler	Same/Mostly Same
BRD-K14560436-001-01-4	1	5	2.97084e-05	4.52712	True	True	compound_U2OS_short	Compound	U2OS	short	24	CellProfiler	Same/Mostly Same
BRD-K14681867-001-01-6	0.623611	2.74779	0.00335539	2.47426	True	True	compound_U2OS_short	Compound	U2OS	short	24	CellProfiler	Same/Mostly Same
BRD-K15179513-001-04-2	1	5	2.97084e-05	4.52712	True	True	compound_U2OS_short	Compound	U2OS	short	24	CellProfiler	Same/Mostly Same
BRD-K15502390-001-20-9	0.4875	2.05685	0.0135584	1.86779	True	True	compound_U2OS_short	Compound	U2OS	short	24	CellProfiler	Same/Mostly Same
BRD-K15819326-001-01-6	1	5	2.97084e-05	4.52712	True	True	compound_U2OS_short	Compound	U2OS	short	24	CellProfiler	Same/Mostly Same
BRD-K16444452-001-09-1	1	5	2.97084e-05	4.52712	True	True	compound_U2OS_short	Compound	U2OS	short	24	CellProfiler	Same/Mostly Same
BRD-K16472653-001-01-6	0.683135	3.10839	0.00158943	2.79876	True	True	compound_U2OS_short	Compound	U2OS	short	24	CellProfiler	Same/Mostly Same
BRD-K16542329-001-16-8	0.551196	2.46863	0.00581079	2.23576	True	True	compound_U2OS_short	Compound	U2OS	short	24	CellProfiler	Same/Mostly Same
BRD-K16730910-001-07-3	1	5	2.97084e-05	4.52712	True	True	compound_U2OS_short	Compound	U2OS	short	24	CellProfiler	Same/Mostly Same
BRD-K16761703-001-03-8	1	5	2.97084e-05	4.52712	True	True	compound_U2OS_short	Compound	U2OS	short	24	CellProfiler	Same/Mostly Same
BRD-K16803204-001-01-6	0.798214	3.73289	0.000407207	3.39018	True	True	compound_U2OS_short	Compound	U2OS	short	24	CellProfiler	Same/Mostly Same
BRD-K16810791-001-01-0	0.142351	0.835647	0.159557	0.797084	False	False	compound_U2OS_short	Compound	U2OS	short	24	CellProfiler	Same/Mostly Same
BRD-K17849083-001-32-9	0.966667	4.80547	4.4758e-05	4.34913	True	True	compound_U2OS_short	Compound	U2OS	short	24	CellProfiler	Same/Mostly Same
BRD-K18131774-001-18-4	0.622222	2.344	0.00753191	2.12309	True	True	compound_U2OS_short	Compound	U2OS	short	24	CellProfiler	Same/Mostly Same
BRD-K18289362-001-02-2	0.651984	3.00989	0.00192975	2.7145	True	True	compound_U2OS_short	Compound	U2OS	short	24	CellProfiler	Same/Mostly Same
BRD-K18895904-001-16-1	0.41756	1.79728	0.0230201	1.63789	True	True	compound_U2OS_short	Compound	U2OS	short	24	CellProfiler	Same/Mostly Same
BRD-K19227686-001-18-6	0.916667	4.32086	0.000121809	3.91432	True	True	compound_U2OS_short	Compound	U2OS	short	24	CellProfiler	Same/Mostly Same
BRD-K19333160-001-01-3	1	5	2.97084e-05	4.52712	True	True	compound_U2OS_short	Compound	U2OS	short	24	CellProfiler	Same/Mostly Same
BRD-K19477839-001-07-6	0.198296	0.885253	0.142845	0.845136	False	False	compound_U2OS_short	Compound	U2OS	short	24	CellProfiler	Same/Mostly Same
BRD-K19975102-001-01-2	0.548177	2.44432	0.00611124	2.21387	True	True	compound_U2OS_short	Compound	U2OS	short	24	CellProfiler	Same/Mostly Same
BRD-K20093108-001-02-3	0.255688	1.18672	0.0771578	1.11262	False	False	compound_U2OS_short	Compound	U2OS	short	24	CellProfiler	Same/Mostly Same
BRD-K20897876-001-11-8	0.299074	1.29046	0.0634692	1.19744	False	False	compound_U2OS_short	Compound	U2OS	short	24	CellProfiler	Same/Mostly Same
BRD-K20986415-001-02-6	1	5	2.97084e-05	4.52712	True	True	compound_U2OS_short	Compound	U2OS	short	24	CellProfiler	Same/Mostly Same
BRD-K21528677-001-04-4	1	5	2.97084e-05	4.52712	True	True	compound_U2OS_short	Compound	U2OS	short	24	CellProfiler	Same/Mostly Same
BRD-K21728777-001-02-3	1	5	2.97084e-05	4.52712	True	True	compound_U2OS_short	Compound	U2OS	short	24	CellProfiler	Same/Mostly Same
BRD-K22134346-001-22-3	1	5	2.97084e-05	4.52712	True	True	compound_U2OS_short	Compound	U2OS	short	24	CellProfiler	Same/Mostly Same
BRD-K22149900-001-06-2	1	5	2.97084e-05	4.52712	True	True	compound_U2OS_short	Compound	U2OS	short	24	CellProfiler	Same/Mostly Same
BRD-K22482860-001-20-6	0.354861	1.52681	0.0398999	1.39903	True	True	compound_U2OS_short	Compound	U2OS	short	24	CellProfiler	Same/Mostly Same
BRD-K23363278-001-02-1	1	5	2.97084e-05	4.52712	True	True	compound_U2OS_short	Compound	U2OS	short	24	CellProfiler	Same/Mostly Same
BRD-K23913458-001-20-7	0.183451	0.769274	0.185243	0.732258	False	False	compound_U2OS_short	Compound	U2OS	short	24	CellProfiler	Same/Mostly Same
BRD-K24282351-001-01-4	0.56746	2.57706	0.00471122	2.32687	True	True	compound_U2OS_short	Compound	U2OS	short	24	CellProfiler	Same/Mostly Same
BRD-K24283677-001-01-9	0.241433	1.18369	0.0773978	1.11127	False	False	compound_U2OS_short	Compound	U2OS	short	24	CellProfiler	Same/Mostly Same
BRD-K24616672-003-20-1	0.603075	2.72162	0.00352063	2.45338	True	True	compound_U2OS_short	Compound	U2OS	short	24	CellProfiler	Same/Mostly Same
BRD-K24696047-001-02-3	1	5	2.97084e-05	4.52712	True	True	compound_U2OS_short	Compound	U2OS	short	24	CellProfiler	Same/Mostly Same
BRD-K25243230-001-01-2	0.130949	0.587209	0.270175	0.568355	False	False	compound_U2OS_short	Compound	U2OS	short	24	CellProfiler	Same/Mostly Same
BRD-K25244359-066-02-6	0.622222	2.65229	0.00403221	2.39446	True	True	compound_U2OS_short	Compound	U2OS	short	24	CellProfiler	Same/Mostly Same
BRD-K25311561-001-10-7	0.958333	4.65495	6.04717e-05	4.21845	True	True	compound_U2OS_short	Compound	U2OS	short	24	CellProfiler	Same/Mostly Same
BRD-K25412176-001-01-9	1	5	2.97084e-05	4.52712	True	True	compound_U2OS_short	Compound	U2OS	short	24	CellProfiler	Same/Mostly Same
BRD-K26439554-001-01-3	0.52252	2.32539	0.00777709	2.10918	True	True	compound_U2OS_short	Compound	U2OS	short	24	CellProfiler	Same/Mostly Same
BRD-K26514105-001-01-7	0.65077	3.00578	0.00193562	2.71318	True	True	compound_U2OS_short	Compound	U2OS	short	24	CellProfiler	Same/Mostly Same
BRD-K26521938-001-07-2	0.271723	1.13362	0.086191	1.06454	False	False	compound_U2OS_short	Compound	U2OS	short	24	CellProfiler	Same/Mostly Same
BRD-K26970495-001-02-7	0.369739	1.54161	0.0391136	1.40767	True	True	compound_U2OS_short	Compound	U2OS	short	24	CellProfiler	Same/Mostly Same
BRD-K26989966-001-04-3	1	5	2.97084e-05	4.52712	True	True	compound_U2OS_short	Compound	U2OS	short	24	CellProfiler	Same/Mostly Same
BRD-K27539181-001-08-5	0.395767	1.74172	0.0257963	1.58844	True	True	compound_U2OS_short	Compound	U2OS	short	24	CellProfiler	Same/Mostly Same
BRD-K28132190-001-02-0	1	5	2.97084e-05	4.52712	True	True	compound_U2OS_short	Compound	U2OS	short	24	CellProfiler	Same/Mostly Same
BRD-K29151923-001-01-5	0.359632	1.63144	0.0323508	1.49011	True	True	compound_U2OS_short	Compound	U2OS	short	24	CellProfiler	Same/Mostly Same
BRD-K29322660-001-01-9	0.336166	1.42485	0.0489555	1.3102	True	True	compound_U2OS_short	Compound	U2OS	short	24	CellProfiler	Same/Mostly Same
BRD-K29530284-001-06-2	0.479831	2.22254	0.00954739	2.02012	True	True	compound_U2OS_short	Compound	U2OS	short	24	CellProfiler	Same/Mostly Same
BRD-K29791386-001-01-8	0.12281	0.598394	0.265115	0.576566	False	False	compound_U2OS_short	Compound	U2OS	short	24	CellProfiler	Same/Mostly Same
BRD-K29895144-001-01-0	0.868056	4.12104	0.00018827	3.72522	True	True	compound_U2OS_short	Compound	U2OS	short	24	CellProfiler	Same/Mostly Same
BRD-K30177383-001-01-0	0.306041	1.35746	0.0550915	1.25892	True	False	compound_U2OS_short	Compound	U2OS	short	24	CellProfiler	Same/Mostly Same
BRD-K31170746-001-01-6	0.6625	3.03266	0.00184308	2.73445	True	True	compound_U2OS_short	Compound	U2OS	short	24	CellProfiler	Same/Mostly Same
BRD-K31476763-001-01-5	0.342056	1.4174	0.0495922	1.30459	True	True	compound_U2OS_short	Compound	U2OS	short	24	CellProfiler	Same/Mostly Same
BRD-K32292990-001-03-6	0.363492	1.39429	0.0518632	1.28514	True	False	compound_U2OS_short	Compound	U2OS	short	24	CellProfiler	Same/Mostly Same
BRD-K32730239-001-01-0	1	5	2.97084e-05	4.52712	True	True	compound_U2OS_short	Compound	U2OS	short	24	CellProfiler	Same/Mostly Same
BRD-K32821942-001-22-1	0.317884	1.41469	0.0496912	1.30372	True	True	compound_U2OS_short	Compound	U2OS	short	24	CellProfiler	Same/Mostly Same
BRD-K33882852-003-02-8	0.912581	4.8431	4.18251e-05	4.37856	True	True	compound_U2OS_short	Compound	U2OS	short	24	CellProfiler	Same/Mostly Same
BRD-K34581968-001-05-3	1	5	2.97084e-05	4.52712	True	True	compound_U2OS_short	Compound	U2OS	short	24	CellProfiler	Same/Mostly Same
BRD-K35498378-001-06-1	0.46328	2.07815	0.0131081	1.88246	True	True	compound_U2OS_short	Compound	U2OS	short	24	CellProfiler	Same/Mostly Same
BRD-K36016295-001-05-2	0.536043	2.31978	0.0078361	2.1059	True	True	compound_U2OS_short	Compound	U2OS	short	24	CellProfiler	Same/Mostly Same
BRD-K36055864-001-20-0	1	5	2.97084e-05	4.52712	True	True	compound_U2OS_short	Compound	U2OS	short	24	CellProfiler	Same/Mostly Same
BRD-K36461289-001-05-8	0.457341	1.94306	0.0171015	1.76697	True	True	compound_U2OS_short	Compound	U2OS	short	24	CellProfiler	Same/Mostly Same
BRD-K36574127-001-01-3	0.65	2.66153	0.0039708	2.40112	True	True	compound_U2OS_short	Compound	U2OS	short	24	CellProfiler	Same/Mostly Same
BRD-K36660044-001-24-2	0.84127	4.01319	0.000231908	3.63468	True	True	compound_U2OS_short	Compound	U2OS	short	24	CellProfiler	Same/Mostly Same
BRD-K36740062-001-06-6	1	5	2.97084e-05	4.52712	True	True	compound_U2OS_short	Compound	U2OS	short	24	CellProfiler	Same/Mostly Same
BRD-K36927236-001-36-7	0.377638	1.68176	0.0292085	1.53449	True	True	compound_U2OS_short	Compound	U2OS	short	24	CellProfiler	Same/Mostly Same
BRD-K37355418-236-01-6	0.22535	1.03819	0.103029	0.98704	False	False	compound_U2OS_short	Compound	U2OS	short	24	CellProfiler	Same/Mostly Same
BRD-K37385792-003-02-1	1	5	2.97084e-05	4.52712	True	True	compound_U2OS_short	Compound	U2OS	short	24	CellProfiler	Same/Mostly Same
BRD-K37602296-001-01-6	0.608207	2.8477	0.00269895	2.5688	True	True	compound_U2OS_short	Compound	U2OS	short	24	CellProfiler	Same/Mostly Same
BRD-K37764012-001-03-3	0.415165	2.36785	0.00716831	2.14458	True	True	compound_U2OS_short	Compound	U2OS	short	24	CellProfiler	Same/Mostly Same
BRD-K37864785-001-01-0	0.59013	2.57214	0.00471491	2.32653	True	True	compound_U2OS_short	Compound	U2OS	short	24	CellProfiler	Same/Mostly Same
BRD-K38272302-001-02-7	1	5	2.97084e-05	4.52712	True	True	compound_U2OS_short	Compound	U2OS	short	24	CellProfiler	Same/Mostly Same
BRD-K38512030-001-01-7	0.240342	1.09893	0.0926483	1.03316	False	False	compound_U2OS_short	Compound	U2OS	short	24	CellProfiler	Same/Mostly Same
BRD-K38775274-001-22-1	0.938889	4.65052	6.05513e-05	4.21788	True	True	compound_U2OS_short	Compound	U2OS	short	24	CellProfiler	Same/Mostly Same
BRD-K38852836-001-04-9	1	5	2.97084e-05	4.52712	True	True	compound_U2OS_short	Compound	U2OS	short	24	CellProfiler	Same/Mostly Same
BRD-K40109029-001-02-9	1	5	2.97084e-05	4.52712	True	True	compound_U2OS_short	Compound	U2OS	short	24	CellProfiler	Same/Mostly Same
BRD-K41599323-001-02-3	0.947633	4.8322	4.24829e-05	4.37179	True	True	compound_U2OS_short	Compound	U2OS	short	24	CellProfiler	Same/Mostly Same
BRD-K42191735-001-08-7	1	5	2.97084e-05	4.52712	True	True	compound_U2OS_short	Compound	U2OS	short	24	CellProfiler	Same/Mostly Same
BRD-K42352790-001-05-3	0.58602	2.68828	0.00376975	2.42369	True	True	compound_U2OS_short	Compound	U2OS	short	24	CellProfiler	Same/Mostly Same
BRD-K43236057-001-07-1	1	5	2.97084e-05	4.52712	True	True	compound_U2OS_short	Compound	U2OS	short	24	CellProfiler	Same/Mostly Same
BRD-K43330982-001-02-3	1	5	2.97084e-05	4.52712	True	True	compound_U2OS_short	Compound	U2OS	short	24	CellProfiler	Same/Mostly Same
BRD-K43570081-001-02-4	1	5	2.97084e-05	4.52712	True	True	compound_U2OS_short	Compound	U2OS	short	24	CellProfiler	Same/Mostly Same
BRD-K44067360-001-29-5	0.669048	3.08897	0.00165109	2.78223	True	True	compound_U2OS_short	Compound	U2OS	short	24	CellProfiler	Same/Mostly Same
BRD-K44227013-001-08-0	1	5	2.97084e-05	4.52712	True	True	compound_U2OS_short	Compound	U2OS	short	24	CellProfiler	Same/Mostly Same
BRD-K44432556-001-05-5	0.714286	3.14464	0.00148347	2.82872	True	True	compound_U2OS_short	Compound	U2OS	short	24	CellProfiler	Same/Mostly Same
BRD-K44771174-066-01-0	0.930556	4.59419	6.83321e-05	4.16538	True	True	compound_U2OS_short	Compound	U2OS	short	24	CellProfiler	Same/Mostly Same
BRD-K45293975-001-02-0	1	5	2.97084e-05	4.52712	True	True	compound_U2OS_short	Compound	U2OS	short	24	CellProfiler	Same/Mostly Same
BRD-K45746021-003-01-9	0.805556	3.82725	0.000339909	3.46864	True	True	compound_U2OS_short	Compound	U2OS	short	24	CellProfiler	Same/Mostly Same
BRD-K46625559-001-01-8	0.366667	1.37941	0.0532225	1.2739	True	False	compound_U2OS_short	Compound	U2OS	short	24	CellProfiler	Same/Mostly Same
BRD-K47049295-300-03-1	1	5	2.97084e-05	4.52712	True	True	compound_U2OS_short	Compound	U2OS	short	24	CellProfiler	Same/Mostly Same
BRD-K47557313-001-02-7	1	5	2.97084e-05	4.52712	True	True	compound_U2OS_short	Compound	U2OS	short	24	CellProfiler	Same/Mostly Same
BRD-K47598052-001-14-1	1	5	2.97084e-05	4.52712	True	True	compound_U2OS_short	Compound	U2OS	short	24	CellProfiler	Same/Mostly Same
BRD-K47738867-001-01-5	0.208191	0.968049	0.118903	0.924807	False	False	compound_U2OS_short	Compound	U2OS	short	24	CellProfiler	Same/Mostly Same
BRD-K47978074-001-03-2	0.408715	1.82106	0.0221063	1.65548	True	True	compound_U2OS_short	Compound	U2OS	short	24	CellProfiler	Same/Mostly Same
BRD-K48278478-001-01-2	0.455556	1.81622	0.0222475	1.65272	True	True	compound_U2OS_short	Compound	U2OS	short	24	CellProfiler	Same/Mostly Same
BRD-K48722258-300-11-0	0.501398	2.22454	0.00954739	2.02012	True	True	compound_U2OS_short	Compound	U2OS	short	24	CellProfiler	Same/Mostly Same
BRD-K48830578-001-01-9	0.688889	3.12874	0.00152685	2.8162	True	True	compound_U2OS_short	Compound	U2OS	short	24	CellProfiler	Same/Mostly Same
BRD-K49223707-001-01-0	0.147027	0.72502	0.202947	0.692617	False	False	compound_U2OS_short	Compound	U2OS	short	24	CellProfiler	Same/Mostly Same
BRD-K49350383-001-13-7	1	5	2.97084e-05	4.52712	True	True	compound_U2OS_short	Compound	U2OS	short	24	CellProfiler	Same/Mostly Same
BRD-K50055394-001-03-6	1	5	2.97084e-05	4.52712	True	True	compound_U2OS_short	Compound	U2OS	short	24	CellProfiler	Same/Mostly Same
BRD-K50199947-001-03-4	1	5	2.97084e-05	4.52712	True	True	compound_U2OS_short	Compound	U2OS	short	24	CellProfiler	Same/Mostly Same
BRD-K50398167-236-22-7	0.192877	0.953161	0.122607	0.911484	False	False	compound_U2OS_short	Compound	U2OS	short	24	CellProfiler	Same/Mostly Same
BRD-K50495309-001-02-0	1	5	2.97084e-05	4.52712	True	True	compound_U2OS_short	Compound	U2OS	short	24	CellProfiler	Same/Mostly Same
BRD-K50498985-001-03-3	0.197367	1.05149	0.100662	0.997133	False	False	compound_U2OS_short	Compound	U2OS	short	24	CellProfiler	Same/Mostly Same
BRD-K50720187-051-03-1	0.826389	3.85407	0.000324394	3.48893	True	True	compound_U2OS_short	Compound	U2OS	short	24	CellProfiler	Same/Mostly Same
BRD-K50836978-001-03-3	1	5	2.97084e-05	4.52712	True	True	compound_U2OS_short	Compound	U2OS	short	24	CellProfiler	Same/Mostly Same
BRD-K51265828-001-01-0	0.183279	1.01627	0.107965	0.966716	False	False	compound_U2OS_short	Compound	U2OS	short	24	CellProfiler	Same/Mostly Same
BRD-K51485109-001-01-4	0.344453	1.47546	0.0443251	1.35335	True	True	compound_U2OS_short	Compound	U2OS	short	24	CellProfiler	Same/Mostly Same
BRD-K51662849-001-05-4	0.770139	3.66535	0.00046898	3.32885	True	True	compound_U2OS_short	Compound	U2OS	short	24	CellProfiler	Same/Mostly Same
BRD-K51899933-001-02-6	1	5	2.97084e-05	4.52712	True	True	compound_U2OS_short	Compound	U2OS	short	24	CellProfiler	Same/Mostly Same
BRD-K52075715-001-06-7	1	5	2.97084e-05	4.52712	True	True	compound_U2OS_short	Compound	U2OS	short	24	CellProfiler	Same/Mostly Same
BRD-K52960356-001-13-0	0.294444	1.28198	0.0642017	1.19245	False	False	compound_U2OS_short	Compound	U2OS	short	24	CellProfiler	Same/Mostly Same
BRD-K53061490-003-13-9	0.347602	1.52823	0.0398999	1.39903	True	True	compound_U2OS_short	Compound	U2OS	short	24	CellProfiler	Same/Mostly Same
BRD-K53234107-001-01-6	0.528977	2.33106	0.00771773	2.11251	True	True	compound_U2OS_short	Compound	U2OS	short	24	CellProfiler	Same/Mostly Same
BRD-K53972329-001-01-3	1	5	2.97084e-05	4.52712	True	True	compound_U2OS_short	Compound	U2OS	short	24	CellProfiler	Same/Mostly Same
BRD-K54330070-001-19-6	0.861111	4.09439	0.000196206	3.70729	True	True	compound_U2OS_short	Compound	U2OS	short	24	CellProfiler	Same/Mostly Same
BRD-K55567017-001-12-3	0.566667	1.98623	0.0157432	1.80291	True	True	compound_U2OS_short	Compound	U2OS	short	24	CellProfiler	Same/Mostly Same
BRD-K55966568-001-09-6	0.749504	3.44987	0.000759481	3.11948	True	True	compound_U2OS_short	Compound	U2OS	short	24	CellProfiler	Same/Mostly Same
BRD-K56740996-001-02-1	0.499092	2.14986	0.0111702	1.95194	True	True	compound_U2OS_short	Compound	U2OS	short	24	CellProfiler	Same/Mostly Same
BRD-K56810756-003-07-7	0.362416	1.63847	0.0319765	1.49517	True	True	compound_U2OS_short	Compound	U2OS	short	24	CellProfiler	Same/Mostly Same
BRD-K57313110-001-06-8	0.603075	2.68669	0.00376975	2.42369	True	True	compound_U2OS_short	Compound	U2OS	short	24	CellProfiler	Same/Mostly Same
BRD-K57708067-001-01-3	0.4	1.4782	0.044238	1.3542	True	True	compound_U2OS_short	Compound	U2OS	short	24	CellProfiler	Same/Mostly Same
BRD-K58049875-001-03-9	1	5	2.97084e-05	4.52712	True	True	compound_U2OS_short	Compound	U2OS	short	24	CellProfiler	Same/Mostly Same
BRD-K58550667-001-08-7	0.970514	5	2.97084e-05	4.52712	True	True	compound_U2OS_short	Compound	U2OS	short	24	CellProfiler	Same/Mostly Same
BRD-K59058747-001-19-1	0.561111	2.50349	0.00545405	2.26328	True	True	compound_U2OS_short	Compound	U2OS	short	24	CellProfiler	Same/Mostly Same
BRD-K59325863-001-04-4	1	5	2.97084e-05	4.52712	True	True	compound_U2OS_short	Compound	U2OS	short	24	CellProfiler	Same/Mostly Same
BRD-K59632282-052-03-1	0.218813	1.03983	0.103019	0.987082	False	False	compound_U2OS_short	Compound	U2OS	short	24	CellProfiler	Same/Mostly Same
BRD-K59831625-001-03-9	0.958333	4.73021	5.225e-05	4.28191	True	True	compound_U2OS_short	Compound	U2OS	short	24	CellProfiler	Same/Mostly Same
BRD-K60150510-001-15-6	0.35377	1.57627	0.0364035	1.43886	True	True	compound_U2OS_short	Compound	U2OS	short	24	CellProfiler	Same/Mostly Same
BRD-K60476892-001-16-1	1	5	2.97084e-05	4.52712	True	True	compound_U2OS_short	Compound	U2OS	short	24	CellProfiler	Same/Mostly Same
BRD-K60659193-001-01-0	0.312004	1.35526	0.0550915	1.25892	True	False	compound_U2OS_short	Compound	U2OS	short	24	CellProfiler	Same/Mostly Same
BRD-K61250553-003-30-6	1	5	2.97084e-05	4.52712	True	True	compound_U2OS_short	Compound	U2OS	short	24	CellProfiler	Same/Mostly Same
BRD-K61397605-001-01-8	1	5	2.97084e-05	4.52712	True	True	compound_U2OS_short	Compound	U2OS	short	24	CellProfiler	Same/Mostly Same
BRD-K61642990-001-01-0	0.534436	2.48669	0.00563718	2.24894	True	True	compound_U2OS_short	Compound	U2OS	short	24	CellProfiler	Same/Mostly Same
BRD-K61688984-001-02-9	1	5	2.97084e-05	4.52712	True	True	compound_U2OS_short	Compound	U2OS	short	24	CellProfiler	Same/Mostly Same
BRD-K61845293-300-01-9	0.809028	3.82025	0.000342873	3.46487	True	True	compound_U2OS_short	Compound	U2OS	short	24	CellProfiler	Same/Mostly Same
BRD-K61918008-001-07-1	0.707639	3.15231	0.00147589	2.83095	True	True	compound_U2OS_short	Compound	U2OS	short	24	CellProfiler	Same/Mostly Same
BRD-K62810658-001-11-4	0.792659	3.74679	0.000400142	3.39779	True	True	compound_U2OS_short	Compound	U2OS	short	24	CellProfiler	Same/Mostly Same
BRD-K62949423-001-03-1	0.625992	2.80234	0.00297762	2.52613	True	True	compound_U2OS_short	Compound	U2OS	short	24	CellProfiler	Same/Mostly Same
BRD-K63430059-001-16-4	0.239788	1.08989	0.0942381	1.02577	False	False	compound_U2OS_short	Compound	U2OS	short	24	CellProfiler	Same/Mostly Same
BRD-K64034691-001-01-9	0.440972	1.8686	0.0201026	1.69675	True	True	compound_U2OS_short	Compound	U2OS	short	24	CellProfiler	Same/Mostly Same
BRD-K64054020-001-02-7	0.580556	2.23245	0.00947171	2.02357	True	True	compound_U2OS_short	Compound	U2OS	short	24	CellProfiler	Same/Mostly Same
BRD-K64800655-001-09-0	1	5	2.97084e-05	4.52712	True	True	compound_U2OS_short	Compound	U2OS	short	24	CellProfiler	Same/Mostly Same
BRD-K64890080-001-02-1	1	5	2.97084e-05	4.52712	True	True	compound_U2OS_short	Compound	U2OS	short	24	CellProfiler	Same/Mostly Same
BRD-K66430217-001-03-8	0.474811	2.03813	0.0140843	1.85126	True	True	compound_U2OS_short	Compound	U2OS	short	24	CellProfiler	Same/Mostly Same
BRD-K66788707-001-14-3	1	5	2.97084e-05	4.52712	True	True	compound_U2OS_short	Compound	U2OS	short	24	CellProfiler	Same/Mostly Same
BRD-K67017579-001-28-1	0.808333	3.8485	0.000326118	3.48663	True	True	compound_U2OS_short	Compound	U2OS	short	24	CellProfiler	Same/Mostly Same
BRD-K67637637-003-11-8	0.509259	2.06291	0.0134384	1.87165	True	True	compound_U2OS_short	Compound	U2OS	short	24	CellProfiler	Same/Mostly Same
BRD-K67915505-001-01-2	1	5	2.97084e-05	4.52712	True	True	compound_U2OS_short	Compound	U2OS	short	24	CellProfiler	Same/Mostly Same
BRD-K68143200-001-11-7	1	5	2.97084e-05	4.52712	True	True	compound_U2OS_short	Compound	U2OS	short	24	CellProfiler	Same/Mostly Same
BRD-K68164687-001-01-6	1	5	2.97084e-05	4.52712	True	True	compound_U2OS_short	Compound	U2OS	short	24	CellProfiler	Same/Mostly Same
BRD-K68567222-001-01-2	1	5	2.97084e-05	4.52712	True	True	compound_U2OS_short	Compound	U2OS	short	24	CellProfiler	Same/Mostly Same
BRD-K68982262-001-01-4	0.678241	3.14418	0.00148347	2.82872	True	True	compound_U2OS_short	Compound	U2OS	short	24	CellProfiler	Same/Mostly Same
BRD-K69122748-001-10-1	0.0967324	0.459838	0.354114	0.450857	False	False	compound_U2OS_short	Compound	U2OS	short	24	CellProfiler	Same/Mostly Same
BRD-K69877120-001-01-7	0.388636	1.66993	0.0298778	1.52465	True	True	compound_U2OS_short	Compound	U2OS	short	24	CellProfiler	Same/Mostly Same
BRD-K70358946-001-17-3	0.670139	3.03597	0.00184101	2.73494	True	True	compound_U2OS_short	Compound	U2OS	short	24	CellProfiler	Same/Mostly Same
BRD-K70463136-001-01-5	0.636096	2.94174	0.00220084	2.65741	True	True	compound_U2OS_short	Compound	U2OS	short	24	CellProfiler	Same/Mostly Same
BRD-K70586315-001-02-4	0.579167	2.53271	0.00512831	2.29003	True	True	compound_U2OS_short	Compound	U2OS	short	24	CellProfiler	Same/Mostly Same
BRD-K70778732-003-27-5	0.068963	0.282286	0.523763	0.280865	False	False	compound_U2OS_short	Compound	U2OS	short	24	CellProfiler	Same/Mostly Same
BRD-K70821460-300-02-4	0.527979	2.38247	0.00696913	2.15682	True	True	compound_U2OS_short	Compound	U2OS	short	24	CellProfiler	Same/Mostly Same
BRD-K71106091-001-09-5	1	5	2.97084e-05	4.52712	True	True	compound_U2OS_short	Compound	U2OS	short	24	CellProfiler	Same/Mostly Same
BRD-K72063794-003-01-0	0.457155	1.95059	0.0168901	1.77237	True	True	compound_U2OS_short	Compound	U2OS	short	24	CellProfiler	Same/Mostly Same
BRD-K72726508-001-02-1	1	5	2.97084e-05	4.52712	True	True	compound_U2OS_short	Compound	U2OS	short	24	CellProfiler	Same/Mostly Same
BRD-K72815923-034-02-0	0.270399	1.2034	0.0745402	1.12761	False	False	compound_U2OS_short	Compound	U2OS	short	24	CellProfiler	Same/Mostly Same
BRD-K73276278-305-01-1	1	5	2.97084e-05	4.52712	True	True	compound_U2OS_short	Compound	U2OS	short	24	CellProfiler	Same/Mostly Same
BRD-K73319509-001-08-0	0.0803585	0.332031	0.468616	0.329183	False	False	compound_U2OS_short	Compound	U2OS	short	24	CellProfiler	Same/Mostly Same
BRD-K73789395-001-09-9	0.958333	4.65495	6.04717e-05	4.21845	True	True	compound_U2OS_short	Compound	U2OS	short	24	CellProfiler	Same/Mostly Same
BRD-K74514084-003-09-2	1	5	2.97084e-05	4.52712	True	True	compound_U2OS_short	Compound	U2OS	short	24	CellProfiler	Same/Mostly Same
BRD-K74913225-001-14-0	0.419841	1.7763	0.0239336	1.62099	True	True	compound_U2OS_short	Compound	U2OS	short	24	CellProfiler	Same/Mostly Same
BRD-K75390981-300-04-9	0.344522	1.52777	0.0398999	1.39903	True	True	compound_U2OS_short	Compound	U2OS	short	24	CellProfiler	Same/Mostly Same
BRD-K75748943-300-01-3	1	5	2.97084e-05	4.52712	True	True	compound_U2OS_short	Compound	U2OS	short	24	CellProfiler	Same/Mostly Same
BRD-K76037122-001-02-5	0.11538	0.520742	0.310615	0.507777	False	False	compound_U2OS_short	Compound	U2OS	short	24	CellProfiler	Same/Mostly Same
BRD-K76674262-001-03-3	1	5	2.97084e-05	4.52712	True	True	compound_U2OS_short	Compound	U2OS	short	24	CellProfiler	Same/Mostly Same
BRD-K76792669-001-08-1	0.280646	1.24082	0.0697434	1.1565	False	False	compound_U2OS_short	Compound	U2OS	short	24	CellProfiler	Same/Mostly Same
BRD-K76908866-001-07-6	0.951389	4.65495	6.04717e-05	4.21845	True	True	compound_U2OS_short	Compound	U2OS	short	24	CellProfiler	Same/Mostly Same
BRD-K77060810-001-01-5	0.732937	3.43476	0.000780907	3.1074	True	True	compound_U2OS_short	Compound	U2OS	short	24	CellProfiler	Same/Mostly Same
BRD-K77087341-001-02-4	0.307143	1.37044	0.0541081	1.26674	True	False	compound_U2OS_short	Compound	U2OS	short	24	CellProfiler	Same/Mostly Same
BRD-K77220725-003-01-5	0.340749	1.47018	0.0446742	1.34994	True	True	compound_U2OS_short	Compound	U2OS	short	24	CellProfiler	Same/Mostly Same
BRD-K77627880-001-04-0	1	5	2.97084e-05	4.52712	True	True	compound_U2OS_short	Compound	U2OS	short	24	CellProfiler	Same/Mostly Same
BRD-K78122587-300-04-3	1	5	2.97084e-05	4.52712	True	True	compound_U2OS_short	Compound	U2OS	short	24	CellProfiler	Same/Mostly Same
BRD-K78126613-001-27-7	1	5	2.97084e-05	4.52712	True	True	compound_U2OS_short	Compound	U2OS	short	24	CellProfiler	Same/Mostly Same
BRD-K78692225-001-24-5	0.290927	1.35707	0.0550915	1.25892	True	False	compound_U2OS_short	Compound	U2OS	short	24	CellProfiler	Same/Mostly Same
BRD-K80451230-051-02-6	0.235642	1.06766	0.0973434	1.01169	False	False	compound_U2OS_short	Compound	U2OS	short	24	CellProfiler	Same/Mostly Same
BRD-K80666802-003-01-0	0.303932	1.2378	0.0699524	1.1552	False	False	compound_U2OS_short	Compound	U2OS	short	24	CellProfiler	Same/Mostly Same
BRD-K80935598-001-01-1	1	5	2.97084e-05	4.52712	True	True	compound_U2OS_short	Compound	U2OS	short	24	CellProfiler	Same/Mostly Same
BRD-K80970344-201-08-6	1	5	2.97084e-05	4.52712	True	True	compound_U2OS_short	Compound	U2OS	short	24	CellProfiler	Same/Mostly Same
BRD-K81197548-003-01-4	1	5	2.97084e-05	4.52712	True	True	compound_U2OS_short	Compound	U2OS	short	24	CellProfiler	Same/Mostly Same
BRD-K81405859-300-01-4	0.788492	3.73627	0.000406979	3.39043	True	True	compound_U2OS_short	Compound	U2OS	short	24	CellProfiler	Same/Mostly Same
BRD-K81801188-001-02-8	1	5	2.97084e-05	4.52712	True	True	compound_U2OS_short	Compound	U2OS	short	24	CellProfiler	Same/Mostly Same
BRD-K82818427-001-04-8	1	5	2.97084e-05	4.52712	True	True	compound_U2OS_short	Compound	U2OS	short	24	CellProfiler	Same/Mostly Same
BRD-K83896451-001-06-7	0.385574	1.6222	0.0328981	1.48283	True	True	compound_U2OS_short	Compound	U2OS	short	24	CellProfiler	Same/Mostly Same
BRD-K84266862-001-03-2	0.281098	1.23449	0.070209	1.15361	False	False	compound_U2OS_short	Compound	U2OS	short	24	CellProfiler	Same/Mostly Same
BRD-K84783599-001-01-0	0.160765	0.676392	0.22462	0.648552	False	False	compound_U2OS_short	Compound	U2OS	short	24	CellProfiler	Same/Mostly Same
BRD-K86525559-001-07-8	1	5	2.97084e-05	4.52712	True	True	compound_U2OS_short	Compound	U2OS	short	24	CellProfiler	Same/Mostly Same
BRD-K86930074-001-05-0	1	5	2.97084e-05	4.52712	True	True	compound_U2OS_short	Compound	U2OS	short	24	CellProfiler	Same/Mostly Same
BRD-K87158025-003-08-7	0.890278	4.34291	0.000117742	3.92907	True	True	compound_U2OS_short	Compound	U2OS	short	24	CellProfiler	Same/Mostly Same
BRD-K87632963-001-03-0	0.979167	4.78873	4.60859e-05	4.33643	True	True	compound_U2OS_short	Compound	U2OS	short	24	CellProfiler	Same/Mostly Same
BRD-K87691185-001-01-2	0.677083	2.98666	0.00200986	2.69683	True	True	compound_U2OS_short	Compound	U2OS	short	24	CellProfiler	Same/Mostly Same
BRD-K87782578-001-01-4	1	5	2.97084e-05	4.52712	True	True	compound_U2OS_short	Compound	U2OS	short	24	CellProfiler	Same/Mostly Same
BRD-K89517477-001-01-4	1	5	2.97084e-05	4.52712	True	True	compound_U2OS_short	Compound	U2OS	short	24	CellProfiler	Same/Mostly Same
BRD-K90497590-001-05-9	1	5	2.97084e-05	4.52712	True	True	compound_U2OS_short	Compound	U2OS	short	24	CellProfiler	Same/Mostly Same
BRD-K90747162-001-01-4	0.566604	2.5717	0.00471491	2.32653	True	True	compound_U2OS_short	Compound	U2OS	short	24	CellProfiler	Same/Mostly Same
BRD-K91188791-001-17-5	1	5	2.97084e-05	4.52712	True	True	compound_U2OS_short	Compound	U2OS	short	24	CellProfiler	Same/Mostly Same
BRD-K91283740-003-01-6	1	5	2.97084e-05	4.52712	True	True	compound_U2OS_short	Compound	U2OS	short	24	CellProfiler	Same/Mostly Same
BRD-K91370081-001-25-1	1	5	2.97084e-05	4.52712	True	True	compound_U2OS_short	Compound	U2OS	short	24	CellProfiler	Same/Mostly Same
BRD-K91456750-001-01-9	0.18254	0.982694	0.115796	0.936306	False	False	compound_U2OS_short	Compound	U2OS	short	24	CellProfiler	Same/Mostly Same
BRD-K91535048-001-01-2	0.916667	4.42694	9.87014e-05	4.00568	True	True	compound_U2OS_short	Compound	U2OS	short	24	CellProfiler	Same/Mostly Same
BRD-K91543828-001-02-0	0.933333	4.51893	8.05544e-05	4.09391	True	True	compound_U2OS_short	Compound	U2OS	short	24	CellProfiler	Same/Mostly Same
BRD-K91822704-003-07-2	0.120364	0.610994	0.259316	0.586171	False	False	compound_U2OS_short	Compound	U2OS	short	24	CellProfiler	Same/Mostly Same
BRD-K91825936-001-03-9	0.758333	3.53337	0.000631042	3.19994	True	True	compound_U2OS_short	Compound	U2OS	short	24	CellProfiler	Same/Mostly Same
BRD-K92049597-001-20-8	0.856944	4.15052	0.000177355	3.75116	True	True	compound_U2OS_short	Compound	U2OS	short	24	CellProfiler	Same/Mostly Same
BRD-K93632104-001-17-2	0.844444	3.69054	0.000445712	3.35095	True	True	compound_U2OS_short	Compound	U2OS	short	24	CellProfiler	Same/Mostly Same
BRD-K93779381-001-01-9	1	5	2.97084e-05	4.52712	True	True	compound_U2OS_short	Compound	U2OS	short	24	CellProfiler	Same/Mostly Same
BRD-K93788137-001-04-1	1	5	2.97084e-05	4.52712	True	True	compound_U2OS_short	Compound	U2OS	short	24	CellProfiler	Same/Mostly Same
BRD-K93942811-001-01-3	0.806944	3.90128	0.000293203	3.53283	True	True	compound_U2OS_short	Compound	U2OS	short	24	CellProfiler	Same/Mostly Same
BRD-K94342292-001-01-3	1	5	2.97084e-05	4.52712	True	True	compound_U2OS_short	Compound	U2OS	short	24	CellProfiler	Same/Mostly Same
BRD-K94863486-001-02-2	0.087497	0.402013	0.401514	0.396299	False	False	compound_U2OS_short	Compound	U2OS	short	24	CellProfiler	Same/Mostly Same
BRD-K95785537-001-22-3	1	5	2.97084e-05	4.52712	True	True	compound_U2OS_short	Compound	U2OS	short	24	CellProfiler	Same/Mostly Same
BRD-K97010173-001-04-1	1	5	2.97084e-05	4.52712	True	True	compound_U2OS_short	Compound	U2OS	short	24	CellProfiler	Same/Mostly Same
BRD-K97072811-001-11-4	0.401836	1.69508	0.0284563	1.54582	True	True	compound_U2OS_short	Compound	U2OS	short	24	CellProfiler	Same/Mostly Same
BRD-K97091514-001-11-4	0.124698	0.592932	0.267551	0.572593	False	False	compound_U2OS_short	Compound	U2OS	short	24	CellProfiler	Same/Mostly Same
BRD-K97181089-003-24-7	0.42796	1.85881	0.0204615	1.68906	True	True	compound_U2OS_short	Compound	U2OS	short	24	CellProfiler	Same/Mostly Same
BRD-K98357249-001-02-9	0.237664	1.07166	0.0968107	1.01408	False	False	compound_U2OS_short	Compound	U2OS	short	24	CellProfiler	Same/Mostly Same
BRD-K98763141-001-30-8	0.262698	1.20761	0.0741087	1.13013	False	False	compound_U2OS_short	Compound	U2OS	short	24	CellProfiler	Same/Mostly Same
BRD-K99616396-316-05-3	1	5	2.97084e-05	4.52712	True	True	compound_U2OS_short	Compound	U2OS	short	24	CellProfiler	Same/Mostly Same
BRDN0000562836	0.220218	1.01193	0.129568	0.887502	False	False	crispr_U2OS_long	CRISPR	U2OS	long	144	CellProfiler	Same/Mostly Same
BRDN0000562882	0.0934932	0.425491	0.379142	0.421198	False	False	crispr_U2OS_long	CRISPR	U2OS	long	144	CellProfiler	Same/Mostly Same
BRDN0000562944	0.33223	1.50606	0.0598188	1.22316	True	False	crispr_U2OS_long	CRISPR	U2OS	long	144	CellProfiler	Same/Mostly Same
BRDN0000563501	0.465377	2.01164	0.0293995	1.53166	True	True	crispr_U2OS_long	CRISPR	U2OS	long	144	CellProfiler	Same/Mostly Same
BRDN0000563627	0.200155	0.847202	0.166133	0.779543	False	False	crispr_U2OS_long	CRISPR	U2OS	long	144	CellProfiler	Same/Mostly Same
BRDN0000563722	0.888889	4.2313	0.00149217	2.82618	True	True	crispr_U2OS_long	CRISPR	U2OS	long	144	CellProfiler	Same/Mostly Same
BRDN0000563764	0.204143	0.870919	0.163788	0.785717	False	False	crispr_U2OS_long	CRISPR	U2OS	long	144	CellProfiler	Same/Mostly Same
BRDN0000564018	0.72619	3.42487	0.00395395	2.40297	True	True	crispr_U2OS_long	CRISPR	U2OS	long	144	CellProfiler	Same/Mostly Same
BRDN0000579738	0.532251	2.2911	0.019658	1.70646	True	True	crispr_U2OS_long	CRISPR	U2OS	long	144	CellProfiler	Same/Mostly Same
BRDN0000581508	0.0856436	0.393035	0.407213	0.390178	False	False	crispr_U2OS_long	CRISPR	U2OS	long	144	CellProfiler	Same/Mostly Same
BRDN0000582721	0.875	4.30156	0.00138468	2.85865	True	True	crispr_U2OS_long	CRISPR	U2OS	long	144	CellProfiler	Same/Mostly Same
BRDN0000582784	0.260209	1.11035	0.110031	0.958486	False	False	crispr_U2OS_long	CRISPR	U2OS	long	144	CellProfiler	Same/Mostly Same
BRDN0000585461	0.489436	2.21796	0.0212261	1.67313	True	True	crispr_U2OS_long	CRISPR	U2OS	long	144	CellProfiler	Same/Mostly Same
BRDN0000585854	0.331912	1.44453	0.0648465	1.18811	True	False	crispr_U2OS_long	CRISPR	U2OS	long	144	CellProfiler	Same/Mostly Same
BRDN0000732963	0.283693	1.20536	0.0937556	1.028	False	False	crispr_U2OS_long	CRISPR	U2OS	long	144	CellProfiler	Same/Mostly Same
BRDN0000732970	0.625992	2.69905	0.0117287	1.93075	True	True	crispr_U2OS_long	CRISPR	U2OS	long	144	CellProfiler	Same/Mostly Same
BRDN0000733096	1	5	0.000681923	3.16626	True	True	crispr_U2OS_long	CRISPR	U2OS	long	144	CellProfiler	Same/Mostly Same
BRDN0000733514	0.402381	1.60569	0.0514391	1.28871	True	False	crispr_U2OS_long	CRISPR	U2OS	long	144	CellProfiler	Same/Mostly Same
BRDN0000734459	0.777282	3.58866	0.00314554	2.5023	True	True	crispr_U2OS_long	CRISPR	U2OS	long	144	CellProfiler	Same/Mostly Same
BRDN0000734502	0.616709	2.79894	0.0100952	1.99588	True	True	crispr_U2OS_long	CRISPR	U2OS	long	144	CellProfiler	Same/Mostly Same
BRDN0000734703	0.30657	1.40064	0.0688879	1.16186	True	False	crispr_U2OS_long	CRISPR	U2OS	long	144	CellProfiler	Same/Mostly Same
BRDN0000735603	0.506301	2.21295	0.0212261	1.67313	True	True	crispr_U2OS_long	CRISPR	U2OS	long	144	CellProfiler	Same/Mostly Same
BRDN0000735610	0.289733	1.35967	0.0720356	1.14245	True	False	crispr_U2OS_long	CRISPR	U2OS	long	144	CellProfiler	Same/Mostly Same
BRDN0000987760	0.137134	0.688702	0.222275	0.653108	False	False	crispr_U2OS_long	CRISPR	U2OS	long	144	CellProfiler	Same/Mostly Same
BRDN0000990355	0.22312	1.05085	0.119516	0.922575	False	False	crispr_U2OS_long	CRISPR	U2OS	long	144	CellProfiler	Same/Mostly Same
BRDN0000990412	0.128404	0.635066	0.246547	0.6081	False	False	crispr_U2OS_long	CRISPR	U2OS	long	144	CellProfiler	Same/Mostly Same
BRDN0001052307	0.334577	1.50045	0.0598449	1.22297	True	False	crispr_U2OS_long	CRISPR	U2OS	long	144	CellProfiler	Same/Mostly Same
BRDN0001053816	0.979167	4.80547	0.000681923	3.16626	True	True	crispr_U2OS_long	CRISPR	U2OS	long	144	CellProfiler	Same/Mostly Same
BRDN0001054037	0.488093	2.17169	0.0228225	1.64164	True	True	crispr_U2OS_long	CRISPR	U2OS	long	144	CellProfiler	Same/Mostly Same
BRDN0001054361	0.395097	1.70164	0.0442527	1.35406	True	True	crispr_U2OS_long	CRISPR	U2OS	long	144	CellProfiler	Same/Mostly Same
BRDN0001054403	0.313215	1.33109	0.0760977	1.11863	True	False	crispr_U2OS_long	CRISPR	U2OS	long	144	CellProfiler	Same/Mostly Same
BRDN0001054801	0.220543	0.963649	0.14052	0.852261	False	False	crispr_U2OS_long	CRISPR	U2OS	long	144	CellProfiler	Same/Mostly Same
BRDN0001054815	0.186231	0.863	0.163788	0.785717	False	False	crispr_U2OS_long	CRISPR	U2OS	long	144	CellProfiler	Same/Mostly Same
BRDN0001054845	1	5	0.000681923	3.16626	True	True	crispr_U2OS_long	CRISPR	U2OS	long	144	CellProfiler	Same/Mostly Same
BRDN0001054985	0.147416	0.712127	0.212114	0.673431	False	False	crispr_U2OS_long	CRISPR	U2OS	long	144	CellProfiler	Same/Mostly Same
BRDN0001056840	0.390861	1.98938	0.0297223	1.52692	True	True	crispr_U2OS_long	CRISPR	U2OS	long	144	CellProfiler	Same/Mostly Same
BRDN0001057455	0.690088	4.15663	0.00157474	2.80279	True	True	crispr_U2OS_long	CRISPR	U2OS	long	144	CellProfiler	Same/Mostly Same
BRDN0001057535	0.130418	0.648695	0.240303	0.61924	False	False	crispr_U2OS_long	CRISPR	U2OS	long	144	CellProfiler	Same/Mostly Same
BRDN0001058011	0.303177	1.29536	0.0813186	1.08981	False	False	crispr_U2OS_long	CRISPR	U2OS	long	144	CellProfiler	Same/Mostly Same
BRDN0001058343	0.252627	1.05594	0.119068	0.924206	False	False	crispr_U2OS_long	CRISPR	U2OS	long	144	CellProfiler	Same/Mostly Same
BRDN0001061130	0.232761	1.0544	0.119068	0.924206	False	False	crispr_U2OS_long	CRISPR	U2OS	long	144	CellProfiler	Same/Mostly Same
BRDN0001061132	0.525992	2.27622	0.019934	1.70041	True	True	crispr_U2OS_long	CRISPR	U2OS	long	144	CellProfiler	Same/Mostly Same
BRDN0001065000	0.12538	0.605768	0.260093	0.584871	False	False	crispr_U2OS_long	CRISPR	U2OS	long	144	CellProfiler	Same/Mostly Same
BRDN0001065152	0.13365	0.633232	0.246547	0.6081	False	False	crispr_U2OS_long	CRISPR	U2OS	long	144	CellProfiler	Same/Mostly Same
BRDN0001065162	0.251075	1.17543	0.098857	1.00499	False	False	crispr_U2OS_long	CRISPR	U2OS	long	144	CellProfiler	Same/Mostly Same
BRDN0001065187	0.571044	2.54809	0.0135914	1.86674	True	True	crispr_U2OS_long	CRISPR	U2OS	long	144	CellProfiler	Same/Mostly Same
BRDN0001065244	0.758814	3.60155	0.00314554	2.5023	True	True	crispr_U2OS_long	CRISPR	U2OS	long	144	CellProfiler	Same/Mostly Same
BRDN0001065257	0.32742	1.42286	0.066588	1.1766	True	False	crispr_U2OS_long	CRISPR	U2OS	long	144	CellProfiler	Same/Mostly Same
BRDN0001065258	0.360227	1.4844	0.0613358	1.21229	True	False	crispr_U2OS_long	CRISPR	U2OS	long	144	CellProfiler	Same/Mostly Same
BRDN0001065457	0.542659	2.43279	0.015753	1.80264	True	True	crispr_U2OS_long	CRISPR	U2OS	long	144	CellProfiler	Same/Mostly Same
BRDN0001065508	0.673214	2.96703	0.00822639	2.08479	True	True	crispr_U2OS_long	CRISPR	U2OS	long	144	CellProfiler	Same/Mostly Same
BRDN0001065558	0.36673	1.67291	0.0469361	1.32849	True	True	crispr_U2OS_long	CRISPR	U2OS	long	144	CellProfiler	Same/Mostly Same
BRDN0001065674	0.343948	1.51579	0.0592399	1.22739	True	False	crispr_U2OS_long	CRISPR	U2OS	long	144	CellProfiler	Same/Mostly Same
BRDN0001065728	0.128742	0.582574	0.268515	0.571031	False	False	crispr_U2OS_long	CRISPR	U2OS	long	144	CellProfiler	Same/Mostly Same
BRDN0001065819	0.159467	0.802323	0.178741	0.747775	False	False	crispr_U2OS_long	CRISPR	U2OS	long	144	CellProfiler	Same/Mostly Same
BRDN0001065841	0.23073	0.861881	0.163788	0.785717	False	False	crispr_U2OS_long	CRISPR	U2OS	long	144	CellProfiler	Same/Mostly Same
BRDN0001065858	0.318122	1.3782	0.0703152	1.15295	True	False	crispr_U2OS_long	CRISPR	U2OS	long	144	CellProfiler	Same/Mostly Same
BRDN0001066064	0.48894	2.21946	0.0212261	1.67313	True	True	crispr_U2OS_long	CRISPR	U2OS	long	144	CellProfiler	Same/Mostly Same
BRDN0001066250	0.197144	0.919311	0.151498	0.819592	False	False	crispr_U2OS_long	CRISPR	U2OS	long	144	CellProfiler	Same/Mostly Same
BRDN0001066751	0.428027	1.88136	0.034853	1.45776	True	True	crispr_U2OS_long	CRISPR	U2OS	long	144	CellProfiler	Same/Mostly Same
BRDN0001066838	0.309575	1.39622	0.0692007	1.15989	True	False	crispr_U2OS_long	CRISPR	U2OS	long	144	CellProfiler	Same/Mostly Same
BRDN0001144938	0.54296	2.48786	0.0150278	1.8231	True	True	crispr_U2OS_long	CRISPR	U2OS	long	144	CellProfiler	Same/Mostly Same
BRDN0001144958	0.468419	2.04263	0.0282463	1.54904	True	True	crispr_U2OS_long	CRISPR	U2OS	long	144	CellProfiler	Same/Mostly Same
BRDN0001144968	0.561616	2.53461	0.0137017	1.86323	True	True	crispr_U2OS_long	CRISPR	U2OS	long	144	CellProfiler	Same/Mostly Same
BRDN0001144990	0.445421	1.97644	0.0297223	1.52692	True	True	crispr_U2OS_long	CRISPR	U2OS	long	144	CellProfiler	Same/Mostly Same
BRDN0001144995	0.966667	4.80547	0.000681923	3.16626	True	True	crispr_U2OS_long	CRISPR	U2OS	long	144	CellProfiler	Same/Mostly Same
BRDN0001145239	0.958333	4.65495	0.000830097	3.08087	True	True	crispr_U2OS_long	CRISPR	U2OS	long	144	CellProfiler	Same/Mostly Same
BRDN0001145303	0.230752	1.01007	0.129568	0.887502	False	False	crispr_U2OS_long	CRISPR	U2OS	long	144	CellProfiler	Same/Mostly Same
BRDN0001145318	0.383567	1.99632	0.0297223	1.52692	True	True	crispr_U2OS_long	CRISPR	U2OS	long	144	CellProfiler	Same/Mostly Same
BRDN0001145324	0.588615	2.55506	0.0135914	1.86674	True	True	crispr_U2OS_long	CRISPR	U2OS	long	144	CellProfiler	Same/Mostly Same
BRDN0001145503	0.71627	3.30693	0.00485298	2.31399	True	True	crispr_U2OS_long	CRISPR	U2OS	long	144	CellProfiler	Same/Mostly Same
BRDN0001145608	0.127021	0.591403	0.264896	0.576925	False	False	crispr_U2OS_long	CRISPR	U2OS	long	144	CellProfiler	Same/Mostly Same
BRDN0001145610	0.199294	0.926227	0.150613	0.822139	False	False	crispr_U2OS_long	CRISPR	U2OS	long	144	CellProfiler	Same/Mostly Same
BRDN0001145758	0.54614	2.44495	0.0156407	1.80574	True	True	crispr_U2OS_long	CRISPR	U2OS	long	144	CellProfiler	Same/Mostly Same
BRDN0001145958	0.256033	1.14496	0.104013	0.982911	False	False	crispr_U2OS_long	CRISPR	U2OS	long	144	CellProfiler	Same/Mostly Same
BRDN0001146512	0.40833	1.85192	0.0363498	1.4395	True	True	crispr_U2OS_long	CRISPR	U2OS	long	144	CellProfiler	Same/Mostly Same
BRDN0001146786	0.543754	2.423	0.0157753	1.80202	True	True	crispr_U2OS_long	CRISPR	U2OS	long	144	CellProfiler	Same/Mostly Same
BRDN0001146819	0.288639	1.2259	0.0917099	1.03758	False	False	crispr_U2OS_long	CRISPR	U2OS	long	144	CellProfiler	Same/Mostly Same
BRDN0001146892	0.601894	2.68253	0.0117321	1.93062	True	True	crispr_U2OS_long	CRISPR	U2OS	long	144	CellProfiler	Same/Mostly Same
BRDN0001146959	0.195374	0.898608	0.155953	0.807005	False	False	crispr_U2OS_long	CRISPR	U2OS	long	144	CellProfiler	Same/Mostly Same
BRDN0001147209	0.179345	0.893111	0.157303	0.803263	False	False	crispr_U2OS_long	CRISPR	U2OS	long	144	CellProfiler	Same/Mostly Same
BRDN0001147364	0.436823	1.83932	0.0367961	1.4342	True	True	crispr_U2OS_long	CRISPR	U2OS	long	144	CellProfiler	Same/Mostly Same
BRDN0001147450	0.699603	3.23253	0.00541077	2.26674	True	True	crispr_U2OS_long	CRISPR	U2OS	long	144	CellProfiler	Same/Mostly Same
BRDN0001147509	0.222043	0.843391	0.166958	0.777392	False	False	crispr_U2OS_long	CRISPR	U2OS	long	144	CellProfiler	Same/Mostly Same
BRDN0001147538	0.221855	0.982523	0.135694	0.867439	False	False	crispr_U2OS_long	CRISPR	U2OS	long	144	CellProfiler	Same/Mostly Same
BRDN0001147629	0.554404	2.62509	0.0129129	1.88898	True	True	crispr_U2OS_long	CRISPR	U2OS	long	144	CellProfiler	Same/Mostly Same
BRDN0001147690	0.32269	1.38034	0.0703152	1.15295	True	False	crispr_U2OS_long	CRISPR	U2OS	long	144	CellProfiler	Same/Mostly Same
BRDN0001147786	0.275107	1.22432	0.0917099	1.03758	False	False	crispr_U2OS_long	CRISPR	U2OS	long	144	CellProfiler	Same/Mostly Same
BRDN0001147867	0.357887	1.52972	0.0581096	1.23575	True	False	crispr_U2OS_long	CRISPR	U2OS	long	144	CellProfiler	Same/Mostly Same
BRDN0001147906	0.452704	2.03043	0.0287231	1.54177	True	True	crispr_U2OS_long	CRISPR	U2OS	long	144	CellProfiler	Same/Mostly Same
BRDN0001148112	0.566548	3.42889	0.00395395	2.40297	True	True	crispr_U2OS_long	CRISPR	U2OS	long	144	CellProfiler	Same/Mostly Same
BRDN0001148298	0.120898	0.603619	0.260194	0.584702	False	False	crispr_U2OS_long	CRISPR	U2OS	long	144	CellProfiler	Same/Mostly Same
BRDN0001148320	0.210815	0.998362	0.131962	0.87955	False	False	crispr_U2OS_long	CRISPR	U2OS	long	144	CellProfiler	Same/Mostly Same
BRDN0001148417	0.375615	1.87149	0.0350447	1.45538	True	True	crispr_U2OS_long	CRISPR	U2OS	long	144	CellProfiler	Same/Mostly Same
BRDN0001148507	0.387986	1.70871	0.0439649	1.35689	True	True	crispr_U2OS_long	CRISPR	U2OS	long	144	CellProfiler	Same/Mostly Same
BRDN0001148859	0.59614	2.58742	0.013144	1.88127	True	True	crispr_U2OS_long	CRISPR	U2OS	long	144	CellProfiler	Same/Mostly Same
BRDN0001148950	0.527763	2.47439	0.0151328	1.82008	True	True	crispr_U2OS_long	CRISPR	U2OS	long	144	CellProfiler	Same/Mostly Same
BRDN0001149033	0.626709	2.94046	0.00832899	2.07941	True	True	crispr_U2OS_long	CRISPR	U2OS	long	144	CellProfiler	Same/Mostly Same
BRDN0001149376	0.124015	0.605277	0.260093	0.584871	False	False	crispr_U2OS_long	CRISPR	U2OS	long	144	CellProfiler	Same/Mostly Same
BRDN0001149418	0.541898	2.47187	0.0151328	1.82008	True	True	crispr_U2OS_long	CRISPR	U2OS	long	144	CellProfiler	Same/Mostly Same
BRDN0001149473	0.214133	0.960575	0.140921	0.851023	False	False	crispr_U2OS_long	CRISPR	U2OS	long	144	CellProfiler	Same/Mostly Same
BRDN0001149482	0.434313	1.83158	0.0370749	1.43092	True	True	crispr_U2OS_long	CRISPR	U2OS	long	144	CellProfiler	Same/Mostly Same
BRDN0001149518	0.261185	1.22085	0.0917099	1.03758	False	False	crispr_U2OS_long	CRISPR	U2OS	long	144	CellProfiler	Same/Mostly Same
BRDN0001162216	0.761806	3.63272	0.00308922	2.51015	True	True	crispr_U2OS_long	CRISPR	U2OS	long	144	CellProfiler	Same/Mostly Same
BRDN0001162576	0.958333	4.61093	0.000830097	3.08087	True	True	crispr_U2OS_long	CRISPR	U2OS	long	144	CellProfiler	Same/Mostly Same
BRDN0001162582	0.417358	1.82247	0.0373184	1.42808	True	True	crispr_U2OS_long	CRISPR	U2OS	long	144	CellProfiler	Same/Mostly Same
BRDN0001478949	0.30652	1.34012	0.0749317	1.12533	True	False	crispr_U2OS_long	CRISPR	U2OS	long	144	CellProfiler	Same/Mostly Same
BRDN0001479055	0.444544	1.82886	0.0370749	1.43092	True	True	crispr_U2OS_long	CRISPR	U2OS	long	144	CellProfiler	Same/Mostly Same
BRDN0001479262	0.858631	4.14096	0.00157474	2.80279	True	True	crispr_U2OS_long	CRISPR	U2OS	long	144	CellProfiler	Same/Mostly Same
BRDN0001479298	0.226308	0.856842	0.164376	0.784162	False	False	crispr_U2OS_long	CRISPR	U2OS	long	144	CellProfiler	Same/Mostly Same
BRDN0001479324	0.173551	0.818579	0.174773	0.757526	False	False	crispr_U2OS_long	CRISPR	U2OS	long	144	CellProfiler	Same/Mostly Same
BRDN0001479432	0.224287	0.841421	0.167079	0.777077	False	False	crispr_U2OS_long	CRISPR	U2OS	long	144	CellProfiler	Same/Mostly Same
BRDN0001479616	0.486663	2.23878	0.0209527	1.67876	True	True	crispr_U2OS_long	CRISPR	U2OS	long	144	CellProfiler	Same/Mostly Same
BRDN0001479698	0.222556	0.850071	0.165674	0.780745	False	False	crispr_U2OS_long	CRISPR	U2OS	long	144	CellProfiler	Same/Mostly Same
BRDN0001479710	0.543723	2.4296	0.015753	1.80264	True	True	crispr_U2OS_long	CRISPR	U2OS	long	144	CellProfiler	Same/Mostly Same
BRDN0001479766	0.572837	2.65922	0.0121538	1.91529	True	True	crispr_U2OS_long	CRISPR	U2OS	long	144	CellProfiler	Same/Mostly Same
BRDN0001479791	0.147339	0.736759	0.201865	0.694939	False	False	crispr_U2OS_long	CRISPR	U2OS	long	144	CellProfiler	Same/Mostly Same
BRDN0001479972	0.31608	1.3859	0.0703152	1.15295	True	False	crispr_U2OS_long	CRISPR	U2OS	long	144	CellProfiler	Same/Mostly Same
BRDN0001480034	0.52996	2.31207	0.019308	1.71426	True	True	crispr_U2OS_long	CRISPR	U2OS	long	144	CellProfiler	Same/Mostly Same
BRDN0001480092	0.126371	0.630772	0.246962	0.60737	False	False	crispr_U2OS_long	CRISPR	U2OS	long	144	CellProfiler	Same/Mostly Same
BRDN0001480242	0.213073	0.991901	0.133365	0.874957	False	False	crispr_U2OS_long	CRISPR	U2OS	long	144	CellProfiler	Same/Mostly Same
BRDN0001480256	0.378117	1.66942	0.0469747	1.32814	True	True	crispr_U2OS_long	CRISPR	U2OS	long	144	CellProfiler	Same/Mostly Same
BRDN0001480267	0.474985	1.98697	0.0297223	1.52692	True	True	crispr_U2OS_long	CRISPR	U2OS	long	144	CellProfiler	Same/Mostly Same
BRDN0001480275	0.930556	4.51144	0.000939412	3.02714	True	True	crispr_U2OS_long	CRISPR	U2OS	long	144	CellProfiler	Same/Mostly Same
BRDN0001480293	0.827778	3.88625	0.00209117	2.67961	True	True	crispr_U2OS_long	CRISPR	U2OS	long	144	CellProfiler	Same/Mostly Same
BRDN0001480309	0.359668	1.5963	0.0521611	1.28265	True	False	crispr_U2OS_long	CRISPR	U2OS	long	144	CellProfiler	Same/Mostly Same
BRDN0001480346	0.65	2.95053	0.00832899	2.07941	True	True	crispr_U2OS_long	CRISPR	U2OS	long	144	CellProfiler	Same/Mostly Same
BRDN0001480412	0.476587	2.10041	0.025749	1.58924	True	True	crispr_U2OS_long	CRISPR	U2OS	long	144	CellProfiler	Same/Mostly Same
BRDN0001480426	0.271722	1.24554	0.0888645	1.05127	False	False	crispr_U2OS_long	CRISPR	U2OS	long	144	CellProfiler	Same/Mostly Same
BRDN0001480465	0.361807	1.6153	0.0506577	1.29535	True	False	crispr_U2OS_long	CRISPR	U2OS	long	144	CellProfiler	Same/Mostly Same
BRDN0001480476	0.355829	1.57048	0.0543053	1.26516	True	False	crispr_U2OS_long	CRISPR	U2OS	long	144	CellProfiler	Same/Mostly Same
BRDN0001480501	0.653845	3.0682	0.00744787	2.12797	True	True	crispr_U2OS_long	CRISPR	U2OS	long	144	CellProfiler	Same/Mostly Same
BRDN0001480510	0.639451	2.97486	0.00822639	2.08479	True	True	crispr_U2OS_long	CRISPR	U2OS	long	144	CellProfiler	Same/Mostly Same
BRDN0001480594	0.33096	1.43338	0.0658383	1.18152	True	False	crispr_U2OS_long	CRISPR	U2OS	long	144	CellProfiler	Same/Mostly Same
BRDN0001480861	0.125545	0.652486	0.239054	0.621504	False	False	crispr_U2OS_long	CRISPR	U2OS	long	144	CellProfiler	Same/Mostly Same
BRDN0001480865	0.310952	1.41893	0.0668066	1.17518	True	False	crispr_U2OS_long	CRISPR	U2OS	long	144	CellProfiler	Same/Mostly Same
BRDN0001480888	0.475298	2.02207	0.0289886	1.53777	True	True	crispr_U2OS_long	CRISPR	U2OS	long	144	CellProfiler	Same/Mostly Same
BRDN0001480913	0.162525	0.780168	0.18534	0.732031	False	False	crispr_U2OS_long	CRISPR	U2OS	long	144	CellProfiler	Same/Mostly Same
BRDN0001480921	0.279545	1.17294	0.098944	1.00461	False	False	crispr_U2OS_long	CRISPR	U2OS	long	144	CellProfiler	Same/Mostly Same
BRDN0001480930	0.165344	0.810261	0.176818	0.752473	False	False	crispr_U2OS_long	CRISPR	U2OS	long	144	CellProfiler	Same/Mostly Same
BRDN0001480931	0.176744	0.795837	0.180759	0.742901	False	False	crispr_U2OS_long	CRISPR	U2OS	long	144	CellProfiler	Same/Mostly Same
BRDN0001480942	0.64127	2.785	0.0102119	1.99089	True	True	crispr_U2OS_long	CRISPR	U2OS	long	144	CellProfiler	Same/Mostly Same
BRDN0001481027	0.827381	3.89927	0.00209117	2.67961	True	True	crispr_U2OS_long	CRISPR	U2OS	long	144	CellProfiler	Same/Mostly Same
BRDN0001481083	0.459622	1.97379	0.0297223	1.52692	True	True	crispr_U2OS_long	CRISPR	U2OS	long	144	CellProfiler	Same/Mostly Same
BRDN0001481097	0.252906	1.09137	0.113363	0.94553	False	False	crispr_U2OS_long	CRISPR	U2OS	long	144	CellProfiler	Same/Mostly Same
BRDN0001481136	0.496858	2.26459	0.0202254	1.6941	True	True	crispr_U2OS_long	CRISPR	U2OS	long	144	CellProfiler	Same/Mostly Same
BRDN0001481176	0.855556	4.03167	0.00177217	2.75149	True	True	crispr_U2OS_long	CRISPR	U2OS	long	144	CellProfiler	Same/Mostly Same
BRDN0001481198	1	5	0.000681923	3.16626	True	True	crispr_U2OS_long	CRISPR	U2OS	long	144	CellProfiler	Same/Mostly Same
BRDN0001481237	0.492733	2.15955	0.023212	1.63429	True	True	crispr_U2OS_long	CRISPR	U2OS	long	144	CellProfiler	Same/Mostly Same
BRDN0001481315	0.223161	1.06151	0.11871	0.925514	False	False	crispr_U2OS_long	CRISPR	U2OS	long	144	CellProfiler	Same/Mostly Same
BRDN0001481327	0.175683	0.746638	0.199485	0.700089	False	False	crispr_U2OS_long	CRISPR	U2OS	long	144	CellProfiler	Same/Mostly Same
[truncated: 1,085 more rows]

## Sheet: Figure_4b_source
Metadata_matching_target	mean_average_precision	nlog10pvalue	corrected_p_value	nlog10correctedpvalue	above_p_threshold	above_corrected_p_threshold	Description	Modality	Cell	time	timepoint	Cell_timepoint	feature_set	well_position
ABCB11	0.00577756	0.121174	0.870298	0.0603322	False	False	compound_A549_short	Compound	A549	short	24	A549_short	CellProfiler	Different/Mostly Different
ABCC8	0.00847276	0.288917	0.702643	0.153265	False	False	compound_A549_short	Compound	A549	short	24	A549_short	CellProfiler	Different/Mostly Different
ABL1	0.13227	1.2588	0.207304	0.683392	False	False	compound_A549_short	Compound	A549	short	24	A549_short	CellProfiler	Different/Mostly Different
ADA	0.0153109	0.554662	0.505903	0.295932	False	False	compound_A549_short	Compound	A549	short	24	A549_short	CellProfiler	Different/Mostly Different
ADAM28	0.0045158	0.0221238	0.968727	0.0137984	False	False	compound_A549_short	Compound	A549	short	24	A549_short	CellProfiler	Different/Mostly Different
ADORA1	0.010516	0.364677	0.623112	0.205434	False	False	compound_A549_short	Compound	A549	short	24	A549_short	CellProfiler	Different/Mostly Different
ADRA1A	0.0182305	0.392899	0.590097	0.229077	False	False	compound_A549_short	Compound	A549	short	24	A549_short	CellProfiler	Different/Mostly Different
ADRA1B	0.0182305	0.392899	0.590097	0.229077	False	False	compound_A549_short	Compound	A549	short	24	A549_short	CellProfiler	Different/Mostly Different
ADRA2A	0.0275672	0.451993	0.546777	0.26219	False	False	compound_A549_short	Compound	A549	short	24	A549_short	CellProfiler	Different/Mostly Different
ADRA2B	0.0182305	0.392899	0.590097	0.229077	False	False	compound_A549_short	Compound	A549	short	24	A549_short	CellProfiler	Different/Mostly Different
ADRA2C	0.0182305	0.392899	0.590097	0.229077	False	False	compound_A549_short	Compound	A549	short	24	A549_short	CellProfiler	Different/Mostly Different
AGER	0.0325	0.872271	0.356344	0.448131	False	False	compound_A549_short	Compound	A549	short	24	A549_short	CellProfiler	Different/Mostly Different
AHR	0.00539746	0.0902283	0.873575	0.0586997	False	False	compound_A549_short	Compound	A549	short	24	A549_short	CellProfiler	Different/Mostly Different
AKR1B1	0.0208872	0.686728	0.448683	0.34806	False	False	compound_A549_short	Compound	A549	short	24	A549_short	CellProfiler	Different/Mostly Different
AKR1C1	0.0126374	0.464728	0.544636	0.263894	False	False	compound_A549_short	Compound	A549	short	24	A549_short	CellProfiler	Different/Mostly Different
AKT1	0.0579604	0.629729	0.466188	0.331439	False	False	compound_A549_short	Compound	A549	short	24	A549_short	CellProfiler	Different/Mostly Different
ALDH2	0.0190493	0.649838	0.455666	0.341353	False	False	compound_A549_short	Compound	A549	short	24	A549_short	CellProfiler	Different/Mostly Different
ALK	0.75	3.67877	0.00215995	2.66556	True	True	compound_A549_short	Compound	A549	short	24	A549_short	CellProfiler	Different/Mostly Different
ALOX5	0.0935032	1.11757	0.25619	0.591437	False	False	compound_A549_short	Compound	A549	short	24	A549_short	CellProfiler	Different/Mostly Different
ANO1	0.00684932	0.188671	0.818609	0.0869236	False	False	compound_A549_short	Compound	A549	short	24	A549_short	CellProfiler	Different/Mostly Different
ANXA1	1	5	0.000394996	3.40341	True	True	compound_A549_short	Compound	A549	short	24	A549_short	CellProfiler	Different/Mostly Different
ASIC1	0.0129927	0.237328	0.75893	0.119799	False	False	compound_A549_short	Compound	A549	short	24	A549_short	CellProfiler	Different/Mostly Different
ASIC2	0.00437656	0.00469517	0.992388	0.00331864	False	False	compound_A549_short	Compound	A549	short	24	A549_short	CellProfiler	Different/Mostly Different
ASIC3	0.00437656	0.00469517	0.992388	0.00331864	False	False	compound_A549_short	Compound	A549	short	24	A549_short	CellProfiler	Different/Mostly Different
ATM	0.0219298	0.708247	0.443936	0.35268	False	False	compound_A549_short	Compound	A549	short	24	A549_short	CellProfiler	Different/Mostly Different
AURKA	0.298162	2.15278	0.0493969	1.3063	True	True	compound_A549_short	Compound	A549	short	24	A549_short	CellProfiler	Different/Mostly Different
AURKB	0.298162	2.15278	0.0493969	1.3063	True	True	compound_A549_short	Compound	A549	short	24	A549_short	CellProfiler	Different/Mostly Different
AURKC	0.538889	2.93475	0.00941608	2.02613	True	True	compound_A549_short	Compound	A549	short	24	A549_short	CellProfiler	Different/Mostly Different
AVPR1A	0.0335165	0.89175	0.352565	0.452761	False	False	compound_A549_short	Compound	A549	short	24	A549_short	CellProfiler	Different/Mostly Different
BAX	0.00586919	0.136703	0.870298	0.0603322	False	False	compound_A549_short	Compound	A549	short	24	A549_short	CellProfiler	Different/Mostly Different
BCR	0.005346	0.0642592	0.902445	0.0445791	False	False	compound_A549_short	Compound	A549	short	24	A549_short	CellProfiler	Different/Mostly Different
BRAF	0.139274	1.24666	0.210674	0.676389	False	False	compound_A549_short	Compound	A549	short	24	A549_short	CellProfiler	Different/Mostly Different
BRD4	0.0250367	0.522942	0.50686	0.295112	False	False	compound_A549_short	Compound	A549	short	24	A549_short	CellProfiler	Different/Mostly Different
BTK	0.028629	0.833945	0.380761	0.419348	False	False	compound_A549_short	Compound	A549	short	24	A549_short	CellProfiler	Different/Mostly Different
CA1	0.0187897	0.244151	0.756761	0.121041	False	False	compound_A549_short	Compound	A549	short	24	A549_short	CellProfiler	Different/Mostly Different
CA12	0.00946549	0.100195	0.870298	0.0603322	False	False	compound_A549_short	Compound	A549	short	24	A549_short	CellProfiler	Different/Mostly Different
CA14	0.00946549	0.100195	0.870298	0.0603322	False	False	compound_A549_short	Compound	A549	short	24	A549_short	CellProfiler	Different/Mostly Different
CA2	0.00946549	0.100195	0.870298	0.0603322	False	False	compound_A549_short	Compound	A549	short	24	A549_short	CellProfiler	Different/Mostly Different
CA4	0.0048562	0.0486889	0.926186	0.0333017	False	False	compound_A549_short	Compound	A549	short	24	A549_short	CellProfiler	Different/Mostly Different
CA6	0.00946549	0.100195	0.870298	0.0603322	False	False	compound_A549_short	Compound	A549	short	24	A549_short	CellProfiler	Different/Mostly Different
CA9	0.00946549	0.100195	0.870298	0.0603322	False	False	compound_A549_short	Compound	A549	short	24	A549_short	CellProfiler	Different/Mostly Different
CACNA1A	0.00937084	0.0900395	0.873575	0.0586997	False	False	compound_A549_short	Compound	A549	short	24	A549_short	CellProfiler	Different/Mostly Different
CACNA1B	0.0875	1.28844	0.19596	0.707832	False	False	compound_A549_short	Compound	A549	short	24	A549_short	CellProfiler	Different/Mostly Different
CACNA1C	0.0740928	0.832675	0.380761	0.419348	False	False	compound_A549_short	Compound	A549	short	24	A549_short	CellProfiler	Different/Mostly Different
CACNA1D	0.0721676	0.922348	0.334396	0.475739	False	False	compound_A549_short	Compound	A549	short	24	A549_short	CellProfiler	Different/Mostly Different
CACNA1F	0.0293237	0.458132	0.546777	0.26219	False	False	compound_A549_short	Compound	A549	short	24	A549_short	CellProfiler	Different/Mostly Different
CACNA1G	0.038961	0.949715	0.325496	0.487454	False	False	compound_A549_short	Compound	A549	short	24	A549_short	CellProfiler	Different/Mostly Different
CACNA1H	0.0224722	0.355504	0.630653	0.200209	False	False	compound_A549_short	Compound	A549	short	24	A549_short	CellProfiler	Different/Mostly Different
CACNA1I	0.038961	0.949715	0.325496	0.487454	False	False	compound_A549_short	Compound	A549	short	24	A549_short	CellProfiler	Different/Mostly Different
CACNA1S	0.0779355	0.941312	0.328839	0.483017	False	False	compound_A549_short	Compound	A549	short	24	A549_short	CellProfiler	Different/Mostly Different
CACNA2D1	0.0712805	0.777304	0.418806	0.377987	False	False	compound_A549_short	Compound	A549	short	24	A549_short	CellProfiler	Different/Mostly Different
CACNA2D2	0.0167527	0.338173	0.641809	0.192594	False	False	compound_A549_short	Compound	A549	short	24	A549_short	CellProfiler	Different/Mostly Different
CACNA2D3	0.155782	1.53992	0.119937	0.921048	True	False	compound_A549_short	Compound	A549	short	24	A549_short	CellProfiler	Different/Mostly Different
CACNB1	0.029831	0.459895	0.546777	0.26219	False	False	compound_A549_short	Compound	A549	short	24	A549_short	CellProfiler	Different/Mostly Different
CACNB2	0.0721676	0.922348	0.334396	0.475739	False	False	compound_A549_short	Compound	A549	short	24	A549_short	CellProfiler	Different/Mostly Different
CACNB3	0.00564999	0.102945	0.870298	0.0603322	False	False	compound_A549_short	Compound	A549	short	24	A549_short	CellProfiler	Different/Mostly Different
CACNB4	0.00564999	0.102106	0.870298	0.0603322	False	False	compound_A549_short	Compound	A549	short	24	A549_short	CellProfiler	Different/Mostly Different
CACNG1	0.0287138	0.448504	0.546777	0.26219	False	False	compound_A549_short	Compound	A549	short	24	A549_short	CellProfiler	Different/Mostly Different
CALM1	0.0146141	0.273336	0.722762	0.141004	False	False	compound_A549_short	Compound	A549	short	24	A549_short	CellProfiler	Different/Mostly Different
CCND1	0.0112506	0.392304	0.590097	0.229077	False	False	compound_A549_short	Compound	A549	short	24	A549_short	CellProfiler	Different/Mostly Different
CCR1	0.0206735	0.680355	0.448683	0.34806	False	False	compound_A549_short	Compound	A549	short	24	A549_short	CellProfiler	Different/Mostly Different
CDC25A	0.0622711	1.17143	0.2366	0.625985	False	False	compound_A549_short	Compound	A549	short	24	A549_short	CellProfiler	Different/Mostly Different
CDC25B	0.0622711	1.17143	0.2366	0.625985	False	False	compound_A549_short	Compound	A549	short	24	A549_short	CellProfiler	Different/Mostly Different
CDK1	0.271893	2.26983	0.0404215	1.39339	True	True	compound_A549_short	Compound	A549	short	24	A549_short	CellProfiler	Different/Mostly Different
CDK2	0.152996	1.54626	0.119776	0.921631	True	False	compound_A549_short	Compound	A549	short	24	A549_short	CellProfiler	Different/Mostly Different
CDK4	0.0399051	0.450239	0.546777	0.26219	False	False	compound_A549_short	Compound	A549	short	24	A549_short	CellProfiler	Different/Mostly Different
CDK5	0.215267	1.67327	0.0946094	1.02407	True	False	compound_A549_short	Compound	A549	short	24	A549_short	CellProfiler	Different/Mostly Different
CDK6	0.00587972	0.112927	0.870298	0.0603322	False	False	compound_A549_short	Compound	A549	short	24	A549_short	CellProfiler	Different/Mostly Different
CDK7	0.383219	2.3411	0.0351399	1.4542	True	True	compound_A549_short	Compound	A549	short	24	A549_short	CellProfiler	Different/Mostly Different
CDK9	0.383219	2.3411	0.0351399	1.4542	True	True	compound_A549_short	Compound	A549	short	24	A549_short	CellProfiler	Different/Mostly Different
CFTR	0.0530393	0.833406	0.380761	0.419348	False	False	compound_A549_short	Compound	A549	short	24	A549_short	CellProfiler	Different/Mostly Different
CHEK1	0.0904502	0.931895	0.333019	0.477531	False	False	compound_A549_short	Compound	A549	short	24	A549_short	CellProfiler	Different/Mostly Different
CHRM1	0.0450197	0.650908	0.455666	0.341353	False	False	compound_A549_short	Compound	A549	short	24	A549_short	CellProfiler	Different/Mostly Different
CHRM2	0.0450197	0.650192	0.455666	0.341353	False	False	compound_A549_short	Compound	A549	short	24	A549_short	CellProfiler	Different/Mostly Different
CHRM3	0.0450197	0.650192	0.455666	0.341353	False	False	compound_A549_short	Compound	A549	short	24	A549_short	CellProfiler	Different/Mostly Different
CHRM4	0.0450197	0.650192	0.455666	0.341353	False	False	compound_A549_short	Compound	A549	short	24	A549_short	CellProfiler	Different/Mostly Different
CHRM5	0.0374831	0.568004	0.498616	0.302233	False	False	compound_A549_short	Compound	A549	short	24	A549_short	CellProfiler	Different/Mostly Different
CHUK	0.0596491	1.15374	0.238484	0.62254	False	False	compound_A549_short	Compound	A549	short	24	A549_short	CellProfiler	Different/Mostly Different
COMT	0.0118347	0.444102	0.549053	0.260386	False	False	compound_A549_short	Compound	A549	short	24	A549_short	CellProfiler	Different/Mostly Different
CSF1R	0.0336316	0.710359	0.443936	0.35268	False	False	compound_A549_short	Compound	A549	short	24	A549_short	CellProfiler	Different/Mostly Different
CSK	0.0168079	0.5777	0.497368	0.303322	False	False	compound_A549_short	Compound	A549	short	24	A549_short	CellProfiler	Different/Mostly Different
CTSG	0.00593197	0.132723	0.870298	0.0603322	False	False	compound_A549_short	Compound	A549	short	24	A549_short	CellProfiler	Different/Mostly Different
CYP1A2	0.00638945	0.162134	0.849793	0.0706871	False	False	compound_A549_short	Compound	A549	short	24	A549_short	CellProfiler	Different/Mostly Different
CYP2A6	0.0137795	0.260671	0.734689	0.133896	False	False	compound_A549_short	Compound	A549	short	24	A549_short	CellProfiler	Different/Mostly Different
CYP2D6	0.0169712	0.31378	0.672934	0.172027	False	False	compound_A549_short	Compound	A549	short	24	A549_short	CellProfiler	Different/Mostly Different
CYP3A4	0.0459907	0.422834	0.568373	0.245366	False	False	compound_A549_short	Compound	A549	short	24	A549_short	CellProfiler	Different/Mostly Different
DDR2	0.00619914	0.139086	0.870298	0.0603322	False	False	compound_A549_short	Compound	A549	short	24	A549_short	CellProfiler	Different/Mostly Different
DRD1	0.0235615	0.709762	0.443936	0.35268	False	False	compound_A549_short	Compound	A549	short	24	A549_short	CellProfiler	Different/Mostly Different
DRD2	0.0235615	0.709762	0.443936	0.35268	False	False	compound_A549_short	Compound	A549	short	24	A549_short	CellProfiler	Different/Mostly Different
DRD3	0.053394	0.967709	0.318123	0.497405	False	False	compound_A549_short	Compound	A549	short	24	A549_short	CellProfiler	Different/Mostly Different
DRD4	0.0235615	0.704738	0.443936	0.35268	False	False	compound_A549_short	Compound	A549	short	24	A549_short	CellProfiler	Different/Mostly Different
DRD5	0.0235615	0.704738	0.443936	0.35268	False	False	compound_A549_short	Compound	A549	short	24	A549_short	CellProfiler	Different/Mostly Different
DYRK1A	1	5	0.000394996	3.40341	True	True	compound_A549_short	Compound	A549	short	24	A549_short	CellProfiler	Different/Mostly Different
DYRK1B	0.345806	1.79899	0.0738227	1.13181	True	False	compound_A549_short	Compound	A549	short	24	A549_short	CellProfiler	Different/Mostly Different
EGFR	0.015873	0.543213	0.505903	0.295932	False	False	compound_A549_short	Compound	A549	short	24	A549_short	CellProfiler	Different/Mostly Different
ELANE	0.0102363	0.131355	0.870298	0.0603322	False	False	compound_A549_short	Compound	A549	short	24	A549_short	CellProfiler	Different/Mostly Different
ERBB2	0.0488095	1.0456	0.292818	0.533402	False	False	compound_A549_short	Compound	A549	short	24	A549_short	CellProfiler	Different/Mostly Different
ESR1	0.0164642	0.584028	0.493108	0.307058	False	False	compound_A549_short	Compound	A549	short	24	A549_short	CellProfiler	Different/Mostly Different
ESR2	0.0164642	0.584028	0.493108	0.307058	False	False	compound_A549_short	Compound	A549	short	24	A549_short	CellProfiler	Different/Mostly Different
EZH2	0.00748053	0.241067	0.75893	0.119799	False	False	compound_A549_short	Compound	A549	short	24	A549_short	CellProfiler	Different/Mostly Different
FGFR1	0.043981	0.526968	0.50686	0.295112	False	False	compound_A549_short	Compound	A549	short	24	A549_short	CellProfiler	Different/Mostly Different
FGFR2	0.0158283	0.297473	0.695631	0.157621	False	False	compound_A549_short	Compound	A549	short	24	A549_short	CellProfiler	Different/Mostly Different
FGFR3	0.00554503	0.0735684	0.892176	0.0495493	False	False	compound_A549_short	Compound	A549	short	24	A549_short	CellProfiler	Different/Mostly Different
FLT1	0.0180389	0.210775	0.790636	0.102023	False	False	compound_A549_short	Compound	A549	short	24	A549_short	CellProfiler	Different/Mostly Different
FLT3	0.0797108	0.793877	0.40635	0.3911	False	False	compound_A549_short	Compound	A549	short	24	A549_short	CellProfiler	Different/Mostly Different
FLT4	0.0180389	0.210775	0.790636	0.102023	False	False	compound_A549_short	Compound	A549	short	24	A549_short	CellProfiler	Different/Mostly Different
FOXM1	0.291667	1.97129	0.0532098	1.27401	True	False	compound_A549_short	Compound	A549	short	24	A549_short	CellProfiler	Different/Mostly Different
GABRA1	0.00877628	0.0691856	0.895231	0.048065	False	False	compound_A549_short	Compound	A549	short	24	A549_short	CellProfiler	Different/Mostly Different
GABRA2	0.00579949	0.121299	0.870298	0.0603322	False	False	compound_A549_short	Compound	A549	short	24	A549_short	CellProfiler	Different/Mostly Different
GABRA3	0.00579949	0.120799	0.870298	0.0603322	False	False	compound_A549_short	Compound	A549	short	24	A549_short	CellProfiler	Different/Mostly Different
GABRA5	0.00579949	0.120845	0.870298	0.0603322	False	False	compound_A549_short	Compound	A549	short	24	A549_short	CellProfiler	Different/Mostly Different
GABRB2	0.00579949	0.120845	0.870298	0.0603322	False	False	compound_A549_short	Compound	A549	short	24	A549_short	CellProfiler	Different/Mostly Different
GABRG2	0.00579949	0.120845	0.870298	0.0603322	False	False	compound_A549_short	Compound	A549	short	24	A549_short	CellProfiler	Different/Mostly Different
GJA1	0.291667	1.94762	0.0532098	1.27401	True	False	compound_A549_short	Compound	A549	short	24	A549_short	CellProfiler	Different/Mostly Different
GJA10	0.291667	1.94762	0.0532098	1.27401	True	False	compound_A549_short	Compound	A549	short	24	A549_short	CellProfiler	Different/Mostly Different
GJA3	0.291667	1.94762	0.0532098	1.27401	True	False	compound_A549_short	Compound	A549	short	24	A549_short	CellProfiler	Different/Mostly Different
GJA4	0.291667	1.94762	0.0532098	1.27401	True	False	compound_A549_short	Compound	A549	short	24	A549_short	CellProfiler	Different/Mostly Different
GJA5	0.291667	1.94762	0.0532098	1.27401	True	False	compound_A549_short	Compound	A549	short	24	A549_short	CellProfiler	Different/Mostly Different
GJA8	0.291667	1.94762	0.0532098	1.27401	True	False	compound_A549_short	Compound	A549	short	24	A549_short	CellProfiler	Different/Mostly Different
GJA9	0.291667	1.94762	0.0532098	1.27401	True	False	compound_A549_short	Compound	A549	short	24	A549_short	CellProfiler	Different/Mostly Different
GJB1	0.291667	1.94762	0.0532098	1.27401	True	False	compound_A549_short	Compound	A549	short	24	A549_short	CellProfiler	Different/Mostly Different
GJB2	0.291667	1.94762	0.0532098	1.27401	True	False	compound_A549_short	Compound	A549	short	24	A549_short	CellProfiler	Different/Mostly Different
GJB3	0.291667	1.94762	0.0532098	1.27401	True	False	compound_A549_short	Compound	A549	short	24	A549_short	CellProfiler	Different/Mostly Different
GJB4	0.291667	1.94762	0.0532098	1.27401	True	False	compound_A549_short	Compound	A549	short	24	A549_short	CellProfiler	Different/Mostly Different
GJB5	0.291667	1.94762	0.0532098	1.27401	True	False	compound_A549_short	Compound	A549	short	24	A549_short	CellProfiler	Different/Mostly Different
GJB6	0.291667	1.94762	0.0532098	1.27401	True	False	compound_A549_short	Compound	A549	short	24	A549_short	CellProfiler	Different/Mostly Different
GJB7	0.291667	1.94762	0.0532098	1.27401	True	False	compound_A549_short	Compound	A549	short	24	A549_short	CellProfiler	Different/Mostly Different
GJC1	0.291667	1.94762	0.0532098	1.27401	True	False	compound_A549_short	Compound	A549	short	24	A549_short	CellProfiler	Different/Mostly Different
GJC2	0.291667	1.94762	0.0532098	1.27401	True	False	compound_A549_short	Compound	A549	short	24	A549_short	CellProfiler	Different/Mostly Different
GJC3	0.291667	1.94762	0.0532098	1.27401	True	False	compound_A549_short	Compound	A549	short	24	A549_short	CellProfiler	Different/Mostly Different
GJD2	0.291667	1.94762	0.0532098	1.27401	True	False	compound_A549_short	Compound	A549	short	24	A549_short	CellProfiler	Different/Mostly Different
GJD3	0.291667	1.94762	0.0532098	1.27401	True	False	compound_A549_short	Compound	A549	short	24	A549_short	CellProfiler	Different/Mostly Different
GJD4	0.291667	1.94762	0.0532098	1.27401	True	False	compound_A549_short	Compound	A549	short	24	A549_short	CellProfiler	Different/Mostly Different
GJE1	0.291667	1.94762	0.0532098	1.27401	True	False	compound_A549_short	Compound	A549	short	24	A549_short	CellProfiler	Different/Mostly Different
GLRA1	0.0128226	0.0797317	0.891525	0.0498666	False	False	compound_A549_short	Compound	A549	short	24	A549_short	CellProfiler	Different/Mostly Different
GLRA2	0.0100458	0.118738	0.870298	0.0603322	False	False	compound_A549_short	Compound	A549	short	24	A549_short	CellProfiler	Different/Mostly Different
GLRA3	0.00476234	0.0362303	0.940802	0.0265017	False	False	compound_A549_short	Compound	A549	short	24	A549_short	CellProfiler	Different/Mostly Different
GLRB	0.00476234	0.0362303	0.940802	0.0265017	False	False	compound_A549_short	Compound	A549	short	24	A549_short	CellProfiler	Different/Mostly Different
GPR119	0.0420635	0.978494	0.313678	0.503517	False	False	compound_A549_short	Compound	A549	short	24	A549_short	CellProfiler	Different/Mostly Different
GSK3B	0.0556896	0.761927	0.42055	0.376183	False	False	compound_A549_short	Compound	A549	short	24	A549_short	CellProfiler	Different/Mostly Different
GUCY1A1	0.00509463	0.0721151	0.892176	0.0495493	False	False	compound_A549_short	Compound	A549	short	24	A549_short	CellProfiler	Different/Mostly Different
GUCY1A2	0.00509463	0.0721151	0.892176	0.0495493	False	False	compound_A549_short	Compound	A549	short	24	A549_short	CellProfiler	Different/Mostly Different
GUCY1B1	0.00509463	0.0721151	0.892176	0.0495493	False	False	compound_A549_short	Compound	A549	short	24	A549_short	CellProfiler	Different/Mostly Different
HBB	0.0043669	0.00751225	0.992271	0.0033695	False	False	compound_A549_short	Compound	A549	short	24	A549_short	CellProfiler	Different/Mostly Different
HCK	0.052139	1.07839	0.274806	0.560974	False	False	compound_A549_short	Compound	A549	short	24	A549_short	CellProfiler	Different/Mostly Different
HDAC1	0.00561815	0.111989	0.870298	0.0603322	False	False	compound_A549_short	Compound	A549	short	24	A549_short	CellProfiler	Different/Mostly Different
HDAC2	0.00561815	0.111989	0.870298	0.0603322	False	False	compound_A549_short	Compound	A549	short	24	A549_short	CellProfiler	Different/Mostly Different
HDAC3	0.00800369	0.0399874	0.940802	0.0265017	False	False	compound_A549_short	Compound	A549	short	24	A549_short	CellProfiler	Different/Mostly Different
HDAC6	0.00919148	0.0918204	0.873575	0.0586997	False	False	compound_A549_short	Compound	A549	short	24	A549_short	CellProfiler	Different/Mostly Different
HDAC8	0.0071273	0.0115101	0.98633	0.00597763	False	False	compound_A549_short	Compound	A549	short	24	A549_short	CellProfiler	Different/Mostly Different
HIF1A	0.0756562	0.918479	0.334429	0.475697	False	False	compound_A549_short	Compound	A549	short	24	A549_short	CellProfiler	Different/Mostly Different
HPGDS	0.0115294	0.425003	0.568248	0.245462	False	False	compound_A549_short	Compound	A549	short	24	A549_short	CellProfiler	Different/Mostly Different
HRH1	0.0327419	0.647915	0.455666	0.341353	False	False	compound_A549_short	Compound	A549	short	24	A549_short	CellProfiler	Different/Mostly Different
HSD11B1	0.011236	0.419627	0.569872	0.244222	False	False	compound_A549_short	Compound	A549	short	24	A549_short	CellProfiler	Different/Mostly Different
HSP90AA1	1	5	0.000394996	3.40341	True	True	compound_A549_short	Compound	A549	short	24	A549_short	CellProfiler	Different/Mostly Different
HSP90AB1	1	5	0.000394996	3.40341	True	True	compound_A549_short	Compound	A549	short	24	A549_short	CellProfiler	Different/Mostly Different
HTR1A	0.0368565	0.532182	0.50686	0.295112	False	False	compound_A549_short	Compound	A549	short	24	A549_short	CellProfiler	Different/Mostly Different
HTR1B	0.040953	0.699183	0.443936	0.35268	False	False	compound_A549_short	Compound	A549	short	24	A549_short	CellProfiler	Different/Mostly Different
HTR1D	0.0236108	0.540347	0.505903	0.295932	False	False	compound_A549_short	Compound	A549	short	24	A549_short	CellProfiler	Different/Mostly Different
HTR1E	0.0236108	0.541949	0.505903	0.295932	False	False	compound_A549_short	Compound	A549	short	24	A549_short	CellProfiler	Different/Mostly Different
HTR1F	0.0222662	0.705336	0.443936	0.35268	False	False	compound_A549_short	Compound	A549	short	24	A549_short	CellProfiler	Different/Mostly Different
HTR2A	0.040953	0.698553	0.443936	0.35268	False	False	compound_A549_short	Compound	A549	short	24	A549_short	CellProfiler	Different/Mostly Different
HTR2B	0.0339899	0.588358	0.493108	0.307058	False	False	compound_A549_short	Compound	A549	short	24	A549_short	CellProfiler	Different/Mostly Different
HTR2C	0.0236108	0.541949	0.505903	0.295932	False	False	compound_A549_short	Compound	A549	short	24	A549_short	CellProfiler	Different/Mostly Different
HTR3A	0.0413262	0.61448	0.476849	0.321619	False	False	compound_A549_short	Compound	A549	short	24	A549_short	CellProfiler	Different/Mostly Different
HTR6	0.0236108	0.541949	0.505903	0.295932	False	False	compound_A549_short	Compound	A549	short	24	A549_short	CellProfiler	Different/Mostly Different
HTR7	0.0236108	0.541949	0.505903	0.295932	False	False	compound_A549_short	Compound	A549	short	24	A549_short	CellProfiler	Different/Mostly Different
ICAM1	0.0165301	0.589307	0.493108	0.307058	False	False	compound_A549_short	Compound	A549	short	24	A549_short	CellProfiler	Different/Mostly Different
IGF1R	0.168277	1.49252	0.130339	0.884925	True	False	compound_A549_short	Compound	A549	short	24	A549_short	CellProfiler	Different/Mostly Different
IKBKB	0.0596491	1.15517	0.238484	0.62254	False	False	compound_A549_short	Compound	A549	short	24	A549_short	CellProfiler	Different/Mostly Different
IL1B	0.00689493	0.20142	0.801337	0.0961847	False	False	compound_A549_short	Compound	A549	short	24	A549_short	CellProfiler	Different/Mostly Different
IL6	0.00689493	0.20142	0.801337	0.0961847	False	False	compound_A549_short	Compound	A549	short	24	A549_short	CellProfiler	Different/Mostly Different
IMPDH1	0.00431034	0.00196744	0.99548	0.00196744	False	False	compound_A549_short	Compound	A549	short	24	A549_short	CellProfiler	Different/Mostly Different
INSR	0.107143	1.40249	0.154422	0.811291	True	False	compound_A549_short	Compound	A549	short	24	A549_short	CellProfiler	Different/Mostly Different
JAK1	0.009558	0.10888	0.870298	0.0603322	False	False	compound_A549_short	Compound	A549	short	24	A549_short	CellProfiler	Different/Mostly Different
JAK2	0.0518042	0.697031	0.443936	0.35268	False	False	compound_A549_short	Compound	A549	short	24	A549_short	CellProfiler	Different/Mostly Different
JAK3	0.009558	0.10888	0.870298	0.0603322	False	False	compound_A549_short	Compound	A549	short	24	A549_short	CellProfiler	Different/Mostly Different
KCNA2	0.0066534	0.176965	0.831001	0.0803985	False	False	compound_A549_short	Compound	A549	short	24	A549_short	CellProfiler	Different/Mostly Different
KCNA5	0.0255551	0.510556	0.50686	0.295112	False	False	compound_A549_short	Compound	A549	short	24	A549_short	CellProfiler	Different/Mostly Different
KCNA7	0.00980861	0.346937	0.631782	0.199433	False	False	compound_A549_short	Compound	A549	short	24	A549_short	CellProfiler	Different/Mostly Different
KCNB2	0.00937555	0.326769	0.655982	0.183108	False	False	compound_A549_short	Compound	A549	short	24	A549_short	CellProfiler	Different/Mostly Different
KCNH1	0.00980861	0.346937	0.631782	0.199433	False	False	compound_A549_short	Compound	A549	short	24	A549_short	CellProfiler	Different/Mostly Different
KCNH2	0.0254819	0.38594	0.59606	0.22471	False	False	compound_A549_short	Compound	A549	short	24	A549_short	CellProfiler	Different/Mostly Different
KCNH5	0.00980861	0.346937	0.631782	0.199433	False	False	compound_A549_short	Compound	A549	short	24	A549_short	CellProfiler	Different/Mostly Different
KCNH6	0.0134509	0.23567	0.75893	0.119799	False	False	compound_A549_short	Compound	A549	short	24	A549_short	CellProfiler	Different/Mostly Different
KCNH7	0.0134509	0.23567	0.75893	0.119799	False	False	compound_A549_short	Compound	A549	short	24	A549_short	CellProfiler	Different/Mostly Different
KCNJ1	0.00847276	0.288917	0.702643	0.153265	False	False	compound_A549_short	Compound	A549	short	24	A549_short	CellProfiler	Different/Mostly Different
KCNJ11	0.0120738	0.195037	0.809936	0.0915491	False	False	compound_A549_short	Compound	A549	short	24	A549_short	CellProfiler	Different/Mostly Different
KCNJ5	0.0137753	0.48181	0.531644	0.274379	False	False	compound_A549_short	Compound	A549	short	24	A549_short	CellProfiler	Different/Mostly Different
KCNK1	0.0496032	1.0165	0.304221	0.516811	False	False	compound_A549_short	Compound	A549	short	24	A549_short	CellProfiler	Different/Mostly Different
KCNK6	0.0496032	1.0165	0.304221	0.516811	False	False	compound_A549_short	Compound	A549	short	24	A549_short	CellProfiler	Different/Mostly Different
KCNMA1	0.00517444	0.0724294	0.892176	0.0495493	False	False	compound_A549_short	Compound	A549	short	24	A549_short	CellProfiler	Different/Mostly Different
KCNN1	0.0235051	0.511796	0.50686	0.295112	False	False	compound_A549_short	Compound	A549	short	24	A549_short	CellProfiler	Different/Mostly Different
KCNN2	0.0235051	0.511796	0.50686	0.295112	False	False	compound_A549_short	Compound	A549	short	24	A549_short	CellProfiler	Different/Mostly Different
KCNN3	0.0235051	0.511796	0.50686	0.295112	False	False	compound_A549_short	Compound	A549	short	24	A549_short	CellProfiler	Different/Mostly Different
KCNN4	0.0282372	0.464732	0.544636	0.263894	False	False	compound_A549_short	Compound	A549	short	24	A549_short	CellProfiler	Different/Mostly Different
KCNQ1	0.0289927	0.478906	0.532494	0.273685	False	False	compound_A549_short	Compound	A549	short	24	A549_short	CellProfiler	Different/Mostly Different
KCNQ2	0.0188248	0.632707	0.465933	0.331677	False	False	compound_A549_short	Compound	A549	short	24	A549_short	CellProfiler	Different/Mostly Different
KCNQ4	0.00998033	0.350347	0.631782	0.199433	False	False	compound_A549_short	Compound	A549	short	24	A549_short	CellProfiler	Different/Mostly Different
KDR	0.0740623	0.623611	0.469847	0.328044	False	False	compound_A549_short	Compound	A549	short	24	A549_short	CellProfiler	Different/Mostly Different
KIT	0.0373625	0.223748	0.773659	0.111451	False	False	compound_A549_short	Compound	A549	short	24	A549_short	CellProfiler	Different/Mostly Different
LCK	0.154976	1.49487	0.130339	0.884925	True	False	compound_A549_short	Compound	A549	short	24	A549_short	CellProfiler	Different/Mostly Different
LPAR1	0.0143914	0.529468	0.50686	0.295112	False	False	compound_A549_short	Compound	A549	short	24	A549_short	CellProfiler	Different/Mostly Different
LPAR3	0.0143914	0.529468	0.50686	0.295112	False	False	compound_A549_short	Compound	A549	short	24	A549_short	CellProfiler	Different/Mostly Different
LYN	0.00880797	0.254775	0.74159	0.129836	False	False	compound_A549_short	Compound	A549	short	24	A549_short	CellProfiler	Different/Mostly Different
MAPK1	0.0656639	0.767411	0.418948	0.37784	False	False	compound_A549_short	Compound	A549	short	24	A549_short	CellProfiler	Different/Mostly Different
MAPK11	0.0616658	0.817686	0.390927	0.407904	False	False	compound_A549_short	Compound	A549	short	24	A549_short	CellProfiler	Different/Mostly Different
MAPK12	0.0805716	0.980138	0.313678	0.503517	False	False	compound_A549_short	Compound	A549	short	24	A549_short	CellProfiler	Different/Mostly Different
MAPK14	0.170441	1.46583	0.136845	0.86377	True	False	compound_A549_short	Compound	A549	short	24	A549_short	CellProfiler	Different/Mostly Different
MAPK8	0.0666228	0.886453	0.353815	0.451224	False	False	compound_A549_short	Compound	A549	short	24	A549_short	CellProfiler	Different/Mostly Different
MAPK9	0.015101	0.499645	0.515514	0.287759	False	False	compound_A549_short	Compound	A549	short	24	A549_short	CellProfiler	Different/Mostly Different
NOS2	0.36526	2.15797	0.0493969	1.3063	True	True	compound_A549_short	Compound	A549	short	24	A549_short	CellProfiler	Different/Mostly Different
NR0B1	1	5	0.000394996	3.40341	True	True	compound_A549_short	Compound	A549	short	24	A549_short	CellProfiler	Different/Mostly Different
NR3C1	0.944444	4.7183	0.00060448	3.21862	True	True	compound_A549_short	Compound	A549	short	24	A549_short	CellProfiler	Different/Mostly Different
NR3C2	0.181124	1.1134	0.25619	0.591437	False	False	compound_A549_short	Compound	A549	short	24	A549_short	CellProfiler	Different/Mostly Different
NTRK1	0.00811578	0.0366286	0.940802	0.0265017	False	False	compound_A549_short	Compound	A549	short	24	A549_short	CellProfiler	Different/Mostly Different
OPRD1	0.0224696	0.44801	0.546777	0.26219	False	False	compound_A549_short	Compound	A549	short	24	A549_short	CellProfiler	Different/Mostly Different
OPRK1	0.00496795	0.0595404	0.909293	0.0412959	False	False	compound_A549_short	Compound	A549	short	24	A549_short	CellProfiler	Different/Mostly Different
OPRL1	0.0169687	0.605934	0.483323	0.315762	False	False	compound_A549_short	Compound	A549	short	24	A549_short	CellProfiler	Different/Mostly Different
OPRM1	0.0224696	0.44801	0.546777	0.26219	False	False	compound_A549_short	Compound	A549	short	24	A549_short	CellProfiler	Different/Mostly Different
P2RY12	0.145455	1.55852	0.118242	0.927227	True	False	compound_A549_short	Compound	A549	short	24	A549_short	CellProfiler	Different/Mostly Different
P3H1	0.0053574	0.0961263	0.870298	0.0603322	False	False	compound_A549_short	Compound	A549	short	24	A549_short	CellProfiler	Different/Mostly Different
P3H2	0.0053574	0.0961263	0.870298	0.0603322	False	False	compound_A549_short	Compound	A549	short	24	A549_short	CellProfiler	Different/Mostly Different
P3H3	0.0053574	0.0961263	0.870298	0.0603322	False	False	compound_A549_short	Compound	A549	short	24	A549_short	CellProfiler	Different/Mostly Different
P4HA1	0.0053574	0.0961263	0.870298	0.0603322	False	False	compound_A549_short	Compound	A549	short	24	A549_short	CellProfiler	Different/Mostly Different
PAK1	0.00654011	0.179372	0.829688	0.0810852	False	False	compound_A549_short	Compound	A549	short	24	A549_short	CellProfiler	Different/Mostly Different
PDE1A	0.0208424	0.678106	0.448683	0.34806	False	False	compound_A549_short	Compound	A549	short	24	A549_short	CellProfiler	Different/Mostly Different
PDE1B	0.0208424	0.678106	0.448683	0.34806	False	False	compound_A549_short	Compound	A549	short	24	A549_short	CellProfiler	Different/Mostly Different
PDE3A	0.0279027	0.484324	0.531286	0.274672	False	False	compound_A549_short	Compound	A549	short	24	A549_short	CellProfiler	Different/Mostly Different
PDE4A	0.02661	0.509242	0.50686	0.295112	False	False	compound_A549_short	Compound	A549	short	24	A549_short	CellProfiler	Different/Mostly Different
PDE4B	0.02661	0.509242	0.50686	0.295112	False	False	compound_A549_short	Compound	A549	short	24	A549_short	CellProfiler	Different/Mostly Different
PDE4C	0.02661	0.509242	0.50686	0.295112	False	False	compound_A549_short	Compound	A549	short	24	A549_short	CellProfiler	Different/Mostly Different
PDE4D	0.02661	0.509242	0.50686	0.295112	False	False	compound_A549_short	Compound	A549	short	24	A549_short	CellProfiler	Different/Mostly Different
PDGFRA	0.085901	0.876966	0.3555	0.449161	False	False	compound_A549_short	Compound	A549	short	24	A549_short	CellProfiler	Different/Mostly Different
PDGFRB	0.0717486	0.73539	0.440274	0.356277	False	False	compound_A549_short	Compound	A549	short	24	A549_short	CellProfiler	Different/Mostly Different
PDPK1	0.0275298	0.805368	0.39893	0.399103	False	False	compound_A549_short	Compound	A549	short	24	A549_short	CellProfiler	Different/Mostly Different
PIK3CA	0.0755556	1.19583	0.228756	0.640628	False	False	compound_A549_short	Compound	A549	short	24	A549_short	CellProfiler	Different/Mostly Different
PIK3CG	0.0755556	1.19583	0.228756	0.640628	False	False	compound_A549_short	Compound	A549	short	24	A549_short	CellProfiler	Different/Mostly Different
PKD2L1	0.0343382	0.670725	0.452664	0.344224	False	False	compound_A549_short	Compound	A549	short	24	A549_short	CellProfiler	Different/Mostly Different
PLA2G1B	0.0100927	0.120252	0.870298	0.0603322	False	False	compound_A549_short	Compound	A549	short	24	A549_short	CellProfiler	Different/Mostly Different
PLD1	0.00983796	0.357989	0.629906	0.200724	False	False	compound_A549_short	Compound	A549	short	24	A549_short	CellProfiler	Different/Mostly Different
PORCN	0.0171485	0.595841	0.491653	0.308342	False	False	compound_A549_short	Compound	A549	short	24	A549_short	CellProfiler	Different/Mostly Different
PPARD	0.191667	1.55768	0.118242	0.927227	True	False	compound_A549_short	Compound	A549	short	24	A549_short	CellProfiler	Different/Mostly Different
PPIA	0.0293939	0.766937	0.418948	0.37784	False	False	compound_A549_short	Compound	A549	short	24	A549_short	CellProfiler	Different/Mostly Different
PPIF	0.0293939	0.766937	0.418948	0.37784	False	False	compound_A549_short	Compound	A549	short	24	A549_short	CellProfiler	Different/Mostly Different
PRKCA	0.094576	0.881462	0.354845	0.449961	False	False	compound_A549_short	Compound	A549	short	24	A549_short	CellProfiler	Different/Mostly Different
PRKCB	0.00669503	0.185716	0.820914	0.0857024	False	False	compound_A549_short	Compound	A549	short	24	A549_short	CellProfiler	Different/Mostly Different
PRKCD	0.0112113	0.173062	0.831927	0.079915	False	False	compound_A549_short	Compound	A549	short	24	A549_short	CellProfiler	Different/Mostly Different
PRKCE	0.0112113	0.173062	0.831927	0.079915	False	False	compound_A549_short	Compound	A549	short	24	A549_short	CellProfiler	Different/Mostly Different
PRKCQ	0.00845704	0.287464	0.702643	0.153265	False	False	compound_A549_short	Compound	A549	short	24	A549_short	CellProfiler	Different/Mostly Different
PRKDC	0.00757576	0.229645	0.766365	0.115565	False	False	compound_A549_short	Compound	A549	short	24	A549_short	CellProfiler	Different/Mostly Different
PTGIR	0.0404762	0.977898	0.313678	0.503517	False	False	compound_A549_short	Compound	A549	short	24	A549_short	CellProfiler	Different/Mostly Different
PTGS1	0.094248	0.990306	0.313678	0.503517	False	False	compound_A549_short	Compound	A549	short	24	A549_short	CellProfiler	Different/Mostly Different
PTGS2	0.072641	0.726366	0.443936	0.35268	False	False	compound_A549_short	Compound	A549	short	24	A549_short	CellProfiler	Different/Mostly Different
PTK2B	0.00570361	0.1234	0.870298	0.0603322	False	False	compound_A549_short	Compound	A549	short	24	A549_short	CellProfiler	Different/Mostly Different
PTPN1	0.171429	1.66642	0.0946094	1.02407	True	False	compound_A549_short	Compound	A549	short	24	A549_short	CellProfiler	Different/Mostly Different
PTPN11	0.171429	1.66642	0.0946094	1.02407	True	False	compound_A549_short	Compound	A549	short	24	A549_short	CellProfiler	Different/Mostly Different
PTPN2	0.171429	1.66642	0.0946094	1.02407	True	False	compound_A549_short	Compound	A549	short	24	A549_short	CellProfiler	Different/Mostly Different
RAF1	0.139746	1.23916	0.211849	0.673973	False	False	compound_A549_short	Compound	A549	short	24	A549_short	CellProfiler	Different/Mostly Different
RELA	0.0194633	0.659791	0.455666	0.341353	False	False	compound_A549_short	Compound	A549	short	24	A549_short	CellProfiler	Different/Mostly Different
RET	0.0255478	0.265571	0.729538	0.136952	False	False	compound_A549_short	Compound	A549	short	24	A549_short	CellProfiler	Different/Mostly Different
RIPK2	0.0293386	0.440927	0.550423	0.259303	False	False	compound_A549_short	Compound	A549	short	24	A549_short	CellProfiler	Different/Mostly Different
ROCK1	0.0544696	0.750944	0.428028	0.368528	False	False	compound_A549_short	Compound	A549	short	24	A549_short	CellProfiler	Different/Mostly Different
RPL10L	0.75	3.68581	0.00215995	2.66556	True	True	compound_A549_short	Compound	A549	short	24	A549_short	CellProfiler	Different/Mostly Different
RPL11	0.75	3.68581	0.00215995	2.66556	True	True	compound_A549_short	Compound	A549	short	24	A549_short	CellProfiler	Different/Mostly Different
RPL13A	0.75	3.68581	0.00215995	2.66556	True	True	compound_A549_short	Compound	A549	short	24	A549_short	CellProfiler	Different/Mostly Different
RPL15	0.75	3.68581	0.00215995	2.66556	True	True	compound_A549_short	Compound	A549	short	24	A549_short	CellProfiler	Different/Mostly Different
RPL19	0.75	3.68581	0.00215995	2.66556	True	True	compound_A549_short	Compound	A549	short	24	A549_short	CellProfiler	Different/Mostly Different
RPL23	0.75	3.68581	0.00215995	2.66556	True	True	compound_A549_short	Compound	A549	short	24	A549_short	CellProfiler	Different/Mostly Different
RPL23A	0.75	3.68581	0.00215995	2.66556	True	True	compound_A549_short	Compound	A549	short	24	A549_short	CellProfiler	Different/Mostly Different
RPL26L1	0.75	3.68581	0.00215995	2.66556	True	True	compound_A549_short	Compound	A549	short	24	A549_short	CellProfiler	Different/Mostly Different
RPL3	0.529861	3.48966	0.00269304	2.56976	True	True	compound_A549_short	Compound	A549	short	24	A549_short	CellProfiler	Different/Mostly Different
RPL37	0.75	3.68581	0.00215995	2.66556	True	True	compound_A549_short	Compound	A549	short	24	A549_short	CellProfiler	Different/Mostly Different
RPL8	0.75	3.67388	0.00215995	2.66556	True	True	compound_A549_short	Compound	A549	short	24	A549_short	CellProfiler	Different/Mostly Different
RPS6KB1	0.0805716	0.986111	0.313678	0.503517	False	False	compound_A549_short	Compound	A549	short	24	A549_short	CellProfiler	Different/Mostly Different
RRM1	1	5	0.000394996	3.40341	True	True	compound_A549_short	Compound	A549	short	24	A549_short	CellProfiler	Different/Mostly Different
RRM2	1	5	0.000394996	3.40341	True	True	compound_A549_short	Compound	A549	short	24	A549_short	CellProfiler	Different/Mostly Different
RSL24D1	0.75	3.67388	0.00215995	2.66556	True	True	compound_A549_short	Compound	A549	short	24	A549_short	CellProfiler	Different/Mostly Different
S1PR1	0.0703125	1.04186	0.292818	0.533402	False	False	compound_A549_short	Compound	A549	short	24	A549_short	CellProfiler	Different/Mostly Different
S1PR4	0.00540793	0.100415	0.870298	0.0603322	False	False	compound_A549_short	Compound	A549	short	24	A549_short	CellProfiler	Different/Mostly Different
SCNN1A	0.00958382	0.106064	0.870298	0.0603322	False	False	compound_A549_short	Compound	A549	short	24	A549_short	CellProfiler	Different/Mostly Different
SCNN1B	0.00958382	0.106064	0.870298	0.0603322	False	False	compound_A549_short	Compound	A549	short	24	A549_short	CellProfiler	Different/Mostly Different
SCNN1D	0.00958382	0.106064	0.870298	0.0603322	False	False	compound_A549_short	Compound	A549	short	24	A549_short	CellProfiler	Different/Mostly Different
SCNN1G	0.00958382	0.106064	0.870298	0.0603322	False	False	compound_A549_short	Compound	A549	short	24	A549_short	CellProfiler	Different/Mostly Different
SGK1	0.0805716	0.986111	0.313678	0.503517	False	False	compound_A549_short	Compound	A549	short	24	A549_short	CellProfiler	Different/Mostly Different
SIRT2	0.00483137	0.0515397	0.923153	0.0347262	False	False	compound_A549_short	Compound	A549	short	24	A549_short	CellProfiler	Different/Mostly Different
SLC29A4	0.0112487	0.410926	0.578663	0.237574	False	False	compound_A549_short	Compound	A549	short	24	A549_short	CellProfiler	Different/Mostly Different
SLC7A11	0.0596491	1.15517	0.238484	0.62254	False	False	compound_A549_short	Compound	A549	short	24	A549_short	CellProfiler	Different/Mostly Different
SLCO1B1	0.0166835	0.570681	0.498616	0.302233	False	False	compound_A549_short	Compound	A549	short	24	A549_short	CellProfiler	Different/Mostly Different
SLCO1B3	0.0166835	0.570681	0.498616	0.302233	False	False	compound_A549_short	Compound	A549	short	24	A549_short	CellProfiler	Different/Mostly Different
SLCO2B1	0.0200617	0.637928	0.463297	0.33414	False	False	compound_A549_short	Compound	A549	short	24	A549_short	CellProfiler	Different/Mostly Different
SNU13	0.75	3.67388	0.00215995	2.66556	True	True	compound_A549_short	Compound	A549	short	24	A549_short	CellProfiler	Different/Mostly Different
SRC	0.144858	1.36333	0.166935	0.777454	True	False	compound_A549_short	Compound	A549	short	24	A549_short	CellProfiler	Different/Mostly Different
TEK	0.0186524	0.555001	0.505903	0.295932	False	False	compound_A549_short	Compound	A549	short	24	A549_short	CellProfiler	Different/Mostly Different
TGFBR1	0.0159259	0.566392	0.498616	0.302233	False	False	compound_A549_short	Compound	A549	short	24	A549_short	CellProfiler	Different/Mostly Different
TNF	0.00478316	0.0188769	0.972859	0.0119502	False	False	compound_A549_short	Compound	A549	short	24	A549_short	CellProfiler	Different/Mostly Different
TNNC1	0.0208424	0.677485	0.448683	0.34806	False	False	compound_A549_short	Compound	A549	short	24	A549_short	CellProfiler	Different/Mostly Different
TRPM2	0.105556	1.42273	0.149232	0.826137	True	False	compound_A549_short	Compound	A549	short	24	A549_short	CellProfiler	Different/Mostly Different
TUBA1A	0.722222	3.68551	0.00215995	2.66556	True	True	compound_A549_short	Compound	A549	short	24	A549_short	CellProfiler	Different/Mostly Different
TUBA1B	0.722222	3.68551	0.00215995	2.66556	True	True	compound_A549_short	Compound	A549	short	24	A549_short	CellProfiler	Different/Mostly Different
TUBA1C	0.722222	3.68551	0.00215995	2.66556	True	True	compound_A549_short	Compound	A549	short	24	A549_short	CellProfiler	Different/Mostly Different
TUBA3C	0.722222	3.68551	0.00215995	2.66556	True	True	compound_A549_short	Compound	A549	short	24	A549_short	CellProfiler	Different/Mostly Different
TUBA3D	0.666667	3.51811	0.00259045	2.58663	True	True	compound_A549_short	Compound	A549	short	24	A549_short	CellProfiler	Different/Mostly Different
TUBA3E	0.666667	3.51811	0.00259045	2.58663	True	True	compound_A549_short	Compound	A549	short	24	A549_short	CellProfiler	Different/Mostly Different
TUBA4A	0.722222	3.68551	0.00215995	2.66556	True	True	compound_A549_short	Compound	A549	short	24	A549_short	CellProfiler	Different/Mostly Different
TUBB	0.864167	5	0.000394996	3.40341	True	True	compound_A549_short	Compound	A549	short	24	A549_short	CellProfiler	Different/Mostly Different
TUBB1	0.722222	3.68551	0.00215995	2.66556	True	True	compound_A549_short	Compound	A549	short	24	A549_short	CellProfiler	Different/Mostly Different
TUBB2A	0.666667	3.51811	0.00259045	2.58663	True	True	compound_A549_short	Compound	A549	short	24	A549_short	CellProfiler	Different/Mostly Different
TUBB2B	0.666667	3.51811	0.00259045	2.58663	True	True	compound_A549_short	Compound	A549	short	24	A549_short	CellProfiler	Different/Mostly Different
TUBB3	0.722222	3.68551	0.00215995	2.66556	True	True	compound_A549_short	Compound	A549	short	24	A549_short	CellProfiler	Different/Mostly Different
TUBB4A	0.722222	3.68551	0.00215995	2.66556	True	True	compound_A549_short	Compound	A549	short	24	A549_short	CellProfiler	Different/Mostly Different
TUBB4B	0.830556	4.92475	0.00041754	3.3793	True	True	compound_A549_short	Compound	A549	short	24	A549_short	CellProfiler	Different/Mostly Different
TUBB6	0.666667	3.51811	0.00259045	2.58663	True	True	compound_A549_short	Compound	A549	short	24	A549_short	CellProfiler	Different/Mostly Different
TUBB8	0.666667	3.51811	0.00259045	2.58663	True	True	compound_A549_short	Compound	A549	short	24	A549_short	CellProfiler	Different/Mostly Different
TYK2	0.009558	0.107809	0.870298	0.0603322	False	False	compound_A549_short	Compound	A549	short	24	A549_short	CellProfiler	Different/Mostly Different
USP1	0.00797673	0.26724	0.729538	0.136952	False	False	compound_A549_short	Compound	A549	short	24	A549_short	CellProfiler	Different/Mostly Different
ABL1	0.0450192	0.823465	0.447339	0.349364	False	False	crispr_A549_long	CRISPR	A549	long	144	A549_long	CellProfiler	Different/Mostly Different
ADORA2A	0.0234778	0.525776	0.539842	0.267734	False	False	crispr_A549_long	CRISPR	A549	long	144	A549_long	CellProfiler	Different/Mostly Different
ADRA2B	0.0501412	0.763344	0.475112	0.323204	False	False	crispr_A549_long	CRISPR	A549	long	144	A549_long	CellProfiler	Different/Mostly Different
ALDH2	0.0109329	0.202837	0.704254	0.152271	False	False	crispr_A549_long	CRISPR	A549	long	144	A549_long	CellProfiler	Different/Mostly Different
ANXA1	0.0118545	0.201475	0.704254	0.152271	False	False	crispr_A549_long	CRISPR	A549	long	144	A549_long	CellProfiler	Different/Mostly Different
ASIC1	0.0182361	0.430298	0.589205	0.229733	False	False	crispr_A549_long	CRISPR	A549	long	144	A549_long	CellProfiler	Different/Mostly Different
ATP5F1D	0.533333	3.01224	0.00788566	2.10316	True	True	crispr_A549_long	CRISPR	A549	long	144	A549_long	CellProfiler	Different/Mostly Different
AURKB	0.00784314	0.0579186	0.887303	0.0519283	False	False	crispr_A549_long	CRISPR	A549	long	144	A549_long	CellProfiler	Different/Mostly Different
BRD4	1	5	0.000182498	3.73874	True	True	crispr_A549_long	CRISPR	A549	long	144	A549_long	CellProfiler	Different/Mostly Different
BTK	0.0299923	0.471263	0.587233	0.231189	False	False	crispr_A549_long	CRISPR	A549	long	144	A549_long	CellProfiler	Different/Mostly Different
CA5A	0.5625	3.16234	0.00627897	2.20211	True	True	crispr_A549_long	CRISPR	A549	long	144	A549_long	CellProfiler	Different/Mostly Different
CACNA2D3	0.0108162	0.189519	0.704254	0.152271	False	False	crispr_A549_long	CRISPR	A549	long	144	A549_long	CellProfiler	Different/Mostly Different
CACNB4	0.0090843	0.118392	0.805529	0.0939186	False	False	crispr_A549_long	CRISPR	A549	long	144	A549_long	CellProfiler	Different/Mostly Different
CACNG1	0.012069	0.204564	0.704254	0.152271	False	False	crispr_A549_long	CRISPR	A549	long	144	A549_long	CellProfiler	Different/Mostly Different
CATSPER4	0.160714	1.37292	0.213335	0.670938	True	False	crispr_A549_long	CRISPR	A549	long	144	A549_long	CellProfiler	Different/Mostly Different
CCND1	0.0140866	0.248898	0.698735	0.155688	False	False	crispr_A549_long	CRISPR	A549	long	144	A549_long	CellProfiler	Different/Mostly Different
CDC25A	0.0131666	0.274368	0.693053	0.159233	False	False	crispr_A549_long	CRISPR	A549	long	144	A549_long	CellProfiler	Different/Mostly Different
CDK2	0.0117681	0.200565	0.704254	0.152271	False	False	crispr_A549_long	CRISPR	A549	long	144	A549_long	CellProfiler	Different/Mostly Different
CDK4	0.0748663	1.05508	0.321525	0.492786	False	False	crispr_A549_long	CRISPR	A549	long	144	A549_long	CellProfiler	Different/Mostly Different
CDK7	1	5	0.000182498	3.73874	True	True	crispr_A549_long	CRISPR	A549	long	144	A549_long	CellProfiler	Different/Mostly Different
CDK9	1	5	0.000182498	3.73874	True	True	crispr_A549_long	CRISPR	A549	long	144	A549_long	CellProfiler	Different/Mostly Different
CHEK2	0.178571	1.21514	0.258117	0.588183	False	False	crispr_A549_long	CRISPR	A549	long	144	A549_long	CellProfiler	Different/Mostly Different
CLK1	0.0226044	0.518273	0.539842	0.267734	False	False	crispr_A549_long	CRISPR	A549	long	144	A549_long	CellProfiler	Different/Mostly Different
COMT	0.00851449	0.0942949	0.839325	0.0760701	False	False	crispr_A549_long	CRISPR	A549	long	144	A549_long	CellProfiler	Different/Mostly Different
CSF1R	0.0263323	0.571528	0.539842	0.267734	False	False	crispr_A549_long	CRISPR	A549	long	144	A549_long	CellProfiler	Different/Mostly Different
CTSG	0.0197464	0.44936	0.589205	0.229733	False	False	crispr_A549_long	CRISPR	A549	long	144	A549_long	CellProfiler	Different/Mostly Different
CYP1A2	0.0298544	0.520257	0.539842	0.267734	False	False	crispr_A549_long	CRISPR	A549	long	144	A549_long	CellProfiler	Different/Mostly Different
DCK	0.0654545	0.977892	0.349147	0.456992	False	False	crispr_A549_long	CRISPR	A549	long	144	A549_long	CellProfiler	Different/Mostly Different
DHH	0.0141491	0.31279	0.677264	0.169242	False	False	crispr_A549_long	CRISPR	A549	long	144	A549_long	CellProfiler	Different/Mostly Different
DYRK1B	0.0435572	0.814746	0.447339	0.349364	False	False	crispr_A549_long	CRISPR	A549	long	144	A549_long	CellProfiler	Different/Mostly Different
ELANE	0.0119957	0.205399	0.704254	0.152271	False	False	crispr_A549_long	CRISPR	A549	long	144	A549_long	CellProfiler	Different/Mostly Different
FFAR2	0.0398284	0.725936	0.479506	0.319206	False	False	crispr_A549_long	CRISPR	A549	long	144	A549_long	CellProfiler	Different/Mostly Different
FFAR4	0.0173303	0.326778	0.674489	0.171025	False	False	crispr_A549_long	CRISPR	A549	long	144	A549_long	CellProfiler	Different/Mostly Different
FGF1	0.0285714	0.625438	0.508634	0.293594	False	False	crispr_A549_long	CRISPR	A549	long	144	A549_long	CellProfiler	Different/Mostly Different
FLT3	0.163462	1.39693	0.213335	0.670938	True	False	crispr_A549_long	CRISPR	A549	long	144	A549_long	CellProfiler	Different/Mostly Different
FPR1	0.0366581	0.646645	0.50573	0.296081	False	False	crispr_A549_long	CRISPR	A549	long	144	A549_long	CellProfiler	Different/Mostly Different
GHSR	0.0236555	0.433958	0.589205	0.229733	False	False	crispr_A549_long	CRISPR	A549	long	144	A549_long	CellProfiler	Different/Mostly Different
GJB4	0.047619	0.685094	0.487023	0.31245	False	False	crispr_A549_long	CRISPR	A549	long	144	A549_long	CellProfiler	Different/Mostly Different
GRIN2A	0.0470085	0.847725	0.447339	0.349364	False	False	crispr_A549_long	CRISPR	A549	long	144	A549_long	CellProfiler	Different/Mostly Different
HDAC3	0.5625	3.16234	0.00627897	2.20211	True	True	crispr_A549_long	CRISPR	A549	long	144	A549_long	CellProfiler	Different/Mostly Different
HIF1A	0.0300802	0.588578	0.53787	0.269323	False	False	crispr_A549_long	CRISPR	A549	long	144	A549_long	CellProfiler	Different/Mostly Different
HSP90AA1	0.111111	1.19623	0.258117	0.588183	False	False	crispr_A549_long	CRISPR	A549	long	144	A549_long	CellProfiler	Different/Mostly Different
HTR3A	0.0202122	0.395932	0.611152	0.213851	False	False	crispr_A549_long	CRISPR	A549	long	144	A549_long	CellProfiler	Different/Mostly Different
IGF1R	0.014342	0.266532	0.693292	0.159084	False	False	crispr_A549_long	CRISPR	A549	long	144	A549_long	CellProfiler	Different/Mostly Different
IL1B	0.0207792	0.455914	0.589205	0.229733	False	False	crispr_A549_long	CRISPR	A549	long	144	A549_long	CellProfiler	Different/Mostly Different
IMPDH1	0.0662879	0.98697	0.349147	0.456992	False	False	crispr_A549_long	CRISPR	A549	long	144	A549_long	CellProfiler	Different/Mostly Different
KCNK1	0.158333	1.35817	0.213335	0.670938	True	False	crispr_A549_long	CRISPR	A549	long	144	A549_long	CellProfiler	Different/Mostly Different
KCNMA1	0.0159708	0.367939	0.638539	0.194812	False	False	crispr_A549_long	CRISPR	A549	long	144	A549_long	CellProfiler	Different/Mostly Different
KCNN1	0.0188397	0.405079	0.611148	0.213854	False	False	crispr_A549_long	CRISPR	A549	long	144	A549_long	CellProfiler	Different/Mostly Different
KCNN4	0.0141929	0.300171	0.677264	0.169242	False	False	crispr_A549_long	CRISPR	A549	long	144	A549_long	CellProfiler	Different/Mostly Different
KCNQ2	0.0370098	0.527919	0.539842	0.267734	False	False	crispr_A549_long	CRISPR	A549	long	144	A549_long	CellProfiler	Different/Mostly Different
KCTD16	0.0333333	0.684411	0.487023	0.31245	False	False	crispr_A549_long	CRISPR	A549	long	144	A549_long	CellProfiler	Different/Mostly Different
KDR	0.00796927	0.0659132	0.883388	0.0538487	False	False	crispr_A549_long	CRISPR	A549	long	144	A549_long	CellProfiler	Different/Mostly Different
MMP2	0.125	1.31796	0.219405	0.658754	True	False	crispr_A549_long	CRISPR	A549	long	144	A549_long	CellProfiler	Different/Mostly Different
NAMPT	0.0163043	0.355161	0.644455	0.190808	False	False	crispr_A549_long	CRISPR	A549	long	144	A549_long	CellProfiler	Different/Mostly Different
OPRL1	0.0376794	0.720131	0.479506	0.319206	False	False	crispr_A549_long	CRISPR	A549	long	144	A549_long	CellProfiler	Different/Mostly Different
PDE4D	0.0113636	0.220975	0.704254	0.152271	False	False	crispr_A549_long	CRISPR	A549	long	144	A549_long	CellProfiler	Different/Mostly Different
PNLIP	0.0121612	0.248158	0.698735	0.155688	False	False	crispr_A549_long	CRISPR	A549	long	144	A549_long	CellProfiler	Different/Mostly Different
PPAT	1	5	0.000182498	3.73874	True	True	crispr_A549_long	CRISPR	A549	long	144	A549_long	CellProfiler	Different/Mostly Different
PRKCB	0.0385154	0.755163	0.475112	0.323204	False	False	crispr_A549_long	CRISPR	A549	long	144	A549_long	CellProfiler	Different/Mostly Different
PRKCE	0.0292869	0.64089	0.50573	0.296081	False	False	crispr_A549_long	CRISPR	A549	long	144	A549_long	CellProfiler	Different/Mostly Different
PTPN2	0.3125	1.73308	0.122703	0.911146	True	False	crispr_A549_long	CRISPR	A549	long	144	A549_long	CellProfiler	Different/Mostly Different
RNASE1	0.583333	3.23898	0.00627897	2.20211	True	True	crispr_A549_long	CRISPR	A549	long	144	A549_long	CellProfiler	Different/Mostly Different
RPL23A	0.75	3.58729	0.00377626	2.42294	True	True	crispr_A549_long	CRISPR	A549	long	144	A549_long	CellProfiler	Different/Mostly Different
S1PR4	0.216667	1.54945	0.171669	0.765307	True	False	crispr_A549_long	CRISPR	A549	long	144	A549_long	CellProfiler	Different/Mostly Different
SLCO2B1	0.375	1.92269	0.0872226	1.05937	True	False	crispr_A549_long	CRISPR	A549	long	144	A549_long	CellProfiler	Different/Mostly Different
TBXAS1	0.0111223	0.190462	0.704254	0.152271	False	False	crispr_A549_long	CRISPR	A549	long	144	A549_long	CellProfiler	Different/Mostly Different
TGFBR1	0.0258097	0.525756	0.539842	0.267734	False	False	crispr_A549_long	CRISPR	A549	long	144	A549_long	CellProfiler	Different/Mostly Different
TNNC1	0.0767045	1.07588	0.321525	0.492786	False	False	crispr_A549_long	CRISPR	A549	long	144	A549_long	CellProfiler	Different/Mostly Different
TUBB	0.0161765	0.300959	0.677264	0.169242	False	False	crispr_A549_long	CRISPR	A549	long	144	A549_long	CellProfiler	Different/Mostly Different
TUBB4B	0.0100867	0.152694	0.755301	0.12188	False	False	crispr_A549_long	CRISPR	A549	long	144	A549_long	CellProfiler	Different/Mostly Different
USP1	0.0129469	0.277847	0.693053	0.159233	False	False	crispr_A549_long	CRISPR	A549	long	144	A549_long	CellProfiler	Different/Mostly Different
VEGFA	0.00732611	0.0290976	0.935195	0.0290976	False	False	crispr_A549_long	CRISPR	A549	long	144	A549_long	CellProfiler	Different/Mostly Different
ABL1	0.0135602	0.29781	0.667671	0.175438	False	False	crispr_A549_short	CRISPR	A549	short	96	A549_short	CellProfiler	Different/Mostly Different
ADH1C	0.0284959	0.55643	0.564063	0.248673	False	False	crispr_A549_short	CRISPR	A549	short	96	A549_short	CellProfiler	Different/Mostly Different
ADORA2A	0.0410397	0.750767	0.539939	0.267655	False	False	crispr_A549_short	CRISPR	A549	short	96	A549_short	CellProfiler	Different/Mostly Different
ADRA2B	0.0203704	0.476554	0.567247	0.246228	False	False	crispr_A549_short	CRISPR	A549	short	96	A549_short	CellProfiler	Different/Mostly Different
ALDH2	0.0173631	0.395492	0.590862	0.228514	False	False	crispr_A549_short	CRISPR	A549	short	96	A549_short	CellProfiler	Different/Mostly Different
ASIC1	0.0193441	0.452266	0.572591	0.242155	False	False	crispr_A549_short	CRISPR	A549	short	96	A549_short	CellProfiler	Different/Mostly Different
ATP5F1D	0.6	3.28105	0.00477731	2.32082	True	True	crispr_A549_short	CRISPR	A549	short	96	A549_short	CellProfiler	Different/Mostly Different
BRD4	0.75	3.56276	0.00399567	2.39841	True	True	crispr_A549_short	CRISPR	A549	short	96	A549_short	CellProfiler	Different/Mostly Different
BTK	0.0154762	0.285224	0.667671	0.175438	False	False	crispr_A549_short	CRISPR	A549	short	96	A549_short	CellProfiler	Different/Mostly Different
CA14	0.047379	0.835223	0.476679	0.321774	False	False	crispr_A549_short	CRISPR	A549	short	96	A549_short	CellProfiler	Different/Mostly Different
CA5A	0.181818	1.2639	0.283984	0.546706	False	False	crispr_A549_short	CRISPR	A549	short	96	A549_short	CellProfiler	Different/Mostly Different
CACNA2D3	0.0115955	0.227687	0.703012	0.153037	False	False	crispr_A549_short	CRISPR	A549	short	96	A549_short	CellProfiler	Different/Mostly Different
CACNB4	0.00849325	0.0909844	0.845747	0.0727596	False	False	crispr_A549_short	CRISPR	A549	short	96	A549_short	CellProfiler	Different/Mostly Different
CATSPER4	0.25	1.66072	0.177159	0.751636	True	False	crispr_A549_short	CRISPR	A549	short	96	A549_short	CellProfiler	Different/Mostly Different
CDC25A	0.0155093	0.349006	0.628513	0.201686	False	False	crispr_A549_short	CRISPR	A549	short	96	A549_short	CellProfiler	Different/Mostly Different
CDK4	0.0222222	0.501663	0.564063	0.248673	False	False	crispr_A549_short	CRISPR	A549	short	96	A549_short	CellProfiler	Different/Mostly Different
CDK7	1	5	0.000182498	3.73874	True	True	crispr_A549_short	CRISPR	A549	short	96	A549_short	CellProfiler	Different/Mostly Different
CDK9	1	5	0.000182498	3.73874	True	True	crispr_A549_short	CRISPR	A549	short	96	A549_short	CellProfiler	Different/Mostly Different
CHRM2	0.0135234	0.297459	0.667671	0.175438	False	False	crispr_A549_short	CRISPR	A549	short	96	A549_short	CellProfiler	Different/Mostly Different
CHRM3	0.0442308	0.823369	0.476679	0.321774	False	False	crispr_A549_short	CRISPR	A549	short	96	A549_short	CellProfiler	Different/Mostly Different
CLK1	0.0170953	0.400719	0.590862	0.228514	False	False	crispr_A549_short	CRISPR	A549	short	96	A549_short	CellProfiler	Different/Mostly Different
COMT	0.0126778	0.261912	0.675053	0.170662	False	False	crispr_A549_short	CRISPR	A549	short	96	A549_short	CellProfiler	Different/Mostly Different
CSF1R	0.023823	0.544212	0.564063	0.248673	False	False	crispr_A549_short	CRISPR	A549	short	96	A549_short	CellProfiler	Different/Mostly Different
CTSG	0.0292308	0.619969	0.564063	0.248673	False	False	crispr_A549_short	CRISPR	A549	short	96	A549_short	CellProfiler	Different/Mostly Different
DDR2	0.0260241	0.515834	0.564063	0.248673	False	False	crispr_A549_short	CRISPR	A549	short	96	A549_short	CellProfiler	Different/Mostly Different
DHH	0.0104425	0.17384	0.752609	0.123431	False	False	crispr_A549_short	CRISPR	A549	short	96	A549_short	CellProfiler	Different/Mostly Different
DYRK1B	0.0334249	0.653825	0.564063	0.248673	False	False	crispr_A549_short	CRISPR	A549	short	96	A549_short	CellProfiler	Different/Mostly Different
FFAR2	0.05	0.883938	0.476679	0.321774	False	False	crispr_A549_short	CRISPR	A549	short	96	A549_short	CellProfiler	Different/Mostly Different
FFAR4	0.0201389	0.442464	0.572738	0.242044	False	False	crispr_A549_short	CRISPR	A549	short	96	A549_short	CellProfiler	Different/Mostly Different
FGF1	0.0280338	0.616098	0.564063	0.248673	False	False	crispr_A549_short	CRISPR	A549	short	96	A549_short	CellProfiler	Different/Mostly Different
FPR1	0.00887458	0.113001	0.827407	0.082281	False	False	crispr_A549_short	CRISPR	A549	short	96	A549_short	CellProfiler	Different/Mostly Different
GJB4	0.0313749	0.476082	0.567247	0.246228	False	False	crispr_A549_short	CRISPR	A549	short	96	A549_short	CellProfiler	Different/Mostly Different
GPR119	0.0107367	0.194735	0.728463	0.137593	False	False	crispr_A549_short	CRISPR	A549	short	96	A549_short	CellProfiler	Different/Mostly Different
GRIN2A	0.020458	0.455956	0.572591	0.242155	False	False	crispr_A549_short	CRISPR	A549	short	96	A549_short	CellProfiler	Different/Mostly Different
HDAC3	0.126984	1.32656	0.283984	0.546706	True	False	crispr_A549_short	CRISPR	A549	short	96	A549_short	CellProfiler	Different/Mostly Different
HIF1A	0.0131303	0.255834	0.675053	0.170662	False	False	crispr_A549_short	CRISPR	A549	short	96	A549_short	CellProfiler	Different/Mostly Different
HRH4	0.0349206	0.691128	0.564063	0.248673	False	False	crispr_A549_short	CRISPR	A549	short	96	A549_short	CellProfiler	Different/Mostly Different
HSP90AA1	0.0638889	0.915806	0.476679	0.321774	False	False	crispr_A549_short	CRISPR	A549	short	96	A549_short	CellProfiler	Different/Mostly Different
HTR3A	0.0171352	0.384267	0.590862	0.228514	False	False	crispr_A549_short	CRISPR	A549	short	96	A549_short	CellProfiler	Different/Mostly Different
ICAM1	0.0158696	0.33461	0.637437	0.195563	False	False	crispr_A549_short	CRISPR	A549	short	96	A549_short	CellProfiler	Different/Mostly Different
IL1B	0.0111272	0.207842	0.718027	0.143859	False	False	crispr_A549_short	CRISPR	A549	short	96	A549_short	CellProfiler	Different/Mostly Different
IMPDH1	0.0359848	0.731142	0.542302	0.265759	False	False	crispr_A549_short	CRISPR	A549	short	96	A549_short	CellProfiler	Different/Mostly Different
KCNH7	0.0622711	0.976734	0.453043	0.34386	False	False	crispr_A549_short	CRISPR	A549	short	96	A549_short	CellProfiler	Different/Mostly Different
KCNJ1	0.00782014	0.0583908	0.885826	0.0526517	False	False	crispr_A549_short	CRISPR	A549	short	96	A549_short	CellProfiler	Different/Mostly Different
KCNMA1	0.0241294	0.522267	0.564063	0.248673	False	False	crispr_A549_short	CRISPR	A549	short	96	A549_short	CellProfiler	Different/Mostly Different
KCNN1	0.00876186	0.106755	0.827407	0.082281	False	False	crispr_A549_short	CRISPR	A549	short	96	A549_short	CellProfiler	Different/Mostly Different
KCNN4	0.0123075	0.255951	0.675053	0.170662	False	False	crispr_A549_short	CRISPR	A549	short	96	A549_short	CellProfiler	Different/Mostly Different
LCK	0.625	3.34339	0.00472974	2.32516	True	True	crispr_A549_short	CRISPR	A549	short	96	A549_short	CellProfiler	Different/Mostly Different
MME	0.0185619	0.433269	0.572738	0.242044	False	False	crispr_A549_short	CRISPR	A549	short	96	A549_short	CellProfiler	Different/Mostly Different
MMP2	0.119231	1.16417	0.333473	0.47694	False	False	crispr_A549_short	CRISPR	A549	short	96	A549_short	CellProfiler	Different/Mostly Different
NAMPT	0.0246032	0.53681	0.564063	0.248673	False	False	crispr_A549_short	CRISPR	A549	short	96	A549_short	CellProfiler	Different/Mostly Different
OPRL1	0.0509615	0.823627	0.476679	0.321774	False	False	crispr_A549_short	CRISPR	A549	short	96	A549_short	CellProfiler	Different/Mostly Different
P2RY12	0.0472846	0.672492	0.564063	0.248673	False	False	crispr_A549_short	CRISPR	A549	short	96	A549_short	CellProfiler	Different/Mostly Different
P3H1	0.170455	1.4233	0.250396	0.601373	True	False	crispr_A549_short	CRISPR	A549	short	96	A549_short	CellProfiler	Different/Mostly Different
PAK4	0.128788	0.865656	0.476679	0.321774	False	False	crispr_A549_short	CRISPR	A549	short	96	A549_short	CellProfiler	Different/Mostly Different
PDE4D	0.0266291	0.567669	0.564063	0.248673	False	False	crispr_A549_short	CRISPR	A549	short	96	A549_short	CellProfiler	Different/Mostly Different
PLK1	1	5	0.000182498	3.73874	True	True	crispr_A549_short	CRISPR	A549	short	96	A549_short	CellProfiler	Different/Mostly Different
PNLIP	0.01173	0.223969	0.703012	0.153037	False	False	crispr_A549_short	CRISPR	A549	short	96	A549_short	CellProfiler	Different/Mostly Different
PPAT	0.666667	3.43387	0.0044802	2.3487	True	True	crispr_A549_short	CRISPR	A549	short	96	A549_short	CellProfiler	Different/Mostly Different
PRKCB	0.030814	0.55881	0.564063	0.248673	False	False	crispr_A549_short	CRISPR	A549	short	96	A549_short	CellProfiler	Different/Mostly Different
PRKCE	0.0237962	0.545369	0.564063	0.248673	False	False	crispr_A549_short	CRISPR	A549	short	96	A549_short	CellProfiler	Different/Mostly Different
PTGIS	0.0857143	1.13431	0.334885	0.475104	False	False	crispr_A549_short	CRISPR	A549	short	96	A549_short	CellProfiler	Different/Mostly Different
PTPN2	0.0218468	0.499212	0.564063	0.248673	False	False	crispr_A549_short	CRISPR	A549	short	96	A549_short	CellProfiler	Different/Mostly Different
RNASE1	0.208333	1.57201	0.195573	0.70869	True	False	crispr_A549_short	CRISPR	A549	short	96	A549_short	CellProfiler	Different/Mostly Different
RPL23A	1	5	0.000182498	3.73874	True	True	crispr_A549_short	CRISPR	A549	short	96	A549_short	CellProfiler	Different/Mostly Different
SLC7A11	0.037064	0.606326	0.564063	0.248673	False	False	crispr_A549_short	CRISPR	A549	short	96	A549_short	CellProfiler	Different/Mostly Different
SLCO2B1	0.13125	1.27615	0.283984	0.546706	False	False	crispr_A549_short	CRISPR	A549	short	96	A549_short	CellProfiler	Different/Mostly Different
SSTR2	0.015095	0.282886	0.667671	0.175438	False	False	crispr_A549_short	CRISPR	A549	short	96	A549_short	CellProfiler	Different/Mostly Different
TBXAS1	0.00966011	0.141728	0.786176	0.10448	False	False	crispr_A549_short	CRISPR	A549	short	96	A549_short	CellProfiler	Different/Mostly Different
TGFBR1	0.00979603	0.141958	0.786176	0.10448	False	False	crispr_A549_short	CRISPR	A549	short	96	A549_short	CellProfiler	Different/Mostly Different
TGM2	0.00783147	0.056591	0.885826	0.0526517	False	False	crispr_A549_short	CRISPR	A549	short	96	A549_short	CellProfiler	Different/Mostly Different
TUBB4B	0.0228022	0.388578	0.590862	0.228514	False	False	crispr_A549_short	CRISPR	A549	short	96	A549_short	CellProfiler	Different/Mostly Different
VEGFA	0.00774778	0.0526517	0.885826	0.0526517	False	False	crispr_A549_short	CRISPR	A549	short	96	A549_short	CellProfiler	Different/Mostly Different
ABCB11	0.00505515	0.162633	0.784972	0.105146	False	False	compound_A549_long	Compound	A549	long	48	A549_long	CellProfiler	Different/Mostly Different
ABCC8	0.0112587	0.51574	0.525206	0.279671	False	False	compound_A549_long	Compound	A549	long	48	A549_long	CellProfiler	Different/Mostly Different
ABL1	0.058266	0.804195	0.410512	0.386674	False	False	compound_A549_long	Compound	A549	long	48	A549_long	CellProfiler	Different/Mostly Different
ADA	0.0077594	0.35524	0.629125	0.201263	False	False	compound_A549_long	Compound	A549	long	48	A549_long	CellProfiler	Different/Mostly Different
ADAM28	0.0738061	0.954884	0.324428	0.488881	False	False	compound_A549_long	Compound	A549	long	48	A549_long	CellProfiler	Different/Mostly Different
ADORA1	0.00546205	0.191505	0.747558	0.126355	False	False	compound_A549_long	Compound	A549	long	48	A549_long	CellProfiler	Different/Mostly Different
ADORA2A	0.0227679	0.802745	0.410512	0.386674	False	False	compound_A549_long	Compound	A549	long	48	A549_long	CellProfiler	Different/Mostly Different
ADRA1A	0.0320162	0.405938	0.585377	0.232564	False	False	compound_A549_long	Compound	A549	long	48	A549_long	CellProfiler	Different/Mostly Different
ADRA1B	0.0357	0.532806	0.510279	0.292192	False	False	compound_A549_long	Compound	A549	long	48	A549_long	CellProfiler	Different/Mostly Different
ADRA1D	0.0801282	1.39276	0.173116	0.761664	True	False	compound_A549_long	Compound	A549	long	48	A549_long	CellProfiler	Different/Mostly Different
ADRA2A	0.0510907	0.65731	0.455032	0.341958	False	False	compound_A549_long	Compound	A549	long	48	A549_long	CellProfiler	Different/Mostly Different
ADRA2B	0.0357	0.532806	0.510279	0.292192	False	False	compound_A549_long	Compound	A549	long	48	A549_long	CellProfiler	Different/Mostly Different
ADRA2C	0.0357	0.532806	0.510279	0.292192	False	False	compound_A549_long	Compound	A549	long	48	A549_long	CellProfiler	Different/Mostly Different
AGER	0.0159722	0.654821	0.455032	0.341958	False	False	compound_A549_long	Compound	A549	long	48	A549_long	CellProfiler	Different/Mostly Different
AHR	0.00550048	0.197666	0.743475	0.128734	False	False	compound_A549_long	Compound	A549	long	48	A549_long	CellProfiler	Different/Mostly Different
AKR1B1	0.0225644	0.644072	0.45846	0.338699	False	False	compound_A549_long	Compound	A549	long	48	A549_long	CellProfiler	Different/Mostly Different
AKR1C1	0.0143914	0.621616	0.461899	0.335453	False	False	compound_A549_long	Compound	A549	long	48	A549_long	CellProfiler	Different/Mostly Different
AKT1	0.0563264	0.757175	0.422143	0.37454	False	False	compound_A549_long	Compound	A549	long	48	A549_long	CellProfiler	Different/Mostly Different
ALDH2	0.0148652	0.403821	0.585377	0.232564	False	False	compound_A549_long	Compound	A549	long	48	A549_long	CellProfiler	Different/Mostly Different
ALK	0.6	3.43244	0.00390845	2.408	True	True	compound_A549_long	Compound	A549	long	48	A549_long	CellProfiler	Different/Mostly Different
ALOX5	0.044442	0.595989	0.469653	0.328223	False	False	compound_A549_long	Compound	A549	long	48	A549_long	CellProfiler	Different/Mostly Different
ANG	0.0105275	0.473355	0.558542	0.252944	False	False	compound_A549_long	Compound	A549	long	48	A549_long	CellProfiler	Different/Mostly Different
ANO1	0.0218468	0.780468	0.419142	0.377639	False	False	compound_A549_long	Compound	A549	long	48	A549_long	CellProfiler	Different/Mostly Different
ANXA1	1	5	0.000502495	3.29887	True	True	compound_A549_long	Compound	A549	long	48	A549_long	CellProfiler	Different/Mostly Different
ASIC1	0.0156762	0.434985	0.56357	0.249052	False	False	compound_A549_long	Compound	A549	long	48	A549_long	CellProfiler	Different/Mostly Different
ASIC2	0.0096206	0.441118	0.56357	0.249052	False	False	compound_A549_long	Compound	A549	long	48	A549_long	CellProfiler	Different/Mostly Different
ASIC3	0.0096206	0.441118	0.56357	0.249052	False	False	compound_A549_long	Compound	A549	long	48	A549_long	CellProfiler	Different/Mostly Different
ATM	0.0455408	1.12236	0.257028	0.59002	False	False	compound_A549_long	Compound	A549	long	48	A549_long	CellProfiler	Different/Mostly Different
ATP2C1	0.00359731	0.00234807	0.994608	0.00234807	False	False	compound_A549_long	Compound	A549	long	48	A549_long	CellProfiler	Different/Mostly Different
ATP5F1D	0.00359731	0.00234807	0.994608	0.00234807	False	False	compound_A549_long	Compound	A549	long	48	A549_long	CellProfiler	Different/Mostly Different
AURKA	0.186401	1.49425	0.141559	0.849062	True	False	compound_A549_long	Compound	A549	long	48	A549_long	CellProfiler	Different/Mostly Different
AURKB	0.186401	1.49425	0.141559	0.849062	True	False	compound_A549_long	Compound	A549	long	48	A549_long	CellProfiler	Different/Mostly Different
AURKC	0.352381	2.12432	0.0450642	1.34617	True	True	compound_A549_long	Compound	A549	long	48	A549_long	CellProfiler	Different/Mostly Different
AVPR1A	0.0215677	0.801135	0.410512	0.386674	False	False	compound_A549_long	Compound	A549	long	48	A549_long	CellProfiler	Different/Mostly Different
BAX	0.00394823	0.0616753	0.930078	0.0314805	False	False	compound_A549_long	Compound	A549	long	48	A549_long	CellProfiler	Different/Mostly Different
BCR	0.0103847	0.409241	0.585377	0.232564	False	False	compound_A549_long	Compound	A549	long	48	A549_long	CellProfiler	Different/Mostly Different
BRAF	0.176407	1.5091	0.139873	0.854267	True	False	compound_A549_long	Compound	A549	long	48	A549_long	CellProfiler	Different/Mostly Different
BRD4	0.020658	0.579886	0.478573	0.320052	False	False	compound_A549_long	Compound	A549	long	48	A549_long	CellProfiler	Different/Mostly Different
BTK	0.0314716	0.953363	0.324428	0.488881	False	False	compound_A549_long	Compound	A549	long	48	A549_long	CellProfiler	Different/Mostly Different
CA1	0.14627	1.39454	0.173116	0.761664	True	False	compound_A549_long	Compound	A549	long	48	A549_long	CellProfiler	Different/Mostly Different
CA12	0.183477	1.3454	0.186064	0.730338	True	False	compound_A549_long	Compound	A549	long	48	A549_long	CellProfiler	Different/Mostly Different
CA14	0.183477	1.3454	0.186064	0.730338	True	False	compound_A549_long	Compound	A549	long	48	A549_long	CellProfiler	Different/Mostly Different
CA2	0.183477	1.3454	0.186064	0.730338	True	False	compound_A549_long	Compound	A549	long	48	A549_long	CellProfiler	Different/Mostly Different
CA4	0.242646	1.99752	0.0564064	1.24867	True	False	compound_A549_long	Compound	A549	long	48	A549_long	CellProfiler	Different/Mostly Different
CA5A	1	5	0.000502495	3.29887	True	True	compound_A549_long	Compound	A549	long	48	A549_long	CellProfiler	Different/Mostly Different
CA6	0.0127704	0.337032	0.649156	0.187651	False	False	compound_A549_long	Compound	A549	long	48	A549_long	CellProfiler	Different/Mostly Different
CA7	1	5	0.000502495	3.29887	True	True	compound_A549_long	Compound	A549	long	48	A549_long	CellProfiler	Different/Mostly Different
CA9	0.0127704	0.337032	0.649156	0.187651	False	False	compound_A549_long	Compound	A549	long	48	A549_long	CellProfiler	Different/Mostly Different
CACNA1A	0.00877773	0.157882	0.784972	0.105146	False	False	compound_A549_long	Compound	A549	long	48	A549_long	CellProfiler	Different/Mostly Different
CACNA1B	0.0404762	1.06695	0.280138	0.552627	False	False	compound_A549_long	Compound	A549	long	48	A549_long	CellProfiler	Different/Mostly Different
CACNA1C	0.0462612	0.584648	0.478573	0.320052	False	False	compound_A549_long	Compound	A549	long	48	A549_long	CellProfiler	Different/Mostly Different
CACNA1D	0.0403753	0.631628	0.460585	0.33669	False	False	compound_A549_long	Compound	A549	long	48	A549_long	CellProfiler	Different/Mostly Different
CACNA1F	0.0180855	0.339778	0.649156	0.187651	False	False	compound_A549_long	Compound	A549	long	48	A549_long	CellProfiler	Different/Mostly Different
CACNA1G	0.00712475	0.304641	0.670931	0.173322	False	False	compound_A549_long	Compound	A549	long	48	A549_long	CellProfiler	Different/Mostly Different
CACNA1H	0.013885	0.211842	0.725948	0.139095	False	False	compound_A549_long	Compound	A549	long	48	A549_long	CellProfiler	Different/Mostly Different
CACNA1I	0.00712475	0.304641	0.670931	0.173322	False	False	compound_A549_long	Compound	A549	long	48	A549_long	CellProfiler	Different/Mostly Different
CACNA1S	0.0522035	0.736149	0.424337	0.372289	False	False	compound_A549_long	Compound	A549	long	48	A549_long	CellProfiler	Different/Mostly Different
CACNA2D1	0.0506119	0.661353	0.455032	0.341958	False	False	compound_A549_long	Compound	A549	long	48	A549_long	CellProfiler	Different/Mostly Different
CACNA2D2	0.0103266	0.222241	0.712361	0.1473	False	False	compound_A549_long	Compound	A549	long	48	A549_long	CellProfiler	Different/Mostly Different
CACNA2D3	0.0777471	1.2366	0.217892	0.661759	False	False	compound_A549_long	Compound	A549	long	48	A549_long	CellProfiler	Different/Mostly Different
CACNB1	0.0190019	0.372782	0.607549	0.216419	False	False	compound_A549_long	Compound	A549	long	48	A549_long	CellProfiler	Different/Mostly Different
CACNB2	0.0403753	0.631628	0.460585	0.33669	False	False	compound_A549_long	Compound	A549	long	48	A549_long	CellProfiler	Different/Mostly Different
CACNB3	0.00483645	0.135744	0.804187	0.0946428	False	False	compound_A549_long	Compound	A549	long	48	A549_long	CellProfiler	Different/Mostly Different
CACNB4	0.00483645	0.135744	0.804187	0.0946428	False	False	compound_A549_long	Compound	A549	long	48	A549_long	CellProfiler	Different/Mostly Different
CACNG1	0.0131764	0.186986	0.751036	0.124339	False	False	compound_A549_long	Compound	A549	long	48	A549_long	CellProfiler	Different/Mostly Different
CALM1	0.0155697	0.272274	0.676833	0.169519	False	False	compound_A549_long	Compound	A549	long	48	A549_long	CellProfiler	Different/Mostly Different
CASP3	0.0164002	0.457176	0.563444	0.249149	False	False	compound_A549_long	Compound	A549	long	48	A549_long	CellProfiler	Different/Mostly Different
CATSPER1	0.00471961	0.138869	0.804187	0.0946428	False	False	compound_A549_long	Compound	A549	long	48	A549_long	CellProfiler	Different/Mostly Different
CATSPER2	0.00471961	0.13865	0.804187	0.0946428	False	False	compound_A549_long	Compound	A549	long	48	A549_long	CellProfiler	Different/Mostly Different
CATSPER3	0.00471961	0.137725	0.804187	0.0946428	False	False	compound_A549_long	Compound	A549	long	48	A549_long	CellProfiler	Different/Mostly Different
CATSPER4	0.00471961	0.137725	0.804187	0.0946428	False	False	compound_A549_long	Compound	A549	long	48	A549_long	CellProfiler	Different/Mostly Different
CCND1	0.00563881	0.206118	0.731277	0.135918	False	False	compound_A549_long	Compound	A549	long	48	A549_long	CellProfiler	Different/Mostly Different
CCR1	0.029485	0.927882	0.334238	0.475944	False	False	compound_A549_long	Compound	A549	long	48	A549_long	CellProfiler	Different/Mostly Different
CDC25A	0.416667	2.30954	0.0364997	1.43771	True	True	compound_A549_long	Compound	A549	long	48	A549_long	CellProfiler	Different/Mostly Different
CDC25B	0.416667	2.30954	0.0364997	1.43771	True	True	compound_A549_long	Compound	A549	long	48	A549_long	CellProfiler	Different/Mostly Different
CDK1	0.214942	2.02224	0.0553522	1.25687	True	False	compound_A549_long	Compound	A549	long	48	A549_long	CellProfiler	Different/Mostly Different
CDK2	0.135325	1.57638	0.125051	0.902912	True	False	compound_A549_long	Compound	A549	long	48	A549_long	CellProfiler	Different/Mostly Different
CDK4	0.0348325	0.51139	0.526949	0.278231	False	False	compound_A549_long	Compound	A549	long	48	A549_long	CellProfiler	Different/Mostly Different
CDK5	0.203386	1.76263	0.0901797	1.04489	True	False	compound_A549_long	Compound	A549	long	48	A549_long	CellProfiler	Different/Mostly Different
CDK6	0.00668817	0.262177	0.682618	0.165822	False	False	compound_A549_long	Compound	A549	long	48	A549_long	CellProfiler	Different/Mostly Different
CDK7	0.257951	1.97255	0.0570967	1.24339	True	False	compound_A549_long	Compound	A549	long	48	A549_long	CellProfiler	Different/Mostly Different
CDK9	0.257951	1.97255	0.0570967	1.24339	True	False	compound_A549_long	Compound	A549	long	48	A549_long	CellProfiler	Different/Mostly Different
CFTR	0.0368865	0.795348	0.410512	0.386674	False	False	compound_A549_long	Compound	A549	long	48	A549_long	CellProfiler	Different/Mostly Different
CHEK1	0.0744064	0.998438	0.312751	0.504802	False	False	compound_A549_long	Compound	A549	long	48	A549_long	CellProfiler	Different/Mostly Different
CHRM1	0.0514529	0.705986	0.439509	0.357032	False	False	compound_A549_long	Compound	A549	long	48	A549_long	CellProfiler	Different/Mostly Different
CHRM2	0.0514529	0.705986	0.439509	0.357032	False	False	compound_A549_long	Compound	A549	long	48	A549_long	CellProfiler	Different/Mostly Different
CHRM3	0.0450117	0.617439	0.461922	0.335432	False	False	compound_A549_long	Compound	A549	long	48	A549_long	CellProfiler	Different/Mostly Different
CHRM4	0.0514529	0.705986	0.439509	0.357032	False	False	compound_A549_long	Compound	A549	long	48	A549_long	CellProfiler	Different/Mostly Different
CHRM5	0.0197894	0.381292	0.603191	0.219545	False	False	compound_A549_long	Compound	A549	long	48	A549_long	CellProfiler	Different/Mostly Different
CHRNA2	0.032197	0.953228	0.324428	0.488881	False	False	compound_A549_long	Compound	A549	long	48	A549_long	CellProfiler	Different/Mostly Different
CHUK	0.0870536	1.31901	0.186064	0.730338	True	False	compound_A549_long	Compound	A549	long	48	A549_long	CellProfiler	Different/Mostly Different
CLK1	0.00495244	0.15766	0.784972	0.105146	False	False	compound_A549_long	Compound	A549	long	48	A549_long	CellProfiler	Different/Mostly Different
CNR1	0.00514506	0.15812	0.784972	0.105146	False	False	compound_A549_long	Compound	A549	long	48	A549_long	CellProfiler	Different/Mostly Different
COMT	0.0122969	0.551872	0.503623	0.297894	False	False	compound_A549_long	Compound	A549	long	48	A549_long	CellProfiler	Different/Mostly Different
CSF1R	0.0297383	0.766283	0.422143	0.37454	False	False	compound_A549_long	Compound	A549	long	48	A549_long	CellProfiler	Different/Mostly Different
CSK	0.0128289	0.560139	0.496343	0.304218	False	False	compound_A549_long	Compound	A549	long	48	A549_long	CellProfiler	Different/Mostly Different
CTSG	0.00765464	0.314366	0.670931	0.173322	False	False	compound_A549_long	Compound	A549	long	48	A549_long	CellProfiler	Different/Mostly Different
CYP19A1	0.0155651	0.649519	0.455032	0.341958	False	False	compound_A549_long	Compound	A549	long	48	A549_long	CellProfiler	Different/Mostly Different
CYP1A2	0.0116495	0.26975	0.676833	0.169519	False	False	compound_A549_long	Compound	A549	long	48	A549_long	CellProfiler	Different/Mostly Different
CYP2A6	0.061503	0.922433	0.336091	0.473543	False	False	compound_A549_long	Compound	A549	long	48	A549_long	CellProfiler	Different/Mostly Different
CYP2B6	0.0890495	1.03911	0.288559	0.539766	False	False	compound_A549_long	Compound	A549	long	48	A549_long	CellProfiler	Different/Mostly Different
CYP2C9	0.0890495	1.03911	0.288559	0.539766	False	False	compound_A549_long	Compound	A549	long	48	A549_long	CellProfiler	Different/Mostly Different
CYP2D6	0.0398031	0.549765	0.503823	0.297722	False	False	compound_A549_long	Compound	A549	long	48	A549_long	CellProfiler	Different/Mostly Different
CYP3A4	0.0519509	0.424144	0.571263	0.243164	False	False	compound_A549_long	Compound	A549	long	48	A549_long	CellProfiler	Different/Mostly Different
CYP3A5	0.0549146	0.795	0.410512	0.386674	False	False	compound_A549_long	Compound	A549	long	48	A549_long	CellProfiler	Different/Mostly Different
DCK	0.00361016	0.0222749	0.974238	0.0113349	False	False	compound_A549_long	Compound	A549	long	48	A549_long	CellProfiler	Different/Mostly Different
DDR2	0.00370477	0.0169243	0.979232	0.00911426	False	False	compound_A549_long	Compound	A549	long	48	A549_long	CellProfiler	Different/Mostly Different
DHH	0.00661092	0.275396	0.676833	0.169519	False	False	compound_A549_long	Compound	A549	long	48	A549_long	CellProfiler	Different/Mostly Different
DRD1	0.0129191	0.291997	0.671782	0.172772	False	False	compound_A549_long	Compound	A549	long	48	A549_long	CellProfiler	Different/Mostly Different
DRD2	0.0129191	0.291997	0.671782	0.172772	False	False	compound_A549_long	Compound	A549	long	48	A549_long	CellProfiler	Different/Mostly Different
DRD3	0.0661447	0.846027	0.389836	0.409119	False	False	compound_A549_long	Compound	A549	long	48	A549_long	CellProfiler	Different/Mostly Different
DRD4	0.0129191	0.291997	0.671782	0.172772	False	False	compound_A549_long	Compound	A549	long	48	A549_long	CellProfiler	Different/Mostly Different
DRD5	0.0241294	0.798116	0.410512	0.386674	False	False	compound_A549_long	Compound	A549	long	48	A549_long	CellProfiler	Different/Mostly Different
DYRK1A	0.0227348	0.603859	0.469653	0.328223	False	False	compound_A549_long	Compound	A549	long	48	A549_long	CellProfiler	Different/Mostly Different
DYRK1B	0.0256779	0.70029	0.44094	0.355621	False	False	compound_A549_long	Compound	A549	long	48	A549_long	CellProfiler	Different/Mostly Different
EGFR	0.0202411	0.498059	0.534646	0.271933	False	False	compound_A549_long	Compound	A549	long	48	A549_long	CellProfiler	Different/Mostly Different
ELANE	0.0173345	0.437936	0.56357	0.249052	False	False	compound_A549_long	Compound	A549	long	48	A549_long	CellProfiler	Different/Mostly Different
ERBB2	0.027021	0.65793	0.455032	0.341958	False	False	compound_A549_long	Compound	A549	long	48	A549_long	CellProfiler	Different/Mostly Different
ESR1	0.0120109	0.543259	0.506536	0.295389	False	False	compound_A549_long	Compound	A549	long	48	A549_long	CellProfiler	Different/Mostly Different
ESR2	0.0120109	0.543259	0.506536	0.295389	False	False	compound_A549_long	Compound	A549	long	48	A549_long	CellProfiler	Different/Mostly Different
EZH2	0.00716796	0.300624	0.670931	0.173322	False	False	compound_A549_long	Compound	A549	long	48	A549_long	CellProfiler	Different/Mostly Different
F10	0.0206735	0.788017	0.414526	0.382448	False	False	compound_A549_long	Compound	A549	long	48	A549_long	CellProfiler	Different/Mostly Different
FFAR2	0.0170097	0.696907	0.441436	0.355132	False	False	compound_A549_long	Compound	A549	long	48	A549_long	CellProfiler	Different/Mostly Different
FFAR4	0.00369613	0.0330588	0.967624	0.0142935	False	False	compound_A549_long	Compound	A549	long	48	A549_long	CellProfiler	Different/Mostly Different
FGF1	0.0074965	0.32918	0.658689	0.18132	False	False	compound_A549_long	Compound	A549	long	48	A549_long	CellProfiler	Different/Mostly Different
FGFR1	0.020951	0.285636	0.671782	0.172772	False	False	compound_A549_long	Compound	A549	long	48	A549_long	CellProfiler	Different/Mostly Different
FGFR2	0.0111528	0.237114	0.693064	0.159227	False	False	compound_A549_long	Compound	A549	long	48	A549_long	CellProfiler	Different/Mostly Different
FGFR3	0.00634815	0.221326	0.712361	0.1473	False	False	compound_A549_long	Compound	A549	long	48	A549_long	CellProfiler	Different/Mostly Different
FLT1	0.0164855	0.286928	0.671782	0.172772	False	False	compound_A549_long	Compound	A549	long	48	A549_long	CellProfiler	Different/Mostly Different
FLT3	0.0837	0.975081	0.32253	0.491429	False	False	compound_A549_long	Compound	A549	long	48	A549_long	CellProfiler	Different/Mostly Different
FLT4	0.0164855	0.286928	0.671782	0.172772	False	False	compound_A549_long	Compound	A549	long	48	A549_long	CellProfiler	Different/Mostly Different
FOXM1	0.016299	0.666479	0.455032	0.341958	False	False	compound_A549_long	Compound	A549	long	48	A549_long	CellProfiler	Different/Mostly Different
FPR1	0.00605163	0.246095	0.684994	0.164313	False	False	compound_A549_long	Compound	A549	long	48	A549_long	CellProfiler	Different/Mostly Different
GABRA1	0.0748627	0.735966	0.424337	0.372289	False	False	compound_A549_long	Compound	A549	long	48	A549_long	CellProfiler	Different/Mostly Different
GABRA2	0.0164478	0.298907	0.670931	0.173322	False	False	compound_A549_long	Compound	A549	long	48	A549_long	CellProfiler	Different/Mostly Different
GABRA3	0.0164478	0.298907	0.670931	0.173322	False	False	compound_A549_long	Compound	A549	long	48	A549_long	CellProfiler	Different/Mostly Different
GABRA4	0.0112257	0.249586	0.682618	0.165822	False	False	compound_A549_long	Compound	A549	long	48	A549_long	CellProfiler	Different/Mostly Different
GABRA5	0.0164478	0.298674	0.670931	0.173322	False	False	compound_A549_long	Compound	A549	long	48	A549_long	CellProfiler	Different/Mostly Different
GABRA6	0.0112257	0.24891	0.682618	0.165822	False	False	compound_A549_long	Compound	A549	long	48	A549_long	CellProfiler	Different/Mostly Different
GABRB1	0.0112257	0.24891	0.682618	0.165822	False	False	compound_A549_long	Compound	A549	long	48	A549_long	CellProfiler	Different/Mostly Different
GABRB2	0.0164478	0.297541	0.670931	0.173322	False	False	compound_A549_long	Compound	A549	long	48	A549_long	CellProfiler	Different/Mostly Different
GABRB3	0.0112257	0.24891	0.682618	0.165822	False	False	compound_A549_long	Compound	A549	long	48	A549_long	CellProfiler	Different/Mostly Different
GABRD	0.0112257	0.24891	0.682618	0.165822	False	False	compound_A549_long	Compound	A549	long	48	A549_long	CellProfiler	Different/Mostly Different
GABRE	0.0112257	0.24891	0.682618	0.165822	False	False	compound_A549_long	Compound	A549	long	48	A549_long	CellProfiler	Different/Mostly Different
GABRG1	0.0112257	0.24891	0.682618	0.165822	False	False	compound_A549_long	Compound	A549	long	48	A549_long	CellProfiler	Different/Mostly Different
GABRG2	0.0164478	0.297541	0.670931	0.173322	False	False	compound_A549_long	Compound	A549	long	48	A549_long	CellProfiler	Different/Mostly Different
GABRG3	0.0112257	0.24891	0.682618	0.165822	False	False	compound_A549_long	Compound	A549	long	48	A549_long	CellProfiler	Different/Mostly Different
GABRP	0.0112257	0.24891	0.682618	0.165822	False	False	compound_A549_long	Compound	A549	long	48	A549_long	CellProfiler	Different/Mostly Different
GABRQ	0.0112257	0.24891	0.682618	0.165822	False	False	compound_A549_long	Compound	A549	long	48	A549_long	CellProfiler	Different/Mostly Different
GHSR	0.0569801	1.21717	0.22165	0.654333	False	False	compound_A549_long	Compound	A549	long	48	A549_long	CellProfiler	Different/Mostly Different
GJA1	0.75	3.72612	0.00216206	2.66513	True	True	compound_A549_long	Compound	A549	long	48	A549_long	CellProfiler	Different/Mostly Different
GJA10	0.75	3.72612	0.00216206	2.66513	True	True	compound_A549_long	Compound	A549	long	48	A549_long	CellProfiler	Different/Mostly Different
GJA3	0.75	3.72612	0.00216206	2.66513	True	True	compound_A549_long	Compound	A549	long	48	A549_long	CellProfiler	Different/Mostly Different
GJA4	0.75	3.72612	0.00216206	2.66513	True	True	compound_A549_long	Compound	A549	long	48	A549_long	CellProfiler	Different/Mostly Different
GJA5	0.75	3.72612	0.00216206	2.66513	True	True	compound_A549_long	Compound	A549	long	48	A549_long	CellProfiler	Different/Mostly Different
GJA8	0.75	3.72612	0.00216206	2.66513	True	True	compound_A549_long	Compound	A549	long	48	A549_long	CellProfiler	Different/Mostly Different
GJA9	0.75	3.72612	0.00216206	2.66513	True	True	compound_A549_long	Compound	A549	long	48	A549_long	CellProfiler	Different/Mostly Different
GJB1	0.75	3.72612	0.00216206	2.66513	True	True	compound_A549_long	Compound	A549	long	48	A549_long	CellProfiler	Different/Mostly Different
GJB2	0.75	3.72612	0.00216206	2.66513	True	True	compound_A549_long	Compound	A549	long	48	A549_long	CellProfiler	Different/Mostly Different
GJB3	0.75	3.72612	0.00216206	2.66513	True	True	compound_A549_long	Compound	A549	long	48	A549_long	CellProfiler	Different/Mostly Different
GJB4	0.75	3.72612	0.00216206	2.66513	True	True	compound_A549_long	Compound	A549	long	48	A549_long	CellProfiler	Different/Mostly Different
GJB5	0.75	3.72612	0.00216206	2.66513	True	True	compound_A549_long	Compound	A549	long	48	A549_long	CellProfiler	Different/Mostly Different
GJB6	0.75	3.72612	0.00216206	2.66513	True	True	compound_A549_long	Compound	A549	long	48	A549_long	CellProfiler	Different/Mostly Different
GJB7	0.75	3.72612	0.00216206	2.66513	True	True	compound_A549_long	Compound	A549	long	48	A549_long	CellProfiler	Different/Mostly Different
GJC1	0.75	3.72612	0.00216206	2.66513	True	True	compound_A549_long	Compound	A549	long	48	A549_long	CellProfiler	Different/Mostly Different
GJC2	0.75	3.72612	0.00216206	2.66513	True	True	compound_A549_long	Compound	A549	long	48	A549_long	CellProfiler	Different/Mostly Different
GJC3	0.75	3.72612	0.00216206	2.66513	True	True	compound_A549_long	Compound	A549	long	48	A549_long	CellProfiler	Different/Mostly Different
GJD2	0.75	3.72612	0.00216206	2.66513	True	True	compound_A549_long	Compound	A549	long	48	A549_long	CellProfiler	Different/Mostly Different
GJD3	0.75	3.71649	0.00216206	2.66513	True	True	compound_A549_long	Compound	A549	long	48	A549_long	CellProfiler	Different/Mostly Different
GJD4	0.75	3.71649	0.00216206	2.66513	True	True	compound_A549_long	Compound	A549	long	48	A549_long	CellProfiler	Different/Mostly Different
GJE1	0.75	3.71649	0.00216206	2.66513	True	True	compound_A549_long	Compound	A549	long	48	A549_long	CellProfiler	Different/Mostly Different
GLRA1	0.0596411	0.609281	0.468449	0.329338	False	False	compound_A549_long	Compound	A549	long	48	A549_long	CellProfiler	Different/Mostly Different
GLRA2	0.00635674	0.0338903	0.967624	0.0142935	False	False	compound_A549_long	Compound	A549	long	48	A549_long	CellProfiler	Different/Mostly Different
GLRA3	0.00432209	0.0908896	0.878947	0.0560374	False	False	compound_A549_long	Compound	A549	long	48	A549_long	CellProfiler	Different/Mostly Different
GLRB	0.111906	1.04105	0.288559	0.539766	False	False	compound_A549_long	Compound	A549	long	48	A549_long	CellProfiler	Different/Mostly Different
GPR119	0.00466203	0.135388	0.804187	0.0946428	False	False	compound_A549_long	Compound	A549	long	48	A549_long	CellProfiler	Different/Mostly Different
GPR55	0.00439732	0.101873	0.861642	0.0646732	False	False	compound_A549_long	Compound	A549	long	48	A549_long	CellProfiler	Different/Mostly Different
GRIA1	0.00631022	0.0330935	0.967624	0.0142935	False	False	compound_A549_long	Compound	A549	long	48	A549_long	CellProfiler	Different/Mostly Different
GRIN1	0.0152778	0.598467	0.469653	0.328223	False	False	compound_A549_long	Compound	A549	long	48	A549_long	CellProfiler	Different/Mostly Different
GRIN2A	0.0133384	0.371938	0.607549	0.216419	False	False	compound_A549_long	Compound	A549	long	48	A549_long	CellProfiler	Different/Mostly Different
GRIN2B	0.0152778	0.598467	0.469653	0.328223	False	False	compound_A549_long	Compound	A549	long	48	A549_long	CellProfiler	Different/Mostly Different
GRIN3A	0.13125	1.56398	0.125051	0.902912	True	False	compound_A549_long	Compound	A549	long	48	A549_long	CellProfiler	Different/Mostly Different
GSK3B	0.0530268	0.842241	0.390592	0.408277	False	False	compound_A549_long	Compound	A549	long	48	A549_long	CellProfiler	Different/Mostly Different
GUCY1A1	0.00953765	0.447015	0.56357	0.249052	False	False	compound_A549_long	Compound	A549	long	48	A549_long	CellProfiler	Different/Mostly Different
GUCY1A2	0.00953765	0.447015	0.56357	0.249052	False	False	compound_A549_long	Compound	A549	long	48	A549_long	CellProfiler	Different/Mostly Different
GUCY1B1	0.00953765	0.447015	0.56357	0.249052	False	False	compound_A549_long	Compound	A549	long	48	A549_long	CellProfiler	Different/Mostly Different
HCK	0.00557211	0.1944	0.746909	0.126733	False	False	compound_A549_long	Compound	A549	long	48	A549_long	CellProfiler	Different/Mostly Different
HDAC1	0.00399834	0.0623535	0.930078	0.0314805	False	False	compound_A549_long	Compound	A549	long	48	A549_long	CellProfiler	Different/Mostly Different
HDAC2	0.00399834	0.0623535	0.930078	0.0314805	False	False	compound_A549_long	Compound	A549	long	48	A549_long	CellProfiler	Different/Mostly Different
HDAC3	0.00635475	0.0393558	0.966244	0.0149134	False	False	compound_A549_long	Compound	A549	long	48	A549_long	CellProfiler	Different/Mostly Different
HDAC6	0.030869	0.669139	0.455032	0.341958	False	False	compound_A549_long	Compound	A549	long	48	A549_long	CellProfiler	Different/Mostly Different
HDAC8	0.00676515	0.05989	0.931426	0.0308518	False	False	compound_A549_long	Compound	A549	long	48	A549_long	CellProfiler	Different/Mostly Different
HIF1A	0.050595	0.955983	0.324428	0.488881	False	False	compound_A549_long	Compound	A549	long	48	A549_long	CellProfiler	Different/Mostly Different
HPGDS	0.00812848	0.372226	0.607549	0.216419	False	False	compound_A549_long	Compound	A549	long	48	A549_long	CellProfiler	Different/Mostly Different
HRH1	0.029234	0.399916	0.588493	0.230258	False	False	compound_A549_long	Compound	A549	long	48	A549_long	CellProfiler	Different/Mostly Different
HRH4	0.015136	0.393908	0.592458	0.227343	False	False	compound_A549_long	Compound	A549	long	48	A549_long	CellProfiler	Different/Mostly Different
HSD11B1	0.00553185	0.206653	0.731277	0.135918	False	False	compound_A549_long	Compound	A549	long	48	A549_long	CellProfiler	Different/Mostly Different
HSP90AA1	1	5	0.000502495	3.29887	True	True	compound_A549_long	Compound	A549	long	48	A549_long	CellProfiler	Different/Mostly Different
HSP90AB1	1	5	0.000502495	3.29887	True	True	compound_A549_long	Compound	A549	long	48	A549_long	CellProfiler	Different/Mostly Different
HTR1A	0.0402898	0.459179	0.563113	0.249404	False	False	compound_A549_long	Compound	A549	long	48	A549_long	CellProfiler	Different/Mostly Different
HTR1B	0.0764608	1.07572	0.276789	0.557852	False	False	compound_A549_long	Compound	A549	long	48	A549_long	CellProfiler	Different/Mostly Different
HTR1D	0.0203885	0.39117	0.592458	0.227343	False	False	compound_A549_long	Compound	A549	long	48	A549_long	CellProfiler	Different/Mostly Different
HTR1E	0.0289786	0.748863	0.422143	0.37454	False	False	compound_A549_long	Compound	A549	long	48	A549_long	CellProfiler	Different/Mostly Different
HTR1F	0.0392157	0.989055	0.315847	0.500523	False	False	compound_A549_long	Compound	A549	long	48	A549_long	CellProfiler	Different/Mostly Different
HTR2A	0.0459035	0.617444	0.461922	0.335432	False	False	compound_A549_long	Compound	A549	long	48	A549_long	CellProfiler	Different/Mostly Different
HTR2B	0.0499128	0.657041	0.455032	0.341958	False	False	compound_A549_long	Compound	A549	long	48	A549_long	CellProfiler	Different/Mostly Different
HTR2C	0.0240663	0.378793	0.604489	0.218611	False	False	compound_A549_long	Compound	A549	long	48	A549_long	CellProfiler	Different/Mostly Different
HTR3A	0.0685633	0.944627	0.328537	0.483416	False	False	compound_A549_long	Compound	A549	long	48	A549_long	CellProfiler	Different/Mostly Different
HTR6	0.0289786	0.748863	0.422143	0.37454	False	False	compound_A549_long	Compound	A549	long	48	A549_long	CellProfiler	Different/Mostly Different
HTR7	0.0289786	0.748863	0.422143	0.37454	False	False	compound_A549_long	Compound	A549	long	48	A549_long	CellProfiler	Different/Mostly Different
ICAM1	0.0116474	0.522924	0.519773	0.284186	False	False	compound_A549_long	Compound	A549	long	48	A549_long	CellProfiler	Different/Mostly Different
IGF1R	0.252259	2.01375	0.0556393	1.25462	True	False	compound_A549_long	Compound	A549	long	48	A549_long	CellProfiler	Different/Mostly Different
IHH	0.00661092	0.274239	0.676833	0.169519	False	False	compound_A549_long	Compound	A549	long	48	A549_long	CellProfiler	Different/Mostly Different
IKBKB	0.0870536	1.31753	0.186064	0.730338	True	False	compound_A549_long	Compound	A549	long	48	A549_long	CellProfiler	Different/Mostly Different
IL1B	0.0133055	0.192856	0.747396	0.126449	False	False	compound_A549_long	Compound	A549	long	48	A549_long	CellProfiler	Different/Mostly Different
IL6	0.00369687	0.0251251	0.974238	0.0113349	False	False	compound_A549_long	Compound	A549	long	48	A549_long	CellProfiler	Different/Mostly Different
IMPDH1	0.00719572	0.320619	0.667137	0.175785	False	False	compound_A549_long	Compound	A549	long	48	A549_long	CellProfiler	Different/Mostly Different
INSR	0.55	3.2551	0.00572883	2.24193	True	True	compound_A549_long	Compound	A549	long	48	A549_long	CellProfiler	Different/Mostly Different
ITGB2	0.0608974	1.24297	0.216744	0.664052	False	False	compound_A549_long	Compound	A549	long	48	A549_long	CellProfiler	Different/Mostly Different
JAK1	0.00867136	0.155489	0.784972	0.105146	False	False	compound_A549_long	Compound	A549	long	48	A549_long	CellProfiler	Different/Mostly Different
JAK2	0.0444638	0.636791	0.460585	0.33669	False	False	compound_A549_long	Compound	A549	long	48	A549_long	CellProfiler	Different/Mostly Different
JAK3	0.00867136	0.155489	0.784972	0.105146	False	False	compound_A549_long	Compound	A549	long	48	A549_long	CellProfiler	Different/Mostly Different
KCNA1	0.0351051	0.710588	0.439509	0.357032	False	False	compound_A549_long	Compound	A549	long	48	A549_long	CellProfiler	Different/Mostly Different
KCNA2	0.00960655	0.433494	0.56357	0.249052	False	False	compound_A549_long	Compound	A549	long	48	A549_long	CellProfiler	Different/Mostly Different
KCNA5	0.00751477	0.0878792	0.882681	0.0541961	False	False	compound_A549_long	Compound	A549	long	48	A549_long	CellProfiler	Different/Mostly Different
KCNA7	0.00701071	0.298407	0.670931	0.173322	False	False	compound_A549_long	Compound	A549	long	48	A549_long	CellProfiler	Different/Mostly Different
KCNB2	0.00393701	0.0455553	0.957589	0.018821	False	False	compound_A549_long	Compound	A549	long	48	A549_long	CellProfiler	Different/Mostly Different
KCNH1	0.00701071	0.298407	0.670931	0.173322	False	False	compound_A549_long	Compound	A549	long	48	A549_long	CellProfiler	Different/Mostly Different
KCNH2	0.0239933	0.497762	0.534646	0.271933	False	False	compound_A549_long	Compound	A549	long	48	A549_long	CellProfiler	Different/Mostly Different
KCNH5	0.00701071	0.298407	0.670931	0.173322	False	False	compound_A549_long	Compound	A549	long	48	A549_long	CellProfiler	Different/Mostly Different
KCNH6	0.0207227	0.500275	0.534646	0.271933	False	False	compound_A549_long	Compound	A549	long	48	A549_long	CellProfiler	Different/Mostly Different
KCNH7	0.0207227	0.500275	0.534646	0.271933	False	False	compound_A549_long	Compound	A549	long	48	A549_long	CellProfiler	Different/Mostly Different
KCNJ1	0.0102905	0.23743	0.693064	0.159227	False	False	compound_A549_long	Compound	A549	long	48	A549_long	CellProfiler	Different/Mostly Different
KCNJ11	0.0174702	0.443155	0.56357	0.249052	False	False	compound_A549_long	Compound	A549	long	48	A549_long	CellProfiler	Different/Mostly Different
KCNJ5	0.00660246	0.271839	0.676833	0.169519	False	False	compound_A549_long	Compound	A549	long	48	A549_long	CellProfiler	Different/Mostly Different
KCNK1	0.0321951	0.961389	0.324428	0.488881	False	False	compound_A549_long	Compound	A549	long	48	A549_long	CellProfiler	Different/Mostly Different
KCNK10	0.00359731	0.00234807	0.994608	0.00234807	False	False	compound_A549_long	Compound	A549	long	48	A549_long	CellProfiler	Different/Mostly Different
KCNK18	0.00359731	0.00234807	0.994608	0.00234807	False	False	compound_A549_long	Compound	A549	long	48	A549_long	CellProfiler	Different/Mostly Different
KCNK2	0.00359731	0.00234807	0.994608	0.00234807	False	False	compound_A549_long	Compound	A549	long	48	A549_long	CellProfiler	Different/Mostly Different
KCNK3	0.0117974	0.268595	0.676833	0.169519	False	False	compound_A549_long	Compound	A549	long	48	A549_long	CellProfiler	Different/Mostly Different
KCNK6	0.0321951	0.961389	0.324428	0.488881	False	False	compound_A549_long	Compound	A549	long	48	A549_long	CellProfiler	Different/Mostly Different
KCNK9	0.0117974	0.268595	0.676833	0.169519	False	False	compound_A549_long	Compound	A549	long	48	A549_long	CellProfiler	Different/Mostly Different
KCNMA1	0.113353	1.32102	0.186064	0.730338	True	False	compound_A549_long	Compound	A549	long	48	A549_long	CellProfiler	Different/Mostly Different
KCNMB1	0.5	2.42655	0.0289514	1.53833	True	True	compound_A549_long	Compound	A549	long	48	A549_long	CellProfiler	Different/Mostly Different
KCNMB2	0.5	2.42655	0.0289514	1.53833	True	True	compound_A549_long	Compound	A549	long	48	A549_long	CellProfiler	Different/Mostly Different
KCNMB3	0.5	2.42655	0.0289514	1.53833	True	True	compound_A549_long	Compound	A549	long	48	A549_long	CellProfiler	Different/Mostly Different
KCNMB4	0.5	2.44954	0.0289514	1.53833	True	True	compound_A549_long	Compound	A549	long	48	A549_long	CellProfiler	Different/Mostly Different
KCNN1	0.131561	1.32562	0.186064	0.730338	True	False	compound_A549_long	Compound	A549	long	48	A549_long	CellProfiler	Different/Mostly Different
KCNN2	0.131561	1.32562	0.186064	0.730338	True	False	compound_A549_long	Compound	A549	long	48	A549_long	CellProfiler	Different/Mostly Different
KCNN3	0.131561	1.32562	0.186064	0.730338	True	False	compound_A549_long	Compound	A549	long	48	A549_long	CellProfiler	Different/Mostly Different
KCNN4	0.0817272	0.987478	0.315847	0.500523	False	False	compound_A549_long	Compound	A549	long	48	A549_long	CellProfiler	Different/Mostly Different
KCNQ1	0.0226365	0.47118	0.559037	0.25256	False	False	compound_A549_long	Compound	A549	long	48	A549_long	CellProfiler	Different/Mostly Different
KCNQ2	0.0216094	0.404544	0.585377	0.232564	False	False	compound_A549_long	Compound	A549	long	48	A549_long	CellProfiler	Different/Mostly Different
KCNQ3	0.0148414	0.581942	0.478573	0.320052	False	False	compound_A549_long	Compound	A549	long	48	A549_long	CellProfiler	Different/Mostly Different
KCNQ4	0.018691	0.514681	0.525206	0.279671	False	False	compound_A549_long	Compound	A549	long	48	A549_long	CellProfiler	Different/Mostly Different
KCNQ5	0.00891627	0.39066	0.592458	0.227343	False	False	compound_A549_long	Compound	A549	long	48	A549_long	CellProfiler	Different/Mostly Different
KDR	0.0641043	0.650071	0.455032	0.341958	False	False	compound_A549_long	Compound	A549	long	48	A549_long	CellProfiler	Different/Mostly Different
KIT	0.0554838	0.580595	0.478573	0.320052	False	False	compound_A549_long	Compound	A549	long	48	A549_long	CellProfiler	Different/Mostly Different
LCK	0.157749	1.7713	0.0895602	1.04788	True	False	compound_A549_long	Compound	A549	long	48	A549_long	CellProfiler	Different/Mostly Different
LPAR1	0.016313	0.6836	0.45025	0.346546	False	False	compound_A549_long	Compound	A549	long	48	A549_long	CellProfiler	Different/Mostly Different
LPAR3	0.016313	0.6836	0.45025	0.346546	False	False	compound_A549_long	Compound	A549	long	48	A549_long	CellProfiler	Different/Mostly Different
LYN	0.00494919	0.124467	0.820184	0.0860889	False	False	compound_A549_long	Compound	A549	long	48	A549_long	CellProfiler	Different/Mostly Different
MAOA	0.00370782	0.0231948	0.974238	0.0113349	False	False	compound_A549_long	Compound	A549	long	48	A549_long	CellProfiler	Different/Mostly Different
MAOB	0.00370782	0.0231948	0.974238	0.0113349	False	False	compound_A549_long	Compound	A549	long	48	A549_long	CellProfiler	Different/Mostly Different
MAPK1	0.0629649	0.929901	0.334238	0.475944	False	False	compound_A549_long	Compound	A549	long	48	A549_long	CellProfiler	Different/Mostly Different
MAPK11	0.0655706	1.04364	0.288559	0.539766	False	False	compound_A549_long	Compound	A549	long	48	A549_long	CellProfiler	Different/Mostly Different
MAPK12	0.0810933	1.14572	0.245652	0.609679	False	False	compound_A549_long	Compound	A549	long	48	A549_long	CellProfiler	Different/Mostly Different
MAPK14	0.282303	2.15633	0.0450642	1.34617	True	True	compound_A549_long	Compound	A549	long	48	A549_long	CellProfiler	Different/Mostly Different
MAPK8	0.0405263	0.622166	0.461899	0.335453	False	False	compound_A549_long	Compound	A549	long	48	A549_long	CellProfiler	Different/Mostly Different
MAPK9	0.0221088	0.773493	0.422143	0.37454	False	False	compound_A549_long	Compound	A549	long	48	A549_long	CellProfiler	Different/Mostly Different
MET	0.00635308	0.0250261	0.974238	0.0113349	False	False	compound_A549_long	Compound	A549	long	48	A549_long	CellProfiler	Different/Mostly Different
MME	0.012963	0.541681	0.506536	0.295389	False	False	compound_A549_long	Compound	A549	long	48	A549_long	CellProfiler	Different/Mostly Different
MMP12	0.2	1.74005	0.0914293	1.03891	True	False	compound_A549_long	Compound	A549	long	48	A549_long	CellProfiler	Different/Mostly Different
MMP2	0.2	1.74005	0.0914293	1.03891	True	False	compound_A549_long	Compound	A549	long	48	A549_long	CellProfiler	Different/Mostly Different
MMP8	0.2	1.74005	0.0914293	1.03891	True	False	compound_A549_long	Compound	A549	long	48	A549_long	CellProfiler	Different/Mostly Different
MMP9	0.0038762	0.0430127	0.96067	0.0174258	False	False	compound_A549_long	Compound	A549	long	48	A549_long	CellProfiler	Different/Mostly Different
NOS2	0.348417	1.98446	0.057075	1.24355	True	False	compound_A549_long	Compound	A549	long	48	A549_long	CellProfiler	Different/Mostly Different
NR0B1	1	5	0.000502495	3.29887	True	True	compound_A549_long	Compound	A549	long	48	A549_long	CellProfiler	Different/Mostly Different
NR1I2	0.0153774	0.636344	0.460585	0.33669	False	False	compound_A549_long	Compound	A549	long	48	A549_long	CellProfiler	Different/Mostly Different
NR3C1	1	5	0.000502495	3.29887	True	True	compound_A549_long	Compound	A549	long	48	A549_long	CellProfiler	Different/Mostly Different
NR3C2	0.175074	1.03678	0.288559	0.539766	False	False	compound_A549_long	Compound	A549	long	48	A549_long	CellProfiler	Different/Mostly Different
NTRK1	0.0239139	0.488372	0.544055	0.264357	False	False	compound_A549_long	Compound	A549	long	48	A549_long	CellProfiler	Different/Mostly Different
NTRK2	0.0472222	1.1144	0.25742	0.589358	False	False	compound_A549_long	Compound	A549	long	48	A549_long	CellProfiler	Different/Mostly Different
NTRK3	0.0472222	1.1144	0.25742	0.589358	False	False	compound_A549_long	Compound	A549	long	48	A549_long	CellProfiler	Different/Mostly Different
OPRD1	0.036059	0.880086	0.3629	0.440213	False	False	compound_A549_long	Compound	A549	long	48	A549_long	CellProfiler	Different/Mostly Different
OPRK1	0.00948801	0.438022	0.56357	0.249052	False	False	compound_A549_long	Compound	A549	long	48	A549_long	CellProfiler	Different/Mostly Different
OPRL1	0.0544118	1.22029	0.22165	0.654333	False	False	compound_A549_long	Compound	A549	long	48	A549_long	CellProfiler	Different/Mostly Different
OPRM1	0.036059	0.880086	0.3629	0.440213	False	False	compound_A549_long	Compound	A549	long	48	A549_long	CellProfiler	Different/Mostly Different
P2RY12	0.0762226	1.16004	0.245652	0.609679	False	False	compound_A549_long	Compound	A549	long	48	A549_long	CellProfiler	Different/Mostly Different
P3H1	0.0193674	0.748317	0.422143	0.37454	False	False	compound_A549_long	Compound	A549	long	48	A549_long	CellProfiler	Different/Mostly Different
P3H2	0.0193674	0.748317	0.422143	0.37454	False	False	compound_A549_long	Compound	A549	long	48	A549_long	CellProfiler	Different/Mostly Different
P3H3	0.0193674	0.748317	0.422143	0.37454	False	False	compound_A549_long	Compound	A549	long	48	A549_long	CellProfiler	Different/Mostly Different
P4HA1	0.0193674	0.74505	0.422844	0.37382	False	False	compound_A549_long	Compound	A549	long	48	A549_long	CellProfiler	Different/Mostly Different
PAK1	0.00907029	0.420253	0.574237	0.240909	False	False	compound_A549_long	Compound	A549	long	48	A549_long	CellProfiler	Different/Mostly Different
PARP3	0.00475277	0.14378	0.804177	0.0946485	False	False	compound_A549_long	Compound	A549	long	48	A549_long	CellProfiler	Different/Mostly Different
PDE1A	0.0180378	0.475773	0.557745	0.253564	False	False	compound_A549_long	Compound	A549	long	48	A549_long	CellProfiler	Different/Mostly Different
PDE1B	0.00691266	0.287922	0.671782	0.172772	False	False	compound_A549_long	Compound	A549	long	48	A549_long	CellProfiler	Different/Mostly Different
PDE3A	0.0225731	0.624812	0.461899	0.335453	False	False	compound_A549_long	Compound	A549	long	48	A549_long	CellProfiler	Different/Mostly Different
PDE4A	0.0157302	0.431674	0.56357	0.249052	False	False	compound_A549_long	Compound	A549	long	48	A549_long	CellProfiler	Different/Mostly Different
PDE4B	0.0157302	0.431674	0.56357	0.249052	False	False	compound_A549_long	Compound	A549	long	48	A549_long	CellProfiler	Different/Mostly Different
PDE4C	0.0157302	0.431674	0.56357	0.249052	False	False	compound_A549_long	Compound	A549	long	48	A549_long	CellProfiler	Different/Mostly Different
PDE4D	0.0212589	0.451023	0.56357	0.249052	False	False	compound_A549_long	Compound	A549	long	48	A549_long	CellProfiler	Different/Mostly Different
PDE5A	0.0261086	0.699775	0.44094	0.355621	False	False	compound_A549_long	Compound	A549	long	48	A549_long	CellProfiler	Different/Mostly Different
PDGFRA	0.0603733	0.764305	0.422143	0.37454	False	False	compound_A549_long	Compound	A549	long	48	A549_long	CellProfiler	Different/Mostly Different
PDGFRB	0.05754	0.738865	0.424337	0.372289	False	False	compound_A549_long	Compound	A549	long	48	A549_long	CellProfiler	Different/Mostly Different
PDPK1	0.0420635	1.08226	0.274904	0.560819	False	False	compound_A549_long	Compound	A549	long	48	A549_long	CellProfiler	Different/Mostly Different
PIK3CA	0.0550725	1.20717	0.22276	0.652163	False	False	compound_A549_long	Compound	A549	long	48	A549_long	CellProfiler	Different/Mostly Different
PIK3CG	0.0550725	1.20717	0.22276	0.652163	False	False	compound_A549_long	Compound	A549	long	48	A549_long	CellProfiler	Different/Mostly Different
PKD2L1	0.0492168	0.763654	0.422143	0.37454	False	False	compound_A549_long	Compound	A549	long	48	A549_long	CellProfiler	Different/Mostly Different
PLA2G1B	0.00909211	0.168495	0.777005	0.109576	False	False	compound_A549_long	Compound	A549	long	48	A549_long	CellProfiler	Different/Mostly Different
PLD1	0.0262626	0.889204	0.360296	0.443341	False	False	compound_A549_long	Compound	A549	long	48	A549_long	CellProfiler	Different/Mostly Different
PORCN	0.0242836	0.820284	0.405369	0.392149	False	False	compound_A549_long	Compound	A549	long	48	A549_long	CellProfiler	Different/Mostly Different
PPARD	0.0288693	0.933398	0.334238	0.475944	False	False	compound_A549_long	Compound	A549	long	48	A549_long	CellProfiler	Different/Mostly Different
PPAT	0.00724975	0.322584	0.666439	0.17624	False	False	compound_A549_long	Compound	A549	long	48	A549_long	CellProfiler	Different/Mostly Different
PPIA	0.00373134	0.0343117	0.967624	0.0142935	False	False	compound_A549_long	Compound	A549	long	48	A549_long	CellProfiler	Different/Mostly Different
PPIF	0.00373134	0.0343117	0.967624	0.0142935	False	False	compound_A549_long	Compound	A549	long	48	A549_long	CellProfiler	Different/Mostly Different
PRKCA	0.0509745	0.678629	0.452986	0.343916	False	False	compound_A549_long	Compound	A549	long	48	A549_long	CellProfiler	Different/Mostly Different
PRKCB	0.0356357	0.626454	0.461899	0.335453	False	False	compound_A549_long	Compound	A549	long	48	A549_long	CellProfiler	Different/Mostly Different
PRKCD	0.0206219	0.597912	0.469653	0.328223	False	False	compound_A549_long	Compound	A549	long	48	A549_long	CellProfiler	Different/Mostly Different
PRKCE	0.0206219	0.597912	0.469653	0.328223	False	False	compound_A549_long	Compound	A549	long	48	A549_long	CellProfiler	Different/Mostly Different
PRKCQ	0.0197635	0.731053	0.426712	0.369865	False	False	compound_A549_long	Compound	A549	long	48	A549_long	CellProfiler	Different/Mostly Different
PRKDC	0.00722257	0.308127	0.670931	0.173322	False	False	compound_A549_long	Compound	A549	long	48	A549_long	CellProfiler	Different/Mostly Different
PTGER1	0.00719517	0.315303	0.670931	0.173322	False	False	compound_A549_long	Compound	A549	long	48	A549_long	CellProfiler	Different/Mostly Different
PTGER2	0.00916658	0.178919	0.761412	0.11838	False	False	compound_A549_long	Compound	A549	long	48	A549_long	CellProfiler	Different/Mostly Different
PTGER3	0.00520749	0.178538	0.761412	0.11838	False	False	compound_A549_long	Compound	A549	long	48	A549_long	CellProfiler	Different/Mostly Different
PTGER4	0.0102679	0.234536	0.69512	0.15794	False	False	compound_A549_long	Compound	A549	long	48	A549_long	CellProfiler	Different/Mostly Different
PTGIR	0.0111644	0.277116	0.676833	0.169519	False	False	compound_A549_long	Compound	A549	long	48	A549_long	CellProfiler	Different/Mostly Different
PTGIS	0.0189934	0.713668	0.439509	0.357032	False	False	compound_A549_long	Compound	A549	long	48	A549_long	CellProfiler	Different/Mostly Different
PTGS1	0.0691086	0.826798	0.402015	0.395758	False	False	compound_A549_long	Compound	A549	long	48	A549_long	CellProfiler	Different/Mostly Different
PTGS2	0.0578386	0.650042	0.455032	0.341958	False	False	compound_A549_long	Compound	A549	long	48	A549_long	CellProfiler	Different/Mostly Different
PTK2B	0.0046345	0.13058	0.810923	0.0910205	False	False	compound_A549_long	Compound	A549	long	48	A549_long	CellProfiler	Different/Mostly Different
PTPN1	0.158333	1.65298	0.107688	0.967833	True	False	compound_A549_long	Compound	A549	long	48	A549_long	CellProfiler	Different/Mostly Different
PTPN11	0.158333	1.65298	0.107688	0.967833	True	False	compound_A549_long	Compound	A549	long	48	A549_long	CellProfiler	Different/Mostly Different
PTPN2	0.158333	1.65298	0.107688	0.967833	True	False	compound_A549_long	Compound	A549	long	48	A549_long	CellProfiler	Different/Mostly Different
RAF1	0.181715	1.6274	0.112863	0.94745	True	False	compound_A549_long	Compound	A549	long	48	A549_long	CellProfiler	Different/Mostly Different
RELA	0.014881	0.631286	0.460585	0.33669	False	False	compound_A549_long	Compound	A549	long	48	A549_long	CellProfiler	Different/Mostly Different
RET	0.0142494	0.094882	0.873257	0.0588577	False	False	compound_A549_long	Compound	A549	long	48	A549_long	CellProfiler	Different/Mostly Different
RGS4	0.0127894	0.573331	0.483662	0.315458	False	False	compound_A549_long	Compound	A549	long	48	A549_long	CellProfiler	Different/Mostly Different
RIPK2	0.0415352	0.66852	0.455032	0.341958	False	False	compound_A549_long	Compound	A549	long	48	A549_long	CellProfiler	Different/Mostly Different
RNASE1	0.266667	1.99557	0.0564064	1.24867	True	False	compound_A549_long	Compound	A549	long	48	A549_long	CellProfiler	Different/Mostly Different
ROCK1	0.0501128	0.804227	0.410512	0.386674	False	False	compound_A549_long	Compound	A549	long	48	A549_long	CellProfiler	Different/Mostly Different
RPL10L	0.333333	2.11537	0.0453262	1.34365	True	True	compound_A549_long	Compound	A549	long	48	A549_long	CellProfiler	Different/Mostly Different
RPL11	0.333333	2.12459	0.0450642	1.34617	True	True	compound_A549_long	Compound	A549	long	48	A549_long	CellProfiler	Different/Mostly Different
RPL13A	0.333333	2.12459	0.0450642	1.34617	True	True	compound_A549_long	Compound	A549	long	48	A549_long	CellProfiler	Different/Mostly Different
RPL15	0.333333	2.12459	0.0450642	1.34617	True	True	compound_A549_long	Compound	A549	long	48	A549_long	CellProfiler	Different/Mostly Different
RPL19	0.333333	2.12459	0.0450642	1.34617	True	True	compound_A549_long	Compound	A549	long	48	A549_long	CellProfiler	Different/Mostly Different
RPL23	0.333333	2.12459	0.0450642	1.34617	True	True	compound_A549_long	Compound	A549	long	48	A549_long	CellProfiler	Different/Mostly Different
RPL23A	0.333333	2.12459	0.0450642	1.34617	True	True	compound_A549_long	Compound	A549	long	48	A549_long	CellProfiler	Different/Mostly Different
RPL26L1	0.333333	2.12459	0.0450642	1.34617	True	True	compound_A549_long	Compound	A549	long	48	A549_long	CellProfiler	Different/Mostly Different
RPL3	0.39312	2.93757	0.0116036	1.93541	True	True	compound_A549_long	Compound	A549	long	48	A549_long	CellProfiler	Different/Mostly Different
RPL37	0.333333	2.12459	0.0450642	1.34617	True	True	compound_A549_long	Compound	A549	long	48	A549_long	CellProfiler	Different/Mostly Different
RPL8	0.333333	2.12459	0.0450642	1.34617	True	True	compound_A549_long	Compound	A549	long	48	A549_long	CellProfiler	Different/Mostly Different
RPS6KB1	0.0810933	1.14572	0.245652	0.609679	False	False	compound_A549_long	Compound	A549	long	48	A549_long	CellProfiler	Different/Mostly Different
RRM1	0.1125	1.56265	0.125051	0.902912	True	False	compound_A549_long	Compound	A549	long	48	A549_long	CellProfiler	Different/Mostly Different
RRM2	0.1125	1.56265	0.125051	0.902912	True	False	compound_A549_long	Compound	A549	long	48	A549_long	CellProfiler	Different/Mostly Different
RSL24D1	0.333333	2.12459	0.0450642	1.34617	True	True	compound_A549_long	Compound	A549	long	48	A549_long	CellProfiler	Different/Mostly Different
S100A12	0.00367771	0.0231873	0.974238	0.0113349	False	False	compound_A549_long	Compound	A549	long	48	A549_long	CellProfiler	Different/Mostly Different
S100A13	0.00367771	0.0231873	0.974238	0.0113349	False	False	compound_A549_long	Compound	A549	long	48	A549_long	CellProfiler	Different/Mostly Different
S100B	0.00604235	0.23975	0.692994	0.15927	False	False	compound_A549_long	Compound	A549	long	48	A549_long	CellProfiler	Different/Mostly Different
S1PR1	0.0595238	1.25297	0.213831	0.669929	False	False	compound_A549_long	Compound	A549	long	48	A549_long	CellProfiler	Different/Mostly Different
S1PR4	0.00345424	0.00389842	0.994608	0.00234807	False	False	compound_A549_long	Compound	A549	long	48	A549_long	CellProfiler	Different/Mostly Different
SCNN1A	0.0163766	0.463447	0.559863	0.251918	False	False	compound_A549_long	Compound	A549	long	48	A549_long	CellProfiler	Different/Mostly Different
SCNN1B	0.0163766	0.463447	0.559863	0.251918	False	False	compound_A549_long	Compound	A549	long	48	A549_long	CellProfiler	Different/Mostly Different
SCNN1D	0.0163766	0.463447	0.559863	0.251918	False	False	compound_A549_long	Compound	A549	long	48	A549_long	CellProfiler	Different/Mostly Different
SCNN1G	0.0163766	0.463447	0.559863	0.251918	False	False	compound_A549_long	Compound	A549	long	48	A549_long	CellProfiler	Different/Mostly Different
SGK1	0.0810933	1.14572	0.245652	0.609679	False	False	compound_A549_long	Compound	A549	long	48	A549_long	CellProfiler	Different/Mostly Different
SIRT2	0.00353361	0.0140508	0.982834	0.00751991	False	False	compound_A549_long	Compound	A549	long	48	A549_long	CellProfiler	Different/Mostly Different
SLC29A1	0.00854762	0.392188	0.592458	0.227343	False	False	compound_A549_long	Compound	A549	long	48	A549_long	CellProfiler	Different/Mostly Different
SLC29A4	0.00542717	0.189305	0.74919	0.125408	False	False	compound_A549_long	Compound	A549	long	48	A549_long	CellProfiler	Different/Mostly Different
SLC7A11	0.0870536	1.31901	0.186064	0.730338	True	False	compound_A549_long	Compound	A549	long	48	A549_long	CellProfiler	Different/Mostly Different
SLCO1B1	0.00358423	0.0167432	0.979232	0.00911426	False	False	compound_A549_long	Compound	A549	long	48	A549_long	CellProfiler	Different/Mostly Different
SLCO1B3	0.00358423	0.0167432	0.979232	0.00911426	False	False	compound_A549_long	Compound	A549	long	48	A549_long	CellProfiler	Different/Mostly Different
SLCO2B1	0.00887597	0.403842	0.585377	0.232564	False	False	compound_A549_long	Compound	A549	long	48	A549_long	CellProfiler	Different/Mostly Different
SMO	0.00661092	0.275396	0.676833	0.169519	False	False	compound_A549_long	Compound	A549	long	48	A549_long	CellProfiler	Different/Mostly Different
SNU13	0.333333	2.12459	0.0450642	1.34617	True	True	compound_A549_long	Compound	A549	long	48	A549_long	CellProfiler	Different/Mostly Different
SRC	0.113445	1.22793	0.22023	0.657124	False	False	compound_A549_long	Compound	A549	long	48	A549_long	CellProfiler	Different/Mostly Different
TBXAS1	0.0664172	1.14914	0.245652	0.609679	False	False	compound_A549_long	Compound	A549	long	48	A549_long	CellProfiler	Different/Mostly Different
TEK	0.00690003	0.249156	0.682618	0.165822	False	False	compound_A549_long	Compound	A549	long	48	A549_long	CellProfiler	Different/Mostly Different
TGFBR1	0.0958333	1.46354	0.150278	0.823104	True	False	compound_A549_long	Compound	A549	long	48	A549_long	CellProfiler	Different/Mostly Different
TGM2	0.00655893	0.275347	0.676833	0.169519	False	False	compound_A549_long	Compound	A549	long	48	A549_long	CellProfiler	Different/Mostly Different
TNF	0.00696472	0.0554478	0.938506	0.0275631	False	False	compound_A549_long	Compound	A549	long	48	A549_long	CellProfiler	Different/Mostly Different
TNNC1	0.00691266	0.287808	0.671782	0.172772	False	False	compound_A549_long	Compound	A549	long	48	A549_long	CellProfiler	Different/Mostly Different
TRPM2	0.75	3.71357	0.00216206	2.66513	True	True	compound_A549_long	Compound	A549	long	48	A549_long	CellProfiler	Different/Mostly Different
TUBA1A	0.511111	2.76305	0.0144522	1.84007	True	True	compound_A549_long	Compound	A549	long	48	A549_long	CellProfiler	Different/Mostly Different
TUBA1B	0.511111	2.76305	0.0144522	1.84007	True	True	compound_A549_long	Compound	A549	long	48	A549_long	CellProfiler	Different/Mostly Different
TUBA1C	0.511111	2.76305	0.0144522	1.84007	True	True	compound_A549_long	Compound	A549	long	48	A549_long	CellProfiler	Different/Mostly Different
TUBA3C	0.511111	2.76305	0.0144522	1.84007	True	True	compound_A549_long	Compound	A549	long	48	A549_long	CellProfiler	Different/Mostly Different
TUBA3D	0.75	3.70116	0.00216206	2.66513	True	True	compound_A549_long	Compound	A549	long	48	A549_long	CellProfiler	Different/Mostly Different
TUBA3E	0.75	3.70116	0.00216206	2.66513	True	True	compound_A549_long	Compound	A549	long	48	A549_long	CellProfiler	Different/Mostly Different
TUBA4A	0.511111	2.76305	0.0144522	1.84007	True	True	compound_A549_long	Compound	A549	long	48	A549_long	CellProfiler	Different/Mostly Different
TUBB	0.787143	5	0.000502495	3.29887	True	True	compound_A549_long	Compound	A549	long	48	A549_long	CellProfiler	Different/Mostly Different
TUBB1	0.511111	2.76305	0.0144522	1.84007	True	True	compound_A549_long	Compound	A549	long	48	A549_long	CellProfiler	Different/Mostly Different
TUBB2A	0.75	3.70116	0.00216206	2.66513	True	True	compound_A549_long	Compound	A549	long	48	A549_long	CellProfiler	Different/Mostly Different
TUBB2B	0.75	3.70116	0.00216206	2.66513	True	True	compound_A549_long	Compound	A549	long	48	A549_long	CellProfiler	Different/Mostly Different
TUBB3	0.511111	2.76305	0.0144522	1.84007	True	True	compound_A549_long	Compound	A549	long	48	A549_long	CellProfiler	Different/Mostly Different
TUBB4A	0.511111	2.76305	0.0144522	1.84007	True	True	compound_A549_long	Compound	A549	long	48	A549_long	CellProfiler	Different/Mostly Different
TUBB4B	0.718651	4.92475	0.000531174	3.27476	True	True	compound_A549_long	Compound	A549	long	48	A549_long	CellProfiler	Different/Mostly Different
TUBB6	0.75	3.70116	0.00216206	2.66513	True	True	compound_A549_long	Compound	A549	long	48	A549_long	CellProfiler	Different/Mostly Different
TUBB8	0.75	3.70116	0.00216206	2.66513	True	True	compound_A549_long	Compound	A549	long	48	A549_long	CellProfiler	Different/Mostly Different
TYK2	0.00867136	0.155489	0.784972	0.105146	False	False	compound_A549_long	Compound	A549	long	48	A549_long	CellProfiler	Different/Mostly Different
USP1	0.010348	0.45109	0.56357	0.249052	False	False	compound_A549_long	Compound	A549	long	48	A549_long	CellProfiler	Different/Mostly Different
VEGFA	0.0229775	0.650854	0.455032	0.341958	False	False	compound_A549_long	Compound	A549	long	48	A549_long	CellProfiler	Different/Mostly Different
ABCB11	0.00539119	0.104373	0.836565	0.0775005	False	False	compound_U2OS_short	Compound	U2OS	short	24	U2OS_short	CellProfiler	Different/Mostly Different
ABL1	0.0865655	0.81024	0.278077	0.555835	False	False	compound_U2OS_short	Compound	U2OS	short	24	U2OS_short	CellProfiler	Different/Mostly Different
ADA	0.0192037	0.651584	0.343165	0.464498	False	False	compound_U2OS_short	Compound	U2OS	short	24	U2OS_short	CellProfiler	Different/Mostly Different
ADAM28	0.0576619	0.879047	0.250852	0.600583	False	False	compound_U2OS_short	Compound	U2OS	short	24	U2OS_short	CellProfiler	Different/Mostly Different
ADH1C	0.154412	1.53078	0.106478	0.972739	True	False	compound_U2OS_short	Compound	U2OS	short	24	U2OS_short	CellProfiler	Different/Mostly Different
ADORA1	0.0108318	0.400852	0.516009	0.287343	False	False	compound_U2OS_short	Compound	U2OS	short	24	U2OS_short	CellProfiler	Different/Mostly Different
ADORA2A	0.0734127	1.20013	0.16746	0.776088	False	False	compound_U2OS_short	Compound	U2OS	short	24	U2OS_short	CellProfiler	Different/Mostly Different
ADRA1A	0.0336305	0.592779	0.361415	0.441994	False	False	compound_U2OS_short	Compound	U2OS	short	24	U2OS_short	CellProfiler	Different/Mostly Different
ADRA1B	0.0336305	0.592779	0.361415	0.441994	False	False	compound_U2OS_short	Compound	U2OS	short	24	U2OS_short	CellProfiler	Different/Mostly Different
ADRA1D	0.0919118	1.34439	0.147768	0.830421	True	False	compound_U2OS_short	Compound	U2OS	short	24	U2OS_short	CellProfiler	Different/Mostly Different
ADRA2A	0.0443572	0.671904	0.334337	0.475816	False	False	compound_U2OS_short	Compound	U2OS	short	24	U2OS_short	CellProfiler	Different/Mostly Different
ADRA2B	0.0336305	0.592779	0.361415	0.441994	False	False	compound_U2OS_short	Compound	U2OS	short	24	U2OS_short	CellProfiler	Different/Mostly Different
ADRA2C	0.0336305	0.592779	0.361415	0.441994	False	False	compound_U2OS_short	Compound	U2OS	short	24	U2OS_short	CellProfiler	Different/Mostly Different
AGER	0.0107577	0.407444	0.511609	0.291062	False	False	compound_U2OS_short	Compound	U2OS	short	24	U2OS_short	CellProfiler	Different/Mostly Different
[truncated: 679 more rows]

## Sheet: Figure_4c_source
Metadata_matching_target	mean_average_precision	nlog10pvalue	corrected_p_value	nlog10correctedpvalue	above_p_threshold	above_corrected_p_threshold	Description	Modality1	Modality2	Cell	feature_set	well_position
[truncated: 1,162 more rows]
