# Supplementary material for: Three million images and morphological profiles of cells treated with matched chemical and genetic perturbations
Source: Nat Methods. 2024 Apr 9;21(6):1114–21. doi: 10.1038/s41592-024-02241-6 (PMC11166567; doi:10.1038/s41592-024-02241-6)
Supplement: Supplementary file 6 — Source Data Fig. 5 [file 41592_2024_2241_MOESM6_ESM.xlsx]

## Sheet: Figure_5a_source
level_0	level_1	cosine_sim	Metadata_matching_target	Metadata_broad_sample	Gene_Target	Modality1	ORF_time	Modality2	CRISPR_time	Cell
sample_000	sample_009	0.293798	HIF1A	ccsbBroad304_06365	Same	ORF	48	CRISPR	144	U2OS
sample_001	sample_067	0.325427	CATSPER4	ccsbBroad304_05555	Same	ORF	48	CRISPR	144	U2OS
sample_002	sample_014	0.458702	DDR2	ccsbBroad304_14724	Same	ORF	48	CRISPR	144	U2OS
sample_003	sample_017	0.213179	OPRL1	ccsbBroad304_01121	Same	ORF	48	CRISPR	144	U2OS
sample_004	sample_002	0.382414	SLC7A11	ccsbBroad304_02826	Same	ORF	48	CRISPR	144	U2OS
sample_005	sample_030	0.270399	FFAR2	ccsbBroad304_00681	Same	ORF	48	CRISPR	144	U2OS
sample_006	sample_097	0.191399	KCNMA1	ccsbBroad304_10934	Same	ORF	48	CRISPR	144	U2OS
sample_007	sample_154	0.0887149	HRH4	ccsbBroad304_03876	Same	ORF	48	CRISPR	144	U2OS
sample_008	sample_012	0.424014	GHSR	ccsbBroad304_06272	Same	ORF	48	CRISPR	144	U2OS
sample_009	sample_159	0.230393	ALDH2	ccsbBroad304_00049	Same	ORF	48	CRISPR	144	U2OS
sample_010	sample_027	0.229853	COMT	ccsbBroad304_06018	Same	ORF	48	CRISPR	144	U2OS
sample_011	sample_117	0.294511	PTPN2	ccsbBroad304_01340	Same	ORF	48	CRISPR	144	U2OS
sample_012	sample_134	0.230061	KCNQ2	ccsbBroad304_00904	Same	ORF	48	CRISPR	144	U2OS
sample_013	sample_029	0.251509	ITGB2	ccsbBroad304_06464	Same	ORF	48	CRISPR	144	U2OS
sample_014	sample_141	0.148999	S1PR1	ccsbBroad304_00476	Same	ORF	48	CRISPR	144	U2OS
sample_015	sample_125	0.33997	FOXM1	ccsbBroad304_00576	Same	ORF	48	CRISPR	144	U2OS
sample_016	sample_104	0.0966624	MAPK14	ccsbBroad304_00371	Same	ORF	48	CRISPR	144	U2OS
sample_017	sample_001	0.173356	SLCO2B1	ccsbBroad304_07795	Same	ORF	48	CRISPR	144	U2OS
sample_018	sample_005	0.0524616	KCNN4	ccsbBroad304_00902	Same	ORF	48	CRISPR	144	U2OS
sample_019	sample_004	0.332554	GRIN2A	ccsbBroad304_00691	Same	ORF	48	CRISPR	144	U2OS
sample_020	sample_013	0.397591	CACNB4	ccsbBroad304_00202	Same	ORF	48	CRISPR	144	U2OS
sample_021	sample_031	0.0290805	HSP90AB1	ccsbBroad304_00799	Same	ORF	48	CRISPR	144	U2OS
sample_022	sample_022	0.116336	CSK	ccsbBroad304_00376	Same	ORF	48	CRISPR	144	U2OS
sample_023	sample_018	0.454883	AKR1C1	ccsbBroad304_06088	Same	ORF	48	CRISPR	144	U2OS
sample_024	sample_021	0.240763	CHRM2	ccsbBroad304_00304	Same	ORF	48	CRISPR	144	U2OS
sample_025	sample_124	0.239561	TGFBR1	ccsbBroad304_01666	Same	ORF	48	CRISPR	144	U2OS
sample_026	sample_025	0.156123	TGM2	ccsbBroad304_07061	Same	ORF	48	CRISPR	144	U2OS
sample_027	sample_034	0.297848	CDK4	ccsbBroad304_00277	Same	ORF	48	CRISPR	144	U2OS
sample_028	sample_023	-0.0317852	LPAR1	ccsbBroad304_00477	Same	ORF	48	CRISPR	144	U2OS
sample_029	sample_008	0.276717	CHRM3	ccsbBroad304_00305	Same	ORF	48	CRISPR	144	U2OS
sample_030	sample_080	0.0924707	UGT1A9	ccsbBroad304_03441	Same	ORF	48	CRISPR	144	U2OS
sample_031	sample_157	0.370999	HPGDS	ccsbBroad304_03026	Same	ORF	48	CRISPR	144	U2OS
sample_032	sample_155	0.364409	ADORA2A	ccsbBroad304_05782	Same	ORF	48	CRISPR	144	U2OS
sample_033	sample_028	0.155898	CCND1	ccsbBroad304_00155	Same	ORF	48	CRISPR	144	U2OS
sample_034	sample_000	0.298427	KCNN1	ccsbBroad304_00900	Same	ORF	48	CRISPR	144	U2OS
sample_035	sample_035	-0.0382492	ABL1	ccsbBroad304_14525	Same	ORF	48	CRISPR	144	U2OS
sample_036	sample_051	0.338892	SSTR2	ccsbBroad304_01602	Same	ORF	48	CRISPR	144	U2OS
sample_037	sample_045	-0.24023	HSP90AA1	ccsbBroad304_06412	Same	ORF	48	CRISPR	144	U2OS
sample_038	sample_069	0.0922441	TUBB4B	ccsbBroad304_02416	Same	ORF	48	CRISPR	144	U2OS
sample_039	sample_052	0.226383	EZH2	ccsbBroad304_00526	Same	ORF	48	CRISPR	144	U2OS
sample_040	sample_128	0.100504	PNLIP	ccsbBroad304_01230	Same	ORF	48	CRISPR	144	U2OS
sample_041	sample_010	-0.106979	CYP2A6	ccsbBroad304_06071	Same	ORF	48	CRISPR	144	U2OS
sample_042	sample_060	0.370489	CSF1R	ccsbBroad304_14597	Same	ORF	48	CRISPR	144	U2OS
sample_043	sample_119	-0.00740474	S100B	ccsbBroad304_06908	Same	ORF	48	CRISPR	144	U2OS
sample_044	sample_093	-0.0682878	PDE7A	ccsbBroad304_01161	Same	ORF	48	CRISPR	144	U2OS
sample_045	sample_111	0.274358	AURKB	ccsbBroad304_14932	Same	ORF	48	CRISPR	144	U2OS
sample_046	sample_123	-0.384285	CDC25A	ccsbBroad304_00272	Same	ORF	48	CRISPR	144	U2OS
sample_047	sample_049	0.0817721	KCNK1	ccsbBroad304_06483	Same	ORF	48	CRISPR	144	U2OS
sample_048	sample_130	0.0313965	CA14	ccsbBroad304_02813	Same	ORF	48	CRISPR	144	U2OS
sample_049	sample_118	-0.210948	ICAM1	ccsbBroad304_00811	Same	ORF	48	CRISPR	144	U2OS
sample_050	sample_088	-0.0876774	GPR55	ccsbBroad304_02128	Same	ORF	48	CRISPR	144	U2OS
sample_051	sample_007	0.113261	OPRM1	ccsbBroad304_01122	Same	ORF	48	CRISPR	144	U2OS
sample_052	sample_026	0.0619562	VEGFA	ccsbBroad304_01768	Same	ORF	48	CRISPR	144	U2OS
sample_053	sample_148	0.159259	ADH1C	ccsbBroad304_05777	Same	ORF	48	CRISPR	144	U2OS
sample_054	sample_140	-0.159081	KCTD16	ccsbBroad304_03827	Same	ORF	48	CRISPR	144	U2OS
sample_055	sample_136	0.035251	CYP3A4	ccsbBroad304_00411	Same	ORF	48	CRISPR	144	U2OS
sample_056	sample_055	0.0607125	AVPR1A	ccsbBroad304_00142	Same	ORF	48	CRISPR	144	U2OS
sample_057	sample_122	0.0502428	MAPK8	ccsbBroad304_01287	Same	ORF	48	CRISPR	144	U2OS
sample_058	sample_099	-0.171849	TNNC1	ccsbBroad304_01690	Same	ORF	48	CRISPR	144	U2OS
sample_059	sample_040	-0.00388941	GABRB2	ccsbBroad304_00607	Same	ORF	48	CRISPR	144	U2OS
sample_060	sample_084	0.0798049	MMP2	ccsbBroad304_06588	Same	ORF	48	CRISPR	144	U2OS
sample_061	sample_068	0.0485866	RET	ccsbBroad304_14827	Same	ORF	48	CRISPR	144	U2OS
sample_062	sample_059	0.0592321	NAMPT	ccsbBroad304_07557	Same	ORF	48	CRISPR	144	U2OS
sample_063	sample_129	0.11133	CASP3	ccsbBroad304_00221	Same	ORF	48	CRISPR	144	U2OS
sample_064	sample_061	0.146501	KRAS	ccsbBroad304_16173	Same	ORF	48	CRISPR	144	U2OS
sample_065	sample_149	0.202189	BTK	ccsbBroad304_14554	Same	ORF	48	CRISPR	144	U2OS
sample_066	sample_147	-0.189762	SLC29A1	ccsbBroad304_00504	Same	ORF	48	CRISPR	144	U2OS
sample_067	sample_046	-0.158767	FFAR4	ccsbBroad304_05439	Same	ORF	48	CRISPR	144	U2OS
sample_068	sample_121	0.0432742	PPARD	ccsbBroad304_06754	Same	ORF	48	CRISPR	144	U2OS
sample_069	sample_102	-0.0469407	BAX	ccsbBroad304_00150	Same	ORF	48	CRISPR	144	U2OS
sample_070	sample_057	-0.306413	RGS4	ccsbBroad304_01396	Same	ORF	48	CRISPR	144	U2OS
sample_071	sample_135	-0.0754299	CDK7	ccsbBroad304_00280	Same	ORF	48	CRISPR	144	U2OS
sample_072	sample_086	0.064959	PPAT	ccsbBroad304_06755	Same	ORF	48	CRISPR	144	U2OS
sample_073	sample_079	-0.0117696	KCNJ1	ccsbBroad304_00894	Same	ORF	48	CRISPR	144	U2OS
sample_074	sample_048	-0.173665	ATP5F1D	ccsbBroad304_00129	Same	ORF	48	CRISPR	144	U2OS
sample_075	sample_054	0.042755	PDPK1	ccsbBroad304_14741	Same	ORF	48	CRISPR	144	U2OS
sample_076	sample_109	0.0146529	IGF1R	ccsbBroad304_14671	Same	ORF	48	CRISPR	144	U2OS
sample_077	sample_037	0.0112828	MET	ccsbBroad304_14696	Same	ORF	48	CRISPR	144	U2OS
sample_078	sample_070	-0.192292	GLRA3	ccsbBroad304_07194	Same	ORF	48	CRISPR	144	U2OS
sample_079	sample_107	-0.10363	PIK3CG	ccsbBroad304_14762	Same	ORF	48	CRISPR	144	U2OS
sample_080	sample_133	0.482278	TBXAS1	ccsbBroad304_01649	Same	ORF	48	CRISPR	144	U2OS
sample_081	sample_058	0.124501	PLD1	ccsbBroad304_01216	Same	ORF	48	CRISPR	144	U2OS
sample_082	sample_072	0.163974	DHH	ccsbBroad304_03155	Same	ORF	48	CRISPR	144	U2OS
sample_083	sample_090	0.191838	AKT1	ccsbBroad304_14538	Same	ORF	48	CRISPR	144	U2OS
sample_084	sample_127	0.0569714	CDK2	ccsbBroad304_14572	Same	ORF	48	CRISPR	144	U2OS
sample_085	sample_114	0.0968548	PARP3	ccsbBroad304_07535	Same	ORF	48	CRISPR	144	U2OS
sample_086	sample_145	0.00556379	PLK1	ccsbBroad304_14770	Same	ORF	48	CRISPR	144	U2OS
sample_087	sample_038	0.294315	ATM	ccsbBroad304_10688	Same	ORF	48	CRISPR	144	U2OS
sample_088	sample_146	-0.0138294	IMPDH1	ccsbBroad304_06451	Same	ORF	48	CRISPR	144	U2OS
sample_089	sample_098	0.0237252	TUBB3	ccsbBroad304_02415	Same	ORF	48	CRISPR	144	U2OS
sample_090	sample_039	0.00677108	BRAF	ccsbBroad304_16175	Same	ORF	48	CRISPR	144	U2OS
sample_091	sample_043	0.129447	HBB	ccsbBroad304_06353	Same	ORF	48	CRISPR	144	U2OS
sample_092	sample_047	0.12023	LYN	ccsbBroad304_00954	Same	ORF	48	CRISPR	144	U2OS
sample_093	sample_066	0.173551	ANXA1	ccsbBroad304_05821	Same	ORF	48	CRISPR	144	U2OS
sample_094	sample_096	0.0903959	CCR1	ccsbBroad304_00331	Same	ORF	48	CRISPR	144	U2OS
sample_095	sample_113	-0.0262465	ALK	ccsbBroad304_14540	Same	ORF	48	CRISPR	144	U2OS
sample_096	sample_152	-0.0413703	HDAC3	ccsbBroad304_07311	Same	ORF	48	CRISPR	144	U2OS
sample_097	sample_041	-0.255692	PTGIR	ccsbBroad304_06811	Same	ORF	48	CRISPR	144	U2OS
sample_098	sample_105	-0.136674	RPL23A	ccsbBroad304_06884	Same	ORF	48	CRISPR	144	U2OS
sample_099	sample_074	0.138842	FLT3	ccsbBroad304_14644	Same	ORF	48	CRISPR	144	U2OS
sample_100	sample_120	-0.0827575	MME	ccsbBroad304_01020	Same	ORF	48	CRISPR	144	U2OS
sample_101	sample_092	-0.340332	CTSG	ccsbBroad304_00396	Same	ORF	48	CRISPR	144	U2OS
sample_102	sample_101	-0.174888	PAK4	ccsbBroad304_02392	Same	ORF	48	CRISPR	144	U2OS
sample_103	sample_150	0.203832	GPR119	ccsbBroad304_04933	Same	ORF	48	CRISPR	144	U2OS
sample_104	sample_003	0.152562	SCNN1G	ccsbBroad304_01492	Same	ORF	48	CRISPR	144	U2OS
sample_105	sample_115	0.151934	GJB4	ccsbBroad304_04829	Same	ORF	48	CRISPR	144	U2OS
sample_106	sample_139	-0.224321	S1PR4	ccsbBroad304_01991	Same	ORF	48	CRISPR	144	U2OS
sample_107	sample_075	0.28501	IL1B	ccsbBroad304_00843	Same	ORF	48	CRISPR	144	U2OS
sample_108	sample_042	0.138161	F10	ccsbBroad304_06188	Same	ORF	48	CRISPR	144	U2OS
sample_109	sample_063	-0.217765	ELANE	ccsbBroad304_00494	Same	ORF	48	CRISPR	144	U2OS
sample_110	sample_100	0.0368626	RPL3	ccsbBroad304_06874	Same	ORF	48	CRISPR	144	U2OS
sample_111	sample_078	-0.11266	ERBB2	ccsbBroad304_14631	Same	ORF	48	CRISPR	144	U2OS
sample_112	sample_144	0.392777	AKR1B1	ccsbBroad304_00055	Same	ORF	48	CRISPR	144	U2OS
sample_113	sample_083	0.15283	GUCY1B1	ccsbBroad304_06343	Same	ORF	48	CRISPR	144	U2OS
sample_114	sample_126	0.0516722	ADRA2B	ccsbBroad304_05785	Same	ORF	48	CRISPR	144	U2OS
sample_115	sample_153	0.0537957	HCK	ccsbBroad304_00733	Same	ORF	48	CRISPR	144	U2OS
sample_116	sample_095	0.0740997	P3H1	ccsbBroad304_03934	Same	ORF	48	CRISPR	144	U2OS
sample_117	sample_020	0.297505	CA5A	ccsbBroad304_05921	Same	ORF	48	CRISPR	144	U2OS
sample_118	sample_053	0.2906	DCK	ccsbBroad304_06085	Same	ORF	48	CRISPR	144	U2OS
sample_119	sample_044	0.0657509	TNF	ccsbBroad304_01684	Same	ORF	48	CRISPR	144	U2OS
sample_120	sample_106	0.016488	RNASE1	ccsbBroad304_01404	Same	ORF	48	CRISPR	144	U2OS
sample_121	sample_091	0.0536179	PTGIS	ccsbBroad304_01334	Same	ORF	48	CRISPR	144	U2OS
sample_122	sample_132	-0.144152	PRKCE	ccsbBroad304_01283	Same	ORF	48	CRISPR	144	U2OS
sample_123	sample_064	0.0912143	FPR1	ccsbBroad304_06221	Same	ORF	48	CRISPR	144	U2OS
sample_124	sample_081	0.104914	FGF1	ccsbBroad304_00555	Same	ORF	48	CRISPR	144	U2OS
sample_125	sample_112	-0.352011	CDK9	ccsbBroad304_14579	Same	ORF	48	CRISPR	144	U2OS
sample_126	sample_015	0.229217	KDR	ccsbBroad304_14684	Same	ORF	48	CRISPR	144	U2OS
sample_127	sample_137	0.303092	EDNRB	ccsbBroad304_06138	Same	ORF	48	CRISPR	144	U2OS
sample_128	sample_087	-0.0869959	ASIC1	ccsbBroad304_00008	Same	ORF	48	CRISPR	144	U2OS
sample_129	sample_062	-0.0719314	JAK1	ccsbBroad304_14679	Same	ORF	48	CRISPR	144	U2OS
sample_130	sample_071	0.085899	PLA2G1B	ccsbBroad304_01213	Same	ORF	48	CRISPR	144	U2OS
sample_131	sample_089	0.0920476	BRD4	ccsbBroad304_11738	Same	ORF	48	CRISPR	144	U2OS
sample_132	sample_076	-0.167713	TUBB	ccsbBroad304_05206	Same	ORF	48	CRISPR	144	U2OS
sample_133	sample_110	-0.173614	AGER	ccsbBroad304_00037	Same	ORF	48	CRISPR	144	U2OS
sample_134	sample_024	-0.0410357	S1PR2	ccsbBroad304_02129	Same	ORF	48	CRISPR	144	U2OS
sample_135	sample_032	0.311197	PDE4D	ccsbBroad304_11023	Same	ORF	48	CRISPR	144	U2OS
sample_136	sample_085	-0.0956646	CHEK2	ccsbBroad304_14989	Same	ORF	48	CRISPR	144	U2OS
sample_137	sample_143	0.0805437	PAK1	ccsbBroad304_01144	Same	ORF	48	CRISPR	144	U2OS
sample_138	sample_077	-0.135591	HDAC6	ccsbBroad304_11445	Same	ORF	48	CRISPR	144	U2OS
sample_139	sample_103	0.342325	DYRK1B	ccsbBroad304_14931	Same	ORF	48	CRISPR	144	U2OS
sample_140	sample_073	-0.170404	USP1	ccsbBroad304_01760	Same	ORF	48	CRISPR	144	U2OS
sample_141	sample_094	-0.147108	CYP1A2	ccsbBroad304_00407	Same	ORF	48	CRISPR	144	U2OS
sample_142	sample_011	0.207634	CACNG1	ccsbBroad304_05926	Same	ORF	48	CRISPR	144	U2OS
sample_143	sample_108	0.150691	HTR2C	ccsbBroad304_00805	Same	ORF	48	CRISPR	144	U2OS
sample_144	sample_082	0.343993	DNMT3A	ccsbBroad304_00454	Same	ORF	48	CRISPR	144	U2OS
sample_145	sample_065	-0.139441	PORCN	ccsbBroad304_03976	Same	ORF	48	CRISPR	144	U2OS
sample_146	sample_151	-0.0683033	GAA	ccsbBroad304_06237	Same	ORF	48	CRISPR	144	U2OS
sample_147	sample_138	0.266063	PRKCB	ccsbBroad304_01282	Same	ORF	48	CRISPR	144	U2OS
sample_148	sample_131	-0.0708407	PTK2B	ccsbBroad304_14635	Same	ORF	48	CRISPR	144	U2OS
sample_149	sample_056	-0.0804974	CLK1	ccsbBroad304_00326	Same	ORF	48	CRISPR	144	U2OS
sample_150	sample_142	0.212705	CACNA2D3	ccsbBroad304_08590	Same	ORF	48	CRISPR	144	U2OS
sample_151	sample_036	-0.0472359	HSD11B1	ccsbBroad304_06403	Same	ORF	48	CRISPR	144	U2OS
sample_152	sample_116	0.188303	HTR3A	ccsbBroad304_10895	Same	ORF	48	CRISPR	144	U2OS
sample_153	sample_158	0.231616	ADA	ccsbBroad304_00023	Same	ORF	48	CRISPR	144	U2OS
sample_154	sample_156	0.370094	PDE3A	ccsbBroad304_06701	Same	ORF	48	CRISPR	144	U2OS
sample_155	sample_050	-0.0168046	NTRK1	ccsbBroad304_14720	Same	ORF	48	CRISPR	144	U2OS
sample_156	sample_033	-0.00420806	LCK	ccsbBroad304_14688	Same	ORF	48	CRISPR	144	U2OS
sample_157	sample_016	0.28109	KCNH7	ccsbBroad304_04505	Same	ORF	48	CRISPR	144	U2OS
sample_158	sample_006	0.377781	SIRT2	ccsbBroad304_02705	Same	ORF	48	CRISPR	144	U2OS
sample_159	sample_019	0.266736	P2RY12	ccsbBroad304_08873	Same	ORF	48	CRISPR	144	U2OS
sample_000	sample_009	0.182845	HIF1A	ccsbBroad304_06365	Same	ORF	48	CRISPR	96	U2OS
sample_001	sample_067	0.279883	CATSPER4	ccsbBroad304_05555	Same	ORF	48	CRISPR	96	U2OS
sample_002	sample_014	0.0799244	DDR2	ccsbBroad304_14724	Same	ORF	48	CRISPR	96	U2OS
sample_003	sample_017	0.134417	OPRL1	ccsbBroad304_01121	Same	ORF	48	CRISPR	96	U2OS
sample_004	sample_002	0.108568	SLC7A11	ccsbBroad304_02826	Same	ORF	48	CRISPR	96	U2OS
sample_005	sample_030	0.338666	FFAR2	ccsbBroad304_00681	Same	ORF	48	CRISPR	96	U2OS
sample_006	sample_097	0.0159851	KCNMA1	ccsbBroad304_10934	Same	ORF	48	CRISPR	96	U2OS
sample_007	sample_154	0.100798	HRH4	ccsbBroad304_03876	Same	ORF	48	CRISPR	96	U2OS
sample_008	sample_012	0.42408	GHSR	ccsbBroad304_06272	Same	ORF	48	CRISPR	96	U2OS
sample_009	sample_159	-0.0318127	ALDH2	ccsbBroad304_00049	Same	ORF	48	CRISPR	96	U2OS
sample_010	sample_027	-0.0457377	COMT	ccsbBroad304_06018	Same	ORF	48	CRISPR	96	U2OS
sample_011	sample_117	0.0426498	PTPN2	ccsbBroad304_01340	Same	ORF	48	CRISPR	96	U2OS
sample_012	sample_134	-0.110464	KCNQ2	ccsbBroad304_00904	Same	ORF	48	CRISPR	96	U2OS
sample_013	sample_029	0.322836	ITGB2	ccsbBroad304_06464	Same	ORF	48	CRISPR	96	U2OS
sample_014	sample_141	0.148547	S1PR1	ccsbBroad304_00476	Same	ORF	48	CRISPR	96	U2OS
sample_015	sample_125	0.279038	FOXM1	ccsbBroad304_00576	Same	ORF	48	CRISPR	96	U2OS
sample_016	sample_104	0.130859	MAPK14	ccsbBroad304_00371	Same	ORF	48	CRISPR	96	U2OS
sample_017	sample_001	0.264131	SLCO2B1	ccsbBroad304_07795	Same	ORF	48	CRISPR	96	U2OS
sample_018	sample_005	-0.0746333	KCNN4	ccsbBroad304_00902	Same	ORF	48	CRISPR	96	U2OS
sample_019	sample_004	0.217714	GRIN2A	ccsbBroad304_00691	Same	ORF	48	CRISPR	96	U2OS
sample_020	sample_013	0.0590041	CACNB4	ccsbBroad304_00202	Same	ORF	48	CRISPR	96	U2OS
sample_021	sample_031	-0.107259	HSP90AB1	ccsbBroad304_00799	Same	ORF	48	CRISPR	96	U2OS
sample_022	sample_022	0.247057	CSK	ccsbBroad304_00376	Same	ORF	48	CRISPR	96	U2OS
sample_023	sample_018	0.0361938	AKR1C1	ccsbBroad304_06088	Same	ORF	48	CRISPR	96	U2OS
sample_024	sample_021	0.119235	CHRM2	ccsbBroad304_00304	Same	ORF	48	CRISPR	96	U2OS
sample_025	sample_124	0.35907	TGFBR1	ccsbBroad304_01666	Same	ORF	48	CRISPR	96	U2OS
sample_026	sample_025	-0.0253605	TGM2	ccsbBroad304_07061	Same	ORF	48	CRISPR	96	U2OS
sample_027	sample_034	-0.0199469	CDK4	ccsbBroad304_00277	Same	ORF	48	CRISPR	96	U2OS
sample_028	sample_023	0.438349	LPAR1	ccsbBroad304_00477	Same	ORF	48	CRISPR	96	U2OS
sample_029	sample_008	0.180417	CHRM3	ccsbBroad304_00305	Same	ORF	48	CRISPR	96	U2OS
sample_030	sample_080	0.12945	UGT1A9	ccsbBroad304_03441	Same	ORF	48	CRISPR	96	U2OS
sample_031	sample_157	0.334661	HPGDS	ccsbBroad304_03026	Same	ORF	48	CRISPR	96	U2OS
sample_032	sample_155	0.504891	ADORA2A	ccsbBroad304_05782	Same	ORF	48	CRISPR	96	U2OS
sample_033	sample_028	-0.261548	CCND1	ccsbBroad304_00155	Same	ORF	48	CRISPR	96	U2OS
sample_034	sample_000	0.106198	KCNN1	ccsbBroad304_00900	Same	ORF	48	CRISPR	96	U2OS
sample_035	sample_035	0.214441	ABL1	ccsbBroad304_14525	Same	ORF	48	CRISPR	96	U2OS
sample_036	sample_051	0.255178	SSTR2	ccsbBroad304_01602	Same	ORF	48	CRISPR	96	U2OS
sample_037	sample_045	0.0227001	HSP90AA1	ccsbBroad304_06412	Same	ORF	48	CRISPR	96	U2OS
sample_038	sample_069	0.0262938	TUBB4B	ccsbBroad304_02416	Same	ORF	48	CRISPR	96	U2OS
sample_039	sample_052	0.326506	EZH2	ccsbBroad304_00526	Same	ORF	48	CRISPR	96	U2OS
sample_040	sample_128	-0.0195439	PNLIP	ccsbBroad304_01230	Same	ORF	48	CRISPR	96	U2OS
sample_041	sample_010	-0.439299	CYP2A6	ccsbBroad304_06071	Same	ORF	48	CRISPR	96	U2OS
sample_042	sample_060	0.156712	CSF1R	ccsbBroad304_14597	Same	ORF	48	CRISPR	96	U2OS
sample_043	sample_119	0.171642	S100B	ccsbBroad304_06908	Same	ORF	48	CRISPR	96	U2OS
sample_044	sample_093	0.0921747	PDE7A	ccsbBroad304_01161	Same	ORF	48	CRISPR	96	U2OS
sample_045	sample_111	0.265454	AURKB	ccsbBroad304_14932	Same	ORF	48	CRISPR	96	U2OS
sample_046	sample_123	-0.0901817	CDC25A	ccsbBroad304_00272	Same	ORF	48	CRISPR	96	U2OS
sample_047	sample_049	0.185972	KCNK1	ccsbBroad304_06483	Same	ORF	48	CRISPR	96	U2OS
sample_048	sample_130	0.0187673	CA14	ccsbBroad304_02813	Same	ORF	48	CRISPR	96	U2OS
sample_049	sample_118	0.129153	ICAM1	ccsbBroad304_00811	Same	ORF	48	CRISPR	96	U2OS
sample_050	sample_088	-0.130923	GPR55	ccsbBroad304_02128	Same	ORF	48	CRISPR	96	U2OS
sample_051	sample_007	0.0560136	OPRM1	ccsbBroad304_01122	Same	ORF	48	CRISPR	96	U2OS
sample_052	sample_026	0.00843858	VEGFA	ccsbBroad304_01768	Same	ORF	48	CRISPR	96	U2OS
sample_053	sample_148	0.109266	ADH1C	ccsbBroad304_05777	Same	ORF	48	CRISPR	96	U2OS
sample_054	sample_140	-0.177846	KCTD16	ccsbBroad304_03827	Same	ORF	48	CRISPR	96	U2OS
sample_055	sample_136	-0.0160515	CYP3A4	ccsbBroad304_00411	Same	ORF	48	CRISPR	96	U2OS
sample_056	sample_055	-0.0251198	AVPR1A	ccsbBroad304_00142	Same	ORF	48	CRISPR	96	U2OS
sample_057	sample_122	0.191585	MAPK8	ccsbBroad304_01287	Same	ORF	48	CRISPR	96	U2OS
sample_058	sample_099	-0.102953	TNNC1	ccsbBroad304_01690	Same	ORF	48	CRISPR	96	U2OS
sample_059	sample_040	-0.0339094	GABRB2	ccsbBroad304_00607	Same	ORF	48	CRISPR	96	U2OS
sample_060	sample_084	0.153759	MMP2	ccsbBroad304_06588	Same	ORF	48	CRISPR	96	U2OS
sample_061	sample_068	0.144185	RET	ccsbBroad304_14827	Same	ORF	48	CRISPR	96	U2OS
sample_062	sample_059	-0.00155651	NAMPT	ccsbBroad304_07557	Same	ORF	48	CRISPR	96	U2OS
sample_063	sample_129	-0.0931186	CASP3	ccsbBroad304_00221	Same	ORF	48	CRISPR	96	U2OS
sample_064	sample_061	0.0477753	KRAS	ccsbBroad304_16173	Same	ORF	48	CRISPR	96	U2OS
sample_065	sample_149	0.225429	BTK	ccsbBroad304_14554	Same	ORF	48	CRISPR	96	U2OS
sample_066	sample_147	-0.175539	SLC29A1	ccsbBroad304_00504	Same	ORF	48	CRISPR	96	U2OS
sample_067	sample_046	0.12123	FFAR4	ccsbBroad304_05439	Same	ORF	48	CRISPR	96	U2OS
sample_068	sample_121	-0.0745047	PPARD	ccsbBroad304_06754	Same	ORF	48	CRISPR	96	U2OS
sample_069	sample_102	-0.0677454	BAX	ccsbBroad304_00150	Same	ORF	48	CRISPR	96	U2OS
sample_070	sample_057	0.0206934	RGS4	ccsbBroad304_01396	Same	ORF	48	CRISPR	96	U2OS
sample_071	sample_135	0.0181297	CDK7	ccsbBroad304_00280	Same	ORF	48	CRISPR	96	U2OS
sample_072	sample_086	0.184926	PPAT	ccsbBroad304_06755	Same	ORF	48	CRISPR	96	U2OS
sample_073	sample_079	0.0134019	KCNJ1	ccsbBroad304_00894	Same	ORF	48	CRISPR	96	U2OS
sample_074	sample_048	-0.144024	ATP5F1D	ccsbBroad304_00129	Same	ORF	48	CRISPR	96	U2OS
sample_075	sample_054	-0.0200542	PDPK1	ccsbBroad304_14741	Same	ORF	48	CRISPR	96	U2OS
sample_076	sample_109	0.00177177	IGF1R	ccsbBroad304_14671	Same	ORF	48	CRISPR	96	U2OS
sample_077	sample_037	-0.205799	MET	ccsbBroad304_14696	Same	ORF	48	CRISPR	96	U2OS
sample_078	sample_070	-0.409313	GLRA3	ccsbBroad304_07194	Same	ORF	48	CRISPR	96	U2OS
sample_079	sample_107	0.107601	PIK3CG	ccsbBroad304_14762	Same	ORF	48	CRISPR	96	U2OS
sample_080	sample_133	0.319147	TBXAS1	ccsbBroad304_01649	Same	ORF	48	CRISPR	96	U2OS
sample_081	sample_058	0.373634	PLD1	ccsbBroad304_01216	Same	ORF	48	CRISPR	96	U2OS
sample_082	sample_072	-0.0397447	DHH	ccsbBroad304_03155	Same	ORF	48	CRISPR	96	U2OS
sample_083	sample_090	-0.0997629	AKT1	ccsbBroad304_14538	Same	ORF	48	CRISPR	96	U2OS
sample_084	sample_127	0.0679737	CDK2	ccsbBroad304_14572	Same	ORF	48	CRISPR	96	U2OS
sample_085	sample_114	-0.014685	PARP3	ccsbBroad304_07535	Same	ORF	48	CRISPR	96	U2OS
sample_086	sample_145	-0.0722296	PLK1	ccsbBroad304_14770	Same	ORF	48	CRISPR	96	U2OS
sample_087	sample_038	0.171372	ATM	ccsbBroad304_10688	Same	ORF	48	CRISPR	96	U2OS
sample_088	sample_146	0.12122	IMPDH1	ccsbBroad304_06451	Same	ORF	48	CRISPR	96	U2OS
sample_089	sample_098	0.0169073	TUBB3	ccsbBroad304_02415	Same	ORF	48	CRISPR	96	U2OS
sample_090	sample_039	-0.0973806	BRAF	ccsbBroad304_16175	Same	ORF	48	CRISPR	96	U2OS
sample_091	sample_043	0.0798165	HBB	ccsbBroad304_06353	Same	ORF	48	CRISPR	96	U2OS
sample_092	sample_047	0.0364076	LYN	ccsbBroad304_00954	Same	ORF	48	CRISPR	96	U2OS
sample_093	sample_066	0.443752	ANXA1	ccsbBroad304_05821	Same	ORF	48	CRISPR	96	U2OS
sample_094	sample_096	-0.0547166	CCR1	ccsbBroad304_00331	Same	ORF	48	CRISPR	96	U2OS
sample_095	sample_113	-0.0996379	ALK	ccsbBroad304_14540	Same	ORF	48	CRISPR	96	U2OS
sample_096	sample_152	-0.179464	HDAC3	ccsbBroad304_07311	Same	ORF	48	CRISPR	96	U2OS
sample_097	sample_041	0.0409921	PTGIR	ccsbBroad304_06811	Same	ORF	48	CRISPR	96	U2OS
sample_098	sample_105	-0.102351	RPL23A	ccsbBroad304_06884	Same	ORF	48	CRISPR	96	U2OS
sample_099	sample_074	0.1465	FLT3	ccsbBroad304_14644	Same	ORF	48	CRISPR	96	U2OS
sample_100	sample_120	-0.0281097	MME	ccsbBroad304_01020	Same	ORF	48	CRISPR	96	U2OS
sample_101	sample_092	-0.228111	CTSG	ccsbBroad304_00396	Same	ORF	48	CRISPR	96	U2OS
sample_102	sample_101	-0.180209	PAK4	ccsbBroad304_02392	Same	ORF	48	CRISPR	96	U2OS
sample_103	sample_150	0.100112	GPR119	ccsbBroad304_04933	Same	ORF	48	CRISPR	96	U2OS
sample_104	sample_003	-0.0459336	SCNN1G	ccsbBroad304_01492	Same	ORF	48	CRISPR	96	U2OS
sample_105	sample_115	-0.0663988	GJB4	ccsbBroad304_04829	Same	ORF	48	CRISPR	96	U2OS
sample_106	sample_139	-0.344413	S1PR4	ccsbBroad304_01991	Same	ORF	48	CRISPR	96	U2OS
sample_107	sample_075	0.119017	IL1B	ccsbBroad304_00843	Same	ORF	48	CRISPR	96	U2OS
sample_108	sample_042	-0.0663958	F10	ccsbBroad304_06188	Same	ORF	48	CRISPR	96	U2OS
sample_109	sample_063	-0.087359	ELANE	ccsbBroad304_00494	Same	ORF	48	CRISPR	96	U2OS
sample_110	sample_100	0.264292	RPL3	ccsbBroad304_06874	Same	ORF	48	CRISPR	96	U2OS
sample_111	sample_078	-0.0399837	ERBB2	ccsbBroad304_14631	Same	ORF	48	CRISPR	96	U2OS
sample_112	sample_144	0.250482	AKR1B1	ccsbBroad304_00055	Same	ORF	48	CRISPR	96	U2OS
sample_113	sample_083	0.220954	GUCY1B1	ccsbBroad304_06343	Same	ORF	48	CRISPR	96	U2OS
sample_114	sample_126	0.116483	ADRA2B	ccsbBroad304_05785	Same	ORF	48	CRISPR	96	U2OS
sample_115	sample_153	0.175207	HCK	ccsbBroad304_00733	Same	ORF	48	CRISPR	96	U2OS
sample_116	sample_095	-0.0251648	P3H1	ccsbBroad304_03934	Same	ORF	48	CRISPR	96	U2OS
sample_117	sample_020	0.208923	CA5A	ccsbBroad304_05921	Same	ORF	48	CRISPR	96	U2OS
sample_118	sample_053	0.146335	DCK	ccsbBroad304_06085	Same	ORF	48	CRISPR	96	U2OS
sample_119	sample_044	-0.13618	TNF	ccsbBroad304_01684	Same	ORF	48	CRISPR	96	U2OS
sample_120	sample_106	0.138406	RNASE1	ccsbBroad304_01404	Same	ORF	48	CRISPR	96	U2OS
sample_121	sample_091	0.0817891	PTGIS	ccsbBroad304_01334	Same	ORF	48	CRISPR	96	U2OS
sample_122	sample_132	0.0879713	PRKCE	ccsbBroad304_01283	Same	ORF	48	CRISPR	96	U2OS
sample_123	sample_064	-0.166576	FPR1	ccsbBroad304_06221	Same	ORF	48	CRISPR	96	U2OS
sample_124	sample_081	-0.435468	FGF1	ccsbBroad304_00555	Same	ORF	48	CRISPR	96	U2OS
sample_125	sample_112	-0.262567	CDK9	ccsbBroad304_14579	Same	ORF	48	CRISPR	96	U2OS
sample_126	sample_015	0.0764189	KDR	ccsbBroad304_14684	Same	ORF	48	CRISPR	96	U2OS
sample_127	sample_137	0.359305	EDNRB	ccsbBroad304_06138	Same	ORF	48	CRISPR	96	U2OS
sample_128	sample_087	-0.147893	ASIC1	ccsbBroad304_00008	Same	ORF	48	CRISPR	96	U2OS
sample_129	sample_062	-0.0716255	JAK1	ccsbBroad304_14679	Same	ORF	48	CRISPR	96	U2OS
sample_130	sample_071	0.0633779	PLA2G1B	ccsbBroad304_01213	Same	ORF	48	CRISPR	96	U2OS
sample_131	sample_089	-0.0523318	BRD4	ccsbBroad304_11738	Same	ORF	48	CRISPR	96	U2OS
sample_132	sample_076	-0.121373	TUBB	ccsbBroad304_05206	Same	ORF	48	CRISPR	96	U2OS
sample_133	sample_110	-0.129733	AGER	ccsbBroad304_00037	Same	ORF	48	CRISPR	96	U2OS
sample_134	sample_024	0.00485181	S1PR2	ccsbBroad304_02129	Same	ORF	48	CRISPR	96	U2OS
sample_135	sample_032	0.0748464	PDE4D	ccsbBroad304_11023	Same	ORF	48	CRISPR	96	U2OS
sample_136	sample_085	-0.19773	CHEK2	ccsbBroad304_14989	Same	ORF	48	CRISPR	96	U2OS
sample_137	sample_143	0.166761	PAK1	ccsbBroad304_01144	Same	ORF	48	CRISPR	96	U2OS
sample_138	sample_077	0.0457365	HDAC6	ccsbBroad304_11445	Same	ORF	48	CRISPR	96	U2OS
sample_139	sample_103	0.367253	DYRK1B	ccsbBroad304_14931	Same	ORF	48	CRISPR	96	U2OS
sample_140	sample_073	-0.222553	USP1	ccsbBroad304_01760	Same	ORF	48	CRISPR	96	U2OS
sample_141	sample_094	-0.313183	CYP1A2	ccsbBroad304_00407	Same	ORF	48	CRISPR	96	U2OS
sample_142	sample_011	-0.0288019	CACNG1	ccsbBroad304_05926	Same	ORF	48	CRISPR	96	U2OS
sample_143	sample_108	-0.0581168	HTR2C	ccsbBroad304_00805	Same	ORF	48	CRISPR	96	U2OS
sample_144	sample_082	0.345877	DNMT3A	ccsbBroad304_00454	Same	ORF	48	CRISPR	96	U2OS
sample_145	sample_065	0.0547926	PORCN	ccsbBroad304_03976	Same	ORF	48	CRISPR	96	U2OS
sample_146	sample_151	0.0835593	GAA	ccsbBroad304_06237	Same	ORF	48	CRISPR	96	U2OS
sample_147	sample_138	0.0554892	PRKCB	ccsbBroad304_01282	Same	ORF	48	CRISPR	96	U2OS
sample_148	sample_131	0.0547129	PTK2B	ccsbBroad304_14635	Same	ORF	48	CRISPR	96	U2OS
sample_149	sample_056	0.1142	CLK1	ccsbBroad304_00326	Same	ORF	48	CRISPR	96	U2OS
sample_150	sample_142	0.0711517	CACNA2D3	ccsbBroad304_08590	Same	ORF	48	CRISPR	96	U2OS
sample_151	sample_036	0.0244943	HSD11B1	ccsbBroad304_06403	Same	ORF	48	CRISPR	96	U2OS
sample_152	sample_116	-0.10055	HTR3A	ccsbBroad304_10895	Same	ORF	48	CRISPR	96	U2OS
sample_153	sample_158	-0.041752	ADA	ccsbBroad304_00023	Same	ORF	48	CRISPR	96	U2OS
sample_154	sample_156	0.470012	PDE3A	ccsbBroad304_06701	Same	ORF	48	CRISPR	96	U2OS
sample_155	sample_050	0.142042	NTRK1	ccsbBroad304_14720	Same	ORF	48	CRISPR	96	U2OS
sample_156	sample_033	-0.0745684	LCK	ccsbBroad304_14688	Same	ORF	48	CRISPR	96	U2OS
sample_157	sample_016	0.165025	KCNH7	ccsbBroad304_04505	Same	ORF	48	CRISPR	96	U2OS
sample_158	sample_006	0.0823595	SIRT2	ccsbBroad304_02705	Same	ORF	48	CRISPR	96	U2OS
sample_159	sample_019	0.271377	P2RY12	ccsbBroad304_08873	Same	ORF	48	CRISPR	96	U2OS
sample_000	sample_009	0.34118	HIF1A	ccsbBroad304_06365	Same	ORF	96	CRISPR	144	U2OS
sample_001	sample_067	0.2974	CATSPER4	ccsbBroad304_05555	Same	ORF	96	CRISPR	144	U2OS
sample_002	sample_014	0.531758	DDR2	ccsbBroad304_14724	Same	ORF	96	CRISPR	144	U2OS
sample_003	sample_017	0.503888	OPRL1	ccsbBroad304_01121	Same	ORF	96	CRISPR	144	U2OS
sample_004	sample_002	0.322895	SLC7A11	ccsbBroad304_02826	Same	ORF	96	CRISPR	144	U2OS
sample_005	sample_030	0.326103	FFAR2	ccsbBroad304_00681	Same	ORF	96	CRISPR	144	U2OS
sample_006	sample_097	0.113871	KCNMA1	ccsbBroad304_10934	Same	ORF	96	CRISPR	144	U2OS
sample_007	sample_154	-0.143076	HRH4	ccsbBroad304_03876	Same	ORF	96	CRISPR	144	U2OS
sample_008	sample_012	0.465193	GHSR	ccsbBroad304_06272	Same	ORF	96	CRISPR	144	U2OS
sample_009	sample_159	0.228147	ALDH2	ccsbBroad304_00049	Same	ORF	96	CRISPR	144	U2OS
sample_010	sample_027	0.247287	COMT	ccsbBroad304_06018	Same	ORF	96	CRISPR	144	U2OS
sample_011	sample_117	0.0401011	PTPN2	ccsbBroad304_01340	Same	ORF	96	CRISPR	144	U2OS
sample_012	sample_134	-0.372101	KCNQ2	ccsbBroad304_00904	Same	ORF	96	CRISPR	144	U2OS
sample_013	sample_029	0.312657	ITGB2	ccsbBroad304_06464	Same	ORF	96	CRISPR	144	U2OS
sample_014	sample_141	0.140487	S1PR1	ccsbBroad304_00476	Same	ORF	96	CRISPR	144	U2OS
sample_015	sample_125	0.0811479	FOXM1	ccsbBroad304_00576	Same	ORF	96	CRISPR	144	U2OS
sample_016	sample_104	-0.0613983	MAPK14	ccsbBroad304_00371	Same	ORF	96	CRISPR	144	U2OS
sample_017	sample_001	0.460031	SLCO2B1	ccsbBroad304_07795	Same	ORF	96	CRISPR	144	U2OS
sample_018	sample_005	0.444232	KCNN4	ccsbBroad304_00902	Same	ORF	96	CRISPR	144	U2OS
sample_019	sample_004	0.386357	GRIN2A	ccsbBroad304_00691	Same	ORF	96	CRISPR	144	U2OS
sample_020	sample_013	0.412127	CACNB4	ccsbBroad304_00202	Same	ORF	96	CRISPR	144	U2OS
sample_021	sample_031	0.399984	HSP90AB1	ccsbBroad304_00799	Same	ORF	96	CRISPR	144	U2OS
sample_022	sample_022	0.193202	CSK	ccsbBroad304_00376	Same	ORF	96	CRISPR	144	U2OS
sample_023	sample_018	0.567388	AKR1C1	ccsbBroad304_06088	Same	ORF	96	CRISPR	144	U2OS
sample_024	sample_021	0.0565666	CHRM2	ccsbBroad304_00304	Same	ORF	96	CRISPR	144	U2OS
sample_025	sample_124	0.13644	TGFBR1	ccsbBroad304_01666	Same	ORF	96	CRISPR	144	U2OS
sample_026	sample_025	-0.280907	TGM2	ccsbBroad304_07061	Same	ORF	96	CRISPR	144	U2OS
sample_027	sample_034	0.162492	CDK4	ccsbBroad304_00277	Same	ORF	96	CRISPR	144	U2OS
sample_028	sample_023	-0.151914	LPAR1	ccsbBroad304_00477	Same	ORF	96	CRISPR	144	U2OS
sample_029	sample_008	0.356179	CHRM3	ccsbBroad304_00305	Same	ORF	96	CRISPR	144	U2OS
sample_030	sample_080	0.199172	UGT1A9	ccsbBroad304_03441	Same	ORF	96	CRISPR	144	U2OS
sample_031	sample_157	0.396053	HPGDS	ccsbBroad304_03026	Same	ORF	96	CRISPR	144	U2OS
sample_032	sample_155	0.201049	ADORA2A	ccsbBroad304_05782	Same	ORF	96	CRISPR	144	U2OS
sample_033	sample_028	0.258473	CCND1	ccsbBroad304_00155	Same	ORF	96	CRISPR	144	U2OS
sample_034	sample_000	0.543978	KCNN1	ccsbBroad304_00900	Same	ORF	96	CRISPR	144	U2OS
sample_035	sample_035	0.153993	ABL1	ccsbBroad304_14525	Same	ORF	96	CRISPR	144	U2OS
sample_036	sample_051	0.203427	SSTR2	ccsbBroad304_01602	Same	ORF	96	CRISPR	144	U2OS
sample_037	sample_045	-0.0300435	HSP90AA1	ccsbBroad304_06412	Same	ORF	96	CRISPR	144	U2OS
sample_038	sample_069	0.169894	TUBB4B	ccsbBroad304_02416	Same	ORF	96	CRISPR	144	U2OS
sample_039	sample_052	0.231818	EZH2	ccsbBroad304_00526	Same	ORF	96	CRISPR	144	U2OS
sample_040	sample_128	-0.175563	PNLIP	ccsbBroad304_01230	Same	ORF	96	CRISPR	144	U2OS
sample_041	sample_010	-0.189102	CYP2A6	ccsbBroad304_06071	Same	ORF	96	CRISPR	144	U2OS
sample_042	sample_060	0.27292	CSF1R	ccsbBroad304_14597	Same	ORF	96	CRISPR	144	U2OS
sample_043	sample_119	0.0189778	S100B	ccsbBroad304_06908	Same	ORF	96	CRISPR	144	U2OS
sample_044	sample_093	-0.0458601	PDE7A	ccsbBroad304_01161	Same	ORF	96	CRISPR	144	U2OS
sample_045	sample_111	0.212927	AURKB	ccsbBroad304_14932	Same	ORF	96	CRISPR	144	U2OS
sample_046	sample_123	-0.0940552	CDC25A	ccsbBroad304_00272	Same	ORF	96	CRISPR	144	U2OS
sample_047	sample_049	0.122757	KCNK1	ccsbBroad304_06483	Same	ORF	96	CRISPR	144	U2OS
sample_048	sample_130	0.0777678	CA14	ccsbBroad304_02813	Same	ORF	96	CRISPR	144	U2OS
sample_049	sample_118	-0.0644576	ICAM1	ccsbBroad304_00811	Same	ORF	96	CRISPR	144	U2OS
sample_050	sample_088	-0.220364	GPR55	ccsbBroad304_02128	Same	ORF	96	CRISPR	144	U2OS
sample_051	sample_007	0.118814	OPRM1	ccsbBroad304_01122	Same	ORF	96	CRISPR	144	U2OS
sample_052	sample_026	0.416441	VEGFA	ccsbBroad304_01768	Same	ORF	96	CRISPR	144	U2OS
sample_053	sample_148	0.000149438	ADH1C	ccsbBroad304_05777	Same	ORF	96	CRISPR	144	U2OS
sample_054	sample_140	-0.0205049	KCTD16	ccsbBroad304_03827	Same	ORF	96	CRISPR	144	U2OS
sample_055	sample_136	-0.133231	CYP3A4	ccsbBroad304_00411	Same	ORF	96	CRISPR	144	U2OS
sample_056	sample_055	-0.11626	AVPR1A	ccsbBroad304_00142	Same	ORF	96	CRISPR	144	U2OS
sample_057	sample_122	0.357849	MAPK8	ccsbBroad304_01287	Same	ORF	96	CRISPR	144	U2OS
sample_058	sample_099	-0.18033	TNNC1	ccsbBroad304_01690	Same	ORF	96	CRISPR	144	U2OS
sample_059	sample_040	0.083073	GABRB2	ccsbBroad304_00607	Same	ORF	96	CRISPR	144	U2OS
sample_060	sample_084	0.122373	MMP2	ccsbBroad304_06588	Same	ORF	96	CRISPR	144	U2OS
sample_061	sample_068	0.235137	RET	ccsbBroad304_14827	Same	ORF	96	CRISPR	144	U2OS
sample_062	sample_059	0.0493754	NAMPT	ccsbBroad304_07557	Same	ORF	96	CRISPR	144	U2OS
sample_063	sample_129	-0.317159	CASP3	ccsbBroad304_00221	Same	ORF	96	CRISPR	144	U2OS
sample_064	sample_061	0.206076	KRAS	ccsbBroad304_16173	Same	ORF	96	CRISPR	144	U2OS
sample_065	sample_149	0.232441	BTK	ccsbBroad304_14554	Same	ORF	96	CRISPR	144	U2OS
sample_066	sample_147	0.174852	SLC29A1	ccsbBroad304_00504	Same	ORF	96	CRISPR	144	U2OS
sample_067	sample_046	0.0934097	FFAR4	ccsbBroad304_05439	Same	ORF	96	CRISPR	144	U2OS
sample_068	sample_121	0.202346	PPARD	ccsbBroad304_06754	Same	ORF	96	CRISPR	144	U2OS
sample_069	sample_102	-0.242935	BAX	ccsbBroad304_00150	Same	ORF	96	CRISPR	144	U2OS
sample_070	sample_057	-0.255799	RGS4	ccsbBroad304_01396	Same	ORF	96	CRISPR	144	U2OS
sample_071	sample_135	0.0212815	CDK7	ccsbBroad304_00280	Same	ORF	96	CRISPR	144	U2OS
sample_072	sample_086	0.0986017	PPAT	ccsbBroad304_06755	Same	ORF	96	CRISPR	144	U2OS
sample_073	sample_079	0.0765484	KCNJ1	ccsbBroad304_00894	Same	ORF	96	CRISPR	144	U2OS
sample_074	sample_048	0.5595	ATP5F1D	ccsbBroad304_00129	Same	ORF	96	CRISPR	144	U2OS
sample_075	sample_054	0.108295	PDPK1	ccsbBroad304_14741	Same	ORF	96	CRISPR	144	U2OS
sample_076	sample_109	0.0244147	IGF1R	ccsbBroad304_14671	Same	ORF	96	CRISPR	144	U2OS
sample_077	sample_037	-0.0251653	MET	ccsbBroad304_14696	Same	ORF	96	CRISPR	144	U2OS
sample_078	sample_070	-0.171561	GLRA3	ccsbBroad304_07194	Same	ORF	96	CRISPR	144	U2OS
sample_079	sample_107	-0.166133	PIK3CG	ccsbBroad304_14762	Same	ORF	96	CRISPR	144	U2OS
sample_080	sample_133	0.294781	TBXAS1	ccsbBroad304_01649	Same	ORF	96	CRISPR	144	U2OS
sample_081	sample_058	0.357609	PLD1	ccsbBroad304_01216	Same	ORF	96	CRISPR	144	U2OS
sample_082	sample_072	0.0764549	DHH	ccsbBroad304_03155	Same	ORF	96	CRISPR	144	U2OS
sample_083	sample_090	-0.0901015	AKT1	ccsbBroad304_14538	Same	ORF	96	CRISPR	144	U2OS
sample_084	sample_127	-0.106588	CDK2	ccsbBroad304_14572	Same	ORF	96	CRISPR	144	U2OS
sample_085	sample_114	0.0604897	PARP3	ccsbBroad304_07535	Same	ORF	96	CRISPR	144	U2OS
sample_086	sample_145	-0.0250289	PLK1	ccsbBroad304_14770	Same	ORF	96	CRISPR	144	U2OS
sample_087	sample_038	0.132499	ATM	ccsbBroad304_10688	Same	ORF	96	CRISPR	144	U2OS
sample_088	sample_146	0.372212	IMPDH1	ccsbBroad304_06451	Same	ORF	96	CRISPR	144	U2OS
sample_089	sample_098	0.14492	TUBB3	ccsbBroad304_02415	Same	ORF	96	CRISPR	144	U2OS
sample_090	sample_039	0.23622	BRAF	ccsbBroad304_16175	Same	ORF	96	CRISPR	144	U2OS
sample_091	sample_043	0.00116955	HBB	ccsbBroad304_06353	Same	ORF	96	CRISPR	144	U2OS
sample_092	sample_047	0.215436	LYN	ccsbBroad304_00954	Same	ORF	96	CRISPR	144	U2OS
sample_093	sample_066	0.272218	ANXA1	ccsbBroad304_05821	Same	ORF	96	CRISPR	144	U2OS
sample_094	sample_096	0.234993	CCR1	ccsbBroad304_00331	Same	ORF	96	CRISPR	144	U2OS
sample_095	sample_113	-0.238418	ALK	ccsbBroad304_14540	Same	ORF	96	CRISPR	144	U2OS
sample_096	sample_152	-0.102753	HDAC3	ccsbBroad304_07311	Same	ORF	96	CRISPR	144	U2OS
sample_097	sample_041	0.0519674	PTGIR	ccsbBroad304_06811	Same	ORF	96	CRISPR	144	U2OS
sample_098	sample_105	-0.302752	RPL23A	ccsbBroad304_06884	Same	ORF	96	CRISPR	144	U2OS
sample_099	sample_074	-0.183063	FLT3	ccsbBroad304_14644	Same	ORF	96	CRISPR	144	U2OS
sample_100	sample_120	-0.125793	MME	ccsbBroad304_01020	Same	ORF	96	CRISPR	144	U2OS
sample_101	sample_092	-0.272336	CTSG	ccsbBroad304_00396	Same	ORF	96	CRISPR	144	U2OS
sample_102	sample_101	-0.294312	PAK4	ccsbBroad304_02392	Same	ORF	96	CRISPR	144	U2OS
sample_103	sample_150	-0.181702	GPR119	ccsbBroad304_04933	Same	ORF	96	CRISPR	144	U2OS
sample_104	sample_003	0.318282	SCNN1G	ccsbBroad304_01492	Same	ORF	96	CRISPR	144	U2OS
sample_105	sample_115	0.247343	GJB4	ccsbBroad304_04829	Same	ORF	96	CRISPR	144	U2OS
sample_106	sample_139	-0.325232	S1PR4	ccsbBroad304_01991	Same	ORF	96	CRISPR	144	U2OS
sample_107	sample_075	0.106126	IL1B	ccsbBroad304_00843	Same	ORF	96	CRISPR	144	U2OS
sample_108	sample_042	-0.0900305	F10	ccsbBroad304_06188	Same	ORF	96	CRISPR	144	U2OS
sample_109	sample_063	0.131923	ELANE	ccsbBroad304_00494	Same	ORF	96	CRISPR	144	U2OS
sample_110	sample_100	0.12488	RPL3	ccsbBroad304_06874	Same	ORF	96	CRISPR	144	U2OS
sample_111	sample_078	-0.19929	ERBB2	ccsbBroad304_14631	Same	ORF	96	CRISPR	144	U2OS
sample_112	sample_144	0.344115	AKR1B1	ccsbBroad304_00055	Same	ORF	96	CRISPR	144	U2OS
sample_113	sample_083	0.15615	GUCY1B1	ccsbBroad304_06343	Same	ORF	96	CRISPR	144	U2OS
sample_114	sample_126	-0.240432	ADRA2B	ccsbBroad304_05785	Same	ORF	96	CRISPR	144	U2OS
sample_115	sample_153	0.0319684	HCK	ccsbBroad304_00733	Same	ORF	96	CRISPR	144	U2OS
sample_116	sample_095	0.11203	P3H1	ccsbBroad304_03934	Same	ORF	96	CRISPR	144	U2OS
sample_117	sample_020	0.389579	CA5A	ccsbBroad304_05921	Same	ORF	96	CRISPR	144	U2OS
sample_118	sample_053	-0.0702723	DCK	ccsbBroad304_06085	Same	ORF	96	CRISPR	144	U2OS
sample_119	sample_044	0.174902	TNF	ccsbBroad304_01684	Same	ORF	96	CRISPR	144	U2OS
sample_120	sample_106	-0.116383	RNASE1	ccsbBroad304_01404	Same	ORF	96	CRISPR	144	U2OS
sample_121	sample_091	-0.0454315	PTGIS	ccsbBroad304_01334	Same	ORF	96	CRISPR	144	U2OS
sample_122	sample_132	0.0659518	PRKCE	ccsbBroad304_01283	Same	ORF	96	CRISPR	144	U2OS
sample_123	sample_064	0.0121196	FPR1	ccsbBroad304_06221	Same	ORF	96	CRISPR	144	U2OS
sample_124	sample_081	0.274014	FGF1	ccsbBroad304_00555	Same	ORF	96	CRISPR	144	U2OS
sample_125	sample_112	-0.0356733	CDK9	ccsbBroad304_14579	Same	ORF	96	CRISPR	144	U2OS
sample_126	sample_015	0.380662	KDR	ccsbBroad304_14684	Same	ORF	96	CRISPR	144	U2OS
sample_127	sample_137	0.282835	EDNRB	ccsbBroad304_06138	Same	ORF	96	CRISPR	144	U2OS
sample_128	sample_087	-0.0316489	ASIC1	ccsbBroad304_00008	Same	ORF	96	CRISPR	144	U2OS
sample_129	sample_062	-0.202603	JAK1	ccsbBroad304_14679	Same	ORF	96	CRISPR	144	U2OS
sample_130	sample_071	0.0994701	PLA2G1B	ccsbBroad304_01213	Same	ORF	96	CRISPR	144	U2OS
sample_131	sample_089	0.110924	BRD4	ccsbBroad304_11738	Same	ORF	96	CRISPR	144	U2OS
sample_132	sample_076	-0.35204	TUBB	ccsbBroad304_05206	Same	ORF	96	CRISPR	144	U2OS
sample_133	sample_110	0.25699	AGER	ccsbBroad304_00037	Same	ORF	96	CRISPR	144	U2OS
sample_134	sample_024	0.147567	S1PR2	ccsbBroad304_02129	Same	ORF	96	CRISPR	144	U2OS
sample_135	sample_032	-0.0261215	PDE4D	ccsbBroad304_11023	Same	ORF	96	CRISPR	144	U2OS
sample_136	sample_085	-0.125115	CHEK2	ccsbBroad304_14989	Same	ORF	96	CRISPR	144	U2OS
sample_137	sample_143	-0.132382	PAK1	ccsbBroad304_01144	Same	ORF	96	CRISPR	144	U2OS
sample_138	sample_077	0.179001	HDAC6	ccsbBroad304_11445	Same	ORF	96	CRISPR	144	U2OS
sample_139	sample_103	0.345329	DYRK1B	ccsbBroad304_14931	Same	ORF	96	CRISPR	144	U2OS
sample_140	sample_073	-0.052456	USP1	ccsbBroad304_01760	Same	ORF	96	CRISPR	144	U2OS
sample_141	sample_094	-0.157143	CYP1A2	ccsbBroad304_00407	Same	ORF	96	CRISPR	144	U2OS
sample_142	sample_011	0.222935	CACNG1	ccsbBroad304_05926	Same	ORF	96	CRISPR	144	U2OS
sample_143	sample_108	0.253699	HTR2C	ccsbBroad304_00805	Same	ORF	96	CRISPR	144	U2OS
sample_144	sample_082	0.203903	DNMT3A	ccsbBroad304_00454	Same	ORF	96	CRISPR	144	U2OS
sample_145	sample_065	-0.00287914	PORCN	ccsbBroad304_03976	Same	ORF	96	CRISPR	144	U2OS
sample_146	sample_151	0.0803631	GAA	ccsbBroad304_06237	Same	ORF	96	CRISPR	144	U2OS
sample_147	sample_138	-0.0612586	PRKCB	ccsbBroad304_01282	Same	ORF	96	CRISPR	144	U2OS
sample_148	sample_131	0.15602	PTK2B	ccsbBroad304_14635	Same	ORF	96	CRISPR	144	U2OS
sample_149	sample_056	0.010207	CLK1	ccsbBroad304_00326	Same	ORF	96	CRISPR	144	U2OS
sample_150	sample_142	0.227481	CACNA2D3	ccsbBroad304_08590	Same	ORF	96	CRISPR	144	U2OS
sample_151	sample_036	-0.299887	HSD11B1	ccsbBroad304_06403	Same	ORF	96	CRISPR	144	U2OS
sample_152	sample_116	0.0484197	HTR3A	ccsbBroad304_10895	Same	ORF	96	CRISPR	144	U2OS
sample_153	sample_158	-0.00758125	ADA	ccsbBroad304_00023	Same	ORF	96	CRISPR	144	U2OS
sample_154	sample_156	0.0439834	PDE3A	ccsbBroad304_06701	Same	ORF	96	CRISPR	144	U2OS
sample_155	sample_050	-0.0202906	NTRK1	ccsbBroad304_14720	Same	ORF	96	CRISPR	144	U2OS
sample_156	sample_033	-0.22672	LCK	ccsbBroad304_14688	Same	ORF	96	CRISPR	144	U2OS
sample_157	sample_016	0.342203	KCNH7	ccsbBroad304_04505	Same	ORF	96	CRISPR	144	U2OS
sample_158	sample_006	0.219872	SIRT2	ccsbBroad304_02705	Same	ORF	96	CRISPR	144	U2OS
sample_159	sample_019	0.261644	P2RY12	ccsbBroad304_08873	Same	ORF	96	CRISPR	144	U2OS
sample_000	sample_009	0.710382	HIF1A	ccsbBroad304_06365	Same	ORF	96	CRISPR	96	U2OS
sample_001	sample_067	0.678838	CATSPER4	ccsbBroad304_05555	Same	ORF	96	CRISPR	96	U2OS
sample_002	sample_014	0.574308	DDR2	ccsbBroad304_14724	Same	ORF	96	CRISPR	96	U2OS
sample_003	sample_017	0.505199	OPRL1	ccsbBroad304_01121	Same	ORF	96	CRISPR	96	U2OS
sample_004	sample_002	0.715789	SLC7A11	ccsbBroad304_02826	Same	ORF	96	CRISPR	96	U2OS
sample_005	sample_030	0.529072	FFAR2	ccsbBroad304_00681	Same	ORF	96	CRISPR	96	U2OS
sample_006	sample_097	0.0900742	KCNMA1	ccsbBroad304_10934	Same	ORF	96	CRISPR	96	U2OS
sample_007	sample_154	-0.0460735	HRH4	ccsbBroad304_03876	Same	ORF	96	CRISPR	96	U2OS
sample_008	sample_012	0.68137	GHSR	ccsbBroad304_06272	Same	ORF	96	CRISPR	96	U2OS
sample_009	sample_159	0.271422	ALDH2	ccsbBroad304_00049	Same	ORF	96	CRISPR	96	U2OS
sample_010	sample_027	0.193278	COMT	ccsbBroad304_06018	Same	ORF	96	CRISPR	96	U2OS
sample_011	sample_117	0.00563868	PTPN2	ccsbBroad304_01340	Same	ORF	96	CRISPR	96	U2OS
sample_012	sample_134	-0.0160527	KCNQ2	ccsbBroad304_00904	Same	ORF	96	CRISPR	96	U2OS
sample_013	sample_029	0.579799	ITGB2	ccsbBroad304_06464	Same	ORF	96	CRISPR	96	U2OS
sample_014	sample_141	0.499424	S1PR1	ccsbBroad304_00476	Same	ORF	96	CRISPR	96	U2OS
sample_015	sample_125	0.437055	FOXM1	ccsbBroad304_00576	Same	ORF	96	CRISPR	96	U2OS
sample_016	sample_104	0.0102082	MAPK14	ccsbBroad304_00371	Same	ORF	96	CRISPR	96	U2OS
sample_017	sample_001	0.565285	SLCO2B1	ccsbBroad304_07795	Same	ORF	96	CRISPR	96	U2OS
sample_018	sample_005	0.436858	KCNN4	ccsbBroad304_00902	Same	ORF	96	CRISPR	96	U2OS
sample_019	sample_004	0.717692	GRIN2A	ccsbBroad304_00691	Same	ORF	96	CRISPR	96	U2OS
sample_020	sample_013	0.684904	CACNB4	ccsbBroad304_00202	Same	ORF	96	CRISPR	96	U2OS
sample_021	sample_031	0.165071	HSP90AB1	ccsbBroad304_00799	Same	ORF	96	CRISPR	96	U2OS
sample_022	sample_022	0.375551	CSK	ccsbBroad304_00376	Same	ORF	96	CRISPR	96	U2OS
sample_023	sample_018	0.3755	AKR1C1	ccsbBroad304_06088	Same	ORF	96	CRISPR	96	U2OS
sample_024	sample_021	0.276248	CHRM2	ccsbBroad304_00304	Same	ORF	96	CRISPR	96	U2OS
sample_025	sample_124	0.461141	TGFBR1	ccsbBroad304_01666	Same	ORF	96	CRISPR	96	U2OS
sample_026	sample_025	0.231576	TGM2	ccsbBroad304_07061	Same	ORF	96	CRISPR	96	U2OS
sample_027	sample_034	0.447612	CDK4	ccsbBroad304_00277	Same	ORF	96	CRISPR	96	U2OS
sample_028	sample_023	0.489053	LPAR1	ccsbBroad304_00477	Same	ORF	96	CRISPR	96	U2OS
sample_029	sample_008	0.351265	CHRM3	ccsbBroad304_00305	Same	ORF	96	CRISPR	96	U2OS
sample_030	sample_080	0.26773	UGT1A9	ccsbBroad304_03441	Same	ORF	96	CRISPR	96	U2OS
sample_031	sample_157	0.536221	HPGDS	ccsbBroad304_03026	Same	ORF	96	CRISPR	96	U2OS
sample_032	sample_155	0.454026	ADORA2A	ccsbBroad304_05782	Same	ORF	96	CRISPR	96	U2OS
sample_033	sample_028	0.0943179	CCND1	ccsbBroad304_00155	Same	ORF	96	CRISPR	96	U2OS
sample_034	sample_000	0.681416	KCNN1	ccsbBroad304_00900	Same	ORF	96	CRISPR	96	U2OS
sample_035	sample_035	0.490091	ABL1	ccsbBroad304_14525	Same	ORF	96	CRISPR	96	U2OS
sample_036	sample_051	0.353133	SSTR2	ccsbBroad304_01602	Same	ORF	96	CRISPR	96	U2OS
sample_037	sample_045	-0.0707337	HSP90AA1	ccsbBroad304_06412	Same	ORF	96	CRISPR	96	U2OS
sample_038	sample_069	0.17684	TUBB4B	ccsbBroad304_02416	Same	ORF	96	CRISPR	96	U2OS
sample_039	sample_052	0.34251	EZH2	ccsbBroad304_00526	Same	ORF	96	CRISPR	96	U2OS
sample_040	sample_128	-0.0528954	PNLIP	ccsbBroad304_01230	Same	ORF	96	CRISPR	96	U2OS
sample_041	sample_010	-0.412404	CYP2A6	ccsbBroad304_06071	Same	ORF	96	CRISPR	96	U2OS
sample_042	sample_060	0.27614	CSF1R	ccsbBroad304_14597	Same	ORF	96	CRISPR	96	U2OS
sample_043	sample_119	-0.0859863	S100B	ccsbBroad304_06908	Same	ORF	96	CRISPR	96	U2OS
sample_044	sample_093	-0.0977239	PDE7A	ccsbBroad304_01161	Same	ORF	96	CRISPR	96	U2OS
sample_045	sample_111	-0.00769504	AURKB	ccsbBroad304_14932	Same	ORF	96	CRISPR	96	U2OS
sample_046	sample_123	0.161108	CDC25A	ccsbBroad304_00272	Same	ORF	96	CRISPR	96	U2OS
sample_047	sample_049	0.252292	KCNK1	ccsbBroad304_06483	Same	ORF	96	CRISPR	96	U2OS
sample_048	sample_130	-0.114617	CA14	ccsbBroad304_02813	Same	ORF	96	CRISPR	96	U2OS
sample_049	sample_118	0.104614	ICAM1	ccsbBroad304_00811	Same	ORF	96	CRISPR	96	U2OS
sample_050	sample_088	-0.135598	GPR55	ccsbBroad304_02128	Same	ORF	96	CRISPR	96	U2OS
sample_051	sample_007	0.27115	OPRM1	ccsbBroad304_01122	Same	ORF	96	CRISPR	96	U2OS
sample_052	sample_026	0.322774	VEGFA	ccsbBroad304_01768	Same	ORF	96	CRISPR	96	U2OS
sample_053	sample_148	0.405778	ADH1C	ccsbBroad304_05777	Same	ORF	96	CRISPR	96	U2OS
sample_054	sample_140	0.0538689	KCTD16	ccsbBroad304_03827	Same	ORF	96	CRISPR	96	U2OS
sample_055	sample_136	-0.35057	CYP3A4	ccsbBroad304_00411	Same	ORF	96	CRISPR	96	U2OS
sample_056	sample_055	0.0479273	AVPR1A	ccsbBroad304_00142	Same	ORF	96	CRISPR	96	U2OS
sample_057	sample_122	0.357783	MAPK8	ccsbBroad304_01287	Same	ORF	96	CRISPR	96	U2OS
sample_058	sample_099	0.059444	TNNC1	ccsbBroad304_01690	Same	ORF	96	CRISPR	96	U2OS
sample_059	sample_040	0.132718	GABRB2	ccsbBroad304_00607	Same	ORF	96	CRISPR	96	U2OS
sample_060	sample_084	-0.0390735	MMP2	ccsbBroad304_06588	Same	ORF	96	CRISPR	96	U2OS
sample_061	sample_068	0.296741	RET	ccsbBroad304_14827	Same	ORF	96	CRISPR	96	U2OS
sample_062	sample_059	0.22138	NAMPT	ccsbBroad304_07557	Same	ORF	96	CRISPR	96	U2OS
sample_063	sample_129	-0.195954	CASP3	ccsbBroad304_00221	Same	ORF	96	CRISPR	96	U2OS
sample_064	sample_061	0.0947856	KRAS	ccsbBroad304_16173	Same	ORF	96	CRISPR	96	U2OS
sample_065	sample_149	0.638786	BTK	ccsbBroad304_14554	Same	ORF	96	CRISPR	96	U2OS
sample_066	sample_147	0.340999	SLC29A1	ccsbBroad304_00504	Same	ORF	96	CRISPR	96	U2OS
sample_067	sample_046	0.273865	FFAR4	ccsbBroad304_05439	Same	ORF	96	CRISPR	96	U2OS
sample_068	sample_121	0.0657043	PPARD	ccsbBroad304_06754	Same	ORF	96	CRISPR	96	U2OS
sample_069	sample_102	-0.246122	BAX	ccsbBroad304_00150	Same	ORF	96	CRISPR	96	U2OS
sample_070	sample_057	0.0766832	RGS4	ccsbBroad304_01396	Same	ORF	96	CRISPR	96	U2OS
sample_071	sample_135	0.104675	CDK7	ccsbBroad304_00280	Same	ORF	96	CRISPR	96	U2OS
sample_072	sample_086	0.126529	PPAT	ccsbBroad304_06755	Same	ORF	96	CRISPR	96	U2OS
sample_073	sample_079	0.236041	KCNJ1	ccsbBroad304_00894	Same	ORF	96	CRISPR	96	U2OS
sample_074	sample_048	0.099207	ATP5F1D	ccsbBroad304_00129	Same	ORF	96	CRISPR	96	U2OS
sample_075	sample_054	0.177317	PDPK1	ccsbBroad304_14741	Same	ORF	96	CRISPR	96	U2OS
sample_076	sample_109	0.0129603	IGF1R	ccsbBroad304_14671	Same	ORF	96	CRISPR	96	U2OS
sample_077	sample_037	0.154289	MET	ccsbBroad304_14696	Same	ORF	96	CRISPR	96	U2OS
sample_078	sample_070	-0.226482	GLRA3	ccsbBroad304_07194	Same	ORF	96	CRISPR	96	U2OS
sample_079	sample_107	0.0574158	PIK3CG	ccsbBroad304_14762	Same	ORF	96	CRISPR	96	U2OS
sample_080	sample_133	0.620543	TBXAS1	ccsbBroad304_01649	Same	ORF	96	CRISPR	96	U2OS
sample_081	sample_058	0.319727	PLD1	ccsbBroad304_01216	Same	ORF	96	CRISPR	96	U2OS
sample_082	sample_072	0.0227112	DHH	ccsbBroad304_03155	Same	ORF	96	CRISPR	96	U2OS
sample_083	sample_090	-0.000627743	AKT1	ccsbBroad304_14538	Same	ORF	96	CRISPR	96	U2OS
sample_084	sample_127	-0.0594831	CDK2	ccsbBroad304_14572	Same	ORF	96	CRISPR	96	U2OS
sample_085	sample_114	-0.296238	PARP3	ccsbBroad304_07535	Same	ORF	96	CRISPR	96	U2OS
sample_086	sample_145	0.093053	PLK1	ccsbBroad304_14770	Same	ORF	96	CRISPR	96	U2OS
sample_087	sample_038	-0.0690577	ATM	ccsbBroad304_10688	Same	ORF	96	CRISPR	96	U2OS
sample_088	sample_146	0.328876	IMPDH1	ccsbBroad304_06451	Same	ORF	96	CRISPR	96	U2OS
sample_089	sample_098	0.0787711	TUBB3	ccsbBroad304_02415	Same	ORF	96	CRISPR	96	U2OS
sample_090	sample_039	0.0694342	BRAF	ccsbBroad304_16175	Same	ORF	96	CRISPR	96	U2OS
sample_091	sample_043	-0.0260412	HBB	ccsbBroad304_06353	Same	ORF	96	CRISPR	96	U2OS
sample_092	sample_047	0.102463	LYN	ccsbBroad304_00954	Same	ORF	96	CRISPR	96	U2OS
sample_093	sample_066	0.559561	ANXA1	ccsbBroad304_05821	Same	ORF	96	CRISPR	96	U2OS
sample_094	sample_096	0.302638	CCR1	ccsbBroad304_00331	Same	ORF	96	CRISPR	96	U2OS
sample_095	sample_113	-0.0123066	ALK	ccsbBroad304_14540	Same	ORF	96	CRISPR	96	U2OS
sample_096	sample_152	-0.0892849	HDAC3	ccsbBroad304_07311	Same	ORF	96	CRISPR	96	U2OS
sample_097	sample_041	0.219904	PTGIR	ccsbBroad304_06811	Same	ORF	96	CRISPR	96	U2OS
sample_098	sample_105	-0.216338	RPL23A	ccsbBroad304_06884	Same	ORF	96	CRISPR	96	U2OS
sample_099	sample_074	-0.303639	FLT3	ccsbBroad304_14644	Same	ORF	96	CRISPR	96	U2OS
sample_100	sample_120	-0.201794	MME	ccsbBroad304_01020	Same	ORF	96	CRISPR	96	U2OS
sample_101	sample_092	-0.147116	CTSG	ccsbBroad304_00396	Same	ORF	96	CRISPR	96	U2OS
sample_102	sample_101	-0.495523	PAK4	ccsbBroad304_02392	Same	ORF	96	CRISPR	96	U2OS
sample_103	sample_150	0.213476	GPR119	ccsbBroad304_04933	Same	ORF	96	CRISPR	96	U2OS
sample_104	sample_003	0.453884	SCNN1G	ccsbBroad304_01492	Same	ORF	96	CRISPR	96	U2OS
sample_105	sample_115	0.492884	GJB4	ccsbBroad304_04829	Same	ORF	96	CRISPR	96	U2OS
sample_106	sample_139	-0.480945	S1PR4	ccsbBroad304_01991	Same	ORF	96	CRISPR	96	U2OS
sample_107	sample_075	0.287432	IL1B	ccsbBroad304_00843	Same	ORF	96	CRISPR	96	U2OS
sample_108	sample_042	0.135138	F10	ccsbBroad304_06188	Same	ORF	96	CRISPR	96	U2OS
sample_109	sample_063	0.12335	ELANE	ccsbBroad304_00494	Same	ORF	96	CRISPR	96	U2OS
sample_110	sample_100	0.421638	RPL3	ccsbBroad304_06874	Same	ORF	96	CRISPR	96	U2OS
sample_111	sample_078	-0.473612	ERBB2	ccsbBroad304_14631	Same	ORF	96	CRISPR	96	U2OS
sample_112	sample_144	0.295823	AKR1B1	ccsbBroad304_00055	Same	ORF	96	CRISPR	96	U2OS
sample_113	sample_083	0.239345	GUCY1B1	ccsbBroad304_06343	Same	ORF	96	CRISPR	96	U2OS
sample_114	sample_126	-0.079797	ADRA2B	ccsbBroad304_05785	Same	ORF	96	CRISPR	96	U2OS
sample_115	sample_153	0.235745	HCK	ccsbBroad304_00733	Same	ORF	96	CRISPR	96	U2OS
sample_116	sample_095	0.398742	P3H1	ccsbBroad304_03934	Same	ORF	96	CRISPR	96	U2OS
sample_117	sample_020	0.565623	CA5A	ccsbBroad304_05921	Same	ORF	96	CRISPR	96	U2OS
sample_118	sample_053	0.368066	DCK	ccsbBroad304_06085	Same	ORF	96	CRISPR	96	U2OS
sample_119	sample_044	0.345273	TNF	ccsbBroad304_01684	Same	ORF	96	CRISPR	96	U2OS
sample_120	sample_106	-0.137674	RNASE1	ccsbBroad304_01404	Same	ORF	96	CRISPR	96	U2OS
sample_121	sample_091	-0.0833381	PTGIS	ccsbBroad304_01334	Same	ORF	96	CRISPR	96	U2OS
sample_122	sample_132	0.202722	PRKCE	ccsbBroad304_01283	Same	ORF	96	CRISPR	96	U2OS
sample_123	sample_064	-0.000827996	FPR1	ccsbBroad304_06221	Same	ORF	96	CRISPR	96	U2OS
sample_124	sample_081	-0.0176522	FGF1	ccsbBroad304_00555	Same	ORF	96	CRISPR	96	U2OS
sample_125	sample_112	-0.0680468	CDK9	ccsbBroad304_14579	Same	ORF	96	CRISPR	96	U2OS
sample_126	sample_015	0.316219	KDR	ccsbBroad304_14684	Same	ORF	96	CRISPR	96	U2OS
sample_127	sample_137	0.0895336	EDNRB	ccsbBroad304_06138	Same	ORF	96	CRISPR	96	U2OS
sample_128	sample_087	0.260932	ASIC1	ccsbBroad304_00008	Same	ORF	96	CRISPR	96	U2OS
sample_129	sample_062	0.13532	JAK1	ccsbBroad304_14679	Same	ORF	96	CRISPR	96	U2OS
sample_130	sample_071	0.0668201	PLA2G1B	ccsbBroad304_01213	Same	ORF	96	CRISPR	96	U2OS
sample_131	sample_089	-0.0238847	BRD4	ccsbBroad304_11738	Same	ORF	96	CRISPR	96	U2OS
sample_132	sample_076	-0.0751144	TUBB	ccsbBroad304_05206	Same	ORF	96	CRISPR	96	U2OS
sample_133	sample_110	0.0329064	AGER	ccsbBroad304_00037	Same	ORF	96	CRISPR	96	U2OS
sample_134	sample_024	0.259431	S1PR2	ccsbBroad304_02129	Same	ORF	96	CRISPR	96	U2OS
sample_135	sample_032	0.535995	PDE4D	ccsbBroad304_11023	Same	ORF	96	CRISPR	96	U2OS
sample_136	sample_085	0.0564786	CHEK2	ccsbBroad304_14989	Same	ORF	96	CRISPR	96	U2OS
sample_137	sample_143	0.130326	PAK1	ccsbBroad304_01144	Same	ORF	96	CRISPR	96	U2OS
sample_138	sample_077	-0.0437249	HDAC6	ccsbBroad304_11445	Same	ORF	96	CRISPR	96	U2OS
sample_139	sample_103	0.47054	DYRK1B	ccsbBroad304_14931	Same	ORF	96	CRISPR	96	U2OS
sample_140	sample_073	-0.037149	USP1	ccsbBroad304_01760	Same	ORF	96	CRISPR	96	U2OS
sample_141	sample_094	-0.128345	CYP1A2	ccsbBroad304_00407	Same	ORF	96	CRISPR	96	U2OS
sample_142	sample_011	0.485342	CACNG1	ccsbBroad304_05926	Same	ORF	96	CRISPR	96	U2OS
sample_143	sample_108	-0.0603589	HTR2C	ccsbBroad304_00805	Same	ORF	96	CRISPR	96	U2OS
sample_144	sample_082	0.036919	DNMT3A	ccsbBroad304_00454	Same	ORF	96	CRISPR	96	U2OS
sample_145	sample_065	0.2613	PORCN	ccsbBroad304_03976	Same	ORF	96	CRISPR	96	U2OS
sample_146	sample_151	0.362916	GAA	ccsbBroad304_06237	Same	ORF	96	CRISPR	96	U2OS
sample_147	sample_138	-0.231373	PRKCB	ccsbBroad304_01282	Same	ORF	96	CRISPR	96	U2OS
sample_148	sample_131	0.0736843	PTK2B	ccsbBroad304_14635	Same	ORF	96	CRISPR	96	U2OS
sample_149	sample_056	0.188056	CLK1	ccsbBroad304_00326	Same	ORF	96	CRISPR	96	U2OS
sample_150	sample_142	0.513519	CACNA2D3	ccsbBroad304_08590	Same	ORF	96	CRISPR	96	U2OS
sample_151	sample_036	-0.00495516	HSD11B1	ccsbBroad304_06403	Same	ORF	96	CRISPR	96	U2OS
sample_152	sample_116	0.564684	HTR3A	ccsbBroad304_10895	Same	ORF	96	CRISPR	96	U2OS
sample_153	sample_158	-0.233141	ADA	ccsbBroad304_00023	Same	ORF	96	CRISPR	96	U2OS
sample_154	sample_156	0.468318	PDE3A	ccsbBroad304_06701	Same	ORF	96	CRISPR	96	U2OS
sample_155	sample_050	0.202952	NTRK1	ccsbBroad304_14720	Same	ORF	96	CRISPR	96	U2OS
sample_156	sample_033	-0.300678	LCK	ccsbBroad304_14688	Same	ORF	96	CRISPR	96	U2OS
sample_157	sample_016	0.455345	KCNH7	ccsbBroad304_04505	Same	ORF	96	CRISPR	96	U2OS
sample_158	sample_006	0.233951	SIRT2	ccsbBroad304_02705	Same	ORF	96	CRISPR	96	U2OS
sample_159	sample_019	0.318714	P2RY12	ccsbBroad304_08873	Same	ORF	96	CRISPR	96	U2OS
sample_000	sample_009	0.133469	HIF1A	ccsbBroad304_06365	Same	ORF	96	CRISPR	144	A549
sample_001	sample_067	0.402636	CATSPER4	ccsbBroad304_05555	Same	ORF	96	CRISPR	144	A549
sample_002	sample_014	0.0694841	DDR2	ccsbBroad304_14724	Same	ORF	96	CRISPR	144	A549
sample_003	sample_017	-0.0250377	OPRL1	ccsbBroad304_01121	Same	ORF	96	CRISPR	144	A549
sample_004	sample_002	0.264375	SLC7A11	ccsbBroad304_02826	Same	ORF	96	CRISPR	144	A549
sample_005	sample_030	0.331788	FFAR2	ccsbBroad304_00681	Same	ORF	96	CRISPR	144	A549
sample_006	sample_097	-0.0690124	KCNMA1	ccsbBroad304_10934	Same	ORF	96	CRISPR	144	A549
sample_007	sample_154	-0.13084	HRH4	ccsbBroad304_03876	Same	ORF	96	CRISPR	144	A549
sample_008	sample_012	0.44372	GHSR	ccsbBroad304_06272	Same	ORF	96	CRISPR	144	A549
sample_009	sample_159	-0.23332	ALDH2	ccsbBroad304_00049	Same	ORF	96	CRISPR	144	A549
sample_010	sample_027	0.0278091	COMT	ccsbBroad304_06018	Same	ORF	96	CRISPR	144	A549
sample_011	sample_117	0.100992	PTPN2	ccsbBroad304_01340	Same	ORF	96	CRISPR	144	A549
sample_012	sample_134	0.198922	KCNQ2	ccsbBroad304_00904	Same	ORF	96	CRISPR	144	A549
sample_013	sample_029	0.102712	ITGB2	ccsbBroad304_06464	Same	ORF	96	CRISPR	144	A549
sample_014	sample_141	0.0198057	S1PR1	ccsbBroad304_00476	Same	ORF	96	CRISPR	144	A549
sample_015	sample_125	-0.035319	FOXM1	ccsbBroad304_00576	Same	ORF	96	CRISPR	144	A549
sample_016	sample_104	0.345515	MAPK14	ccsbBroad304_00371	Same	ORF	96	CRISPR	144	A549
sample_017	sample_001	-0.134051	SLCO2B1	ccsbBroad304_07795	Same	ORF	96	CRISPR	144	A549
sample_018	sample_005	0.171638	KCNN4	ccsbBroad304_00902	Same	ORF	96	CRISPR	144	A549
sample_019	sample_004	0.0609858	GRIN2A	ccsbBroad304_00691	Same	ORF	96	CRISPR	144	A549
sample_020	sample_013	-0.0418792	CACNB4	ccsbBroad304_00202	Same	ORF	96	CRISPR	144	A549
sample_021	sample_031	0.424367	HSP90AB1	ccsbBroad304_00799	Same	ORF	96	CRISPR	144	A549
sample_022	sample_022	0.499761	CSK	ccsbBroad304_00376	Same	ORF	96	CRISPR	144	A549
sample_023	sample_018	0.270225	AKR1C1	ccsbBroad304_06088	Same	ORF	96	CRISPR	144	A549
sample_024	sample_021	-0.0144724	CHRM2	ccsbBroad304_00304	Same	ORF	96	CRISPR	144	A549
sample_025	sample_124	0.044568	TGFBR1	ccsbBroad304_01666	Same	ORF	96	CRISPR	144	A549
sample_026	sample_025	-0.0139884	TGM2	ccsbBroad304_07061	Same	ORF	96	CRISPR	144	A549
sample_027	sample_034	-0.0491819	CDK4	ccsbBroad304_00277	Same	ORF	96	CRISPR	144	A549
sample_028	sample_023	0.47523	LPAR1	ccsbBroad304_00477	Same	ORF	96	CRISPR	144	A549
sample_029	sample_008	0.23109	CHRM3	ccsbBroad304_00305	Same	ORF	96	CRISPR	144	A549
sample_030	sample_080	0.357405	UGT1A9	ccsbBroad304_03441	Same	ORF	96	CRISPR	144	A549
sample_031	sample_157	0.0852978	HPGDS	ccsbBroad304_03026	Same	ORF	96	CRISPR	144	A549
sample_032	sample_155	-0.121298	ADORA2A	ccsbBroad304_05782	Same	ORF	96	CRISPR	144	A549
sample_033	sample_028	0.383349	CCND1	ccsbBroad304_00155	Same	ORF	96	CRISPR	144	A549
sample_034	sample_000	0.214279	KCNN1	ccsbBroad304_00900	Same	ORF	96	CRISPR	144	A549
sample_035	sample_035	-0.169078	ABL1	ccsbBroad304_14525	Same	ORF	96	CRISPR	144	A549
sample_036	sample_051	-0.0565911	SSTR2	ccsbBroad304_01602	Same	ORF	96	CRISPR	144	A549
sample_037	sample_045	0.116604	HSP90AA1	ccsbBroad304_06412	Same	ORF	96	CRISPR	144	A549
sample_038	sample_069	0.0609706	TUBB4B	ccsbBroad304_02416	Same	ORF	96	CRISPR	144	A549
sample_039	sample_052	0.343611	EZH2	ccsbBroad304_00526	Same	ORF	96	CRISPR	144	A549
sample_040	sample_128	-0.520819	PNLIP	ccsbBroad304_01230	Same	ORF	96	CRISPR	144	A549
sample_041	sample_010	0.080525	CYP2A6	ccsbBroad304_06071	Same	ORF	96	CRISPR	144	A549
sample_042	sample_060	0.380645	CSF1R	ccsbBroad304_14597	Same	ORF	96	CRISPR	144	A549
sample_043	sample_119	0.145134	S100B	ccsbBroad304_06908	Same	ORF	96	CRISPR	144	A549
sample_044	sample_093	-0.645253	PDE7A	ccsbBroad304_01161	Same	ORF	96	CRISPR	144	A549
sample_045	sample_111	-0.133489	AURKB	ccsbBroad304_14932	Same	ORF	96	CRISPR	144	A549
sample_046	sample_123	0.124077	CDC25A	ccsbBroad304_00272	Same	ORF	96	CRISPR	144	A549
sample_047	sample_049	-0.0899682	KCNK1	ccsbBroad304_06483	Same	ORF	96	CRISPR	144	A549
sample_048	sample_130	-0.0613709	CA14	ccsbBroad304_02813	Same	ORF	96	CRISPR	144	A549
sample_049	sample_118	0.182893	ICAM1	ccsbBroad304_00811	Same	ORF	96	CRISPR	144	A549
sample_050	sample_088	-0.101581	GPR55	ccsbBroad304_02128	Same	ORF	96	CRISPR	144	A549
sample_051	sample_007	0.268966	OPRM1	ccsbBroad304_01122	Same	ORF	96	CRISPR	144	A549
sample_052	sample_026	0.131388	VEGFA	ccsbBroad304_01768	Same	ORF	96	CRISPR	144	A549
sample_053	sample_148	-0.0108554	ADH1C	ccsbBroad304_05777	Same	ORF	96	CRISPR	144	A549
sample_054	sample_140	-0.277536	KCTD16	ccsbBroad304_03827	Same	ORF	96	CRISPR	144	A549
sample_055	sample_136	-0.0711568	CYP3A4	ccsbBroad304_00411	Same	ORF	96	CRISPR	144	A549
sample_056	sample_055	0.0737249	AVPR1A	ccsbBroad304_00142	Same	ORF	96	CRISPR	144	A549
sample_057	sample_122	-0.125996	MAPK8	ccsbBroad304_01287	Same	ORF	96	CRISPR	144	A549
sample_058	sample_099	-0.0404688	TNNC1	ccsbBroad304_01690	Same	ORF	96	CRISPR	144	A549
sample_059	sample_040	0.199207	GABRB2	ccsbBroad304_00607	Same	ORF	96	CRISPR	144	A549
sample_060	sample_084	0.213368	MMP2	ccsbBroad304_06588	Same	ORF	96	CRISPR	144	A549
sample_061	sample_068	-0.0988179	RET	ccsbBroad304_14827	Same	ORF	96	CRISPR	144	A549
sample_062	sample_059	0.138701	NAMPT	ccsbBroad304_07557	Same	ORF	96	CRISPR	144	A549
sample_063	sample_129	-0.158639	CASP3	ccsbBroad304_00221	Same	ORF	96	CRISPR	144	A549
sample_064	sample_061	0.165106	KRAS	ccsbBroad304_16173	Same	ORF	96	CRISPR	144	A549
sample_065	sample_149	0.45823	BTK	ccsbBroad304_14554	Same	ORF	96	CRISPR	144	A549
sample_066	sample_147	0.375021	SLC29A1	ccsbBroad304_00504	Same	ORF	96	CRISPR	144	A549
sample_067	sample_046	-0.154938	FFAR4	ccsbBroad304_05439	Same	ORF	96	CRISPR	144	A549
sample_068	sample_121	0.481969	PPARD	ccsbBroad304_06754	Same	ORF	96	CRISPR	144	A549
sample_069	sample_102	-0.18394	BAX	ccsbBroad304_00150	Same	ORF	96	CRISPR	144	A549
sample_070	sample_057	0.165995	RGS4	ccsbBroad304_01396	Same	ORF	96	CRISPR	144	A549
sample_071	sample_135	0.174722	CDK7	ccsbBroad304_00280	Same	ORF	96	CRISPR	144	A549
sample_072	sample_086	0.404939	PPAT	ccsbBroad304_06755	Same	ORF	96	CRISPR	144	A549
sample_073	sample_079	0.0791814	KCNJ1	ccsbBroad304_00894	Same	ORF	96	CRISPR	144	A549
sample_074	sample_048	-0.138617	ATP5F1D	ccsbBroad304_00129	Same	ORF	96	CRISPR	144	A549
sample_075	sample_054	-0.441021	PDPK1	ccsbBroad304_14741	Same	ORF	96	CRISPR	144	A549
sample_076	sample_109	-0.180518	IGF1R	ccsbBroad304_14671	Same	ORF	96	CRISPR	144	A549
sample_077	sample_037	-0.0992492	MET	ccsbBroad304_14696	Same	ORF	96	CRISPR	144	A549
sample_078	sample_070	0.202361	GLRA3	ccsbBroad304_07194	Same	ORF	96	CRISPR	144	A549
sample_079	sample_107	0.143227	PIK3CG	ccsbBroad304_14762	Same	ORF	96	CRISPR	144	A549
sample_080	sample_133	-0.123945	TBXAS1	ccsbBroad304_01649	Same	ORF	96	CRISPR	144	A549
sample_081	sample_058	0.16721	PLD1	ccsbBroad304_01216	Same	ORF	96	CRISPR	144	A549
sample_082	sample_072	0.0796105	DHH	ccsbBroad304_03155	Same	ORF	96	CRISPR	144	A549
sample_083	sample_090	-0.151773	AKT1	ccsbBroad304_14538	Same	ORF	96	CRISPR	144	A549
sample_084	sample_127	0.143472	CDK2	ccsbBroad304_14572	Same	ORF	96	CRISPR	144	A549
sample_085	sample_114	-0.32611	PARP3	ccsbBroad304_07535	Same	ORF	96	CRISPR	144	A549
sample_086	sample_145	0.376306	PLK1	ccsbBroad304_14770	Same	ORF	96	CRISPR	144	A549
sample_087	sample_038	0.0666916	ATM	ccsbBroad304_10688	Same	ORF	96	CRISPR	144	A549
sample_088	sample_146	-0.349347	IMPDH1	ccsbBroad304_06451	Same	ORF	96	CRISPR	144	A549
sample_089	sample_098	0.0578771	TUBB3	ccsbBroad304_02415	Same	ORF	96	CRISPR	144	A549
sample_090	sample_039	0.221435	BRAF	ccsbBroad304_16175	Same	ORF	96	CRISPR	144	A549
sample_091	sample_043	0.381798	HBB	ccsbBroad304_06353	Same	ORF	96	CRISPR	144	A549
sample_092	sample_047	-0.05506	LYN	ccsbBroad304_00954	Same	ORF	96	CRISPR	144	A549
sample_093	sample_066	0.48933	ANXA1	ccsbBroad304_05821	Same	ORF	96	CRISPR	144	A549
sample_094	sample_096	0.113925	CCR1	ccsbBroad304_00331	Same	ORF	96	CRISPR	144	A549
sample_095	sample_113	-0.292837	ALK	ccsbBroad304_14540	Same	ORF	96	CRISPR	144	A549
sample_096	sample_152	-0.541485	HDAC3	ccsbBroad304_07311	Same	ORF	96	CRISPR	144	A549
sample_097	sample_041	-0.0255248	PTGIR	ccsbBroad304_06811	Same	ORF	96	CRISPR	144	A549
sample_098	sample_105	-0.0467067	RPL23A	ccsbBroad304_06884	Same	ORF	96	CRISPR	144	A549
sample_099	sample_074	0.0634778	FLT3	ccsbBroad304_14644	Same	ORF	96	CRISPR	144	A549
sample_100	sample_120	-0.333117	MME	ccsbBroad304_01020	Same	ORF	96	CRISPR	144	A549
sample_101	sample_092	0.170454	CTSG	ccsbBroad304_00396	Same	ORF	96	CRISPR	144	A549
sample_102	sample_101	0.322973	PAK4	ccsbBroad304_02392	Same	ORF	96	CRISPR	144	A549
sample_103	sample_150	-0.2516	GPR119	ccsbBroad304_04933	Same	ORF	96	CRISPR	144	A549
sample_104	sample_003	-0.104669	SCNN1G	ccsbBroad304_01492	Same	ORF	96	CRISPR	144	A549
sample_105	sample_115	0.399578	GJB4	ccsbBroad304_04829	Same	ORF	96	CRISPR	144	A549
sample_106	sample_139	-0.44107	S1PR4	ccsbBroad304_01991	Same	ORF	96	CRISPR	144	A549
sample_107	sample_075	0.397444	IL1B	ccsbBroad304_00843	Same	ORF	96	CRISPR	144	A549
sample_108	sample_042	-0.177385	F10	ccsbBroad304_06188	Same	ORF	96	CRISPR	144	A549
sample_109	sample_063	-0.446717	ELANE	ccsbBroad304_00494	Same	ORF	96	CRISPR	144	A549
sample_110	sample_100	0.104946	RPL3	ccsbBroad304_06874	Same	ORF	96	CRISPR	144	A549
sample_111	sample_078	0.1027	ERBB2	ccsbBroad304_14631	Same	ORF	96	CRISPR	144	A549
sample_112	sample_144	0.722717	AKR1B1	ccsbBroad304_00055	Same	ORF	96	CRISPR	144	A549
sample_113	sample_083	0.17809	GUCY1B1	ccsbBroad304_06343	Same	ORF	96	CRISPR	144	A549
sample_114	sample_126	-0.297818	ADRA2B	ccsbBroad304_05785	Same	ORF	96	CRISPR	144	A549
sample_115	sample_153	0.424844	HCK	ccsbBroad304_00733	Same	ORF	96	CRISPR	144	A549
sample_116	sample_095	0.0185458	P3H1	ccsbBroad304_03934	Same	ORF	96	CRISPR	144	A549
sample_117	sample_020	-0.0628684	CA5A	ccsbBroad304_05921	Same	ORF	96	CRISPR	144	A549
sample_118	sample_053	-0.168091	DCK	ccsbBroad304_06085	Same	ORF	96	CRISPR	144	A549
sample_119	sample_044	-0.496969	TNF	ccsbBroad304_01684	Same	ORF	96	CRISPR	144	A549
sample_120	sample_106	0.330876	RNASE1	ccsbBroad304_01404	Same	ORF	96	CRISPR	144	A549
sample_121	sample_091	-0.165641	PTGIS	ccsbBroad304_01334	Same	ORF	96	CRISPR	144	A549
sample_122	sample_132	-0.43654	PRKCE	ccsbBroad304_01283	Same	ORF	96	CRISPR	144	A549
sample_123	sample_064	-0.554249	FPR1	ccsbBroad304_06221	Same	ORF	96	CRISPR	144	A549
sample_124	sample_081	0.050283	FGF1	ccsbBroad304_00555	Same	ORF	96	CRISPR	144	A549
sample_125	sample_112	0.0719001	CDK9	ccsbBroad304_14579	Same	ORF	96	CRISPR	144	A549
sample_126	sample_015	-0.1288	KDR	ccsbBroad304_14684	Same	ORF	96	CRISPR	144	A549
sample_127	sample_137	0.16771	EDNRB	ccsbBroad304_06138	Same	ORF	96	CRISPR	144	A549
sample_128	sample_087	-0.474732	ASIC1	ccsbBroad304_00008	Same	ORF	96	CRISPR	144	A549
sample_129	sample_062	-0.287969	JAK1	ccsbBroad304_14679	Same	ORF	96	CRISPR	144	A549
sample_130	sample_071	-0.131165	PLA2G1B	ccsbBroad304_01213	Same	ORF	96	CRISPR	144	A549
sample_131	sample_089	-0.286241	BRD4	ccsbBroad304_11738	Same	ORF	96	CRISPR	144	A549
sample_132	sample_076	-0.165242	TUBB	ccsbBroad304_05206	Same	ORF	96	CRISPR	144	A549
sample_133	sample_110	0.310022	AGER	ccsbBroad304_00037	Same	ORF	96	CRISPR	144	A549
sample_134	sample_024	0.103955	S1PR2	ccsbBroad304_02129	Same	ORF	96	CRISPR	144	A549
sample_135	sample_032	0.34813	PDE4D	ccsbBroad304_11023	Same	ORF	96	CRISPR	144	A549
sample_136	sample_085	0.245479	CHEK2	ccsbBroad304_14989	Same	ORF	96	CRISPR	144	A549
sample_137	sample_143	0.00422071	PAK1	ccsbBroad304_01144	Same	ORF	96	CRISPR	144	A549
sample_138	sample_077	-0.0558375	HDAC6	ccsbBroad304_11445	Same	ORF	96	CRISPR	144	A549
sample_139	sample_103	0.785846	DYRK1B	ccsbBroad304_14931	Same	ORF	96	CRISPR	144	A549
sample_140	sample_073	-0.151175	USP1	ccsbBroad304_01760	Same	ORF	96	CRISPR	144	A549
sample_141	sample_094	-0.0443065	CYP1A2	ccsbBroad304_00407	Same	ORF	96	CRISPR	144	A549
sample_142	sample_011	0.16926	CACNG1	ccsbBroad304_05926	Same	ORF	96	CRISPR	144	A549
sample_143	sample_108	0.291568	HTR2C	ccsbBroad304_00805	Same	ORF	96	CRISPR	144	A549
sample_144	sample_082	0.452656	DNMT3A	ccsbBroad304_00454	Same	ORF	96	CRISPR	144	A549
sample_145	sample_065	-0.127595	PORCN	ccsbBroad304_03976	Same	ORF	96	CRISPR	144	A549
sample_146	sample_151	0.585246	GAA	ccsbBroad304_06237	Same	ORF	96	CRISPR	144	A549
sample_147	sample_138	0.384044	PRKCB	ccsbBroad304_01282	Same	ORF	96	CRISPR	144	A549
sample_148	sample_131	0.480477	PTK2B	ccsbBroad304_14635	Same	ORF	96	CRISPR	144	A549
sample_149	sample_056	-0.0617432	CLK1	ccsbBroad304_00326	Same	ORF	96	CRISPR	144	A549
sample_150	sample_142	-0.432308	CACNA2D3	ccsbBroad304_08590	Same	ORF	96	CRISPR	144	A549
sample_151	sample_036	0.132954	HSD11B1	ccsbBroad304_06403	Same	ORF	96	CRISPR	144	A549
sample_152	sample_116	-0.357244	HTR3A	ccsbBroad304_10895	Same	ORF	96	CRISPR	144	A549
sample_153	sample_158	-0.13317	ADA	ccsbBroad304_00023	Same	ORF	96	CRISPR	144	A549
sample_154	sample_156	0.148811	PDE3A	ccsbBroad304_06701	Same	ORF	96	CRISPR	144	A549
sample_155	sample_050	0.0499441	NTRK1	ccsbBroad304_14720	Same	ORF	96	CRISPR	144	A549
sample_156	sample_033	-0.208174	LCK	ccsbBroad304_14688	Same	ORF	96	CRISPR	144	A549
sample_157	sample_016	0.211104	KCNH7	ccsbBroad304_04505	Same	ORF	96	CRISPR	144	A549
sample_158	sample_006	0.160623	SIRT2	ccsbBroad304_02705	Same	ORF	96	CRISPR	144	A549
sample_159	sample_019	0.154626	P2RY12	ccsbBroad304_08873	Same	ORF	96	CRISPR	144	A549
sample_000	sample_009	0.257692	HIF1A	ccsbBroad304_06365	Same	ORF	96	CRISPR	96	A549
sample_001	sample_067	0.422893	CATSPER4	ccsbBroad304_05555	Same	ORF	96	CRISPR	96	A549
sample_002	sample_014	0.21517	DDR2	ccsbBroad304_14724	Same	ORF	96	CRISPR	96	A549
sample_003	sample_017	-0.00988852	OPRL1	ccsbBroad304_01121	Same	ORF	96	CRISPR	96	A549
sample_004	sample_002	0.318635	SLC7A11	ccsbBroad304_02826	Same	ORF	96	CRISPR	96	A549
sample_005	sample_030	0.364991	FFAR2	ccsbBroad304_00681	Same	ORF	96	CRISPR	96	A549
sample_006	sample_097	-0.13859	KCNMA1	ccsbBroad304_10934	Same	ORF	96	CRISPR	96	A549
sample_007	sample_154	-0.159885	HRH4	ccsbBroad304_03876	Same	ORF	96	CRISPR	96	A549
sample_008	sample_012	0.552696	GHSR	ccsbBroad304_06272	Same	ORF	96	CRISPR	96	A549
sample_009	sample_159	-0.271741	ALDH2	ccsbBroad304_00049	Same	ORF	96	CRISPR	96	A549
sample_010	sample_027	0.0740231	COMT	ccsbBroad304_06018	Same	ORF	96	CRISPR	96	A549
sample_011	sample_117	0.0860487	PTPN2	ccsbBroad304_01340	Same	ORF	96	CRISPR	96	A549
sample_012	sample_134	-0.0597187	KCNQ2	ccsbBroad304_00904	Same	ORF	96	CRISPR	96	A549
sample_013	sample_029	-0.0107118	ITGB2	ccsbBroad304_06464	Same	ORF	96	CRISPR	96	A549
sample_014	sample_141	0.0802309	S1PR1	ccsbBroad304_00476	Same	ORF	96	CRISPR	96	A549
sample_015	sample_125	-0.00806831	FOXM1	ccsbBroad304_00576	Same	ORF	96	CRISPR	96	A549
sample_016	sample_104	0.436825	MAPK14	ccsbBroad304_00371	Same	ORF	96	CRISPR	96	A549
sample_017	sample_001	-0.0248775	SLCO2B1	ccsbBroad304_07795	Same	ORF	96	CRISPR	96	A549
sample_018	sample_005	0.242918	KCNN4	ccsbBroad304_00902	Same	ORF	96	CRISPR	96	A549
sample_019	sample_004	0.25216	GRIN2A	ccsbBroad304_00691	Same	ORF	96	CRISPR	96	A549
sample_020	sample_013	0.199049	CACNB4	ccsbBroad304_00202	Same	ORF	96	CRISPR	96	A549
sample_021	sample_031	0.424547	HSP90AB1	ccsbBroad304_00799	Same	ORF	96	CRISPR	96	A549
sample_022	sample_022	0.28034	CSK	ccsbBroad304_00376	Same	ORF	96	CRISPR	96	A549
sample_023	sample_018	0.171531	AKR1C1	ccsbBroad304_06088	Same	ORF	96	CRISPR	96	A549
sample_024	sample_021	-0.00773259	CHRM2	ccsbBroad304_00304	Same	ORF	96	CRISPR	96	A549
sample_025	sample_124	-0.0181952	TGFBR1	ccsbBroad304_01666	Same	ORF	96	CRISPR	96	A549
sample_026	sample_025	0.0117798	TGM2	ccsbBroad304_07061	Same	ORF	96	CRISPR	96	A549
sample_027	sample_034	-0.0544759	CDK4	ccsbBroad304_00277	Same	ORF	96	CRISPR	96	A549
sample_028	sample_023	0.548819	LPAR1	ccsbBroad304_00477	Same	ORF	96	CRISPR	96	A549
sample_029	sample_008	0.253398	CHRM3	ccsbBroad304_00305	Same	ORF	96	CRISPR	96	A549
sample_030	sample_080	0.329356	UGT1A9	ccsbBroad304_03441	Same	ORF	96	CRISPR	96	A549
sample_031	sample_157	0.245491	HPGDS	ccsbBroad304_03026	Same	ORF	96	CRISPR	96	A549
sample_032	sample_155	-0.0252935	ADORA2A	ccsbBroad304_05782	Same	ORF	96	CRISPR	96	A549
sample_033	sample_028	-0.0587423	CCND1	ccsbBroad304_00155	Same	ORF	96	CRISPR	96	A549
sample_034	sample_000	0.394267	KCNN1	ccsbBroad304_00900	Same	ORF	96	CRISPR	96	A549
sample_035	sample_035	0.172949	ABL1	ccsbBroad304_14525	Same	ORF	96	CRISPR	96	A549
sample_036	sample_051	0.216895	SSTR2	ccsbBroad304_01602	Same	ORF	96	CRISPR	96	A549
sample_037	sample_045	0.0386493	HSP90AA1	ccsbBroad304_06412	Same	ORF	96	CRISPR	96	A549
sample_038	sample_069	-0.0549591	TUBB4B	ccsbBroad304_02416	Same	ORF	96	CRISPR	96	A549
sample_039	sample_052	0.368307	EZH2	ccsbBroad304_00526	Same	ORF	96	CRISPR	96	A549
sample_040	sample_128	-0.528564	PNLIP	ccsbBroad304_01230	Same	ORF	96	CRISPR	96	A549
sample_041	sample_010	0.103409	CYP2A6	ccsbBroad304_06071	Same	ORF	96	CRISPR	96	A549
sample_042	sample_060	0.38643	CSF1R	ccsbBroad304_14597	Same	ORF	96	CRISPR	96	A549
sample_043	sample_119	0.247075	S100B	ccsbBroad304_06908	Same	ORF	96	CRISPR	96	A549
sample_044	sample_093	-0.680148	PDE7A	ccsbBroad304_01161	Same	ORF	96	CRISPR	96	A549
sample_045	sample_111	-0.124155	AURKB	ccsbBroad304_14932	Same	ORF	96	CRISPR	96	A549
sample_046	sample_123	0.107812	CDC25A	ccsbBroad304_00272	Same	ORF	96	CRISPR	96	A549
sample_047	sample_049	-0.0997879	KCNK1	ccsbBroad304_06483	Same	ORF	96	CRISPR	96	A549
sample_048	sample_130	-0.166969	CA14	ccsbBroad304_02813	Same	ORF	96	CRISPR	96	A549
sample_049	sample_118	0.286119	ICAM1	ccsbBroad304_00811	Same	ORF	96	CRISPR	96	A549
sample_050	sample_088	-0.0561093	GPR55	ccsbBroad304_02128	Same	ORF	96	CRISPR	96	A549
sample_051	sample_007	0.181113	OPRM1	ccsbBroad304_01122	Same	ORF	96	CRISPR	96	A549
sample_052	sample_026	-0.0154837	VEGFA	ccsbBroad304_01768	Same	ORF	96	CRISPR	96	A549
sample_053	sample_148	0.0938467	ADH1C	ccsbBroad304_05777	Same	ORF	96	CRISPR	96	A549
sample_054	sample_140	-0.342288	KCTD16	ccsbBroad304_03827	Same	ORF	96	CRISPR	96	A549
sample_055	sample_136	-0.0492797	CYP3A4	ccsbBroad304_00411	Same	ORF	96	CRISPR	96	A549
sample_056	sample_055	0.0842802	AVPR1A	ccsbBroad304_00142	Same	ORF	96	CRISPR	96	A549
sample_057	sample_122	-0.0910592	MAPK8	ccsbBroad304_01287	Same	ORF	96	CRISPR	96	A549
sample_058	sample_099	0.0954044	TNNC1	ccsbBroad304_01690	Same	ORF	96	CRISPR	96	A549
sample_059	sample_040	0.121394	GABRB2	ccsbBroad304_00607	Same	ORF	96	CRISPR	96	A549
sample_060	sample_084	0.349736	MMP2	ccsbBroad304_06588	Same	ORF	96	CRISPR	96	A549
sample_061	sample_068	-0.0759863	RET	ccsbBroad304_14827	Same	ORF	96	CRISPR	96	A549
sample_062	sample_059	0.0793195	NAMPT	ccsbBroad304_07557	Same	ORF	96	CRISPR	96	A549
sample_063	sample_129	-0.177714	CASP3	ccsbBroad304_00221	Same	ORF	96	CRISPR	96	A549
sample_064	sample_061	0.062311	KRAS	ccsbBroad304_16173	Same	ORF	96	CRISPR	96	A549
sample_065	sample_149	0.248744	BTK	ccsbBroad304_14554	Same	ORF	96	CRISPR	96	A549
sample_066	sample_147	0.027874	SLC29A1	ccsbBroad304_00504	Same	ORF	96	CRISPR	96	A549
sample_067	sample_046	-0.240916	FFAR4	ccsbBroad304_05439	Same	ORF	96	CRISPR	96	A549
sample_068	sample_121	0.337166	PPARD	ccsbBroad304_06754	Same	ORF	96	CRISPR	96	A549
sample_069	sample_102	-0.0746845	BAX	ccsbBroad304_00150	Same	ORF	96	CRISPR	96	A549
sample_070	sample_057	0.241597	RGS4	ccsbBroad304_01396	Same	ORF	96	CRISPR	96	A549
sample_071	sample_135	0.110965	CDK7	ccsbBroad304_00280	Same	ORF	96	CRISPR	96	A549
sample_072	sample_086	0.401562	PPAT	ccsbBroad304_06755	Same	ORF	96	CRISPR	96	A549
sample_073	sample_079	0.024241	KCNJ1	ccsbBroad304_00894	Same	ORF	96	CRISPR	96	A549
sample_074	sample_048	-0.0423839	ATP5F1D	ccsbBroad304_00129	Same	ORF	96	CRISPR	96	A549
sample_075	sample_054	-0.235871	PDPK1	ccsbBroad304_14741	Same	ORF	96	CRISPR	96	A549
sample_076	sample_109	-0.307521	IGF1R	ccsbBroad304_14671	Same	ORF	96	CRISPR	96	A549
sample_077	sample_037	-0.0569702	MET	ccsbBroad304_14696	Same	ORF	96	CRISPR	96	A549
sample_078	sample_070	0.22301	GLRA3	ccsbBroad304_07194	Same	ORF	96	CRISPR	96	A549
sample_079	sample_107	0.0155518	PIK3CG	ccsbBroad304_14762	Same	ORF	96	CRISPR	96	A549
sample_080	sample_133	-0.0464779	TBXAS1	ccsbBroad304_01649	Same	ORF	96	CRISPR	96	A549
sample_081	sample_058	0.260436	PLD1	ccsbBroad304_01216	Same	ORF	96	CRISPR	96	A549
sample_082	sample_072	0.0834663	DHH	ccsbBroad304_03155	Same	ORF	96	CRISPR	96	A549
sample_083	sample_090	0.00582677	AKT1	ccsbBroad304_14538	Same	ORF	96	CRISPR	96	A549
sample_084	sample_127	0.285522	CDK2	ccsbBroad304_14572	Same	ORF	96	CRISPR	96	A549
sample_085	sample_114	-0.450669	PARP3	ccsbBroad304_07535	Same	ORF	96	CRISPR	96	A549
sample_086	sample_145	0.395233	PLK1	ccsbBroad304_14770	Same	ORF	96	CRISPR	96	A549
sample_087	sample_038	0.130367	ATM	ccsbBroad304_10688	Same	ORF	96	CRISPR	96	A549
sample_088	sample_146	-0.299492	IMPDH1	ccsbBroad304_06451	Same	ORF	96	CRISPR	96	A549
sample_089	sample_098	0.0785717	TUBB3	ccsbBroad304_02415	Same	ORF	96	CRISPR	96	A549
sample_090	sample_039	0.296372	BRAF	ccsbBroad304_16175	Same	ORF	96	CRISPR	96	A549
sample_091	sample_043	0.357945	HBB	ccsbBroad304_06353	Same	ORF	96	CRISPR	96	A549
sample_092	sample_047	0.206484	LYN	ccsbBroad304_00954	Same	ORF	96	CRISPR	96	A549
sample_093	sample_066	0.419032	ANXA1	ccsbBroad304_05821	Same	ORF	96	CRISPR	96	A549
sample_094	sample_096	0.287484	CCR1	ccsbBroad304_00331	Same	ORF	96	CRISPR	96	A549
sample_095	sample_113	-0.116211	ALK	ccsbBroad304_14540	Same	ORF	96	CRISPR	96	A549
sample_096	sample_152	-0.627499	HDAC3	ccsbBroad304_07311	Same	ORF	96	CRISPR	96	A549
sample_097	sample_041	0.0594726	PTGIR	ccsbBroad304_06811	Same	ORF	96	CRISPR	96	A549
sample_098	sample_105	-0.0301825	RPL23A	ccsbBroad304_06884	Same	ORF	96	CRISPR	96	A549
sample_099	sample_074	0.04232	FLT3	ccsbBroad304_14644	Same	ORF	96	CRISPR	96	A549
sample_100	sample_120	-0.378301	MME	ccsbBroad304_01020	Same	ORF	96	CRISPR	96	A549
sample_101	sample_092	0.0634074	CTSG	ccsbBroad304_00396	Same	ORF	96	CRISPR	96	A549
sample_102	sample_101	0.402727	PAK4	ccsbBroad304_02392	Same	ORF	96	CRISPR	96	A549
sample_103	sample_150	-0.24198	GPR119	ccsbBroad304_04933	Same	ORF	96	CRISPR	96	A549
sample_104	sample_003	0.051207	SCNN1G	ccsbBroad304_01492	Same	ORF	96	CRISPR	96	A549
sample_105	sample_115	0.515845	GJB4	ccsbBroad304_04829	Same	ORF	96	CRISPR	96	A549
sample_106	sample_139	-0.490053	S1PR4	ccsbBroad304_01991	Same	ORF	96	CRISPR	96	A549
sample_107	sample_075	0.536004	IL1B	ccsbBroad304_00843	Same	ORF	96	CRISPR	96	A549
sample_108	sample_042	-0.192484	F10	ccsbBroad304_06188	Same	ORF	96	CRISPR	96	A549
sample_109	sample_063	-0.111665	ELANE	ccsbBroad304_00494	Same	ORF	96	CRISPR	96	A549
sample_110	sample_100	0.106805	RPL3	ccsbBroad304_06874	Same	ORF	96	CRISPR	96	A549
sample_111	sample_078	0.156103	ERBB2	ccsbBroad304_14631	Same	ORF	96	CRISPR	96	A549
sample_112	sample_144	0.710712	AKR1B1	ccsbBroad304_00055	Same	ORF	96	CRISPR	96	A549
sample_113	sample_083	0.072346	GUCY1B1	ccsbBroad304_06343	Same	ORF	96	CRISPR	96	A549
sample_114	sample_126	-0.153058	ADRA2B	ccsbBroad304_05785	Same	ORF	96	CRISPR	96	A549
sample_115	sample_153	0.31224	HCK	ccsbBroad304_00733	Same	ORF	96	CRISPR	96	A549
sample_116	sample_095	0.175171	P3H1	ccsbBroad304_03934	Same	ORF	96	CRISPR	96	A549
sample_117	sample_020	0.0160664	CA5A	ccsbBroad304_05921	Same	ORF	96	CRISPR	96	A549
sample_118	sample_053	-0.103269	DCK	ccsbBroad304_06085	Same	ORF	96	CRISPR	96	A549
sample_119	sample_044	-0.359555	TNF	ccsbBroad304_01684	Same	ORF	96	CRISPR	96	A549
sample_120	sample_106	0.453588	RNASE1	ccsbBroad304_01404	Same	ORF	96	CRISPR	96	A549
sample_121	sample_091	-0.211468	PTGIS	ccsbBroad304_01334	Same	ORF	96	CRISPR	96	A549
sample_122	sample_132	-0.537928	PRKCE	ccsbBroad304_01283	Same	ORF	96	CRISPR	96	A549
sample_123	sample_064	-0.407998	FPR1	ccsbBroad304_06221	Same	ORF	96	CRISPR	96	A549
sample_124	sample_081	-0.0303412	FGF1	ccsbBroad304_00555	Same	ORF	96	CRISPR	96	A549
sample_125	sample_112	0.0107948	CDK9	ccsbBroad304_14579	Same	ORF	96	CRISPR	96	A549
sample_126	sample_015	0.00755404	KDR	ccsbBroad304_14684	Same	ORF	96	CRISPR	96	A549
sample_127	sample_137	0.2535	EDNRB	ccsbBroad304_06138	Same	ORF	96	CRISPR	96	A549
sample_128	sample_087	-0.450838	ASIC1	ccsbBroad304_00008	Same	ORF	96	CRISPR	96	A549
sample_129	sample_062	-0.199255	JAK1	ccsbBroad304_14679	Same	ORF	96	CRISPR	96	A549
sample_130	sample_071	-0.249003	PLA2G1B	ccsbBroad304_01213	Same	ORF	96	CRISPR	96	A549
sample_131	sample_089	-0.258783	BRD4	ccsbBroad304_11738	Same	ORF	96	CRISPR	96	A549
sample_132	sample_076	0.0903836	TUBB	ccsbBroad304_05206	Same	ORF	96	CRISPR	96	A549
sample_133	sample_110	0.195044	AGER	ccsbBroad304_00037	Same	ORF	96	CRISPR	96	A549
sample_134	sample_024	0.189666	S1PR2	ccsbBroad304_02129	Same	ORF	96	CRISPR	96	A549
sample_135	sample_032	0.423567	PDE4D	ccsbBroad304_11023	Same	ORF	96	CRISPR	96	A549
sample_136	sample_085	0.10405	CHEK2	ccsbBroad304_14989	Same	ORF	96	CRISPR	96	A549
sample_137	sample_143	0.123493	PAK1	ccsbBroad304_01144	Same	ORF	96	CRISPR	96	A549
sample_138	sample_077	0.101112	HDAC6	ccsbBroad304_11445	Same	ORF	96	CRISPR	96	A549
sample_139	sample_103	0.774209	DYRK1B	ccsbBroad304_14931	Same	ORF	96	CRISPR	96	A549
sample_140	sample_073	-0.155983	USP1	ccsbBroad304_01760	Same	ORF	96	CRISPR	96	A549
sample_141	sample_094	0.0239214	CYP1A2	ccsbBroad304_00407	Same	ORF	96	CRISPR	96	A549
sample_142	sample_011	0.0729573	CACNG1	ccsbBroad304_05926	Same	ORF	96	CRISPR	96	A549
sample_143	sample_108	0.0845612	HTR2C	ccsbBroad304_00805	Same	ORF	96	CRISPR	96	A549
sample_144	sample_082	0.581288	DNMT3A	ccsbBroad304_00454	Same	ORF	96	CRISPR	96	A549
sample_145	sample_065	0.139578	PORCN	ccsbBroad304_03976	Same	ORF	96	CRISPR	96	A549
sample_146	sample_151	0.557911	GAA	ccsbBroad304_06237	Same	ORF	96	CRISPR	96	A549
sample_147	sample_138	0.22602	PRKCB	ccsbBroad304_01282	Same	ORF	96	CRISPR	96	A549
sample_148	sample_131	0.589761	PTK2B	ccsbBroad304_14635	Same	ORF	96	CRISPR	96	A549
sample_149	sample_056	-0.0893857	CLK1	ccsbBroad304_00326	Same	ORF	96	CRISPR	96	A549
sample_150	sample_142	-0.042582	CACNA2D3	ccsbBroad304_08590	Same	ORF	96	CRISPR	96	A549
sample_151	sample_036	0.236269	HSD11B1	ccsbBroad304_06403	Same	ORF	96	CRISPR	96	A549
sample_152	sample_116	-0.248461	HTR3A	ccsbBroad304_10895	Same	ORF	96	CRISPR	96	A549
sample_153	sample_158	-0.149191	ADA	ccsbBroad304_00023	Same	ORF	96	CRISPR	96	A549
sample_154	sample_156	0.19494	PDE3A	ccsbBroad304_06701	Same	ORF	96	CRISPR	96	A549
sample_155	sample_050	0.0988797	NTRK1	ccsbBroad304_14720	Same	ORF	96	CRISPR	96	A549
sample_156	sample_033	-0.0648144	LCK	ccsbBroad304_14688	Same	ORF	96	CRISPR	96	A549
sample_157	sample_016	0.242207	KCNH7	ccsbBroad304_04505	Same	ORF	96	CRISPR	96	A549
sample_158	sample_006	0.272226	SIRT2	ccsbBroad304_02705	Same	ORF	96	CRISPR	96	A549
sample_159	sample_019	0.158271	P2RY12	ccsbBroad304_08873	Same	ORF	96	CRISPR	96	A549
sample_000	sample_009	0.441294	HIF1A	ccsbBroad304_06365	Same	ORF	48	CRISPR	144	A549
sample_001	sample_067	0.320083	CATSPER4	ccsbBroad304_05555	Same	ORF	48	CRISPR	144	A549
sample_002	sample_014	0.340918	DDR2	ccsbBroad304_14724	Same	ORF	48	CRISPR	144	A549
sample_003	sample_017	-0.113333	OPRL1	ccsbBroad304_01121	Same	ORF	48	CRISPR	144	A549
sample_004	sample_002	0.137922	SLC7A11	ccsbBroad304_02826	Same	ORF	48	CRISPR	144	A549
sample_005	sample_030	0.0371185	FFAR2	ccsbBroad304_00681	Same	ORF	48	CRISPR	144	A549
sample_006	sample_097	-0.0301788	KCNMA1	ccsbBroad304_10934	Same	ORF	48	CRISPR	144	A549
sample_007	sample_154	0.0263482	HRH4	ccsbBroad304_03876	Same	ORF	48	CRISPR	144	A549
sample_008	sample_012	0.265733	GHSR	ccsbBroad304_06272	Same	ORF	48	CRISPR	144	A549
sample_009	sample_159	-0.033547	ALDH2	ccsbBroad304_00049	Same	ORF	48	CRISPR	144	A549
sample_010	sample_027	-0.0268185	COMT	ccsbBroad304_06018	Same	ORF	48	CRISPR	144	A549
sample_011	sample_117	-0.164663	PTPN2	ccsbBroad304_01340	Same	ORF	48	CRISPR	144	A549
sample_012	sample_134	0.00310687	KCNQ2	ccsbBroad304_00904	Same	ORF	48	CRISPR	144	A549
sample_013	sample_029	0.423407	ITGB2	ccsbBroad304_06464	Same	ORF	48	CRISPR	144	A549
sample_014	sample_141	0.236615	S1PR1	ccsbBroad304_00476	Same	ORF	48	CRISPR	144	A549
sample_015	sample_125	-0.12704	FOXM1	ccsbBroad304_00576	Same	ORF	48	CRISPR	144	A549
sample_016	sample_104	-0.0892968	MAPK14	ccsbBroad304_00371	Same	ORF	48	CRISPR	144	A549
sample_017	sample_001	0.112572	SLCO2B1	ccsbBroad304_07795	Same	ORF	48	CRISPR	144	A549
sample_018	sample_005	0.0529024	KCNN4	ccsbBroad304_00902	Same	ORF	48	CRISPR	144	A549
sample_019	sample_004	0.0592016	GRIN2A	ccsbBroad304_00691	Same	ORF	48	CRISPR	144	A549
sample_020	sample_013	0.353377	CACNB4	ccsbBroad304_00202	Same	ORF	48	CRISPR	144	A549
sample_021	sample_031	0.11951	HSP90AB1	ccsbBroad304_00799	Same	ORF	48	CRISPR	144	A549
sample_022	sample_022	0.396469	CSK	ccsbBroad304_00376	Same	ORF	48	CRISPR	144	A549
sample_023	sample_018	0.309166	AKR1C1	ccsbBroad304_06088	Same	ORF	48	CRISPR	144	A549
sample_024	sample_021	0.154334	CHRM2	ccsbBroad304_00304	Same	ORF	48	CRISPR	144	A549
sample_025	sample_124	-0.0916508	TGFBR1	ccsbBroad304_01666	Same	ORF	48	CRISPR	144	A549
sample_026	sample_025	-0.00271325	TGM2	ccsbBroad304_07061	Same	ORF	48	CRISPR	144	A549
sample_027	sample_034	-0.0102186	CDK4	ccsbBroad304_00277	Same	ORF	48	CRISPR	144	A549
sample_028	sample_023	0.22231	LPAR1	ccsbBroad304_00477	Same	ORF	48	CRISPR	144	A549
sample_029	sample_008	-0.0383381	CHRM3	ccsbBroad304_00305	Same	ORF	48	CRISPR	144	A549
sample_030	sample_080	0.223021	UGT1A9	ccsbBroad304_03441	Same	ORF	48	CRISPR	144	A549
sample_031	sample_157	0.291011	HPGDS	ccsbBroad304_03026	Same	ORF	48	CRISPR	144	A549
sample_032	sample_155	0.0069561	ADORA2A	ccsbBroad304_05782	Same	ORF	48	CRISPR	144	A549
sample_033	sample_028	0.363856	CCND1	ccsbBroad304_00155	Same	ORF	48	CRISPR	144	A549
sample_034	sample_000	0.284721	KCNN1	ccsbBroad304_00900	Same	ORF	48	CRISPR	144	A549
sample_035	sample_035	0.140679	ABL1	ccsbBroad304_14525	Same	ORF	48	CRISPR	144	A549
sample_036	sample_051	0.238828	SSTR2	ccsbBroad304_01602	Same	ORF	48	CRISPR	144	A549
sample_037	sample_045	0.0825172	HSP90AA1	ccsbBroad304_06412	Same	ORF	48	CRISPR	144	A549
sample_038	sample_069	0.104969	TUBB4B	ccsbBroad304_02416	Same	ORF	48	CRISPR	144	A549
sample_039	sample_052	0.208647	EZH2	ccsbBroad304_00526	Same	ORF	48	CRISPR	144	A549
sample_040	sample_128	-0.140232	PNLIP	ccsbBroad304_01230	Same	ORF	48	CRISPR	144	A549
sample_041	sample_010	-0.0969674	CYP2A6	ccsbBroad304_06071	Same	ORF	48	CRISPR	144	A549
sample_042	sample_060	-0.186945	CSF1R	ccsbBroad304_14597	Same	ORF	48	CRISPR	144	A549
sample_043	sample_119	0.151607	S100B	ccsbBroad304_06908	Same	ORF	48	CRISPR	144	A549
sample_044	sample_093	-0.298851	PDE7A	ccsbBroad304_01161	Same	ORF	48	CRISPR	144	A549
sample_045	sample_111	0.215866	AURKB	ccsbBroad304_14932	Same	ORF	48	CRISPR	144	A549
sample_046	sample_123	-0.196878	CDC25A	ccsbBroad304_00272	Same	ORF	48	CRISPR	144	A549
sample_047	sample_049	0.294346	KCNK1	ccsbBroad304_06483	Same	ORF	48	CRISPR	144	A549
sample_048	sample_130	-0.175984	CA14	ccsbBroad304_02813	Same	ORF	48	CRISPR	144	A549
sample_049	sample_118	-0.202487	ICAM1	ccsbBroad304_00811	Same	ORF	48	CRISPR	144	A549
sample_050	sample_088	-0.104647	GPR55	ccsbBroad304_02128	Same	ORF	48	CRISPR	144	A549
sample_051	sample_007	0.0572983	OPRM1	ccsbBroad304_01122	Same	ORF	48	CRISPR	144	A549
sample_052	sample_026	0.364123	VEGFA	ccsbBroad304_01768	Same	ORF	48	CRISPR	144	A549
sample_053	sample_148	0.106513	ADH1C	ccsbBroad304_05777	Same	ORF	48	CRISPR	144	A549
sample_054	sample_140	-0.116687	KCTD16	ccsbBroad304_03827	Same	ORF	48	CRISPR	144	A549
sample_055	sample_136	-0.0528594	CYP3A4	ccsbBroad304_00411	Same	ORF	48	CRISPR	144	A549
sample_056	sample_055	-0.293708	AVPR1A	ccsbBroad304_00142	Same	ORF	48	CRISPR	144	A549
sample_057	sample_122	-0.0436395	MAPK8	ccsbBroad304_01287	Same	ORF	48	CRISPR	144	A549
sample_058	sample_099	0.188614	TNNC1	ccsbBroad304_01690	Same	ORF	48	CRISPR	144	A549
sample_059	sample_040	0.0414328	GABRB2	ccsbBroad304_00607	Same	ORF	48	CRISPR	144	A549
sample_060	sample_084	-0.0724577	MMP2	ccsbBroad304_06588	Same	ORF	48	CRISPR	144	A549
sample_061	sample_068	-0.195344	RET	ccsbBroad304_14827	Same	ORF	48	CRISPR	144	A549
sample_062	sample_059	-0.0916506	NAMPT	ccsbBroad304_07557	Same	ORF	48	CRISPR	144	A549
sample_063	sample_129	0.0154888	CASP3	ccsbBroad304_00221	Same	ORF	48	CRISPR	144	A549
sample_064	sample_061	0.0081903	KRAS	ccsbBroad304_16173	Same	ORF	48	CRISPR	144	A549
sample_065	sample_149	0.357231	BTK	ccsbBroad304_14554	Same	ORF	48	CRISPR	144	A549
sample_066	sample_147	-0.275039	SLC29A1	ccsbBroad304_00504	Same	ORF	48	CRISPR	144	A549
sample_067	sample_046	-0.166842	FFAR4	ccsbBroad304_05439	Same	ORF	48	CRISPR	144	A549
sample_068	sample_121	0.277633	PPARD	ccsbBroad304_06754	Same	ORF	48	CRISPR	144	A549
sample_069	sample_102	-0.200904	BAX	ccsbBroad304_00150	Same	ORF	48	CRISPR	144	A549
sample_070	sample_057	0.26338	RGS4	ccsbBroad304_01396	Same	ORF	48	CRISPR	144	A549
sample_071	sample_135	0.202232	CDK7	ccsbBroad304_00280	Same	ORF	48	CRISPR	144	A549
sample_072	sample_086	-0.184553	PPAT	ccsbBroad304_06755	Same	ORF	48	CRISPR	144	A549
sample_073	sample_079	0.211815	KCNJ1	ccsbBroad304_00894	Same	ORF	48	CRISPR	144	A549
sample_074	sample_048	-0.178183	ATP5F1D	ccsbBroad304_00129	Same	ORF	48	CRISPR	144	A549
sample_075	sample_054	-0.138696	PDPK1	ccsbBroad304_14741	Same	ORF	48	CRISPR	144	A549
sample_076	sample_109	0.17507	IGF1R	ccsbBroad304_14671	Same	ORF	48	CRISPR	144	A549
sample_077	sample_037	0.00868857	MET	ccsbBroad304_14696	Same	ORF	48	CRISPR	144	A549
sample_078	sample_070	-0.332001	GLRA3	ccsbBroad304_07194	Same	ORF	48	CRISPR	144	A549
sample_079	sample_107	-0.142744	PIK3CG	ccsbBroad304_14762	Same	ORF	48	CRISPR	144	A549
sample_080	sample_133	-0.145246	TBXAS1	ccsbBroad304_01649	Same	ORF	48	CRISPR	144	A549
sample_081	sample_058	-0.214861	PLD1	ccsbBroad304_01216	Same	ORF	48	CRISPR	144	A549
sample_082	sample_072	-0.074708	DHH	ccsbBroad304_03155	Same	ORF	48	CRISPR	144	A549
sample_083	sample_090	0.231217	AKT1	ccsbBroad304_14538	Same	ORF	48	CRISPR	144	A549
sample_084	sample_127	0.122021	CDK2	ccsbBroad304_14572	Same	ORF	48	CRISPR	144	A549
sample_085	sample_114	-0.14469	PARP3	ccsbBroad304_07535	Same	ORF	48	CRISPR	144	A549
sample_086	sample_145	-0.050472	PLK1	ccsbBroad304_14770	Same	ORF	48	CRISPR	144	A549
sample_087	sample_038	-0.0564697	ATM	ccsbBroad304_10688	Same	ORF	48	CRISPR	144	A549
sample_088	sample_146	0.0767099	IMPDH1	ccsbBroad304_06451	Same	ORF	48	CRISPR	144	A549
sample_089	sample_098	-0.102215	TUBB3	ccsbBroad304_02415	Same	ORF	48	CRISPR	144	A549
sample_090	sample_039	-0.0668645	BRAF	ccsbBroad304_16175	Same	ORF	48	CRISPR	144	A549
sample_091	sample_043	-0.201714	HBB	ccsbBroad304_06353	Same	ORF	48	CRISPR	144	A549
sample_092	sample_047	-0.106117	LYN	ccsbBroad304_00954	Same	ORF	48	CRISPR	144	A549
sample_093	sample_066	0.232328	ANXA1	ccsbBroad304_05821	Same	ORF	48	CRISPR	144	A549
sample_094	sample_096	-0.0356768	CCR1	ccsbBroad304_00331	Same	ORF	48	CRISPR	144	A549
sample_095	sample_113	0.0215832	ALK	ccsbBroad304_14540	Same	ORF	48	CRISPR	144	A549
sample_096	sample_152	0.0339059	HDAC3	ccsbBroad304_07311	Same	ORF	48	CRISPR	144	A549
sample_097	sample_041	-0.36261	PTGIR	ccsbBroad304_06811	Same	ORF	48	CRISPR	144	A549
sample_098	sample_105	0.0338201	RPL23A	ccsbBroad304_06884	Same	ORF	48	CRISPR	144	A549
sample_099	sample_074	-0.196818	FLT3	ccsbBroad304_14644	Same	ORF	48	CRISPR	144	A549
sample_100	sample_120	0.287336	MME	ccsbBroad304_01020	Same	ORF	48	CRISPR	144	A549
sample_101	sample_092	0.0726393	CTSG	ccsbBroad304_00396	Same	ORF	48	CRISPR	144	A549
sample_102	sample_101	-0.0761512	PAK4	ccsbBroad304_02392	Same	ORF	48	CRISPR	144	A549
sample_103	sample_150	-0.137572	GPR119	ccsbBroad304_04933	Same	ORF	48	CRISPR	144	A549
sample_104	sample_003	-0.0149458	SCNN1G	ccsbBroad304_01492	Same	ORF	48	CRISPR	144	A549
sample_105	sample_115	0.262472	GJB4	ccsbBroad304_04829	Same	ORF	48	CRISPR	144	A549
sample_106	sample_139	-0.45515	S1PR4	ccsbBroad304_01991	Same	ORF	48	CRISPR	144	A549
sample_107	sample_075	0.0476843	IL1B	ccsbBroad304_00843	Same	ORF	48	CRISPR	144	A549
sample_108	sample_042	0.0667084	F10	ccsbBroad304_06188	Same	ORF	48	CRISPR	144	A549
sample_109	sample_063	-0.503883	ELANE	ccsbBroad304_00494	Same	ORF	48	CRISPR	144	A549
sample_110	sample_100	0.0524571	RPL3	ccsbBroad304_06874	Same	ORF	48	CRISPR	144	A549
sample_111	sample_078	0.0467325	ERBB2	ccsbBroad304_14631	Same	ORF	48	CRISPR	144	A549
sample_112	sample_144	0.127505	AKR1B1	ccsbBroad304_00055	Same	ORF	48	CRISPR	144	A549
sample_113	sample_083	0.233097	GUCY1B1	ccsbBroad304_06343	Same	ORF	48	CRISPR	144	A549
sample_114	sample_126	-0.216582	ADRA2B	ccsbBroad304_05785	Same	ORF	48	CRISPR	144	A549
sample_115	sample_153	0.132025	HCK	ccsbBroad304_00733	Same	ORF	48	CRISPR	144	A549
sample_116	sample_095	0.0992359	P3H1	ccsbBroad304_03934	Same	ORF	48	CRISPR	144	A549
sample_117	sample_020	-0.128571	CA5A	ccsbBroad304_05921	Same	ORF	48	CRISPR	144	A549
sample_118	sample_053	-0.124745	DCK	ccsbBroad304_06085	Same	ORF	48	CRISPR	144	A549
sample_119	sample_044	-0.478003	TNF	ccsbBroad304_01684	Same	ORF	48	CRISPR	144	A549
sample_120	sample_106	-0.0534621	RNASE1	ccsbBroad304_01404	Same	ORF	48	CRISPR	144	A549
sample_121	sample_091	-0.236667	PTGIS	ccsbBroad304_01334	Same	ORF	48	CRISPR	144	A549
sample_122	sample_132	0.181405	PRKCE	ccsbBroad304_01283	Same	ORF	48	CRISPR	144	A549
sample_123	sample_064	0.279945	FPR1	ccsbBroad304_06221	Same	ORF	48	CRISPR	144	A549
sample_124	sample_081	0.296923	FGF1	ccsbBroad304_00555	Same	ORF	48	CRISPR	144	A549
sample_125	sample_112	-0.300034	CDK9	ccsbBroad304_14579	Same	ORF	48	CRISPR	144	A549
sample_126	sample_015	0.0511231	KDR	ccsbBroad304_14684	Same	ORF	48	CRISPR	144	A549
sample_127	sample_137	0.200132	EDNRB	ccsbBroad304_06138	Same	ORF	48	CRISPR	144	A549
sample_128	sample_087	-0.264461	ASIC1	ccsbBroad304_00008	Same	ORF	48	CRISPR	144	A549
sample_129	sample_062	-0.187461	JAK1	ccsbBroad304_14679	Same	ORF	48	CRISPR	144	A549
sample_130	sample_071	0.188925	PLA2G1B	ccsbBroad304_01213	Same	ORF	48	CRISPR	144	A549
sample_131	sample_089	-0.264435	BRD4	ccsbBroad304_11738	Same	ORF	48	CRISPR	144	A549
sample_132	sample_076	0.0915257	TUBB	ccsbBroad304_05206	Same	ORF	48	CRISPR	144	A549
sample_133	sample_110	0.0857241	AGER	ccsbBroad304_00037	Same	ORF	48	CRISPR	144	A549
sample_134	sample_024	0.0454562	S1PR2	ccsbBroad304_02129	Same	ORF	48	CRISPR	144	A549
sample_135	sample_032	0.0127193	PDE4D	ccsbBroad304_11023	Same	ORF	48	CRISPR	144	A549
sample_136	sample_085	-0.161057	CHEK2	ccsbBroad304_14989	Same	ORF	48	CRISPR	144	A549
sample_137	sample_143	0.130614	PAK1	ccsbBroad304_01144	Same	ORF	48	CRISPR	144	A549
sample_138	sample_077	0.243828	HDAC6	ccsbBroad304_11445	Same	ORF	48	CRISPR	144	A549
sample_139	sample_103	0.649509	DYRK1B	ccsbBroad304_14931	Same	ORF	48	CRISPR	144	A549
sample_140	sample_073	-0.422493	USP1	ccsbBroad304_01760	Same	ORF	48	CRISPR	144	A549
sample_141	sample_094	0.35594	CYP1A2	ccsbBroad304_00407	Same	ORF	48	CRISPR	144	A549
sample_142	sample_011	0.266418	CACNG1	ccsbBroad304_05926	Same	ORF	48	CRISPR	144	A549
sample_143	sample_108	0.194481	HTR2C	ccsbBroad304_00805	Same	ORF	48	CRISPR	144	A549
sample_144	sample_082	0.293596	DNMT3A	ccsbBroad304_00454	Same	ORF	48	CRISPR	144	A549
sample_145	sample_065	-0.00277063	PORCN	ccsbBroad304_03976	Same	ORF	48	CRISPR	144	A549
sample_146	sample_151	-0.195258	GAA	ccsbBroad304_06237	Same	ORF	48	CRISPR	144	A549
sample_147	sample_138	0.307286	PRKCB	ccsbBroad304_01282	Same	ORF	48	CRISPR	144	A549
sample_148	sample_131	0.0944382	PTK2B	ccsbBroad304_14635	Same	ORF	48	CRISPR	144	A549
sample_149	sample_056	-0.423231	CLK1	ccsbBroad304_00326	Same	ORF	48	CRISPR	144	A549
sample_150	sample_142	-0.329722	CACNA2D3	ccsbBroad304_08590	Same	ORF	48	CRISPR	144	A549
sample_151	sample_036	0.368043	HSD11B1	ccsbBroad304_06403	Same	ORF	48	CRISPR	144	A549
sample_152	sample_116	-0.351798	HTR3A	ccsbBroad304_10895	Same	ORF	48	CRISPR	144	A549
sample_153	sample_158	0.0869195	ADA	ccsbBroad304_00023	Same	ORF	48	CRISPR	144	A549
sample_154	sample_156	0.12335	PDE3A	ccsbBroad304_06701	Same	ORF	48	CRISPR	144	A549
sample_155	sample_050	0.0652101	NTRK1	ccsbBroad304_14720	Same	ORF	48	CRISPR	144	A549
sample_156	sample_033	0.0114859	LCK	ccsbBroad304_14688	Same	ORF	48	CRISPR	144	A549
sample_157	sample_016	0.0873589	KCNH7	ccsbBroad304_04505	Same	ORF	48	CRISPR	144	A549
sample_158	sample_006	-0.0142603	SIRT2	ccsbBroad304_02705	Same	ORF	48	CRISPR	144	A549
sample_159	sample_019	0.124743	P2RY12	ccsbBroad304_08873	Same	ORF	48	CRISPR	144	A549
sample_000	sample_009	0.40345	HIF1A	ccsbBroad304_06365	Same	ORF	48	CRISPR	96	A549
sample_001	sample_067	0.313627	CATSPER4	ccsbBroad304_05555	Same	ORF	48	CRISPR	96	A549
sample_002	sample_014	0.408344	DDR2	ccsbBroad304_14724	Same	ORF	48	CRISPR	96	A549
sample_003	sample_017	-0.100964	OPRL1	ccsbBroad304_01121	Same	ORF	48	CRISPR	96	A549
sample_004	sample_002	0.185927	SLC7A11	ccsbBroad304_02826	Same	ORF	48	CRISPR	96	A549
sample_005	sample_030	0.0549882	FFAR2	ccsbBroad304_00681	Same	ORF	48	CRISPR	96	A549
sample_006	sample_097	-0.0308589	KCNMA1	ccsbBroad304_10934	Same	ORF	48	CRISPR	96	A549
sample_007	sample_154	-0.0959895	HRH4	ccsbBroad304_03876	Same	ORF	48	CRISPR	96	A549
sample_008	sample_012	0.350916	GHSR	ccsbBroad304_06272	Same	ORF	48	CRISPR	96	A549
sample_009	sample_159	0.00452921	ALDH2	ccsbBroad304_00049	Same	ORF	48	CRISPR	96	A549
sample_010	sample_027	-0.0195396	COMT	ccsbBroad304_06018	Same	ORF	48	CRISPR	96	A549
sample_011	sample_117	-0.101059	PTPN2	ccsbBroad304_01340	Same	ORF	48	CRISPR	96	A549
sample_012	sample_134	-0.0594699	KCNQ2	ccsbBroad304_00904	Same	ORF	48	CRISPR	96	A549
sample_013	sample_029	0.295433	ITGB2	ccsbBroad304_06464	Same	ORF	48	CRISPR	96	A549
sample_014	sample_141	0.213042	S1PR1	ccsbBroad304_00476	Same	ORF	48	CRISPR	96	A549
sample_015	sample_125	-0.0828532	FOXM1	ccsbBroad304_00576	Same	ORF	48	CRISPR	96	A549
sample_016	sample_104	-0.0994282	MAPK14	ccsbBroad304_00371	Same	ORF	48	CRISPR	96	A549
sample_017	sample_001	0.187187	SLCO2B1	ccsbBroad304_07795	Same	ORF	48	CRISPR	96	A549
sample_018	sample_005	0.103048	KCNN4	ccsbBroad304_00902	Same	ORF	48	CRISPR	96	A549
sample_019	sample_004	0.0998487	GRIN2A	ccsbBroad304_00691	Same	ORF	48	CRISPR	96	A549
sample_020	sample_013	0.490619	CACNB4	ccsbBroad304_00202	Same	ORF	48	CRISPR	96	A549
sample_021	sample_031	0.0174944	HSP90AB1	ccsbBroad304_00799	Same	ORF	48	CRISPR	96	A549
sample_022	sample_022	-0.0193057	CSK	ccsbBroad304_00376	Same	ORF	48	CRISPR	96	A549
sample_023	sample_018	0.280269	AKR1C1	ccsbBroad304_06088	Same	ORF	48	CRISPR	96	A549
sample_024	sample_021	0.178067	CHRM2	ccsbBroad304_00304	Same	ORF	48	CRISPR	96	A549
sample_025	sample_124	-0.214121	TGFBR1	ccsbBroad304_01666	Same	ORF	48	CRISPR	96	A549
sample_026	sample_025	0.0143825	TGM2	ccsbBroad304_07061	Same	ORF	48	CRISPR	96	A549
sample_027	sample_034	0.0678536	CDK4	ccsbBroad304_00277	Same	ORF	48	CRISPR	96	A549
sample_028	sample_023	0.182997	LPAR1	ccsbBroad304_00477	Same	ORF	48	CRISPR	96	A549
sample_029	sample_008	0.399882	CHRM3	ccsbBroad304_00305	Same	ORF	48	CRISPR	96	A549
sample_030	sample_080	0.0361134	UGT1A9	ccsbBroad304_03441	Same	ORF	48	CRISPR	96	A549
sample_031	sample_157	0.260397	HPGDS	ccsbBroad304_03026	Same	ORF	48	CRISPR	96	A549
sample_032	sample_155	-0.01598	ADORA2A	ccsbBroad304_05782	Same	ORF	48	CRISPR	96	A549
sample_033	sample_028	-0.181518	CCND1	ccsbBroad304_00155	Same	ORF	48	CRISPR	96	A549
sample_034	sample_000	0.398701	KCNN1	ccsbBroad304_00900	Same	ORF	48	CRISPR	96	A549
sample_035	sample_035	0.324421	ABL1	ccsbBroad304_14525	Same	ORF	48	CRISPR	96	A549
sample_036	sample_051	0.402151	SSTR2	ccsbBroad304_01602	Same	ORF	48	CRISPR	96	A549
sample_037	sample_045	0.115092	HSP90AA1	ccsbBroad304_06412	Same	ORF	48	CRISPR	96	A549
sample_038	sample_069	-0.0156486	TUBB4B	ccsbBroad304_02416	Same	ORF	48	CRISPR	96	A549
sample_039	sample_052	0.272578	EZH2	ccsbBroad304_00526	Same	ORF	48	CRISPR	96	A549
sample_040	sample_128	-0.214715	PNLIP	ccsbBroad304_01230	Same	ORF	48	CRISPR	96	A549
sample_041	sample_010	-0.196687	CYP2A6	ccsbBroad304_06071	Same	ORF	48	CRISPR	96	A549
sample_042	sample_060	-0.188203	CSF1R	ccsbBroad304_14597	Same	ORF	48	CRISPR	96	A549
sample_043	sample_119	0.256091	S100B	ccsbBroad304_06908	Same	ORF	48	CRISPR	96	A549
sample_044	sample_093	-0.229463	PDE7A	ccsbBroad304_01161	Same	ORF	48	CRISPR	96	A549
sample_045	sample_111	0.194122	AURKB	ccsbBroad304_14932	Same	ORF	48	CRISPR	96	A549
sample_046	sample_123	-0.203564	CDC25A	ccsbBroad304_00272	Same	ORF	48	CRISPR	96	A549
sample_047	sample_049	0.216016	KCNK1	ccsbBroad304_06483	Same	ORF	48	CRISPR	96	A549
sample_048	sample_130	-0.397234	CA14	ccsbBroad304_02813	Same	ORF	48	CRISPR	96	A549
sample_049	sample_118	-0.192176	ICAM1	ccsbBroad304_00811	Same	ORF	48	CRISPR	96	A549
sample_050	sample_088	-0.172737	GPR55	ccsbBroad304_02128	Same	ORF	48	CRISPR	96	A549
sample_051	sample_007	-0.0211423	OPRM1	ccsbBroad304_01122	Same	ORF	48	CRISPR	96	A549
sample_052	sample_026	0.302085	VEGFA	ccsbBroad304_01768	Same	ORF	48	CRISPR	96	A549
sample_053	sample_148	0.0583931	ADH1C	ccsbBroad304_05777	Same	ORF	48	CRISPR	96	A549
sample_054	sample_140	-0.240693	KCTD16	ccsbBroad304_03827	Same	ORF	48	CRISPR	96	A549
sample_055	sample_136	-0.031001	CYP3A4	ccsbBroad304_00411	Same	ORF	48	CRISPR	96	A549
sample_056	sample_055	-0.218372	AVPR1A	ccsbBroad304_00142	Same	ORF	48	CRISPR	96	A549
sample_057	sample_122	-0.0134783	MAPK8	ccsbBroad304_01287	Same	ORF	48	CRISPR	96	A549
sample_058	sample_099	0.174585	TNNC1	ccsbBroad304_01690	Same	ORF	48	CRISPR	96	A549
sample_059	sample_040	0.0735071	GABRB2	ccsbBroad304_00607	Same	ORF	48	CRISPR	96	A549
sample_060	sample_084	0.0301671	MMP2	ccsbBroad304_06588	Same	ORF	48	CRISPR	96	A549
sample_061	sample_068	-0.0978122	RET	ccsbBroad304_14827	Same	ORF	48	CRISPR	96	A549
sample_062	sample_059	-0.0523137	NAMPT	ccsbBroad304_07557	Same	ORF	48	CRISPR	96	A549
sample_063	sample_129	-0.222559	CASP3	ccsbBroad304_00221	Same	ORF	48	CRISPR	96	A549
sample_064	sample_061	-0.191293	KRAS	ccsbBroad304_16173	Same	ORF	48	CRISPR	96	A549
sample_065	sample_149	0.314845	BTK	ccsbBroad304_14554	Same	ORF	48	CRISPR	96	A549
sample_066	sample_147	0.0690831	SLC29A1	ccsbBroad304_00504	Same	ORF	48	CRISPR	96	A549
sample_067	sample_046	-0.408915	FFAR4	ccsbBroad304_05439	Same	ORF	48	CRISPR	96	A549
sample_068	sample_121	0.282622	PPARD	ccsbBroad304_06754	Same	ORF	48	CRISPR	96	A549
sample_069	sample_102	-0.305201	BAX	ccsbBroad304_00150	Same	ORF	48	CRISPR	96	A549
sample_070	sample_057	-0.0646345	RGS4	ccsbBroad304_01396	Same	ORF	48	CRISPR	96	A549
sample_071	sample_135	0.160025	CDK7	ccsbBroad304_00280	Same	ORF	48	CRISPR	96	A549
sample_072	sample_086	-0.131837	PPAT	ccsbBroad304_06755	Same	ORF	48	CRISPR	96	A549
sample_073	sample_079	0.208636	KCNJ1	ccsbBroad304_00894	Same	ORF	48	CRISPR	96	A549
sample_074	sample_048	-0.175518	ATP5F1D	ccsbBroad304_00129	Same	ORF	48	CRISPR	96	A549
sample_075	sample_054	-0.201903	PDPK1	ccsbBroad304_14741	Same	ORF	48	CRISPR	96	A549
sample_076	sample_109	0.186981	IGF1R	ccsbBroad304_14671	Same	ORF	48	CRISPR	96	A549
sample_077	sample_037	-0.132803	MET	ccsbBroad304_14696	Same	ORF	48	CRISPR	96	A549
sample_078	sample_070	-0.387929	GLRA3	ccsbBroad304_07194	Same	ORF	48	CRISPR	96	A549
sample_079	sample_107	-0.195685	PIK3CG	ccsbBroad304_14762	Same	ORF	48	CRISPR	96	A549
sample_080	sample_133	-0.133336	TBXAS1	ccsbBroad304_01649	Same	ORF	48	CRISPR	96	A549
sample_081	sample_058	-0.0904392	PLD1	ccsbBroad304_01216	Same	ORF	48	CRISPR	96	A549
sample_082	sample_072	-0.0283242	DHH	ccsbBroad304_03155	Same	ORF	48	CRISPR	96	A549
sample_083	sample_090	0.104049	AKT1	ccsbBroad304_14538	Same	ORF	48	CRISPR	96	A549
sample_084	sample_127	-0.0630927	CDK2	ccsbBroad304_14572	Same	ORF	48	CRISPR	96	A549
sample_085	sample_114	-0.0283972	PARP3	ccsbBroad304_07535	Same	ORF	48	CRISPR	96	A549
sample_086	sample_145	-0.032855	PLK1	ccsbBroad304_14770	Same	ORF	48	CRISPR	96	A549
sample_087	sample_038	-0.132603	ATM	ccsbBroad304_10688	Same	ORF	48	CRISPR	96	A549
sample_088	sample_146	0.0240255	IMPDH1	ccsbBroad304_06451	Same	ORF	48	CRISPR	96	A549
sample_089	sample_098	-0.0712599	TUBB3	ccsbBroad304_02415	Same	ORF	48	CRISPR	96	A549
sample_090	sample_039	-0.0158819	BRAF	ccsbBroad304_16175	Same	ORF	48	CRISPR	96	A549
sample_091	sample_043	-0.181212	HBB	ccsbBroad304_06353	Same	ORF	48	CRISPR	96	A549
sample_092	sample_047	0.030432	LYN	ccsbBroad304_00954	Same	ORF	48	CRISPR	96	A549
sample_093	sample_066	0.102456	ANXA1	ccsbBroad304_05821	Same	ORF	48	CRISPR	96	A549
sample_094	sample_096	0.00143641	CCR1	ccsbBroad304_00331	Same	ORF	48	CRISPR	96	A549
sample_095	sample_113	0.303796	ALK	ccsbBroad304_14540	Same	ORF	48	CRISPR	96	A549
sample_096	sample_152	0.0974833	HDAC3	ccsbBroad304_07311	Same	ORF	48	CRISPR	96	A549
sample_097	sample_041	-0.3109	PTGIR	ccsbBroad304_06811	Same	ORF	48	CRISPR	96	A549
sample_098	sample_105	0.0215733	RPL23A	ccsbBroad304_06884	Same	ORF	48	CRISPR	96	A549
sample_099	sample_074	-0.0581871	FLT3	ccsbBroad304_14644	Same	ORF	48	CRISPR	96	A549
sample_100	sample_120	0.320151	MME	ccsbBroad304_01020	Same	ORF	48	CRISPR	96	A549
sample_101	sample_092	0.0575334	CTSG	ccsbBroad304_00396	Same	ORF	48	CRISPR	96	A549
sample_102	sample_101	-0.0010116	PAK4	ccsbBroad304_02392	Same	ORF	48	CRISPR	96	A549
sample_103	sample_150	-0.0302265	GPR119	ccsbBroad304_04933	Same	ORF	48	CRISPR	96	A549
sample_104	sample_003	-0.0685848	SCNN1G	ccsbBroad304_01492	Same	ORF	48	CRISPR	96	A549
sample_105	sample_115	0.165417	GJB4	ccsbBroad304_04829	Same	ORF	48	CRISPR	96	A549
sample_106	sample_139	-0.412837	S1PR4	ccsbBroad304_01991	Same	ORF	48	CRISPR	96	A549
sample_107	sample_075	0.126965	IL1B	ccsbBroad304_00843	Same	ORF	48	CRISPR	96	A549
sample_108	sample_042	0.0504442	F10	ccsbBroad304_06188	Same	ORF	48	CRISPR	96	A549
sample_109	sample_063	-0.278526	ELANE	ccsbBroad304_00494	Same	ORF	48	CRISPR	96	A549
sample_110	sample_100	-0.0150633	RPL3	ccsbBroad304_06874	Same	ORF	48	CRISPR	96	A549
sample_111	sample_078	-0.0877632	ERBB2	ccsbBroad304_14631	Same	ORF	48	CRISPR	96	A549
sample_112	sample_144	0.130234	AKR1B1	ccsbBroad304_00055	Same	ORF	48	CRISPR	96	A549
sample_113	sample_083	0.0962246	GUCY1B1	ccsbBroad304_06343	Same	ORF	48	CRISPR	96	A549
sample_114	sample_126	-0.300534	ADRA2B	ccsbBroad304_05785	Same	ORF	48	CRISPR	96	A549
sample_115	sample_153	0.135807	HCK	ccsbBroad304_00733	Same	ORF	48	CRISPR	96	A549
sample_116	sample_095	0.00660434	P3H1	ccsbBroad304_03934	Same	ORF	48	CRISPR	96	A549
sample_117	sample_020	-0.0651046	CA5A	ccsbBroad304_05921	Same	ORF	48	CRISPR	96	A549
sample_118	sample_053	-0.0792019	DCK	ccsbBroad304_06085	Same	ORF	48	CRISPR	96	A549
sample_119	sample_044	-0.392952	TNF	ccsbBroad304_01684	Same	ORF	48	CRISPR	96	A549
sample_120	sample_106	-0.142281	RNASE1	ccsbBroad304_01404	Same	ORF	48	CRISPR	96	A549
sample_121	sample_091	-0.239453	PTGIS	ccsbBroad304_01334	Same	ORF	48	CRISPR	96	A549
sample_122	sample_132	0.26739	PRKCE	ccsbBroad304_01283	Same	ORF	48	CRISPR	96	A549
sample_123	sample_064	0.279012	FPR1	ccsbBroad304_06221	Same	ORF	48	CRISPR	96	A549
sample_124	sample_081	0.182818	FGF1	ccsbBroad304_00555	Same	ORF	48	CRISPR	96	A549
sample_125	sample_112	-0.229804	CDK9	ccsbBroad304_14579	Same	ORF	48	CRISPR	96	A549
sample_126	sample_015	-0.000475541	KDR	ccsbBroad304_14684	Same	ORF	48	CRISPR	96	A549
sample_127	sample_137	0.393805	EDNRB	ccsbBroad304_06138	Same	ORF	48	CRISPR	96	A549
sample_128	sample_087	-0.213306	ASIC1	ccsbBroad304_00008	Same	ORF	48	CRISPR	96	A549
sample_129	sample_062	-0.261733	JAK1	ccsbBroad304_14679	Same	ORF	48	CRISPR	96	A549
sample_130	sample_071	0.139819	PLA2G1B	ccsbBroad304_01213	Same	ORF	48	CRISPR	96	A549
sample_131	sample_089	-0.233677	BRD4	ccsbBroad304_11738	Same	ORF	48	CRISPR	96	A549
sample_132	sample_076	-0.00144223	TUBB	ccsbBroad304_05206	Same	ORF	48	CRISPR	96	A549
sample_133	sample_110	0.222743	AGER	ccsbBroad304_00037	Same	ORF	48	CRISPR	96	A549
sample_134	sample_024	0.104056	S1PR2	ccsbBroad304_02129	Same	ORF	48	CRISPR	96	A549
sample_135	sample_032	0.0516562	PDE4D	ccsbBroad304_11023	Same	ORF	48	CRISPR	96	A549
sample_136	sample_085	-0.0938026	CHEK2	ccsbBroad304_14989	Same	ORF	48	CRISPR	96	A549
sample_137	sample_143	0.169986	PAK1	ccsbBroad304_01144	Same	ORF	48	CRISPR	96	A549
sample_138	sample_077	0.166336	HDAC6	ccsbBroad304_11445	Same	ORF	48	CRISPR	96	A549
sample_139	sample_103	0.607823	DYRK1B	ccsbBroad304_14931	Same	ORF	48	CRISPR	96	A549
sample_140	sample_073	-0.374679	USP1	ccsbBroad304_01760	Same	ORF	48	CRISPR	96	A549
sample_141	sample_094	0.125741	CYP1A2	ccsbBroad304_00407	Same	ORF	48	CRISPR	96	A549
sample_142	sample_011	0.252422	CACNG1	ccsbBroad304_05926	Same	ORF	48	CRISPR	96	A549
sample_143	sample_108	0.119357	HTR2C	ccsbBroad304_00805	Same	ORF	48	CRISPR	96	A549
sample_144	sample_082	0.391491	DNMT3A	ccsbBroad304_00454	Same	ORF	48	CRISPR	96	A549
sample_145	sample_065	-0.215318	PORCN	ccsbBroad304_03976	Same	ORF	48	CRISPR	96	A549
sample_146	sample_151	-0.283656	GAA	ccsbBroad304_06237	Same	ORF	48	CRISPR	96	A549
sample_147	sample_138	0.174589	PRKCB	ccsbBroad304_01282	Same	ORF	48	CRISPR	96	A549
sample_148	sample_131	0.00747258	PTK2B	ccsbBroad304_14635	Same	ORF	48	CRISPR	96	A549
sample_149	sample_056	-0.394018	CLK1	ccsbBroad304_00326	Same	ORF	48	CRISPR	96	A549
sample_150	sample_142	-0.281703	CACNA2D3	ccsbBroad304_08590	Same	ORF	48	CRISPR	96	A549
sample_151	sample_036	0.0546225	HSD11B1	ccsbBroad304_06403	Same	ORF	48	CRISPR	96	A549
sample_152	sample_116	-0.442386	HTR3A	ccsbBroad304_10895	Same	ORF	48	CRISPR	96	A549
sample_153	sample_158	0.274787	ADA	ccsbBroad304_00023	Same	ORF	48	CRISPR	96	A549
sample_154	sample_156	0.0477011	PDE3A	ccsbBroad304_06701	Same	ORF	48	CRISPR	96	A549
sample_155	sample_050	0.270021	NTRK1	ccsbBroad304_14720	Same	ORF	48	CRISPR	96	A549
sample_156	sample_033	-0.0491124	LCK	ccsbBroad304_14688	Same	ORF	48	CRISPR	96	A549
sample_157	sample_016	0.221948	KCNH7	ccsbBroad304_04505	Same	ORF	48	CRISPR	96	A549
sample_158	sample_006	0.113536	SIRT2	ccsbBroad304_02705	Same	ORF	48	CRISPR	96	A549
sample_159	sample_019	0.0718622	P2RY12	ccsbBroad304_08873	Same	ORF	48	CRISPR	96	A549

## Sheet: Figure_5b_source
level_0	level_1	cosine_sim	Metadata_matching_target	Metadata_broad_sample	Gene_Target	Modality1	Genetic_Perturbation	Cell	Modality_1_timepoint	Modality_2_timepoint
sample_000	sample_065	-0.368508	HIF1A	BRD-K44432556-001-05-5	Same	Compound	CRISPR	A549	short	long
sample_000	sample_179	-0.352344	HIF1A	BRD-K60476892-001-16-1	Same	Compound	CRISPR	A549	short	long
sample_000	sample_199	0.235806	HIF1A	BRD-K70463136-001-01-5	Same	Compound	CRISPR	A549	short	long
sample_001	sample_020	0.0338394	CATSPER4	BRD-K78122587-300-04-3	Same	Compound	CRISPR	A549	short	long
sample_001	sample_399	-0.191126	CATSPER4	BRD-K26521938-001-07-2	Same	Compound	CRISPR	A549	short	long
sample_002	sample_027	0.168058	DDR2	BRD-K61845293-300-01-9	Same	Compound	CRISPR	A549	short	long
sample_002	sample_430	-0.119087	DDR2	BRD-K16730910-001-07-3	Same	Compound	CRISPR	A549	short	long
sample_003	sample_019	0.359481	OPRL1	BRD-K47049295-300-03-1	Same	Compound	CRISPR	A549	short	long
sample_003	sample_055	0.125317	OPRL1	BRD-K73276278-305-01-1	Same	Compound	CRISPR	A549	short	long
sample_004	sample_092	0.277084	SLC7A11	BRD-K59058747-001-19-1	Same	Compound	CRISPR	A549	short	long
sample_004	sample_185	-0.0284386	SLC7A11	BRD-K10670311-001-17-1	Same	Compound	CRISPR	A549	short	long
sample_004	sample_395	-0.390117	SLC7A11	BRD-A15397381-001-02-5	Same	Compound	CRISPR	A549	short	long
sample_005	sample_064	-0.142548	FFAR2	BRD-A54139254-001-09-2	Same	Compound	CRISPR	A549	short	long
sample_005	sample_414	0.325504	FFAR2	BRD-K05878375-236-05-7	Same	Compound	CRISPR	A549	short	long
sample_006	sample_009	0.168015	KCNMA1	BRD-K94342292-001-01-3	Same	Compound	CRISPR	A549	short	long
sample_006	sample_305	0.0530739	KCNMA1	BRD-K56740996-001-02-1	Same	Compound	CRISPR	A549	short	long
sample_006	sample_453	0.17463	KCNMA1	BRD-K24616672-003-20-1	Same	Compound	CRISPR	A549	short	long
sample_006	sample_457	0.228163	KCNMA1	BRD-A82396632-008-30-8	Same	Compound	CRISPR	A549	short	long
sample_007	sample_233	0.361489	HRH4	BRD-K75390981-300-04-9	Same	Compound	CRISPR	A549	short	long
sample_007	sample_364	-0.221436	HRH4	BRD-K70821460-300-02-4	Same	Compound	CRISPR	A549	short	long
sample_007	sample_440	0.0147836	HRH4	BRD-K18895904-001-16-1	Same	Compound	CRISPR	A549	short	long
sample_008	sample_173	0.327144	GHSR	BRD-K44771174-066-01-0	Same	Compound	CRISPR	A549	short	long
sample_008	sample_279	0.326347	GHSR	BRD-K02554563-001-01-6	Same	Compound	CRISPR	A549	short	long
sample_009	sample_035	0.167853	ALDH2	BRD-K06890060-001-09-1	Same	Compound	CRISPR	A549	short	long
sample_009	sample_058	0.323068	ALDH2	BRD-K60659193-001-01-0	Same	Compound	CRISPR	A549	short	long
sample_009	sample_210	0.0836904	ALDH2	BRD-K76037122-001-02-5	Same	Compound	CRISPR	A549	short	long
sample_010	sample_151	-0.129312	COMT	BRD-K12102668-001-25-5	Same	Compound	CRISPR	A549	short	long
sample_010	sample_408	-0.0315888	COMT	BRD-K08953028-001-09-6	Same	Compound	CRISPR	A549	short	long
sample_011	sample_041	0.0999104	PTPN2	BRD-A22713669-001-04-3	Same	Compound	CRISPR	A549	short	long
sample_011	sample_406	-0.10897	PTPN2	BRD-K68567222-001-01-2	Same	Compound	CRISPR	A549	short	long
sample_012	sample_022	-0.0508168	KCNQ2	BRD-K50720187-051-03-1	Same	Compound	CRISPR	A549	short	long
sample_012	sample_036	0.457342	KCNQ2	BRD-K50398167-236-22-7	Same	Compound	CRISPR	A549	short	long
sample_012	sample_096	0.606183	KCNQ2	BRD-K22482860-001-20-6	Same	Compound	CRISPR	A549	short	long
sample_012	sample_307	-0.180074	KCNQ2	BRD-K56740996-001-02-1	Same	Compound	CRISPR	A549	short	long
sample_013	sample_386	0.366698	ITGB2	BRD-K22134346-001-22-3	Same	Compound	CRISPR	A549	short	long
sample_013	sample_409	0.072185	ITGB2	BRD-K20093108-001-02-3	Same	Compound	CRISPR	A549	short	long
sample_014	sample_057	0.326245	S1PR1	BRD-A43005764-003-01-5	Same	Compound	CRISPR	A549	short	long
sample_014	sample_396	0.0760455	S1PR1	BRD-K46625559-001-01-8	Same	Compound	CRISPR	A549	short	long
sample_015	sample_030	0.0469059	FOXM1	BRD-K58049875-001-03-9	Same	Compound	CRISPR	A549	short	long
sample_015	sample_338	-0.0149383	FOXM1	BRD-A20697603-001-07-2	Same	Compound	CRISPR	A549	short	long
sample_016	sample_131	-0.12213	MAPK14	BRD-K54330070-001-19-6	Same	Compound	CRISPR	A549	short	long
sample_016	sample_216	0.0539488	MAPK14	BRD-K73789395-001-09-9	Same	Compound	CRISPR	A549	short	long
sample_016	sample_229	0.138211	MAPK14	BRD-K62810658-001-11-4	Same	Compound	CRISPR	A549	short	long
sample_016	sample_317	-0.173054	MAPK14	BRD-A37704979-001-12-3	Same	Compound	CRISPR	A549	short	long
sample_017	sample_116	0.196166	SLCO2B1	BRD-K36927236-001-36-7	Same	Compound	CRISPR	A549	short	long
sample_017	sample_256	-0.378763	SLCO2B1	BRD-K38512030-001-01-7	Same	Compound	CRISPR	A549	short	long
sample_018	sample_005	0.151872	KCNN4	BRD-K48278478-001-01-2	Same	Compound	CRISPR	A549	short	long
sample_018	sample_039	-0.0314305	KCNN4	BRD-K37602296-001-01-6	Same	Compound	CRISPR	A549	short	long
sample_018	sample_288	-0.31376	KCNN4	BRD-A51831848-001-01-7	Same	Compound	CRISPR	A549	short	long
sample_018	sample_306	-0.00681685	KCNN4	BRD-K56740996-001-02-1	Same	Compound	CRISPR	A549	short	long
sample_018	sample_420	-0.0616013	KCNN4	BRD-K70586315-001-02-4	Same	Compound	CRISPR	A549	short	long
sample_018	sample_455	0.045311	KCNN4	BRD-K24616672-003-20-1	Same	Compound	CRISPR	A549	short	long
sample_018	sample_459	0.112256	KCNN4	BRD-A82396632-008-30-8	Same	Compound	CRISPR	A549	short	long
sample_019	sample_059	-0.196749	GRIN2A	BRD-K09787262-001-02-7	Same	Compound	CRISPR	A549	short	long
sample_019	sample_091	0.403186	GRIN2A	BRD-K59058747-001-19-1	Same	Compound	CRISPR	A549	short	long
sample_019	sample_398	-0.309219	GRIN2A	BRD-K11796549-001-05-2	Same	Compound	CRISPR	A549	short	long
sample_020	sample_001	0.00970296	CACNB4	BRD-A86665761-001-01-1	Same	Compound	CRISPR	A549	short	long
sample_020	sample_410	-0.187663	CACNB4	BRD-A58048407-001-20-4	Same	Compound	CRISPR	A549	short	long
sample_021	sample_150	0.153104	HSP90AB1	BRD-K67915505-001-01-2	Same	Compound	CRISPR	A549	short	long
sample_021	sample_310	0.181854	HSP90AB1	BRD-K43570081-001-02-4	Same	Compound	CRISPR	A549	short	long
sample_022	sample_011	0.223386	CSK	BRD-K25244359-066-02-6	Same	Compound	CRISPR	A549	short	long
sample_022	sample_089	0.247797	CSK	BRD-K50495309-001-02-0	Same	Compound	CRISPR	A549	short	long
sample_023	sample_004	0.177478	AKR1C1	BRD-A01078468-001-14-8	Same	Compound	CRISPR	A549	short	long
sample_023	sample_389	-0.365194	AKR1C1	BRD-K93632104-001-17-2	Same	Compound	CRISPR	A549	short	long
sample_024	sample_119	-0.340148	CHRM2	BRD-A48180038-003-24-3	Same	Compound	CRISPR	A549	short	long
sample_024	sample_402	-0.319427	CHRM2	BRD-K72815923-034-02-0	Same	Compound	CRISPR	A549	short	long
sample_024	sample_437	0.0874037	CHRM2	BRD-K18895904-001-16-1	Same	Compound	CRISPR	A549	short	long
sample_024	sample_449	0.389025	CHRM2	BRD-K68982262-001-01-4	Same	Compound	CRISPR	A549	short	long
sample_024	sample_462	0.367943	CHRM2	BRD-K70358946-001-17-3	Same	Compound	CRISPR	A549	short	long
sample_025	sample_340	-0.0754891	TGFBR1	BRD-K47557313-001-02-7	Same	Compound	CRISPR	A549	short	long
sample_025	sample_421	0.0721707	TGFBR1	BRD-K40109029-001-02-9	Same	Compound	CRISPR	A549	short	long
sample_026	sample_234	0.418577	TGM2	BRD-K38272302-001-02-7	Same	Compound	CRISPR	A549	short	long
sample_026	sample_365	-0.189043	TGM2	BRD-K51485109-001-01-4	Same	Compound	CRISPR	A549	short	long
sample_027	sample_018	0.376547	CDK4	BRD-K06426971-001-02-7	Same	Compound	CRISPR	A549	short	long
sample_027	sample_032	0.0663951	CDK4	BRD-K72726508-001-02-1	Same	Compound	CRISPR	A549	short	long
sample_027	sample_094	-0.150719	CDK4	BRD-K62949423-001-03-1	Same	Compound	CRISPR	A549	short	long
sample_027	sample_137	0.446727	CDK4	BRD-K64800655-001-09-0	Same	Compound	CRISPR	A549	short	long
sample_027	sample_194	0.381254	CDK4	BRD-K50836978-001-03-3	Same	Compound	CRISPR	A549	short	long
sample_027	sample_300	0.1259	CDK4	BRD-K20986415-001-02-6	Same	Compound	CRISPR	A549	short	long
sample_028	sample_029	0.469006	LPAR1	BRD-K26439554-001-01-3	Same	Compound	CRISPR	A549	short	long
sample_028	sample_443	0.717315	LPAR1	BRD-A25569250-001-03-3	Same	Compound	CRISPR	A549	short	long
sample_029	sample_120	0.132516	CHRM3	BRD-A48180038-003-24-3	Same	Compound	CRISPR	A549	short	long
sample_029	sample_177	0.0892589	CHRM3	BRD-K80451230-051-02-6	Same	Compound	CRISPR	A549	short	long
sample_029	sample_403	0.102882	CHRM3	BRD-K72815923-034-02-0	Same	Compound	CRISPR	A549	short	long
sample_029	sample_438	0.38547	CHRM3	BRD-K18895904-001-16-1	Same	Compound	CRISPR	A549	short	long
sample_029	sample_450	0.345092	CHRM3	BRD-K68982262-001-01-4	Same	Compound	CRISPR	A549	short	long
sample_029	sample_463	0.331743	CHRM3	BRD-K70358946-001-17-3	Same	Compound	CRISPR	A549	short	long
sample_030	sample_392	-0.0798633	UGT1A9	BRD-K19227686-001-18-6	Same	Compound	CRISPR	A549	short	long
sample_030	sample_394	-0.12059	UGT1A9	BRD-K98763141-001-30-8	Same	Compound	CRISPR	A549	short	long
sample_031	sample_118	-0.280991	HPGDS	BRD-K57708067-001-01-3	Same	Compound	CRISPR	A549	short	long
sample_031	sample_363	0.13735	HPGDS	BRD-K17849083-001-32-9	Same	Compound	CRISPR	A549	short	long
sample_032	sample_117	0.434145	ADORA2A	BRD-K31170746-001-01-6	Same	Compound	CRISPR	A549	short	long
sample_032	sample_157	0.00411402	ADORA2A	BRD-A00827783-001-24-6	Same	Compound	CRISPR	A549	short	long
sample_032	sample_207	-0.0471069	ADORA2A	BRD-K60150510-001-15-6	Same	Compound	CRISPR	A549	short	long
sample_032	sample_397	-0.253758	ADORA2A	BRD-A10739734-003-09-8	Same	Compound	CRISPR	A549	short	long
sample_033	sample_031	0.428813	CCND1	BRD-K72726508-001-02-1	Same	Compound	CRISPR	A549	short	long
sample_033	sample_203	-0.0712389	CCND1	BRD-K05531427-001-01-7	Same	Compound	CRISPR	A549	short	long
sample_034	sample_038	0.0283027	KCNN1	BRD-K37602296-001-01-6	Same	Compound	CRISPR	A549	short	long
sample_034	sample_419	0.051444	KCNN1	BRD-K70586315-001-02-4	Same	Compound	CRISPR	A549	short	long
sample_034	sample_454	0.155261	KCNN1	BRD-K24616672-003-20-1	Same	Compound	CRISPR	A549	short	long
sample_034	sample_458	0.232789	KCNN1	BRD-A82396632-008-30-8	Same	Compound	CRISPR	A549	short	long
sample_035	sample_037	0.270594	ABL1	BRD-K87632963-001-03-0	Same	Compound	CRISPR	A549	short	long
sample_035	sample_051	0.10487	ABL1	BRD-K81801188-001-02-8	Same	Compound	CRISPR	A549	short	long
sample_035	sample_081	0.104704	ABL1	BRD-K44227013-001-08-0	Same	Compound	CRISPR	A549	short	long
sample_035	sample_265	-0.0573229	ABL1	BRD-K95785537-001-22-3	Same	Compound	CRISPR	A549	short	long
sample_035	sample_280	0.137423	ABL1	BRD-K59831625-001-03-9	Same	Compound	CRISPR	A549	short	long
sample_035	sample_428	-0.19443	ABL1	BRD-K16730910-001-07-3	Same	Compound	CRISPR	A549	short	long
sample_036	sample_175	0.268962	SSTR2	BRD-K14681867-001-01-6	Same	Compound	CRISPR	A549	short	long
sample_036	sample_253	-0.195609	SSTR2	BRD-A64173453-015-03-1	Same	Compound	CRISPR	A549	short	long
sample_037	sample_149	0.182332	HSP90AA1	BRD-K67915505-001-01-2	Same	Compound	CRISPR	A549	short	long
sample_037	sample_249	0.204089	HSP90AA1	BRD-K38852836-001-04-9	Same	Compound	CRISPR	A549	short	long
sample_037	sample_309	0.110539	HSP90AA1	BRD-K43570081-001-02-4	Same	Compound	CRISPR	A549	short	long
sample_038	sample_156	0.185185	TUBB4B	BRD-K68164687-001-01-6	Same	Compound	CRISPR	A549	short	long
sample_038	sample_277	0.0794692	TUBB4B	BRD-K03601870-001-01-2	Same	Compound	CRISPR	A549	short	long
sample_038	sample_296	0.112267	TUBB4B	BRD-K00259736-001-16-4	Same	Compound	CRISPR	A549	short	long
sample_038	sample_359	0.128403	TUBB4B	BRD-K52075715-001-06-7	Same	Compound	CRISPR	A549	short	long
sample_039	sample_148	0.0312964	EZH2	BRD-K91535048-001-01-2	Same	Compound	CRISPR	A549	short	long
sample_039	sample_224	-0.143239	EZH2	BRD-K26989966-001-04-3	Same	Compound	CRISPR	A549	short	long
sample_040	sample_345	-0.256652	PNLIP	BRD-K30177383-001-01-0	Same	Compound	CRISPR	A549	short	long
sample_040	sample_350	-0.203419	PNLIP	BRD-K94863486-001-02-2	Same	Compound	CRISPR	A549	short	long
sample_041	sample_213	0.127087	CYP2A6	BRD-K23913458-001-20-7	Same	Compound	CRISPR	A549	short	long
sample_041	sample_352	0.0137134	CYP2A6	BRD-K63430059-001-16-4	Same	Compound	CRISPR	A549	short	long
sample_041	sample_425	-0.151829	CYP2A6	BRD-K15502390-001-20-9	Same	Compound	CRISPR	A549	short	long
sample_041	sample_434	-0.306553	CYP2A6	BRD-A09722536-002-18-0	Same	Compound	CRISPR	A549	short	long
sample_042	sample_236	-0.073312	CSF1R	BRD-K15819326-001-01-6	Same	Compound	CRISPR	A549	short	long
sample_042	sample_257	-0.22897	CSF1R	BRD-K74514084-003-09-2	Same	Compound	CRISPR	A549	short	long
sample_042	sample_326	0.0281559	CSF1R	BRD-K86930074-001-05-0	Same	Compound	CRISPR	A549	short	long
sample_043	sample_152	-0.235765	S100B	BRD-K49223707-001-01-0	Same	Compound	CRISPR	A549	short	long
sample_043	sample_341	-0.294621	S100B	BRD-K67637637-003-11-8	Same	Compound	CRISPR	A549	short	long
sample_044	sample_160	0.0898717	PDE7A	BRD-A00827783-001-24-6	Same	Compound	CRISPR	A549	short	long
sample_044	sample_166	0.294705	PDE7A	BRD-K84266862-001-03-2	Same	Compound	CRISPR	A549	short	long
sample_045	sample_066	0.576591	AURKB	BRD-K36740062-001-06-6	Same	Compound	CRISPR	A549	short	long
sample_045	sample_125	0.59281	AURKB	BRD-K07881437-001-03-8	Same	Compound	CRISPR	A549	short	long
sample_045	sample_370	0.683007	AURKB	BRD-K21728777-001-02-3	Same	Compound	CRISPR	A549	short	long
sample_045	sample_372	0.11955	AURKB	BRD-K55966568-001-09-6	Same	Compound	CRISPR	A549	short	long
sample_046	sample_097	0.290687	CDC25A	BRD-K68143200-001-11-7	Same	Compound	CRISPR	A549	short	long
sample_046	sample_181	0.713504	CDC25A	BRD-K03109492-001-02-2	Same	Compound	CRISPR	A549	short	long
sample_047	sample_161	-0.0628959	KCNK1	BRD-K59632282-052-03-1	Same	Compound	CRISPR	A549	short	long
sample_047	sample_222	0.476858	KCNK1	BRD-A74391928-051-03-9	Same	Compound	CRISPR	A549	short	long
sample_048	sample_007	0.0169178	CA14	BRD-K74913225-001-14-0	Same	Compound	CRISPR	A549	short	long
sample_048	sample_014	0.0951635	CA14	BRD-K18131774-001-18-4	Same	Compound	CRISPR	A549	short	long
sample_048	sample_212	0.0653941	CA14	BRD-K23913458-001-20-7	Same	Compound	CRISPR	A549	short	long
sample_048	sample_271	0.476838	CA14	BRD-K09295674-001-09-8	Same	Compound	CRISPR	A549	short	long
sample_049	sample_285	-0.128855	ICAM1	BRD-K43236057-001-07-1	Same	Compound	CRISPR	A549	short	long
sample_049	sample_343	-0.0378194	ICAM1	BRD-K77627880-001-04-0	Same	Compound	CRISPR	A549	short	long
sample_050	sample_068	-0.327475	GPR55	BRD-K27539181-001-08-5	Same	Compound	CRISPR	A549	short	long
sample_050	sample_168	0.0557858	GPR55	BRD-K42352790-001-05-3	Same	Compound	CRISPR	A549	short	long
sample_051	sample_174	0.604306	OPRM1	BRD-K14681867-001-01-6	Same	Compound	CRISPR	A549	short	long
sample_051	sample_418	-0.11481	OPRM1	BRD-A72767275-003-01-6	Same	Compound	CRISPR	A549	short	long
sample_051	sample_460	0.317367	OPRM1	BRD-K61250553-003-30-6	Same	Compound	CRISPR	A549	short	long
sample_052	sample_246	-0.260065	VEGFA	BRD-A69651145-003-11-4	Same	Compound	CRISPR	A549	short	long
sample_052	sample_385	-0.0368364	VEGFA	BRD-K47978074-001-03-2	Same	Compound	CRISPR	A549	short	long
sample_052	sample_423	0.289547	VEGFA	BRD-K57313110-001-06-8	Same	Compound	CRISPR	A549	short	long
sample_053	sample_060	-0.0630462	ADH1C	BRD-K56810756-003-07-7	Same	Compound	CRISPR	A549	short	long
sample_053	sample_281	-0.195098	ADH1C	BRD-K55567017-001-12-3	Same	Compound	CRISPR	A549	short	long
sample_054	sample_198	0.183638	KCTD16	BRD-A24122750-001-03-7	Same	Compound	CRISPR	A549	short	long
sample_054	sample_337	0.111678	KCTD16	BRD-K01826724-003-07-9	Same	Compound	CRISPR	A549	short	long
sample_055	sample_045	0.09018	CYP3A4	BRD-K34581968-001-05-3	Same	Compound	CRISPR	A549	short	long
sample_055	sample_067	0.245879	CYP3A4	BRD-K36740062-001-06-6	Same	Compound	CRISPR	A549	short	long
sample_055	sample_191	0.0277861	CYP3A4	BRD-A99888680-001-05-3	Same	Compound	CRISPR	A549	short	long
sample_055	sample_232	-0.0239063	CYP3A4	BRD-K01825690-065-01-9	Same	Compound	CRISPR	A549	short	long
sample_055	sample_315	0.0801315	CYP3A4	BRD-A37704979-001-12-3	Same	Compound	CRISPR	A549	short	long
sample_055	sample_322	0.193566	CYP3A4	BRD-K59325863-001-04-4	Same	Compound	CRISPR	A549	short	long
sample_055	sample_325	0.353679	CYP3A4	BRD-K97010173-001-04-1	Same	Compound	CRISPR	A549	short	long
sample_055	sample_353	-0.130233	CYP3A4	BRD-K63430059-001-16-4	Same	Compound	CRISPR	A549	short	long
sample_055	sample_426	0.119629	CYP3A4	BRD-K15502390-001-20-9	Same	Compound	CRISPR	A549	short	long
sample_055	sample_435	0.0344754	CYP3A4	BRD-A09722536-002-18-0	Same	Compound	CRISPR	A549	short	long
sample_056	sample_112	0.200055	AVPR1A	BRD-K37385792-003-02-1	Same	Compound	CRISPR	A549	short	long
sample_056	sample_293	0.00603524	AVPR1A	BRD-K25243230-001-01-2	Same	Compound	CRISPR	A549	short	long
sample_056	sample_447	0.487529	AVPR1A	BRD-K68982262-001-01-4	Same	Compound	CRISPR	A549	short	long
sample_057	sample_132	-0.119894	MAPK8	BRD-K54330070-001-19-6	Same	Compound	CRISPR	A549	short	long
sample_057	sample_230	0.171069	MAPK8	BRD-K62810658-001-11-4	Same	Compound	CRISPR	A549	short	long
sample_057	sample_252	0.440634	MAPK8	BRD-K32730239-001-01-0	Same	Compound	CRISPR	A549	short	long
sample_057	sample_318	0.117485	MAPK8	BRD-A37704979-001-12-3	Same	Compound	CRISPR	A549	short	long
sample_057	sample_346	-0.15027	MAPK8	BRD-K45746021-003-01-9	Same	Compound	CRISPR	A549	short	long
sample_058	sample_189	0.18808	TNNC1	BRD-A30815329-001-12-1	Same	Compound	CRISPR	A549	short	long
sample_058	sample_320	0.530409	TNNC1	BRD-A91008255-003-24-8	Same	Compound	CRISPR	A549	short	long
sample_059	sample_145	0.399228	GABRB2	BRD-K33882852-003-02-8	Same	Compound	CRISPR	A549	short	long
sample_059	sample_287	-0.397543	GABRB2	BRD-A51831848-001-01-7	Same	Compound	CRISPR	A549	short	long
sample_059	sample_330	0.474773	GABRB2	BRD-A31564021-001-02-6	Same	Compound	CRISPR	A549	short	long
sample_059	sample_439	0.00954324	GABRB2	BRD-K18895904-001-16-1	Same	Compound	CRISPR	A549	short	long
sample_060	sample_078	0.248005	MMP2	BRD-K51662849-001-05-4	Same	Compound	CRISPR	A549	short	long
sample_060	sample_223	0.372891	MMP2	BRD-K82818427-001-04-8	Same	Compound	CRISPR	A549	short	long
sample_061	sample_013	0.103466	RET	BRD-K25244359-066-02-6	Same	Compound	CRISPR	A549	short	long
sample_061	sample_026	-0.206315	RET	BRD-K47598052-001-14-1	Same	Compound	CRISPR	A549	short	long
sample_061	sample_086	-0.0443929	RET	BRD-K44227013-001-08-0	Same	Compound	CRISPR	A549	short	long
sample_061	sample_127	0.19127	RET	BRD-K07881437-001-03-8	Same	Compound	CRISPR	A549	short	long
sample_061	sample_433	-0.0444597	RET	BRD-K16730910-001-07-3	Same	Compound	CRISPR	A549	short	long
sample_062	sample_102	0.0509675	NAMPT	BRD-K58550667-001-08-7	Same	Compound	CRISPR	A549	short	long
sample_063	sample_238	-0.345474	CASP3	BRD-A93477898-001-04-2	Same	Compound	CRISPR	A549	short	long
sample_063	sample_244	0.0425147	CASP3	BRD-A69651145-003-11-4	Same	Compound	CRISPR	A549	short	long
sample_063	sample_270	0.45619	CASP3	BRD-K61918008-001-07-1	Same	Compound	CRISPR	A549	short	long
sample_064	sample_172	0.322523	KRAS	BRD-K41599323-001-02-3	Same	Compound	CRISPR	A549	short	long
sample_065	sample_028	0.374779	BTK	BRD-K87782578-001-01-4	Same	Compound	CRISPR	A549	short	long
sample_065	sample_255	0.454534	BTK	BRD-K64034691-001-01-9	Same	Compound	CRISPR	A549	short	long
sample_066	sample_188	-0.145762	SLC29A1	BRD-K48722258-300-11-0	Same	Compound	CRISPR	A549	short	long
sample_066	sample_208	0.185927	SLC29A1	BRD-K60150510-001-15-6	Same	Compound	CRISPR	A549	short	long
sample_067	sample_080	-0.115903	FFAR4	BRD-K24282351-001-01-4	Same	Compound	CRISPR	A549	short	long
sample_067	sample_140	0.0917561	FFAR4	BRD-K26514105-001-01-7	Same	Compound	CRISPR	A549	short	long
sample_068	sample_109	0.396872	PPARD	BRD-K75748943-300-01-3	Same	Compound	CRISPR	A549	short	long
sample_068	sample_134	0.218756	PPARD	BRD-K03155172-001-03-0	Same	Compound	CRISPR	A549	short	long
sample_069	sample_135	0.2816	BAX	BRD-K07442505-001-03-6	Same	Compound	CRISPR	A549	short	long
sample_069	sample_251	0.237169	BAX	BRD-A18763547-300-06-3	Same	Compound	CRISPR	A549	short	long
sample_070	sample_219	0.043951	RGS4	BRD-K26970495-001-02-7	Same	Compound	CRISPR	A549	short	long
sample_070	sample_331	-0.411755	RGS4	BRD-K08893438-001-06-4	Same	Compound	CRISPR	A549	short	long
sample_071	sample_138	0.390464	CDK7	BRD-K64800655-001-09-0	Same	Compound	CRISPR	A549	short	long
sample_071	sample_301	0.0371022	CDK7	BRD-K20986415-001-02-6	Same	Compound	CRISPR	A549	short	long
sample_071	sample_334	0.373216	CDK7	BRD-K14560436-001-01-4	Same	Compound	CRISPR	A549	short	long
sample_072	sample_144	0.247999	PPAT	BRD-K32821942-001-22-1	Same	Compound	CRISPR	A549	short	long
sample_072	sample_225	0.212019	PPAT	BRD-K83896451-001-06-7	Same	Compound	CRISPR	A549	short	long
sample_073	sample_115	-0.0296183	KCNJ1	BRD-K36927236-001-36-7	Same	Compound	CRISPR	A549	short	long
sample_073	sample_243	0.449611	KCNJ1	BRD-K52960356-001-13-0	Same	Compound	CRISPR	A549	short	long
sample_073	sample_344	-0.367023	KCNJ1	BRD-K72063794-003-01-0	Same	Compound	CRISPR	A549	short	long
sample_074	sample_286	-0.214583	ATP5F1D	BRD-A51831848-001-01-7	Same	Compound	CRISPR	A549	short	long
sample_074	sample_329	0.281193	ATP5F1D	BRD-A31564021-001-02-6	Same	Compound	CRISPR	A549	short	long
sample_075	sample_072	-0.194981	PDPK1	BRD-K90497590-001-05-9	Same	Compound	CRISPR	A549	short	long
sample_075	sample_312	0.241525	PDPK1	BRD-K45293975-001-02-0	Same	Compound	CRISPR	A549	short	long
sample_076	sample_047	-0.135688	IGF1R	BRD-K34581968-001-05-3	Same	Compound	CRISPR	A549	short	long
sample_076	sample_110	0.0671891	IGF1R	BRD-K15179513-001-04-2	Same	Compound	CRISPR	A549	short	long
sample_076	sample_273	0.14364	IGF1R	BRD-K24696047-001-02-3	Same	Compound	CRISPR	A549	short	long
sample_076	sample_377	0.199443	IGF1R	BRD-K22149900-001-06-2	Same	Compound	CRISPR	A549	short	long
sample_077	sample_050	-0.140753	MET	BRD-K34581968-001-05-3	Same	Compound	CRISPR	A549	short	long
sample_077	sample_101	0.135623	MET	BRD-K73319509-001-08-0	Same	Compound	CRISPR	A549	short	long
sample_077	sample_264	-0.0146999	MET	BRD-K19477839-001-07-6	Same	Compound	CRISPR	A549	short	long
sample_078	sample_263	-0.0102534	GLRA3	BRD-A91822151-001-05-0	Same	Compound	CRISPR	A549	short	long
sample_078	sample_380	0.115156	GLRA3	BRD-K36461289-001-05-8	Same	Compound	CRISPR	A549	short	long
sample_079	sample_054	-0.20027	PIK3CG	BRD-K81801188-001-02-8	Same	Compound	CRISPR	A549	short	long
sample_079	sample_106	0.0694142	PIK3CG	BRD-K42191735-001-08-7	Same	Compound	CRISPR	A549	short	long
sample_080	sample_056	0.00813218	TBXAS1	BRD-K53061490-003-13-9	Same	Compound	CRISPR	A549	short	long
sample_080	sample_186	-0.00672505	TBXAS1	BRD-K10670311-001-17-1	Same	Compound	CRISPR	A549	short	long
sample_080	sample_407	-0.256339	TBXAS1	BRD-K01825660-322-01-9	Same	Compound	CRISPR	A549	short	long
sample_081	sample_162	0.351193	PLD1	BRD-K50055394-001-03-6	Same	Compound	CRISPR	A549	short	long
sample_081	sample_297	0.318528	PLD1	BRD-K04210847-001-21-9	Same	Compound	CRISPR	A549	short	long
sample_082	sample_069	-0.027799	DHH	BRD-K51265828-001-01-0	Same	Compound	CRISPR	A549	short	long
sample_082	sample_242	0.282445	DHH	BRD-K50498985-001-03-3	Same	Compound	CRISPR	A549	short	long
sample_083	sample_043	0.379155	AKT1	BRD-K34581968-001-05-3	Same	Compound	CRISPR	A549	short	long
sample_083	sample_129	0.201218	AKT1	BRD-K54330070-001-19-6	Same	Compound	CRISPR	A549	short	long
sample_083	sample_133	-0.104551	AKT1	BRD-K25412176-001-01-9	Same	Compound	CRISPR	A549	short	long
sample_083	sample_226	-0.0949016	AKT1	BRD-K62810658-001-11-4	Same	Compound	CRISPR	A549	short	long
sample_083	sample_314	0.336207	AKT1	BRD-A37704979-001-12-3	Same	Compound	CRISPR	A549	short	long
sample_084	sample_017	0.234045	CDK2	BRD-K06426971-001-02-7	Same	Compound	CRISPR	A549	short	long
sample_084	sample_044	0.233481	CDK2	BRD-K34581968-001-05-3	Same	Compound	CRISPR	A549	short	long
sample_084	sample_093	0.19307	CDK2	BRD-K62949423-001-03-1	Same	Compound	CRISPR	A549	short	long
sample_084	sample_136	0.380942	CDK2	BRD-K64800655-001-09-0	Same	Compound	CRISPR	A549	short	long
sample_084	sample_193	0.448155	CDK2	BRD-K50836978-001-03-3	Same	Compound	CRISPR	A549	short	long
sample_084	sample_282	0.521748	CDK2	BRD-K07762753-001-05-1	Same	Compound	CRISPR	A549	short	long
sample_084	sample_299	0.152431	CDK2	BRD-K20986415-001-02-6	Same	Compound	CRISPR	A549	short	long
sample_084	sample_333	0.376653	CDK2	BRD-K14560436-001-01-4	Same	Compound	CRISPR	A549	short	long
sample_085	sample_180	-0.215247	PARP3	BRD-K24283677-001-01-9	Same	Compound	CRISPR	A549	short	long
sample_085	sample_268	0.43905	PARP3	BRD-A63444178-001-01-5	Same	Compound	CRISPR	A549	short	long
sample_086	sample_147	0.762776	PLK1	BRD-K64890080-001-02-1	Same	Compound	CRISPR	A549	short	long
sample_087	sample_240	-0.0351122	ATM	BRD-K36016295-001-05-2	Same	Compound	CRISPR	A549	short	long
sample_087	sample_272	-0.0778316	ATM	BRD-K25311561-001-10-7	Same	Compound	CRISPR	A549	short	long
sample_088	sample_143	0.0140221	IMPDH1	BRD-K32821942-001-22-1	Same	Compound	CRISPR	A549	short	long
sample_088	sample_169	-0.00553811	IMPDH1	BRD-K49350383-001-13-7	Same	Compound	CRISPR	A549	short	long
sample_089	sample_155	0.293323	TUBB3	BRD-K68164687-001-01-6	Same	Compound	CRISPR	A549	short	long
sample_089	sample_276	0.195718	TUBB3	BRD-K03601870-001-01-2	Same	Compound	CRISPR	A549	short	long
sample_089	sample_295	0.279575	TUBB3	BRD-K00259736-001-16-4	Same	Compound	CRISPR	A549	short	long
sample_090	sample_074	0.0272905	BRAF	BRD-K90747162-001-01-4	Same	Compound	CRISPR	A549	short	long
sample_090	sample_214	0.0497395	BRAF	BRD-K73789395-001-09-9	Same	Compound	CRISPR	A549	short	long
sample_090	sample_227	0.114937	BRAF	BRD-K62810658-001-11-4	Same	Compound	CRISPR	A549	short	long
sample_090	sample_429	-0.0398848	BRAF	BRD-K16730910-001-07-3	Same	Compound	CRISPR	A549	short	long
sample_091	sample_187	0.462838	HBB	BRD-K29791386-001-01-8	Same	Compound	CRISPR	A549	short	long
sample_091	sample_313	0.11671	HBB	BRD-K37355418-236-01-6	Same	Compound	CRISPR	A549	short	long
sample_092	sample_085	-0.214926	LYN	BRD-K44227013-001-08-0	Same	Compound	CRISPR	A549	short	long
sample_092	sample_267	0.242814	LYN	BRD-K95785537-001-22-3	Same	Compound	CRISPR	A549	short	long
sample_093	sample_024	0.0257251	ANXA1	BRD-K38775274-001-22-1	Same	Compound	CRISPR	A549	short	long
sample_093	sample_388	0.0653913	ANXA1	BRD-A10188456-001-04-9	Same	Compound	CRISPR	A549	short	long
sample_094	sample_023	-0.036182	CCR1	BRD-K91825936-001-03-9	Same	Compound	CRISPR	A549	short	long
sample_094	sample_448	-0.231193	CCR1	BRD-K68982262-001-01-4	Same	Compound	CRISPR	A549	short	long
sample_095	sample_371	-0.253659	ALK	BRD-A23124853-001-01-4	Same	Compound	CRISPR	A549	short	long
sample_095	sample_375	-0.283435	ALK	BRD-K22149900-001-06-2	Same	Compound	CRISPR	A549	short	long
sample_096	sample_205	0.361399	HDAC3	BRD-K61688984-001-02-9	Same	Compound	CRISPR	A549	short	long
sample_096	sample_382	0.14782	HDAC3	BRD-K61397605-001-01-8	Same	Compound	CRISPR	A549	short	long
sample_096	sample_415	0.021543	HDAC3	BRD-K05878375-236-05-7	Same	Compound	CRISPR	A549	short	long
sample_097	sample_111	0.404309	PTGIR	BRD-A72351335-001-04-5	Same	Compound	CRISPR	A549	short	long
sample_097	sample_122	-0.349939	PTGIR	BRD-K64054020-001-02-7	Same	Compound	CRISPR	A549	short	long
sample_097	sample_195	0.210357	PTGIR	BRD-K77220725-003-01-5	Same	Compound	CRISPR	A549	short	long
sample_098	sample_087	0.143182	RPL23A	BRD-K01824976-300-02-9	Same	Compound	CRISPR	A549	short	long
sample_098	sample_366	0.120216	RPL23A	BRD-K91370081-001-25-1	Same	Compound	CRISPR	A549	short	long
sample_099	sample_075	0.202029	FLT3	BRD-K90747162-001-01-4	Same	Compound	CRISPR	A549	short	long
sample_099	sample_082	0.0166107	FLT3	BRD-K44227013-001-08-0	Same	Compound	CRISPR	A549	short	long
sample_099	sample_237	-0.0189911	FLT3	BRD-K15819326-001-01-6	Same	Compound	CRISPR	A549	short	long
sample_099	sample_303	0.0772275	FLT3	BRD-K20986415-001-02-6	Same	Compound	CRISPR	A549	short	long
sample_099	sample_327	0.0755392	FLT3	BRD-K86930074-001-05-0	Same	Compound	CRISPR	A549	short	long
sample_099	sample_336	0.362057	FLT3	BRD-K14560436-001-01-4	Same	Compound	CRISPR	A549	short	long
sample_099	sample_369	0.146294	FLT3	BRD-K91283740-003-01-6	Same	Compound	CRISPR	A549	short	long
sample_099	sample_376	-0.0214131	FLT3	BRD-K22149900-001-06-2	Same	Compound	CRISPR	A549	short	long
sample_100	sample_124	-0.297528	MME	BRD-K91456750-001-01-9	Same	Compound	CRISPR	A549	short	long
sample_100	sample_165	0.338082	MME	BRD-A08187463-001-12-9	Same	Compound	CRISPR	A549	short	long
sample_101	sample_142	0.384382	CTSG	BRD-K91188791-001-17-5	Same	Compound	CRISPR	A549	short	long
sample_101	sample_321	0.370893	CTSG	BRD-K59325863-001-04-4	Same	Compound	CRISPR	A549	short	long
sample_102	sample_099	0.146039	PAK4	BRD-K37764012-001-03-3	Same	Compound	CRISPR	A549	short	long
sample_103	sample_204	-0.146675	GPR119	BRD-K77087341-001-02-4	Same	Compound	CRISPR	A549	short	long
sample_103	sample_417	0.160731	GPR119	BRD-K48830578-001-01-9	Same	Compound	CRISPR	A549	short	long
sample_104	sample_062	0.143789	SCNN1G	BRD-K87158025-003-08-7	Same	Compound	CRISPR	A549	short	long
sample_104	sample_108	-0.220097	SCNN1G	BRD-K97181089-003-24-7	Same	Compound	CRISPR	A549	short	long
sample_104	sample_427	0.259244	SCNN1G	BRD-K92049597-001-20-8	Same	Compound	CRISPR	A549	short	long
sample_105	sample_254	-0.0121772	GJB4	BRD-K09338665-001-08-9	Same	Compound	CRISPR	A549	short	long
sample_105	sample_339	0.0683551	GJB4	BRD-K44067360-001-29-5	Same	Compound	CRISPR	A549	short	long
sample_106	sample_073	-0.255794	S1PR4	BRD-K69877120-001-01-7	Same	Compound	CRISPR	A549	short	long
sample_106	sample_182	0.321946	S1PR4	BRD-K80666802-003-01-0	Same	Compound	CRISPR	A549	short	long
sample_107	sample_076	0.330627	IL1B	BRD-K81405859-300-01-4	Same	Compound	CRISPR	A549	short	long
sample_107	sample_114	0.119249	IL1B	BRD-K69122748-001-10-1	Same	Compound	CRISPR	A549	short	long
sample_107	sample_200	0.00310655	IL1B	BRD-K16444452-001-09-1	Same	Compound	CRISPR	A549	short	long
sample_107	sample_245	-0.0477048	IL1B	BRD-A69651145-003-11-4	Same	Compound	CRISPR	A549	short	long
sample_108	sample_171	-0.37019	F10	BRD-K29322660-001-01-9	Same	Compound	CRISPR	A549	short	long
sample_108	sample_349	0.136633	F10	BRD-K78126613-001-27-7	Same	Compound	CRISPR	A549	short	long
sample_109	sample_105	0.247533	ELANE	BRD-K37864785-001-01-0	Same	Compound	CRISPR	A549	short	long
sample_109	sample_269	-0.107266	ELANE	BRD-K31476763-001-01-5	Same	Compound	CRISPR	A549	short	long
sample_109	sample_323	0.0487209	ELANE	BRD-K59325863-001-04-4	Same	Compound	CRISPR	A549	short	long
sample_110	sample_088	0.119943	RPL3	BRD-K01824976-300-02-9	Same	Compound	CRISPR	A549	short	long
sample_110	sample_292	0.235114	RPL3	BRD-K36055864-001-20-0	Same	Compound	CRISPR	A549	short	long
sample_110	sample_367	0.0943219	RPL3	BRD-K91370081-001-25-1	Same	Compound	CRISPR	A549	short	long
sample_110	sample_379	0.0813525	RPL3	BRD-K76674262-001-03-3	Same	Compound	CRISPR	A549	short	long
sample_111	sample_046	-0.130581	ERBB2	BRD-K34581968-001-05-3	Same	Compound	CRISPR	A549	short	long
sample_111	sample_248	-0.0864839	ERBB2	BRD-K76908866-001-07-6	Same	Compound	CRISPR	A549	short	long
sample_111	sample_384	-0.042637	ERBB2	BRD-K61642990-001-01-0	Same	Compound	CRISPR	A549	short	long
sample_112	sample_098	0.466142	AKR1B1	BRD-K35498378-001-06-1	Same	Compound	CRISPR	A549	short	long
sample_112	sample_196	-0.515508	AKR1B1	BRD-A89164055-001-03-3	Same	Compound	CRISPR	A549	short	long
sample_112	sample_217	-0.396522	AKR1B1	BRD-K76792669-001-08-1	Same	Compound	CRISPR	A549	short	long
sample_113	sample_178	-0.303322	GUCY1B1	BRD-K60476892-001-16-1	Same	Compound	CRISPR	A549	short	long
sample_113	sample_247	0.297671	GUCY1B1	BRD-K84783599-001-01-0	Same	Compound	CRISPR	A549	short	long
sample_114	sample_079	0.228593	ADRA2B	BRD-A65597028-003-08-1	Same	Compound	CRISPR	A549	short	long
sample_114	sample_113	0.251136	ADRA2B	BRD-A72483914-001-03-7	Same	Compound	CRISPR	A549	short	long
sample_114	sample_190	0.364908	ADRA2B	BRD-A99888680-001-05-3	Same	Compound	CRISPR	A549	short	long
sample_114	sample_436	-0.0557983	ADRA2B	BRD-K18895904-001-16-1	Same	Compound	CRISPR	A549	short	long
sample_114	sample_461	0.111922	ADRA2B	BRD-K70358946-001-17-3	Same	Compound	CRISPR	A549	short	long
sample_115	sample_025	0.502153	HCK	BRD-K47598052-001-14-1	Same	Compound	CRISPR	A549	short	long
sample_115	sample_052	0.199874	HCK	BRD-K81801188-001-02-8	Same	Compound	CRISPR	A549	short	long
sample_116	sample_016	0.151652	P3H1	BRD-A85242401-001-11-5	Same	Compound	CRISPR	A549	short	long
sample_116	sample_176	-0.123488	P3H1	BRD-K01666412-001-02-0	Same	Compound	CRISPR	A549	short	long
sample_117	sample_008	0.012522	CA5A	BRD-K74913225-001-14-0	Same	Compound	CRISPR	A549	short	long
sample_117	sample_015	0.200549	CA5A	BRD-K18131774-001-18-4	Same	Compound	CRISPR	A549	short	long
sample_118	sample_153	0.00492718	DCK	BRD-K91822704-003-07-2	Same	Compound	CRISPR	A549	short	long
sample_118	sample_374	0.619113	DCK	BRD-K71106091-001-09-5	Same	Compound	CRISPR	A549	short	long
sample_119	sample_077	-0.405509	TNF	BRD-K81405859-300-01-4	Same	Compound	CRISPR	A549	short	long
sample_119	sample_262	0.21671	TNF	BRD-K47738867-001-01-5	Same	Compound	CRISPR	A549	short	long
sample_119	sample_319	0.393064	TNF	BRD-A37704979-001-12-3	Same	Compound	CRISPR	A549	short	long
sample_120	sample_211	0.29657	RNASE1	BRD-K76037122-001-02-5	Same	Compound	CRISPR	A549	short	long
sample_120	sample_218	0.48902	RNASE1	BRD-K76792669-001-08-1	Same	Compound	CRISPR	A549	short	long
sample_121	sample_123	-0.454554	PTGIS	BRD-K64054020-001-02-7	Same	Compound	CRISPR	A549	short	long
sample_121	sample_324	0.254318	PTGIS	BRD-K10843433-001-23-5	Same	Compound	CRISPR	A549	short	long
sample_122	sample_291	0.378617	PRKCE	BRD-K16761703-001-03-8	Same	Compound	CRISPR	A549	short	long
sample_122	sample_298	0.0501439	PRKCE	BRD-K04210847-001-21-9	Same	Compound	CRISPR	A549	short	long
sample_122	sample_348	-0.000988205	PRKCE	BRD-K93779381-001-01-9	Same	Compound	CRISPR	A549	short	long
sample_123	sample_163	0.180835	FPR1	BRD-A36217750-001-16-3	Same	Compound	CRISPR	A549	short	long
sample_123	sample_354	-0.046449	FPR1	BRD-K13533483-001-16-2	Same	Compound	CRISPR	A549	short	long
sample_124	sample_103	0.143586	FGF1	BRD-K29530284-001-06-2	Same	Compound	CRISPR	A549	short	long
sample_124	sample_258	-0.258136	FGF1	BRD-K74514084-003-09-2	Same	Compound	CRISPR	A549	short	long
sample_125	sample_139	0.483905	CDK9	BRD-K64800655-001-09-0	Same	Compound	CRISPR	A549	short	long
sample_125	sample_302	0.19539	CDK9	BRD-K20986415-001-02-6	Same	Compound	CRISPR	A549	short	long
sample_125	sample_335	0.522549	CDK9	BRD-K14560436-001-01-4	Same	Compound	CRISPR	A549	short	long
sample_126	sample_012	0.0660649	KDR	BRD-K25244359-066-02-6	Same	Compound	CRISPR	A549	short	long
sample_126	sample_048	-0.00438356	KDR	BRD-K34581968-001-05-3	Same	Compound	CRISPR	A549	short	long
sample_126	sample_053	0.144141	KDR	BRD-K81801188-001-02-8	Same	Compound	CRISPR	A549	short	long
sample_126	sample_083	0.111188	KDR	BRD-K44227013-001-08-0	Same	Compound	CRISPR	A549	short	long
sample_126	sample_259	-0.185571	KDR	BRD-K74514084-003-09-2	Same	Compound	CRISPR	A549	short	long
sample_126	sample_308	0.104359	KDR	BRD-K99616396-316-05-3	Same	Compound	CRISPR	A549	short	long
sample_126	sample_328	0.0929742	KDR	BRD-K86930074-001-05-0	Same	Compound	CRISPR	A549	short	long
sample_126	sample_373	-0.034449	KDR	BRD-K55966568-001-09-6	Same	Compound	CRISPR	A549	short	long
sample_126	sample_431	-0.222999	KDR	BRD-K16730910-001-07-3	Same	Compound	CRISPR	A549	short	long
sample_126	sample_444	0.19238	KDR	BRD-K29895144-001-01-0	Same	Compound	CRISPR	A549	short	long
sample_127	sample_100	0.0691232	EDNRB	BRD-K98357249-001-02-9	Same	Compound	CRISPR	A549	short	long
sample_127	sample_128	0.0125182	EDNRB	BRD-K02490038-236-03-8	Same	Compound	CRISPR	A549	short	long
sample_128	sample_061	-0.0844101	ASIC1	BRD-K87158025-003-08-7	Same	Compound	CRISPR	A549	short	long
sample_128	sample_107	-0.103495	ASIC1	BRD-K97181089-003-24-7	Same	Compound	CRISPR	A549	short	long
sample_128	sample_241	-0.066004	ASIC1	BRD-K06674495-334-04-0	Same	Compound	CRISPR	A549	short	long
sample_129	sample_209	0.266227	JAK1	BRD-K16803204-001-01-6	Same	Compound	CRISPR	A549	short	long
sample_129	sample_283	-0.00760391	JAK1	BRD-K53972329-001-01-3	Same	Compound	CRISPR	A549	short	long
sample_129	sample_361	0.116347	JAK1	BRD-K12502280-001-11-4	Same	Compound	CRISPR	A549	short	long
sample_130	sample_141	-0.265491	PLA2G1B	BRD-K21528677-001-04-4	Same	Compound	CRISPR	A549	short	long
sample_130	sample_184	0.335532	PLA2G1B	BRD-K10670311-001-17-1	Same	Compound	CRISPR	A549	short	long
sample_130	sample_393	0.0126541	PLA2G1B	BRD-K98763141-001-30-8	Same	Compound	CRISPR	A549	short	long
sample_131	sample_146	0.218241	BRD4	BRD-K64890080-001-02-1	Same	Compound	CRISPR	A549	short	long
sample_131	sample_289	0.345871	BRD4	BRD-K13094524-001-04-2	Same	Compound	CRISPR	A549	short	long
sample_131	sample_360	0.0532727	BRD4	BRD-K12502280-001-11-4	Same	Compound	CRISPR	A549	short	long
sample_132	sample_071	0.394955	TUBB	BRD-K23363278-001-02-1	Same	Compound	CRISPR	A549	short	long
sample_132	sample_154	0.456435	TUBB	BRD-K68164687-001-01-6	Same	Compound	CRISPR	A549	short	long
sample_132	sample_275	0.337502	TUBB	BRD-K03601870-001-01-2	Same	Compound	CRISPR	A549	short	long
sample_132	sample_294	0.381022	TUBB	BRD-K00259736-001-16-4	Same	Compound	CRISPR	A549	short	long
sample_132	sample_358	0.395782	TUBB	BRD-K52075715-001-06-7	Same	Compound	CRISPR	A549	short	long
sample_133	sample_070	0.104879	AGER	BRD-K51899933-001-02-6	Same	Compound	CRISPR	A549	short	long
sample_133	sample_304	0.0171442	AGER	BRD-K87691185-001-01-2	Same	Compound	CRISPR	A549	short	long
sample_134	sample_033	0.0678269	S1PR2	BRD-K29151923-001-01-5	Same	Compound	CRISPR	A549	short	long
sample_134	sample_413	0.166083	S1PR2	BRD-K43330982-001-02-3	Same	Compound	CRISPR	A549	short	long
sample_135	sample_104	0.110631	PDE4D	BRD-K29530284-001-06-2	Same	Compound	CRISPR	A549	short	long
sample_135	sample_159	0.234355	PDE4D	BRD-A00827783-001-24-6	Same	Compound	CRISPR	A549	short	long
sample_135	sample_202	0.236234	PDE4D	BRD-K16444452-001-09-1	Same	Compound	CRISPR	A549	short	long
sample_135	sample_387	-0.0339113	PDE4D	BRD-K16542329-001-16-8	Same	Compound	CRISPR	A549	short	long
sample_135	sample_401	-0.325536	PDE4D	BRD-A07207424-001-14-0	Same	Compound	CRISPR	A549	short	long
sample_136	sample_239	0.1976	CHEK2	BRD-K86525559-001-07-8	Same	Compound	CRISPR	A549	short	long
sample_137	sample_260	0.35633	PAK1	BRD-K19333160-001-01-3	Same	Compound	CRISPR	A549	short	long
sample_137	sample_378	0.233736	PAK1	BRD-K28132190-001-02-0	Same	Compound	CRISPR	A549	short	long
sample_138	sample_167	0.158523	HDAC6	BRD-K36660044-001-24-2	Same	Compound	CRISPR	A549	short	long
sample_138	sample_368	-0.125968	HDAC6	BRD-K11558771-001-13-9	Same	Compound	CRISPR	A549	short	long
sample_138	sample_383	-0.00178751	HDAC6	BRD-K61397605-001-01-8	Same	Compound	CRISPR	A549	short	long
sample_139	sample_197	0.300695	DYRK1B	BRD-K89517477-001-01-4	Same	Compound	CRISPR	A549	short	long
sample_139	sample_250	0.361203	DYRK1B	BRD-K80935598-001-01-1	Same	Compound	CRISPR	A549	short	long
sample_139	sample_357	0.144272	DYRK1B	BRD-K97072811-001-11-4	Same	Compound	CRISPR	A549	short	long
sample_140	sample_164	0.552323	USP1	BRD-K93942811-001-01-3	Same	Compound	CRISPR	A549	short	long
sample_140	sample_355	0.223734	USP1	BRD-K81197548-003-01-4	Same	Compound	CRISPR	A549	short	long
sample_141	sample_231	0.354228	CYP1A2	BRD-K01825690-065-01-9	Same	Compound	CRISPR	A549	short	long
sample_141	sample_351	0.182615	CYP1A2	BRD-K63430059-001-16-4	Same	Compound	CRISPR	A549	short	long
sample_141	sample_424	-0.224414	CYP1A2	BRD-K15502390-001-20-9	Same	Compound	CRISPR	A549	short	long
sample_142	sample_002	0.120752	CACNG1	BRD-A86665761-001-01-1	Same	Compound	CRISPR	A549	short	long
sample_142	sample_063	-0.202988	CACNG1	BRD-A18992208-003-02-7	Same	Compound	CRISPR	A549	short	long
sample_142	sample_220	-0.486492	CACNG1	BRD-A74391928-051-03-9	Same	Compound	CRISPR	A549	short	long
sample_142	sample_390	0.383166	CACNG1	BRD-A69636825-003-04-7	Same	Compound	CRISPR	A549	short	long
sample_143	sample_183	0.0227533	HTR2C	BRD-K70778732-003-27-5	Same	Compound	CRISPR	A549	short	long
sample_143	sample_192	0.343934	HTR2C	BRD-A99888680-001-05-3	Same	Compound	CRISPR	A549	short	long
sample_143	sample_404	-0.558536	HTR2C	BRD-K72815923-034-02-0	Same	Compound	CRISPR	A549	short	long
sample_143	sample_441	-0.184849	HTR2C	BRD-K18895904-001-16-1	Same	Compound	CRISPR	A549	short	long
sample_143	sample_464	-0.0666379	HTR2C	BRD-K70358946-001-17-3	Same	Compound	CRISPR	A549	short	long
sample_144	sample_206	0.256567	DNMT3A	BRD-K03406345-001-21-1	Same	Compound	CRISPR	A549	short	long
sample_145	sample_170	0.173442	PORCN	BRD-K53234107-001-01-6	Same	Compound	CRISPR	A549	short	long
sample_145	sample_284	-0.299367	PORCN	BRD-K16810791-001-01-0	Same	Compound	CRISPR	A549	short	long
sample_146	sample_342	0.283364	GAA	BRD-K20897876-001-11-8	Same	Compound	CRISPR	A549	short	long
sample_146	sample_362	0.0441421	GAA	BRD-A63310107-001-04-8	Same	Compound	CRISPR	A549	short	long
sample_147	sample_261	0.0896037	PRKCB	BRD-K97091514-001-11-4	Same	Compound	CRISPR	A549	short	long
sample_147	sample_290	0.296346	PRKCB	BRD-K16761703-001-03-8	Same	Compound	CRISPR	A549	short	long
sample_147	sample_311	-0.193442	PRKCB	BRD-K32292990-001-03-6	Same	Compound	CRISPR	A549	short	long
sample_147	sample_347	0.286936	PRKCB	BRD-K93779381-001-01-9	Same	Compound	CRISPR	A549	short	long
sample_148	sample_274	-0.320554	PTK2B	BRD-K78692225-001-24-5	Same	Compound	CRISPR	A549	short	long
sample_148	sample_332	0.127482	PTK2B	BRD-K93788137-001-04-1	Same	Compound	CRISPR	A549	short	long
sample_149	sample_278	0.220956	CLK1	BRD-K66430217-001-03-8	Same	Compound	CRISPR	A549	short	long
sample_149	sample_356	-0.0417589	CLK1	BRD-K97072811-001-11-4	Same	Compound	CRISPR	A549	short	long
sample_150	sample_000	0.0227311	CACNA2D3	BRD-A86665761-001-01-1	Same	Compound	CRISPR	A549	short	long
sample_150	sample_003	0.115922	CACNA2D3	BRD-A22032524-074-09-9	Same	Compound	CRISPR	A549	short	long
sample_150	sample_235	-0.278798	CACNA2D3	BRD-A84687895-001-03-2	Same	Compound	CRISPR	A549	short	long
sample_151	sample_411	0.300623	HSD11B1	BRD-K80970344-201-08-6	Same	Compound	CRISPR	A549	short	long
sample_151	sample_412	0.0770885	HSD11B1	BRD-K18289362-001-02-2	Same	Compound	CRISPR	A549	short	long
sample_152	sample_381	0.303742	HTR3A	BRD-K36461289-001-05-8	Same	Compound	CRISPR	A549	short	long
sample_152	sample_391	-0.450346	HTR3A	BRD-A69636825-003-04-7	Same	Compound	CRISPR	A549	short	long
sample_152	sample_442	-0.211898	HTR3A	BRD-K18895904-001-16-1	Same	Compound	CRISPR	A549	short	long
sample_152	sample_451	0.388941	HTR3A	BRD-K68982262-001-01-4	Same	Compound	CRISPR	A549	short	long
sample_152	sample_452	-0.0984026	HTR3A	BRD-K24616672-003-20-1	Same	Compound	CRISPR	A549	short	long
sample_152	sample_465	0.149277	HTR3A	BRD-K70358946-001-17-3	Same	Compound	CRISPR	A549	short	long
sample_153	sample_034	0.43582	ADA	BRD-K66788707-001-14-3	Same	Compound	CRISPR	A549	short	long
sample_153	sample_416	-0.117101	ADA	BRD-K91543828-001-02-0	Same	Compound	CRISPR	A549	short	long
sample_154	sample_158	-0.0810169	PDE3A	BRD-A00827783-001-24-6	Same	Compound	CRISPR	A549	short	long
sample_154	sample_201	0.203925	PDE3A	BRD-K16444452-001-09-1	Same	Compound	CRISPR	A549	short	long
sample_154	sample_400	-0.0479147	PDE3A	BRD-A07207424-001-14-0	Same	Compound	CRISPR	A549	short	long
sample_154	sample_445	0.158088	PDE3A	BRD-K67017579-001-28-1	Same	Compound	CRISPR	A549	short	long
sample_155	sample_006	-0.0188243	NTRK1	BRD-K36574127-001-01-3	Same	Compound	CRISPR	A549	short	long
sample_155	sample_010	0.171495	NTRK1	BRD-K19975102-001-01-2	Same	Compound	CRISPR	A549	short	long
sample_155	sample_126	0.433654	NTRK1	BRD-K07881437-001-03-8	Same	Compound	CRISPR	A549	short	long
sample_155	sample_432	-0.0140851	NTRK1	BRD-K16730910-001-07-3	Same	Compound	CRISPR	A549	short	long
sample_156	sample_021	0.119584	LCK	BRD-K50199947-001-03-4	Same	Compound	CRISPR	A549	short	long
sample_156	sample_049	0.138744	LCK	BRD-K34581968-001-05-3	Same	Compound	CRISPR	A549	short	long
sample_156	sample_084	0.0906414	LCK	BRD-K44227013-001-08-0	Same	Compound	CRISPR	A549	short	long
sample_156	sample_090	0.202735	LCK	BRD-K50495309-001-02-0	Same	Compound	CRISPR	A549	short	long
sample_156	sample_130	0.0293349	LCK	BRD-K54330070-001-19-6	Same	Compound	CRISPR	A549	short	long
sample_156	sample_215	-0.00380122	LCK	BRD-K73789395-001-09-9	Same	Compound	CRISPR	A549	short	long
sample_156	sample_228	0.177456	LCK	BRD-K62810658-001-11-4	Same	Compound	CRISPR	A549	short	long
sample_156	sample_266	-0.0619322	LCK	BRD-K95785537-001-22-3	Same	Compound	CRISPR	A549	short	long
sample_156	sample_316	0.254904	LCK	BRD-A37704979-001-12-3	Same	Compound	CRISPR	A549	short	long
sample_157	sample_095	-0.386802	KCNH7	BRD-K22482860-001-20-6	Same	Compound	CRISPR	A549	short	long
sample_157	sample_221	0.32236	KCNH7	BRD-A74391928-051-03-9	Same	Compound	CRISPR	A549	short	long
sample_157	sample_405	-0.0646563	KCNH7	BRD-K01825589-310-02-9	Same	Compound	CRISPR	A549	short	long
sample_157	sample_456	0.148655	KCNH7	BRD-A82396632-008-30-8	Same	Compound	CRISPR	A549	short	long
sample_158	sample_040	0.267378	SIRT2	BRD-K09143580-001-01-0	Same	Compound	CRISPR	A549	short	long
sample_158	sample_042	-0.0424329	SIRT2	BRD-K16472653-001-01-6	Same	Compound	CRISPR	A549	short	long
sample_159	sample_121	-0.186007	P2RY12	BRD-K64054020-001-02-7	Same	Compound	CRISPR	A549	short	long
sample_159	sample_422	0.147384	P2RY12	BRD-A83029242-001-06-1	Same	Compound	CRISPR	A549	short	long
sample_159	sample_446	0.410438	P2RY12	BRD-K77060810-001-01-5	Same	Compound	CRISPR	A549	short	long
sample_000	sample_065	-0.140045	HIF1A	BRD-K44432556-001-05-5	Same	Compound	CRISPR	A549	short	short
sample_000	sample_179	-0.207823	HIF1A	BRD-K60476892-001-16-1	Same	Compound	CRISPR	A549	short	short
sample_000	sample_199	0.194745	HIF1A	BRD-K70463136-001-01-5	Same	Compound	CRISPR	A549	short	short
sample_001	sample_020	0.107428	CATSPER4	BRD-K78122587-300-04-3	Same	Compound	CRISPR	A549	short	short
sample_001	sample_399	-0.21723	CATSPER4	BRD-K26521938-001-07-2	Same	Compound	CRISPR	A549	short	short
sample_002	sample_027	0.1608	DDR2	BRD-K61845293-300-01-9	Same	Compound	CRISPR	A549	short	short
sample_002	sample_430	0.0118988	DDR2	BRD-K16730910-001-07-3	Same	Compound	CRISPR	A549	short	short
sample_003	sample_019	0.346953	OPRL1	BRD-K47049295-300-03-1	Same	Compound	CRISPR	A549	short	short
sample_003	sample_055	0.0560246	OPRL1	BRD-K73276278-305-01-1	Same	Compound	CRISPR	A549	short	short
sample_004	sample_092	0.311477	SLC7A11	BRD-K59058747-001-19-1	Same	Compound	CRISPR	A549	short	short
sample_004	sample_185	-0.107552	SLC7A11	BRD-K10670311-001-17-1	Same	Compound	CRISPR	A549	short	short
sample_004	sample_395	-0.32769	SLC7A11	BRD-A15397381-001-02-5	Same	Compound	CRISPR	A549	short	short
sample_005	sample_064	-0.110571	FFAR2	BRD-A54139254-001-09-2	Same	Compound	CRISPR	A549	short	short
sample_005	sample_414	0.291209	FFAR2	BRD-K05878375-236-05-7	Same	Compound	CRISPR	A549	short	short
sample_006	sample_009	0.117839	KCNMA1	BRD-K94342292-001-01-3	Same	Compound	CRISPR	A549	short	short
sample_006	sample_305	0.0449316	KCNMA1	BRD-K56740996-001-02-1	Same	Compound	CRISPR	A549	short	short
sample_006	sample_453	0.185522	KCNMA1	BRD-K24616672-003-20-1	Same	Compound	CRISPR	A549	short	short
sample_006	sample_457	0.242461	KCNMA1	BRD-A82396632-008-30-8	Same	Compound	CRISPR	A549	short	short
sample_007	sample_233	0.169511	HRH4	BRD-K75390981-300-04-9	Same	Compound	CRISPR	A549	short	short
sample_007	sample_364	-0.0340746	HRH4	BRD-K70821460-300-02-4	Same	Compound	CRISPR	A549	short	short
sample_007	sample_440	0.140857	HRH4	BRD-K18895904-001-16-1	Same	Compound	CRISPR	A549	short	short
sample_008	sample_173	0.257496	GHSR	BRD-K44771174-066-01-0	Same	Compound	CRISPR	A549	short	short
sample_008	sample_279	0.324922	GHSR	BRD-K02554563-001-01-6	Same	Compound	CRISPR	A549	short	short
sample_009	sample_035	0.239177	ALDH2	BRD-K06890060-001-09-1	Same	Compound	CRISPR	A549	short	short
sample_009	sample_058	0.258736	ALDH2	BRD-K60659193-001-01-0	Same	Compound	CRISPR	A549	short	short
sample_009	sample_210	0.19327	ALDH2	BRD-K76037122-001-02-5	Same	Compound	CRISPR	A549	short	short
sample_010	sample_151	0.00147824	COMT	BRD-K12102668-001-25-5	Same	Compound	CRISPR	A549	short	short
sample_010	sample_408	-0.0608647	COMT	BRD-K08953028-001-09-6	Same	Compound	CRISPR	A549	short	short
sample_011	sample_041	0.0182145	PTPN2	BRD-A22713669-001-04-3	Same	Compound	CRISPR	A549	short	short
sample_011	sample_406	-0.104235	PTPN2	BRD-K68567222-001-01-2	Same	Compound	CRISPR	A549	short	short
sample_012	sample_022	0.475134	KCNQ2	BRD-K50720187-051-03-1	Same	Compound	CRISPR	A549	short	short
sample_012	sample_036	0.23598	KCNQ2	BRD-K50398167-236-22-7	Same	Compound	CRISPR	A549	short	short
sample_012	sample_096	0.118595	KCNQ2	BRD-K22482860-001-20-6	Same	Compound	CRISPR	A549	short	short
sample_012	sample_307	-0.149479	KCNQ2	BRD-K56740996-001-02-1	Same	Compound	CRISPR	A549	short	short
sample_013	sample_386	0.271142	ITGB2	BRD-K22134346-001-22-3	Same	Compound	CRISPR	A549	short	short
sample_013	sample_409	-0.0969988	ITGB2	BRD-K20093108-001-02-3	Same	Compound	CRISPR	A549	short	short
sample_014	sample_057	0.264907	S1PR1	BRD-A43005764-003-01-5	Same	Compound	CRISPR	A549	short	short
sample_014	sample_396	0.0630498	S1PR1	BRD-K46625559-001-01-8	Same	Compound	CRISPR	A549	short	short
sample_015	sample_030	0.0788605	FOXM1	BRD-K58049875-001-03-9	Same	Compound	CRISPR	A549	short	short
sample_015	sample_338	-0.0879148	FOXM1	BRD-A20697603-001-07-2	Same	Compound	CRISPR	A549	short	short
sample_016	sample_131	-0.218249	MAPK14	BRD-K54330070-001-19-6	Same	Compound	CRISPR	A549	short	short
sample_016	sample_216	-0.14135	MAPK14	BRD-K73789395-001-09-9	Same	Compound	CRISPR	A549	short	short
sample_016	sample_229	0.2673	MAPK14	BRD-K62810658-001-11-4	Same	Compound	CRISPR	A549	short	short
sample_016	sample_317	-0.0984003	MAPK14	BRD-A37704979-001-12-3	Same	Compound	CRISPR	A549	short	short
sample_017	sample_116	0.151562	SLCO2B1	BRD-K36927236-001-36-7	Same	Compound	CRISPR	A549	short	short
sample_017	sample_256	-0.296522	SLCO2B1	BRD-K38512030-001-01-7	Same	Compound	CRISPR	A549	short	short
sample_018	sample_005	0.247304	KCNN4	BRD-K48278478-001-01-2	Same	Compound	CRISPR	A549	short	short
sample_018	sample_039	0.00321653	KCNN4	BRD-K37602296-001-01-6	Same	Compound	CRISPR	A549	short	short
sample_018	sample_288	-0.291847	KCNN4	BRD-A51831848-001-01-7	Same	Compound	CRISPR	A549	short	short
sample_018	sample_306	-0.0360428	KCNN4	BRD-K56740996-001-02-1	Same	Compound	CRISPR	A549	short	short
sample_018	sample_420	0.076979	KCNN4	BRD-K70586315-001-02-4	Same	Compound	CRISPR	A549	short	short
sample_018	sample_455	0.16788	KCNN4	BRD-K24616672-003-20-1	Same	Compound	CRISPR	A549	short	short
sample_018	sample_459	0.232756	KCNN4	BRD-A82396632-008-30-8	Same	Compound	CRISPR	A549	short	short
sample_019	sample_059	-0.158119	GRIN2A	BRD-K09787262-001-02-7	Same	Compound	CRISPR	A549	short	short
sample_019	sample_091	0.349169	GRIN2A	BRD-K59058747-001-19-1	Same	Compound	CRISPR	A549	short	short
sample_019	sample_398	-0.131305	GRIN2A	BRD-K11796549-001-05-2	Same	Compound	CRISPR	A549	short	short
sample_020	sample_001	0.19342	CACNB4	BRD-A86665761-001-01-1	Same	Compound	CRISPR	A549	short	short
sample_020	sample_410	-0.0714736	CACNB4	BRD-A58048407-001-20-4	Same	Compound	CRISPR	A549	short	short
sample_021	sample_150	0.293759	HSP90AB1	BRD-K67915505-001-01-2	Same	Compound	CRISPR	A549	short	short
sample_021	sample_310	0.313757	HSP90AB1	BRD-K43570081-001-02-4	Same	Compound	CRISPR	A549	short	short
sample_022	sample_011	0.12578	CSK	BRD-K25244359-066-02-6	Same	Compound	CRISPR	A549	short	short
sample_022	sample_089	-0.0637219	CSK	BRD-K50495309-001-02-0	Same	Compound	CRISPR	A549	short	short
sample_023	sample_004	0.363096	AKR1C1	BRD-A01078468-001-14-8	Same	Compound	CRISPR	A549	short	short
sample_023	sample_389	-0.434815	AKR1C1	BRD-K93632104-001-17-2	Same	Compound	CRISPR	A549	short	short
sample_024	sample_119	-0.408727	CHRM2	BRD-A48180038-003-24-3	Same	Compound	CRISPR	A549	short	short
sample_024	sample_402	-0.370257	CHRM2	BRD-K72815923-034-02-0	Same	Compound	CRISPR	A549	short	short
sample_024	sample_437	0.165444	CHRM2	BRD-K18895904-001-16-1	Same	Compound	CRISPR	A549	short	short
sample_024	sample_449	0.529321	CHRM2	BRD-K68982262-001-01-4	Same	Compound	CRISPR	A549	short	short
sample_024	sample_462	0.320194	CHRM2	BRD-K70358946-001-17-3	Same	Compound	CRISPR	A549	short	short
sample_025	sample_340	-0.157894	TGFBR1	BRD-K47557313-001-02-7	Same	Compound	CRISPR	A549	short	short
sample_025	sample_421	0.082443	TGFBR1	BRD-K40109029-001-02-9	Same	Compound	CRISPR	A549	short	short
sample_026	sample_234	0.327475	TGM2	BRD-K38272302-001-02-7	Same	Compound	CRISPR	A549	short	short
sample_026	sample_365	-0.364114	TGM2	BRD-K51485109-001-01-4	Same	Compound	CRISPR	A549	short	short
sample_027	sample_018	0.433811	CDK4	BRD-K06426971-001-02-7	Same	Compound	CRISPR	A549	short	short
sample_027	sample_032	0.0628736	CDK4	BRD-K72726508-001-02-1	Same	Compound	CRISPR	A549	short	short
sample_027	sample_094	-0.0905979	CDK4	BRD-K62949423-001-03-1	Same	Compound	CRISPR	A549	short	short
sample_027	sample_137	0.414277	CDK4	BRD-K64800655-001-09-0	Same	Compound	CRISPR	A549	short	short
sample_027	sample_194	0.271233	CDK4	BRD-K50836978-001-03-3	Same	Compound	CRISPR	A549	short	short
sample_027	sample_300	0.15986	CDK4	BRD-K20986415-001-02-6	Same	Compound	CRISPR	A549	short	short
sample_028	sample_029	0.485213	LPAR1	BRD-K26439554-001-01-3	Same	Compound	CRISPR	A549	short	short
sample_028	sample_443	0.640683	LPAR1	BRD-A25569250-001-03-3	Same	Compound	CRISPR	A549	short	short
sample_029	sample_120	-0.463141	CHRM3	BRD-A48180038-003-24-3	Same	Compound	CRISPR	A549	short	short
sample_029	sample_177	-0.372921	CHRM3	BRD-K80451230-051-02-6	Same	Compound	CRISPR	A549	short	short
sample_029	sample_403	-0.236937	CHRM3	BRD-K72815923-034-02-0	Same	Compound	CRISPR	A549	short	short
sample_029	sample_438	0.176444	CHRM3	BRD-K18895904-001-16-1	Same	Compound	CRISPR	A549	short	short
sample_029	sample_450	0.503433	CHRM3	BRD-K68982262-001-01-4	Same	Compound	CRISPR	A549	short	short
sample_029	sample_463	0.30649	CHRM3	BRD-K70358946-001-17-3	Same	Compound	CRISPR	A549	short	short
sample_030	sample_392	0.157733	UGT1A9	BRD-K19227686-001-18-6	Same	Compound	CRISPR	A549	short	short
sample_030	sample_394	-0.0146094	UGT1A9	BRD-K98763141-001-30-8	Same	Compound	CRISPR	A549	short	short
sample_031	sample_118	-0.188075	HPGDS	BRD-K57708067-001-01-3	Same	Compound	CRISPR	A549	short	short
sample_031	sample_363	0.219265	HPGDS	BRD-K17849083-001-32-9	Same	Compound	CRISPR	A549	short	short
sample_032	sample_117	0.43372	ADORA2A	BRD-K31170746-001-01-6	Same	Compound	CRISPR	A549	short	short
sample_032	sample_157	-0.0162304	ADORA2A	BRD-A00827783-001-24-6	Same	Compound	CRISPR	A549	short	short
sample_032	sample_207	-0.0933227	ADORA2A	BRD-K60150510-001-15-6	Same	Compound	CRISPR	A549	short	short
sample_032	sample_397	-0.125026	ADORA2A	BRD-A10739734-003-09-8	Same	Compound	CRISPR	A549	short	short
sample_033	sample_031	0.0178187	CCND1	BRD-K72726508-001-02-1	Same	Compound	CRISPR	A549	short	short
sample_033	sample_203	0.248825	CCND1	BRD-K05531427-001-01-7	Same	Compound	CRISPR	A549	short	short
sample_034	sample_038	0.223726	KCNN1	BRD-K37602296-001-01-6	Same	Compound	CRISPR	A549	short	short
sample_034	sample_419	0.306417	KCNN1	BRD-K70586315-001-02-4	Same	Compound	CRISPR	A549	short	short
sample_034	sample_454	0.22534	KCNN1	BRD-K24616672-003-20-1	Same	Compound	CRISPR	A549	short	short
sample_034	sample_458	0.270271	KCNN1	BRD-A82396632-008-30-8	Same	Compound	CRISPR	A549	short	short
sample_035	sample_037	0.274665	ABL1	BRD-K87632963-001-03-0	Same	Compound	CRISPR	A549	short	short
sample_035	sample_051	0.120071	ABL1	BRD-K81801188-001-02-8	Same	Compound	CRISPR	A549	short	short
sample_035	sample_081	0.175837	ABL1	BRD-K44227013-001-08-0	Same	Compound	CRISPR	A549	short	short
sample_035	sample_265	-0.0311135	ABL1	BRD-K95785537-001-22-3	Same	Compound	CRISPR	A549	short	short
sample_035	sample_280	0.182757	ABL1	BRD-K59831625-001-03-9	Same	Compound	CRISPR	A549	short	short
sample_035	sample_428	-0.00317458	ABL1	BRD-K16730910-001-07-3	Same	Compound	CRISPR	A549	short	short
sample_036	sample_175	0.0608901	SSTR2	BRD-K14681867-001-01-6	Same	Compound	CRISPR	A549	short	short
sample_036	sample_253	-0.282147	SSTR2	BRD-A64173453-015-03-1	Same	Compound	CRISPR	A549	short	short
sample_037	sample_149	0.230538	HSP90AA1	BRD-K67915505-001-01-2	Same	Compound	CRISPR	A549	short	short
sample_037	sample_249	0.271531	HSP90AA1	BRD-K38852836-001-04-9	Same	Compound	CRISPR	A549	short	short
sample_037	sample_309	0.205035	HSP90AA1	BRD-K43570081-001-02-4	Same	Compound	CRISPR	A549	short	short
sample_038	sample_156	0.263476	TUBB4B	BRD-K68164687-001-01-6	Same	Compound	CRISPR	A549	short	short
sample_038	sample_277	0.163445	TUBB4B	BRD-K03601870-001-01-2	Same	Compound	CRISPR	A549	short	short
sample_038	sample_296	0.216132	TUBB4B	BRD-K00259736-001-16-4	Same	Compound	CRISPR	A549	short	short
sample_038	sample_359	0.235538	TUBB4B	BRD-K52075715-001-06-7	Same	Compound	CRISPR	A549	short	short
sample_039	sample_148	0.18251	EZH2	BRD-K91535048-001-01-2	Same	Compound	CRISPR	A549	short	short
sample_039	sample_224	-0.0645745	EZH2	BRD-K26989966-001-04-3	Same	Compound	CRISPR	A549	short	short
sample_040	sample_345	-0.28659	PNLIP	BRD-K30177383-001-01-0	Same	Compound	CRISPR	A549	short	short
sample_040	sample_350	-0.212621	PNLIP	BRD-K94863486-001-02-2	Same	Compound	CRISPR	A549	short	short
sample_041	sample_213	0.144641	CYP2A6	BRD-K23913458-001-20-7	Same	Compound	CRISPR	A549	short	short
sample_041	sample_352	0.0239882	CYP2A6	BRD-K63430059-001-16-4	Same	Compound	CRISPR	A549	short	short
sample_041	sample_425	-0.0793281	CYP2A6	BRD-K15502390-001-20-9	Same	Compound	CRISPR	A549	short	short
sample_041	sample_434	-0.254512	CYP2A6	BRD-A09722536-002-18-0	Same	Compound	CRISPR	A549	short	short
sample_042	sample_236	0.0330326	CSF1R	BRD-K15819326-001-01-6	Same	Compound	CRISPR	A549	short	short
sample_042	sample_257	-0.247832	CSF1R	BRD-K74514084-003-09-2	Same	Compound	CRISPR	A549	short	short
sample_042	sample_326	0.0737181	CSF1R	BRD-K86930074-001-05-0	Same	Compound	CRISPR	A549	short	short
sample_043	sample_152	-0.339104	S100B	BRD-K49223707-001-01-0	Same	Compound	CRISPR	A549	short	short
sample_043	sample_341	-0.506794	S100B	BRD-K67637637-003-11-8	Same	Compound	CRISPR	A549	short	short
sample_044	sample_160	0.091864	PDE7A	BRD-A00827783-001-24-6	Same	Compound	CRISPR	A549	short	short
sample_044	sample_166	0.29456	PDE7A	BRD-K84266862-001-03-2	Same	Compound	CRISPR	A549	short	short
sample_045	sample_066	0.588281	AURKB	BRD-K36740062-001-06-6	Same	Compound	CRISPR	A549	short	short
sample_045	sample_125	0.615592	AURKB	BRD-K07881437-001-03-8	Same	Compound	CRISPR	A549	short	short
sample_045	sample_370	0.70255	AURKB	BRD-K21728777-001-02-3	Same	Compound	CRISPR	A549	short	short
sample_045	sample_372	0.12911	AURKB	BRD-K55966568-001-09-6	Same	Compound	CRISPR	A549	short	short
sample_046	sample_097	0.203586	CDC25A	BRD-K68143200-001-11-7	Same	Compound	CRISPR	A549	short	short
sample_046	sample_181	0.691564	CDC25A	BRD-K03109492-001-02-2	Same	Compound	CRISPR	A549	short	short
sample_047	sample_161	0.00746059	KCNK1	BRD-K59632282-052-03-1	Same	Compound	CRISPR	A549	short	short
sample_047	sample_222	0.435159	KCNK1	BRD-A74391928-051-03-9	Same	Compound	CRISPR	A549	short	short
sample_048	sample_007	-0.0387034	CA14	BRD-K74913225-001-14-0	Same	Compound	CRISPR	A549	short	short
sample_048	sample_014	0.257539	CA14	BRD-K18131774-001-18-4	Same	Compound	CRISPR	A549	short	short
sample_048	sample_212	0.0522298	CA14	BRD-K23913458-001-20-7	Same	Compound	CRISPR	A549	short	short
sample_048	sample_271	0.60455	CA14	BRD-K09295674-001-09-8	Same	Compound	CRISPR	A549	short	short
sample_049	sample_285	-0.301646	ICAM1	BRD-K43236057-001-07-1	Same	Compound	CRISPR	A549	short	short
sample_049	sample_343	0.120939	ICAM1	BRD-K77627880-001-04-0	Same	Compound	CRISPR	A549	short	short
sample_050	sample_068	-0.165752	GPR55	BRD-K27539181-001-08-5	Same	Compound	CRISPR	A549	short	short
sample_050	sample_168	0.212129	GPR55	BRD-K42352790-001-05-3	Same	Compound	CRISPR	A549	short	short
sample_051	sample_174	0.203543	OPRM1	BRD-K14681867-001-01-6	Same	Compound	CRISPR	A549	short	short
sample_051	sample_418	0.216929	OPRM1	BRD-A72767275-003-01-6	Same	Compound	CRISPR	A549	short	short
sample_051	sample_460	0.130413	OPRM1	BRD-K61250553-003-30-6	Same	Compound	CRISPR	A549	short	short
sample_052	sample_246	-0.169431	VEGFA	BRD-A69651145-003-11-4	Same	Compound	CRISPR	A549	short	short
sample_052	sample_385	-0.0778267	VEGFA	BRD-K47978074-001-03-2	Same	Compound	CRISPR	A549	short	short
sample_052	sample_423	0.168244	VEGFA	BRD-K57313110-001-06-8	Same	Compound	CRISPR	A549	short	short
sample_053	sample_060	-0.0367462	ADH1C	BRD-K56810756-003-07-7	Same	Compound	CRISPR	A549	short	short
sample_053	sample_281	-0.035969	ADH1C	BRD-K55567017-001-12-3	Same	Compound	CRISPR	A549	short	short
sample_054	sample_198	0.131281	KCTD16	BRD-A24122750-001-03-7	Same	Compound	CRISPR	A549	short	short
sample_054	sample_337	-0.0071883	KCTD16	BRD-K01826724-003-07-9	Same	Compound	CRISPR	A549	short	short
sample_055	sample_045	0.0368561	CYP3A4	BRD-K34581968-001-05-3	Same	Compound	CRISPR	A549	short	short
sample_055	sample_067	0.211556	CYP3A4	BRD-K36740062-001-06-6	Same	Compound	CRISPR	A549	short	short
sample_055	sample_191	0.174817	CYP3A4	BRD-A99888680-001-05-3	Same	Compound	CRISPR	A549	short	short
sample_055	sample_232	0.311674	CYP3A4	BRD-K01825690-065-01-9	Same	Compound	CRISPR	A549	short	short
sample_055	sample_315	-0.0704476	CYP3A4	BRD-A37704979-001-12-3	Same	Compound	CRISPR	A549	short	short
sample_055	sample_322	0.39091	CYP3A4	BRD-K59325863-001-04-4	Same	Compound	CRISPR	A549	short	short
sample_055	sample_325	0.501069	CYP3A4	BRD-K97010173-001-04-1	Same	Compound	CRISPR	A549	short	short
sample_055	sample_353	-0.138011	CYP3A4	BRD-K63430059-001-16-4	Same	Compound	CRISPR	A549	short	short
sample_055	sample_426	-0.0642799	CYP3A4	BRD-K15502390-001-20-9	Same	Compound	CRISPR	A549	short	short
sample_055	sample_435	-0.197932	CYP3A4	BRD-A09722536-002-18-0	Same	Compound	CRISPR	A549	short	short
sample_056	sample_112	0.0981814	AVPR1A	BRD-K37385792-003-02-1	Same	Compound	CRISPR	A549	short	short
sample_056	sample_293	0.0563028	AVPR1A	BRD-K25243230-001-01-2	Same	Compound	CRISPR	A549	short	short
sample_056	sample_447	0.418803	AVPR1A	BRD-K68982262-001-01-4	Same	Compound	CRISPR	A549	short	short
sample_057	sample_132	-0.00762432	MAPK8	BRD-K54330070-001-19-6	Same	Compound	CRISPR	A549	short	short
sample_057	sample_230	0.0947532	MAPK8	BRD-K62810658-001-11-4	Same	Compound	CRISPR	A549	short	short
sample_057	sample_252	0.349092	MAPK8	BRD-K32730239-001-01-0	Same	Compound	CRISPR	A549	short	short
sample_057	sample_318	0.179401	MAPK8	BRD-A37704979-001-12-3	Same	Compound	CRISPR	A549	short	short
sample_057	sample_346	-0.0697006	MAPK8	BRD-K45746021-003-01-9	Same	Compound	CRISPR	A549	short	short
sample_058	sample_189	0.283793	TNNC1	BRD-A30815329-001-12-1	Same	Compound	CRISPR	A549	short	short
sample_058	sample_320	0.59883	TNNC1	BRD-A91008255-003-24-8	Same	Compound	CRISPR	A549	short	short
sample_059	sample_145	0.423196	GABRB2	BRD-K33882852-003-02-8	Same	Compound	CRISPR	A549	short	short
sample_059	sample_287	-0.375433	GABRB2	BRD-A51831848-001-01-7	Same	Compound	CRISPR	A549	short	short
sample_059	sample_330	0.452139	GABRB2	BRD-A31564021-001-02-6	Same	Compound	CRISPR	A549	short	short
sample_059	sample_439	-0.0769664	GABRB2	BRD-K18895904-001-16-1	Same	Compound	CRISPR	A549	short	short
sample_060	sample_078	0.257475	MMP2	BRD-K51662849-001-05-4	Same	Compound	CRISPR	A549	short	short
sample_060	sample_223	0.448439	MMP2	BRD-K82818427-001-04-8	Same	Compound	CRISPR	A549	short	short
sample_061	sample_013	0.127561	RET	BRD-K25244359-066-02-6	Same	Compound	CRISPR	A549	short	short
sample_061	sample_026	-0.111186	RET	BRD-K47598052-001-14-1	Same	Compound	CRISPR	A549	short	short
sample_061	sample_086	-0.105734	RET	BRD-K44227013-001-08-0	Same	Compound	CRISPR	A549	short	short
sample_061	sample_127	0.334192	RET	BRD-K07881437-001-03-8	Same	Compound	CRISPR	A549	short	short
sample_061	sample_433	0.0483178	RET	BRD-K16730910-001-07-3	Same	Compound	CRISPR	A549	short	short
sample_062	sample_102	0.105737	NAMPT	BRD-K58550667-001-08-7	Same	Compound	CRISPR	A549	short	short
sample_063	sample_238	-0.171011	CASP3	BRD-A93477898-001-04-2	Same	Compound	CRISPR	A549	short	short
sample_063	sample_244	0.137441	CASP3	BRD-A69651145-003-11-4	Same	Compound	CRISPR	A549	short	short
sample_063	sample_270	0.280708	CASP3	BRD-K61918008-001-07-1	Same	Compound	CRISPR	A549	short	short
sample_064	sample_172	-0.01599	KRAS	BRD-K41599323-001-02-3	Same	Compound	CRISPR	A549	short	short
sample_065	sample_028	0.2476	BTK	BRD-K87782578-001-01-4	Same	Compound	CRISPR	A549	short	short
sample_065	sample_255	0.188324	BTK	BRD-K64034691-001-01-9	Same	Compound	CRISPR	A549	short	short
sample_066	sample_188	0.167159	SLC29A1	BRD-K48722258-300-11-0	Same	Compound	CRISPR	A549	short	short
sample_066	sample_208	0.224916	SLC29A1	BRD-K60150510-001-15-6	Same	Compound	CRISPR	A549	short	short
sample_067	sample_080	-0.108685	FFAR4	BRD-K24282351-001-01-4	Same	Compound	CRISPR	A549	short	short
sample_067	sample_140	-0.031228	FFAR4	BRD-K26514105-001-01-7	Same	Compound	CRISPR	A549	short	short
sample_068	sample_109	0.307401	PPARD	BRD-K75748943-300-01-3	Same	Compound	CRISPR	A549	short	short
sample_068	sample_134	0.0457519	PPARD	BRD-K03155172-001-03-0	Same	Compound	CRISPR	A549	short	short
sample_069	sample_135	0.376426	BAX	BRD-K07442505-001-03-6	Same	Compound	CRISPR	A549	short	short
sample_069	sample_251	0.195009	BAX	BRD-A18763547-300-06-3	Same	Compound	CRISPR	A549	short	short
sample_070	sample_219	0.343189	RGS4	BRD-K26970495-001-02-7	Same	Compound	CRISPR	A549	short	short
sample_070	sample_331	0.2041	RGS4	BRD-K08893438-001-06-4	Same	Compound	CRISPR	A549	short	short
sample_071	sample_138	0.33055	CDK7	BRD-K64800655-001-09-0	Same	Compound	CRISPR	A549	short	short
sample_071	sample_301	0.00393682	CDK7	BRD-K20986415-001-02-6	Same	Compound	CRISPR	A549	short	short
sample_071	sample_334	0.31282	CDK7	BRD-K14560436-001-01-4	Same	Compound	CRISPR	A549	short	short
sample_072	sample_144	0.258485	PPAT	BRD-K32821942-001-22-1	Same	Compound	CRISPR	A549	short	short
sample_072	sample_225	0.140864	PPAT	BRD-K83896451-001-06-7	Same	Compound	CRISPR	A549	short	short
sample_073	sample_115	-0.0948975	KCNJ1	BRD-K36927236-001-36-7	Same	Compound	CRISPR	A549	short	short
sample_073	sample_243	0.46427	KCNJ1	BRD-K52960356-001-13-0	Same	Compound	CRISPR	A549	short	short
sample_073	sample_344	-0.33373	KCNJ1	BRD-K72063794-003-01-0	Same	Compound	CRISPR	A549	short	short
sample_074	sample_286	-0.219082	ATP5F1D	BRD-A51831848-001-01-7	Same	Compound	CRISPR	A549	short	short
sample_074	sample_329	0.336774	ATP5F1D	BRD-A31564021-001-02-6	Same	Compound	CRISPR	A549	short	short
sample_075	sample_072	-0.198367	PDPK1	BRD-K90497590-001-05-9	Same	Compound	CRISPR	A549	short	short
sample_075	sample_312	0.413308	PDPK1	BRD-K45293975-001-02-0	Same	Compound	CRISPR	A549	short	short
sample_076	sample_047	-0.153215	IGF1R	BRD-K34581968-001-05-3	Same	Compound	CRISPR	A549	short	short
sample_076	sample_110	-0.060142	IGF1R	BRD-K15179513-001-04-2	Same	Compound	CRISPR	A549	short	short
sample_076	sample_273	0.10938	IGF1R	BRD-K24696047-001-02-3	Same	Compound	CRISPR	A549	short	short
sample_076	sample_377	0.326378	IGF1R	BRD-K22149900-001-06-2	Same	Compound	CRISPR	A549	short	short
sample_077	sample_050	-0.266414	MET	BRD-K34581968-001-05-3	Same	Compound	CRISPR	A549	short	short
sample_077	sample_101	0.0252186	MET	BRD-K73319509-001-08-0	Same	Compound	CRISPR	A549	short	short
sample_077	sample_264	-0.0399634	MET	BRD-K19477839-001-07-6	Same	Compound	CRISPR	A549	short	short
sample_078	sample_263	-0.0371871	GLRA3	BRD-A91822151-001-05-0	Same	Compound	CRISPR	A549	short	short
sample_078	sample_380	0.350793	GLRA3	BRD-K36461289-001-05-8	Same	Compound	CRISPR	A549	short	short
sample_079	sample_054	-0.160906	PIK3CG	BRD-K81801188-001-02-8	Same	Compound	CRISPR	A549	short	short
sample_079	sample_106	0.0628625	PIK3CG	BRD-K42191735-001-08-7	Same	Compound	CRISPR	A549	short	short
sample_080	sample_056	0.0202988	TBXAS1	BRD-K53061490-003-13-9	Same	Compound	CRISPR	A549	short	short
sample_080	sample_186	-0.062516	TBXAS1	BRD-K10670311-001-17-1	Same	Compound	CRISPR	A549	short	short
sample_080	sample_407	-0.260914	TBXAS1	BRD-K01825660-322-01-9	Same	Compound	CRISPR	A549	short	short
sample_081	sample_162	0.421718	PLD1	BRD-K50055394-001-03-6	Same	Compound	CRISPR	A549	short	short
sample_081	sample_297	0.199188	PLD1	BRD-K04210847-001-21-9	Same	Compound	CRISPR	A549	short	short
sample_082	sample_069	0.0400293	DHH	BRD-K51265828-001-01-0	Same	Compound	CRISPR	A549	short	short
sample_082	sample_242	0.254467	DHH	BRD-K50498985-001-03-3	Same	Compound	CRISPR	A549	short	short
sample_083	sample_043	0.365794	AKT1	BRD-K34581968-001-05-3	Same	Compound	CRISPR	A549	short	short
sample_083	sample_129	0.289659	AKT1	BRD-K54330070-001-19-6	Same	Compound	CRISPR	A549	short	short
sample_083	sample_133	0.135248	AKT1	BRD-K25412176-001-01-9	Same	Compound	CRISPR	A549	short	short
sample_083	sample_226	-0.273946	AKT1	BRD-K62810658-001-11-4	Same	Compound	CRISPR	A549	short	short
sample_083	sample_314	0.335307	AKT1	BRD-A37704979-001-12-3	Same	Compound	CRISPR	A549	short	short
sample_084	sample_017	0.332706	CDK2	BRD-K06426971-001-02-7	Same	Compound	CRISPR	A549	short	short
sample_084	sample_044	0.246079	CDK2	BRD-K34581968-001-05-3	Same	Compound	CRISPR	A549	short	short
sample_084	sample_093	-0.0544033	CDK2	BRD-K62949423-001-03-1	Same	Compound	CRISPR	A549	short	short
sample_084	sample_136	0.424001	CDK2	BRD-K64800655-001-09-0	Same	Compound	CRISPR	A549	short	short
sample_084	sample_193	0.501866	CDK2	BRD-K50836978-001-03-3	Same	Compound	CRISPR	A549	short	short
sample_084	sample_282	0.545007	CDK2	BRD-K07762753-001-05-1	Same	Compound	CRISPR	A549	short	short
sample_084	sample_299	0.11215	CDK2	BRD-K20986415-001-02-6	Same	Compound	CRISPR	A549	short	short
sample_084	sample_333	0.417266	CDK2	BRD-K14560436-001-01-4	Same	Compound	CRISPR	A549	short	short
sample_085	sample_180	-0.16892	PARP3	BRD-K24283677-001-01-9	Same	Compound	CRISPR	A549	short	short
sample_085	sample_268	0.428365	PARP3	BRD-A63444178-001-01-5	Same	Compound	CRISPR	A549	short	short
sample_086	sample_147	0.746296	PLK1	BRD-K64890080-001-02-1	Same	Compound	CRISPR	A549	short	short
sample_087	sample_240	-0.163138	ATM	BRD-K36016295-001-05-2	Same	Compound	CRISPR	A549	short	short
sample_087	sample_272	-0.0396139	ATM	BRD-K25311561-001-10-7	Same	Compound	CRISPR	A549	short	short
sample_088	sample_143	0.0420004	IMPDH1	BRD-K32821942-001-22-1	Same	Compound	CRISPR	A549	short	short
sample_088	sample_169	-0.123931	IMPDH1	BRD-K49350383-001-13-7	Same	Compound	CRISPR	A549	short	short
sample_089	sample_155	0.281598	TUBB3	BRD-K68164687-001-01-6	Same	Compound	CRISPR	A549	short	short
sample_089	sample_276	0.18438	TUBB3	BRD-K03601870-001-01-2	Same	Compound	CRISPR	A549	short	short
sample_089	sample_295	0.274756	TUBB3	BRD-K00259736-001-16-4	Same	Compound	CRISPR	A549	short	short
sample_090	sample_074	0.0973052	BRAF	BRD-K90747162-001-01-4	Same	Compound	CRISPR	A549	short	short
sample_090	sample_214	0.121623	BRAF	BRD-K73789395-001-09-9	Same	Compound	CRISPR	A549	short	short
sample_090	sample_227	0.217634	BRAF	BRD-K62810658-001-11-4	Same	Compound	CRISPR	A549	short	short
sample_090	sample_429	-0.111798	BRAF	BRD-K16730910-001-07-3	Same	Compound	CRISPR	A549	short	short
sample_091	sample_187	0.227548	HBB	BRD-K29791386-001-01-8	Same	Compound	CRISPR	A549	short	short
sample_091	sample_313	0.123732	HBB	BRD-K37355418-236-01-6	Same	Compound	CRISPR	A549	short	short
sample_092	sample_085	-0.0623921	LYN	BRD-K44227013-001-08-0	Same	Compound	CRISPR	A549	short	short
sample_092	sample_267	0.328981	LYN	BRD-K95785537-001-22-3	Same	Compound	CRISPR	A549	short	short
sample_093	sample_024	0.125685	ANXA1	BRD-K38775274-001-22-1	Same	Compound	CRISPR	A549	short	short
sample_093	sample_388	0.135462	ANXA1	BRD-A10188456-001-04-9	Same	Compound	CRISPR	A549	short	short
sample_094	sample_023	0.0827471	CCR1	BRD-K91825936-001-03-9	Same	Compound	CRISPR	A549	short	short
sample_094	sample_448	0.0728789	CCR1	BRD-K68982262-001-01-4	Same	Compound	CRISPR	A549	short	short
sample_095	sample_371	-0.133424	ALK	BRD-A23124853-001-01-4	Same	Compound	CRISPR	A549	short	short
sample_095	sample_375	-0.178968	ALK	BRD-K22149900-001-06-2	Same	Compound	CRISPR	A549	short	short
sample_096	sample_205	0.311262	HDAC3	BRD-K61688984-001-02-9	Same	Compound	CRISPR	A549	short	short
sample_096	sample_382	0.141795	HDAC3	BRD-K61397605-001-01-8	Same	Compound	CRISPR	A549	short	short
sample_096	sample_415	0.0231183	HDAC3	BRD-K05878375-236-05-7	Same	Compound	CRISPR	A549	short	short
sample_097	sample_111	0.426527	PTGIR	BRD-A72351335-001-04-5	Same	Compound	CRISPR	A549	short	short
sample_097	sample_122	-0.290334	PTGIR	BRD-K64054020-001-02-7	Same	Compound	CRISPR	A549	short	short
sample_097	sample_195	0.277008	PTGIR	BRD-K77220725-003-01-5	Same	Compound	CRISPR	A549	short	short
sample_098	sample_087	0.0907873	RPL23A	BRD-K01824976-300-02-9	Same	Compound	CRISPR	A549	short	short
sample_098	sample_366	0.0834698	RPL23A	BRD-K91370081-001-25-1	Same	Compound	CRISPR	A549	short	short
sample_099	sample_075	0.132662	FLT3	BRD-K90747162-001-01-4	Same	Compound	CRISPR	A549	short	short
sample_099	sample_082	-0.018627	FLT3	BRD-K44227013-001-08-0	Same	Compound	CRISPR	A549	short	short
sample_099	sample_237	-0.0358751	FLT3	BRD-K15819326-001-01-6	Same	Compound	CRISPR	A549	short	short
sample_099	sample_303	0.0947838	FLT3	BRD-K20986415-001-02-6	Same	Compound	CRISPR	A549	short	short
sample_099	sample_327	0.191063	FLT3	BRD-K86930074-001-05-0	Same	Compound	CRISPR	A549	short	short
sample_099	sample_336	0.384462	FLT3	BRD-K14560436-001-01-4	Same	Compound	CRISPR	A549	short	short
sample_099	sample_369	0.276708	FLT3	BRD-K91283740-003-01-6	Same	Compound	CRISPR	A549	short	short
sample_099	sample_376	0.0608632	FLT3	BRD-K22149900-001-06-2	Same	Compound	CRISPR	A549	short	short
sample_100	sample_124	-0.379616	MME	BRD-K91456750-001-01-9	Same	Compound	CRISPR	A549	short	short
sample_100	sample_165	0.432962	MME	BRD-A08187463-001-12-9	Same	Compound	CRISPR	A549	short	short
sample_101	sample_142	0.279232	CTSG	BRD-K91188791-001-17-5	Same	Compound	CRISPR	A549	short	short
sample_101	sample_321	0.278301	CTSG	BRD-K59325863-001-04-4	Same	Compound	CRISPR	A549	short	short
sample_102	sample_099	0.0139039	PAK4	BRD-K37764012-001-03-3	Same	Compound	CRISPR	A549	short	short
sample_103	sample_204	-0.202236	GPR119	BRD-K77087341-001-02-4	Same	Compound	CRISPR	A549	short	short
sample_103	sample_417	0.211422	GPR119	BRD-K48830578-001-01-9	Same	Compound	CRISPR	A549	short	short
sample_104	sample_062	0.31079	SCNN1G	BRD-K87158025-003-08-7	Same	Compound	CRISPR	A549	short	short
sample_104	sample_108	-0.0849056	SCNN1G	BRD-K97181089-003-24-7	Same	Compound	CRISPR	A549	short	short
sample_104	sample_427	0.437123	SCNN1G	BRD-K92049597-001-20-8	Same	Compound	CRISPR	A549	short	short
sample_105	sample_254	-0.0609408	GJB4	BRD-K09338665-001-08-9	Same	Compound	CRISPR	A549	short	short
sample_105	sample_339	-0.0636466	GJB4	BRD-K44067360-001-29-5	Same	Compound	CRISPR	A549	short	short
sample_106	sample_073	-0.279683	S1PR4	BRD-K69877120-001-01-7	Same	Compound	CRISPR	A549	short	short
sample_106	sample_182	0.294511	S1PR4	BRD-K80666802-003-01-0	Same	Compound	CRISPR	A549	short	short
sample_107	sample_076	0.391377	IL1B	BRD-K81405859-300-01-4	Same	Compound	CRISPR	A549	short	short
sample_107	sample_114	-0.00972089	IL1B	BRD-K69122748-001-10-1	Same	Compound	CRISPR	A549	short	short
sample_107	sample_200	-0.127503	IL1B	BRD-K16444452-001-09-1	Same	Compound	CRISPR	A549	short	short
sample_107	sample_245	0.0150745	IL1B	BRD-A69651145-003-11-4	Same	Compound	CRISPR	A549	short	short
sample_108	sample_171	-0.367501	F10	BRD-K29322660-001-01-9	Same	Compound	CRISPR	A549	short	short
sample_108	sample_349	0.211711	F10	BRD-K78126613-001-27-7	Same	Compound	CRISPR	A549	short	short
sample_109	sample_105	0.31129	ELANE	BRD-K37864785-001-01-0	Same	Compound	CRISPR	A549	short	short
sample_109	sample_269	0.0649314	ELANE	BRD-K31476763-001-01-5	Same	Compound	CRISPR	A549	short	short
sample_109	sample_323	0.335171	ELANE	BRD-K59325863-001-04-4	Same	Compound	CRISPR	A549	short	short
sample_110	sample_088	0.160419	RPL3	BRD-K01824976-300-02-9	Same	Compound	CRISPR	A549	short	short
sample_110	sample_292	0.26819	RPL3	BRD-K36055864-001-20-0	Same	Compound	CRISPR	A549	short	short
sample_110	sample_367	0.140897	RPL3	BRD-K91370081-001-25-1	Same	Compound	CRISPR	A549	short	short
sample_110	sample_379	0.139225	RPL3	BRD-K76674262-001-03-3	Same	Compound	CRISPR	A549	short	short
sample_111	sample_046	-0.198438	ERBB2	BRD-K34581968-001-05-3	Same	Compound	CRISPR	A549	short	short
sample_111	sample_248	-0.0645867	ERBB2	BRD-K76908866-001-07-6	Same	Compound	CRISPR	A549	short	short
sample_111	sample_384	-0.101802	ERBB2	BRD-K61642990-001-01-0	Same	Compound	CRISPR	A549	short	short
sample_112	sample_098	0.407253	AKR1B1	BRD-K35498378-001-06-1	Same	Compound	CRISPR	A549	short	short
sample_112	sample_196	-0.487678	AKR1B1	BRD-A89164055-001-03-3	Same	Compound	CRISPR	A549	short	short
sample_112	sample_217	-0.443372	AKR1B1	BRD-K76792669-001-08-1	Same	Compound	CRISPR	A549	short	short
sample_113	sample_178	-0.392935	GUCY1B1	BRD-K60476892-001-16-1	Same	Compound	CRISPR	A549	short	short
sample_113	sample_247	0.203545	GUCY1B1	BRD-K84783599-001-01-0	Same	Compound	CRISPR	A549	short	short
sample_114	sample_079	0.200838	ADRA2B	BRD-A65597028-003-08-1	Same	Compound	CRISPR	A549	short	short
sample_114	sample_113	0.258511	ADRA2B	BRD-A72483914-001-03-7	Same	Compound	CRISPR	A549	short	short
sample_114	sample_190	0.318863	ADRA2B	BRD-A99888680-001-05-3	Same	Compound	CRISPR	A549	short	short
sample_114	sample_436	0.000511615	ADRA2B	BRD-K18895904-001-16-1	Same	Compound	CRISPR	A549	short	short
sample_114	sample_461	0.0902912	ADRA2B	BRD-K70358946-001-17-3	Same	Compound	CRISPR	A549	short	short
sample_115	sample_025	0.18279	HCK	BRD-K47598052-001-14-1	Same	Compound	CRISPR	A549	short	short
sample_115	sample_052	-0.12066	HCK	BRD-K81801188-001-02-8	Same	Compound	CRISPR	A549	short	short
sample_116	sample_016	0.0733487	P3H1	BRD-A85242401-001-11-5	Same	Compound	CRISPR	A549	short	short
sample_116	sample_176	0.143566	P3H1	BRD-K01666412-001-02-0	Same	Compound	CRISPR	A549	short	short
sample_117	sample_008	0.0516683	CA5A	BRD-K74913225-001-14-0	Same	Compound	CRISPR	A549	short	short
sample_117	sample_015	0.150531	CA5A	BRD-K18131774-001-18-4	Same	Compound	CRISPR	A549	short	short
sample_118	sample_153	0.079214	DCK	BRD-K91822704-003-07-2	Same	Compound	CRISPR	A549	short	short
sample_118	sample_374	0.592564	DCK	BRD-K71106091-001-09-5	Same	Compound	CRISPR	A549	short	short
sample_119	sample_077	-0.383849	TNF	BRD-K81405859-300-01-4	Same	Compound	CRISPR	A549	short	short
sample_119	sample_262	0.161342	TNF	BRD-K47738867-001-01-5	Same	Compound	CRISPR	A549	short	short
sample_119	sample_319	0.384262	TNF	BRD-A37704979-001-12-3	Same	Compound	CRISPR	A549	short	short
sample_120	sample_211	0.313967	RNASE1	BRD-K76037122-001-02-5	Same	Compound	CRISPR	A549	short	short
sample_120	sample_218	0.545726	RNASE1	BRD-K76792669-001-08-1	Same	Compound	CRISPR	A549	short	short
sample_121	sample_123	-0.464292	PTGIS	BRD-K64054020-001-02-7	Same	Compound	CRISPR	A549	short	short
sample_121	sample_324	0.257631	PTGIS	BRD-K10843433-001-23-5	Same	Compound	CRISPR	A549	short	short
sample_122	sample_291	0.341785	PRKCE	BRD-K16761703-001-03-8	Same	Compound	CRISPR	A549	short	short
sample_122	sample_298	0.100521	PRKCE	BRD-K04210847-001-21-9	Same	Compound	CRISPR	A549	short	short
sample_122	sample_348	-0.0343772	PRKCE	BRD-K93779381-001-01-9	Same	Compound	CRISPR	A549	short	short
sample_123	sample_163	0.175462	FPR1	BRD-A36217750-001-16-3	Same	Compound	CRISPR	A549	short	short
sample_123	sample_354	0.0352109	FPR1	BRD-K13533483-001-16-2	Same	Compound	CRISPR	A549	short	short
sample_124	sample_103	0.122378	FGF1	BRD-K29530284-001-06-2	Same	Compound	CRISPR	A549	short	short
sample_124	sample_258	-0.176195	FGF1	BRD-K74514084-003-09-2	Same	Compound	CRISPR	A549	short	short
sample_125	sample_139	0.484465	CDK9	BRD-K64800655-001-09-0	Same	Compound	CRISPR	A549	short	short
sample_125	sample_302	0.152738	CDK9	BRD-K20986415-001-02-6	Same	Compound	CRISPR	A549	short	short
sample_125	sample_335	0.50235	CDK9	BRD-K14560436-001-01-4	Same	Compound	CRISPR	A549	short	short
sample_126	sample_012	0.11519	KDR	BRD-K25244359-066-02-6	Same	Compound	CRISPR	A549	short	short
sample_126	sample_048	0.0693719	KDR	BRD-K34581968-001-05-3	Same	Compound	CRISPR	A549	short	short
sample_126	sample_053	0.0614926	KDR	BRD-K81801188-001-02-8	Same	Compound	CRISPR	A549	short	short
sample_126	sample_083	0.0289076	KDR	BRD-K44227013-001-08-0	Same	Compound	CRISPR	A549	short	short
sample_126	sample_259	-0.0215059	KDR	BRD-K74514084-003-09-2	Same	Compound	CRISPR	A549	short	short
sample_126	sample_308	0.0924704	KDR	BRD-K99616396-316-05-3	Same	Compound	CRISPR	A549	short	short
sample_126	sample_328	0.11391	KDR	BRD-K86930074-001-05-0	Same	Compound	CRISPR	A549	short	short
sample_126	sample_373	0.15353	KDR	BRD-K55966568-001-09-6	Same	Compound	CRISPR	A549	short	short
sample_126	sample_431	-0.0331931	KDR	BRD-K16730910-001-07-3	Same	Compound	CRISPR	A549	short	short
sample_126	sample_444	0.228623	KDR	BRD-K29895144-001-01-0	Same	Compound	CRISPR	A549	short	short
sample_127	sample_100	0.243155	EDNRB	BRD-K98357249-001-02-9	Same	Compound	CRISPR	A549	short	short
sample_127	sample_128	0.0592602	EDNRB	BRD-K02490038-236-03-8	Same	Compound	CRISPR	A549	short	short
sample_128	sample_061	-0.0928057	ASIC1	BRD-K87158025-003-08-7	Same	Compound	CRISPR	A549	short	short
sample_128	sample_107	-0.149942	ASIC1	BRD-K97181089-003-24-7	Same	Compound	CRISPR	A549	short	short
sample_128	sample_241	-0.0513111	ASIC1	BRD-K06674495-334-04-0	Same	Compound	CRISPR	A549	short	short
sample_129	sample_209	0.190948	JAK1	BRD-K16803204-001-01-6	Same	Compound	CRISPR	A549	short	short
sample_129	sample_283	-0.0190989	JAK1	BRD-K53972329-001-01-3	Same	Compound	CRISPR	A549	short	short
sample_129	sample_361	0.118406	JAK1	BRD-K12502280-001-11-4	Same	Compound	CRISPR	A549	short	short
sample_130	sample_141	-0.370664	PLA2G1B	BRD-K21528677-001-04-4	Same	Compound	CRISPR	A549	short	short
sample_130	sample_184	0.280381	PLA2G1B	BRD-K10670311-001-17-1	Same	Compound	CRISPR	A549	short	short
sample_130	sample_393	-0.0119203	PLA2G1B	BRD-K98763141-001-30-8	Same	Compound	CRISPR	A549	short	short
sample_131	sample_146	0.217543	BRD4	BRD-K64890080-001-02-1	Same	Compound	CRISPR	A549	short	short
sample_131	sample_289	0.288276	BRD4	BRD-K13094524-001-04-2	Same	Compound	CRISPR	A549	short	short
sample_131	sample_360	0.0819717	BRD4	BRD-K12502280-001-11-4	Same	Compound	CRISPR	A549	short	short
sample_132	sample_071	0.363306	TUBB	BRD-K23363278-001-02-1	Same	Compound	CRISPR	A549	short	short
sample_132	sample_154	0.383318	TUBB	BRD-K68164687-001-01-6	Same	Compound	CRISPR	A549	short	short
sample_132	sample_275	0.28839	TUBB	BRD-K03601870-001-01-2	Same	Compound	CRISPR	A549	short	short
sample_132	sample_294	0.355272	TUBB	BRD-K00259736-001-16-4	Same	Compound	CRISPR	A549	short	short
sample_132	sample_358	0.366324	TUBB	BRD-K52075715-001-06-7	Same	Compound	CRISPR	A549	short	short
sample_133	sample_070	-0.0937157	AGER	BRD-K51899933-001-02-6	Same	Compound	CRISPR	A549	short	short
sample_133	sample_304	-0.0847	AGER	BRD-K87691185-001-01-2	Same	Compound	CRISPR	A549	short	short
sample_134	sample_033	0.391632	S1PR2	BRD-K29151923-001-01-5	Same	Compound	CRISPR	A549	short	short
sample_134	sample_413	-0.0558605	S1PR2	BRD-K43330982-001-02-3	Same	Compound	CRISPR	A549	short	short
sample_135	sample_104	-0.0960507	PDE4D	BRD-K29530284-001-06-2	Same	Compound	CRISPR	A549	short	short
sample_135	sample_159	-0.00661856	PDE4D	BRD-A00827783-001-24-6	Same	Compound	CRISPR	A549	short	short
sample_135	sample_202	0.284108	PDE4D	BRD-K16444452-001-09-1	Same	Compound	CRISPR	A549	short	short
sample_135	sample_387	0.141876	PDE4D	BRD-K16542329-001-16-8	Same	Compound	CRISPR	A549	short	short
sample_135	sample_401	-0.108746	PDE4D	BRD-A07207424-001-14-0	Same	Compound	CRISPR	A549	short	short
sample_136	sample_239	0.197554	CHEK2	BRD-K86525559-001-07-8	Same	Compound	CRISPR	A549	short	short
sample_137	sample_260	0.358958	PAK1	BRD-K19333160-001-01-3	Same	Compound	CRISPR	A549	short	short
sample_137	sample_378	0.182311	PAK1	BRD-K28132190-001-02-0	Same	Compound	CRISPR	A549	short	short
sample_138	sample_167	0.102575	HDAC6	BRD-K36660044-001-24-2	Same	Compound	CRISPR	A549	short	short
sample_138	sample_368	-0.438697	HDAC6	BRD-K11558771-001-13-9	Same	Compound	CRISPR	A549	short	short
sample_138	sample_383	-0.0343557	HDAC6	BRD-K61397605-001-01-8	Same	Compound	CRISPR	A549	short	short
sample_139	sample_197	0.226884	DYRK1B	BRD-K89517477-001-01-4	Same	Compound	CRISPR	A549	short	short
sample_139	sample_250	0.371186	DYRK1B	BRD-K80935598-001-01-1	Same	Compound	CRISPR	A549	short	short
sample_139	sample_357	0.0626886	DYRK1B	BRD-K97072811-001-11-4	Same	Compound	CRISPR	A549	short	short
sample_140	sample_164	0.458162	USP1	BRD-K93942811-001-01-3	Same	Compound	CRISPR	A549	short	short
sample_140	sample_355	0.121157	USP1	BRD-K81197548-003-01-4	Same	Compound	CRISPR	A549	short	short
sample_141	sample_231	0.133965	CYP1A2	BRD-K01825690-065-01-9	Same	Compound	CRISPR	A549	short	short
sample_141	sample_351	0.178372	CYP1A2	BRD-K63430059-001-16-4	Same	Compound	CRISPR	A549	short	short
sample_141	sample_424	-0.0245096	CYP1A2	BRD-K15502390-001-20-9	Same	Compound	CRISPR	A549	short	short
sample_142	sample_002	0.0935539	CACNG1	BRD-A86665761-001-01-1	Same	Compound	CRISPR	A549	short	short
sample_142	sample_063	-0.171581	CACNG1	BRD-A18992208-003-02-7	Same	Compound	CRISPR	A549	short	short
sample_142	sample_220	-0.391004	CACNG1	BRD-A74391928-051-03-9	Same	Compound	CRISPR	A549	short	short
sample_142	sample_390	0.332503	CACNG1	BRD-A69636825-003-04-7	Same	Compound	CRISPR	A549	short	short
sample_143	sample_183	-0.0424752	HTR2C	BRD-K70778732-003-27-5	Same	Compound	CRISPR	A549	short	short
sample_143	sample_192	0.0200394	HTR2C	BRD-A99888680-001-05-3	Same	Compound	CRISPR	A549	short	short
sample_143	sample_404	-0.294901	HTR2C	BRD-K72815923-034-02-0	Same	Compound	CRISPR	A549	short	short
sample_143	sample_441	-0.00713974	HTR2C	BRD-K18895904-001-16-1	Same	Compound	CRISPR	A549	short	short
sample_143	sample_464	0.0667153	HTR2C	BRD-K70358946-001-17-3	Same	Compound	CRISPR	A549	short	short
sample_144	sample_206	0.225861	DNMT3A	BRD-K03406345-001-21-1	Same	Compound	CRISPR	A549	short	short
sample_145	sample_170	-0.159797	PORCN	BRD-K53234107-001-01-6	Same	Compound	CRISPR	A549	short	short
sample_145	sample_284	-0.372679	PORCN	BRD-K16810791-001-01-0	Same	Compound	CRISPR	A549	short	short
sample_146	sample_342	0.324371	GAA	BRD-K20897876-001-11-8	Same	Compound	CRISPR	A549	short	short
sample_146	sample_362	0.102778	GAA	BRD-A63310107-001-04-8	Same	Compound	CRISPR	A549	short	short
sample_147	sample_261	0.20009	PRKCB	BRD-K97091514-001-11-4	Same	Compound	CRISPR	A549	short	short
sample_147	sample_290	0.312795	PRKCB	BRD-K16761703-001-03-8	Same	Compound	CRISPR	A549	short	short
sample_147	sample_311	-0.035067	PRKCB	BRD-K32292990-001-03-6	Same	Compound	CRISPR	A549	short	short
sample_147	sample_347	0.319208	PRKCB	BRD-K93779381-001-01-9	Same	Compound	CRISPR	A549	short	short
sample_148	sample_274	-0.404639	PTK2B	BRD-K78692225-001-24-5	Same	Compound	CRISPR	A549	short	short
sample_148	sample_332	0.286872	PTK2B	BRD-K93788137-001-04-1	Same	Compound	CRISPR	A549	short	short
sample_149	sample_278	0.08341	CLK1	BRD-K66430217-001-03-8	Same	Compound	CRISPR	A549	short	short
sample_149	sample_356	-0.165884	CLK1	BRD-K97072811-001-11-4	Same	Compound	CRISPR	A549	short	short
sample_150	sample_000	-0.072442	CACNA2D3	BRD-A86665761-001-01-1	Same	Compound	CRISPR	A549	short	short
sample_150	sample_003	0.132199	CACNA2D3	BRD-A22032524-074-09-9	Same	Compound	CRISPR	A549	short	short
sample_150	sample_235	-0.207585	CACNA2D3	BRD-A84687895-001-03-2	Same	Compound	CRISPR	A549	short	short
sample_151	sample_411	0.391158	HSD11B1	BRD-K80970344-201-08-6	Same	Compound	CRISPR	A549	short	short
sample_151	sample_412	0.256175	HSD11B1	BRD-K18289362-001-02-2	Same	Compound	CRISPR	A549	short	short
sample_152	sample_381	0.246572	HTR3A	BRD-K36461289-001-05-8	Same	Compound	CRISPR	A549	short	short
sample_152	sample_391	-0.397298	HTR3A	BRD-A69636825-003-04-7	Same	Compound	CRISPR	A549	short	short
sample_152	sample_442	-0.174518	HTR3A	BRD-K18895904-001-16-1	Same	Compound	CRISPR	A549	short	short
sample_152	sample_451	0.377852	HTR3A	BRD-K68982262-001-01-4	Same	Compound	CRISPR	A549	short	short
sample_152	sample_452	-0.0807613	HTR3A	BRD-K24616672-003-20-1	Same	Compound	CRISPR	A549	short	short
sample_152	sample_465	0.188186	HTR3A	BRD-K70358946-001-17-3	Same	Compound	CRISPR	A549	short	short
sample_153	sample_034	0.249466	ADA	BRD-K66788707-001-14-3	Same	Compound	CRISPR	A549	short	short
sample_153	sample_416	-0.165986	ADA	BRD-K91543828-001-02-0	Same	Compound	CRISPR	A549	short	short
sample_154	sample_158	-0.0620571	PDE3A	BRD-A00827783-001-24-6	Same	Compound	CRISPR	A549	short	short
sample_154	sample_201	0.0580212	PDE3A	BRD-K16444452-001-09-1	Same	Compound	CRISPR	A549	short	short
sample_154	sample_400	0.143824	PDE3A	BRD-A07207424-001-14-0	Same	Compound	CRISPR	A549	short	short
sample_154	sample_445	0.217565	PDE3A	BRD-K67017579-001-28-1	Same	Compound	CRISPR	A549	short	short
sample_155	sample_006	0.0269066	NTRK1	BRD-K36574127-001-01-3	Same	Compound	CRISPR	A549	short	short
sample_155	sample_010	0.23101	NTRK1	BRD-K19975102-001-01-2	Same	Compound	CRISPR	A549	short	short
sample_155	sample_126	0.374511	NTRK1	BRD-K07881437-001-03-8	Same	Compound	CRISPR	A549	short	short
sample_155	sample_432	-0.0835181	NTRK1	BRD-K16730910-001-07-3	Same	Compound	CRISPR	A549	short	short
sample_156	sample_021	0.227265	LCK	BRD-K50199947-001-03-4	Same	Compound	CRISPR	A549	short	short
sample_156	sample_049	0.212275	LCK	BRD-K34581968-001-05-3	Same	Compound	CRISPR	A549	short	short
sample_156	sample_084	0.0248833	LCK	BRD-K44227013-001-08-0	Same	Compound	CRISPR	A549	short	short
sample_156	sample_090	0.23355	LCK	BRD-K50495309-001-02-0	Same	Compound	CRISPR	A549	short	short
sample_156	sample_130	0.114767	LCK	BRD-K54330070-001-19-6	Same	Compound	CRISPR	A549	short	short
sample_156	sample_215	-0.0395784	LCK	BRD-K73789395-001-09-9	Same	Compound	CRISPR	A549	short	short
sample_156	sample_228	0.215606	LCK	BRD-K62810658-001-11-4	Same	Compound	CRISPR	A549	short	short
sample_156	sample_266	0.0743802	LCK	BRD-K95785537-001-22-3	Same	Compound	CRISPR	A549	short	short
sample_156	sample_316	0.235052	LCK	BRD-A37704979-001-12-3	Same	Compound	CRISPR	A549	short	short
sample_157	sample_095	-0.170669	KCNH7	BRD-K22482860-001-20-6	Same	Compound	CRISPR	A549	short	short
sample_157	sample_221	0.339121	KCNH7	BRD-A74391928-051-03-9	Same	Compound	CRISPR	A549	short	short
sample_157	sample_405	-0.0342972	KCNH7	BRD-K01825589-310-02-9	Same	Compound	CRISPR	A549	short	short
sample_157	sample_456	0.156955	KCNH7	BRD-A82396632-008-30-8	Same	Compound	CRISPR	A549	short	short
sample_158	sample_040	0.253351	SIRT2	BRD-K09143580-001-01-0	Same	Compound	CRISPR	A549	short	short
sample_158	sample_042	0.0219969	SIRT2	BRD-K16472653-001-01-6	Same	Compound	CRISPR	A549	short	short
sample_159	sample_121	-0.206025	P2RY12	BRD-K64054020-001-02-7	Same	Compound	CRISPR	A549	short	short
sample_159	sample_422	0.350168	P2RY12	BRD-A83029242-001-06-1	Same	Compound	CRISPR	A549	short	short
sample_159	sample_446	0.476955	P2RY12	BRD-K77060810-001-01-5	Same	Compound	CRISPR	A549	short	short
sample_000	sample_038	0.220705	KCNN1	BRD-K37602296-001-01-6	Same	Compound	ORF	A549	short	long
sample_000	sample_419	0.44365	KCNN1	BRD-K70586315-001-02-4	Same	Compound	ORF	A549	short	long
sample_000	sample_454	0.514184	KCNN1	BRD-K24616672-003-20-1	Same	Compound	ORF	A549	short	long
sample_000	sample_458	0.431903	KCNN1	BRD-A82396632-008-30-8	Same	Compound	ORF	A549	short	long
sample_001	sample_116	-0.0823686	SLCO2B1	BRD-K36927236-001-36-7	Same	Compound	ORF	A549	short	long
sample_001	sample_256	0.245486	SLCO2B1	BRD-K38512030-001-01-7	Same	Compound	ORF	A549	short	long
sample_002	sample_092	0.373591	SLC7A11	BRD-K59058747-001-19-1	Same	Compound	ORF	A549	short	long
sample_002	sample_185	-0.388478	SLC7A11	BRD-K10670311-001-17-1	Same	Compound	ORF	A549	short	long
sample_002	sample_395	0.209195	SLC7A11	BRD-A15397381-001-02-5	Same	Compound	ORF	A549	short	long
sample_003	sample_062	-0.0150457	SCNN1G	BRD-K87158025-003-08-7	Same	Compound	ORF	A549	short	long
sample_003	sample_108	0.0376889	SCNN1G	BRD-K97181089-003-24-7	Same	Compound	ORF	A549	short	long
sample_003	sample_427	0.232058	SCNN1G	BRD-K92049597-001-20-8	Same	Compound	ORF	A549	short	long
sample_004	sample_059	0.0521593	GRIN2A	BRD-K09787262-001-02-7	Same	Compound	ORF	A549	short	long
sample_004	sample_091	0.274307	GRIN2A	BRD-K59058747-001-19-1	Same	Compound	ORF	A549	short	long
sample_004	sample_398	0.534903	GRIN2A	BRD-K11796549-001-05-2	Same	Compound	ORF	A549	short	long
sample_005	sample_005	0.447419	KCNN4	BRD-K48278478-001-01-2	Same	Compound	ORF	A549	short	long
sample_005	sample_039	0.0603332	KCNN4	BRD-K37602296-001-01-6	Same	Compound	ORF	A549	short	long
sample_005	sample_288	-0.0626495	KCNN4	BRD-A51831848-001-01-7	Same	Compound	ORF	A549	short	long
sample_005	sample_306	-0.156784	KCNN4	BRD-K56740996-001-02-1	Same	Compound	ORF	A549	short	long
sample_005	sample_420	0.357633	KCNN4	BRD-K70586315-001-02-4	Same	Compound	ORF	A549	short	long
sample_005	sample_455	0.401209	KCNN4	BRD-K24616672-003-20-1	Same	Compound	ORF	A549	short	long
sample_005	sample_459	0.346583	KCNN4	BRD-A82396632-008-30-8	Same	Compound	ORF	A549	short	long
sample_006	sample_040	-0.14777	SIRT2	BRD-K09143580-001-01-0	Same	Compound	ORF	A549	short	long
sample_006	sample_042	-0.174243	SIRT2	BRD-K16472653-001-01-6	Same	Compound	ORF	A549	short	long
sample_007	sample_174	0.335731	OPRM1	BRD-K14681867-001-01-6	Same	Compound	ORF	A549	short	long
sample_007	sample_418	0.527206	OPRM1	BRD-A72767275-003-01-6	Same	Compound	ORF	A549	short	long
sample_007	sample_460	0.12188	OPRM1	BRD-K61250553-003-30-6	Same	Compound	ORF	A549	short	long
sample_008	sample_120	0.118617	CHRM3	BRD-A48180038-003-24-3	Same	Compound	ORF	A549	short	long
sample_008	sample_177	0.287088	CHRM3	BRD-K80451230-051-02-6	Same	Compound	ORF	A549	short	long
sample_008	sample_403	0.311486	CHRM3	BRD-K72815923-034-02-0	Same	Compound	ORF	A549	short	long
sample_008	sample_438	0.459406	CHRM3	BRD-K18895904-001-16-1	Same	Compound	ORF	A549	short	long
sample_008	sample_450	0.126191	CHRM3	BRD-K68982262-001-01-4	Same	Compound	ORF	A549	short	long
sample_008	sample_463	0.243074	CHRM3	BRD-K70358946-001-17-3	Same	Compound	ORF	A549	short	long
sample_009	sample_065	0.253719	HIF1A	BRD-K44432556-001-05-5	Same	Compound	ORF	A549	short	long
sample_009	sample_179	-0.0585288	HIF1A	BRD-K60476892-001-16-1	Same	Compound	ORF	A549	short	long
sample_009	sample_199	0.210259	HIF1A	BRD-K70463136-001-01-5	Same	Compound	ORF	A549	short	long
sample_010	sample_213	-0.0415457	CYP2A6	BRD-K23913458-001-20-7	Same	Compound	ORF	A549	short	long
sample_010	sample_352	0.203361	CYP2A6	BRD-K63430059-001-16-4	Same	Compound	ORF	A549	short	long
sample_010	sample_425	0.496188	CYP2A6	BRD-K15502390-001-20-9	Same	Compound	ORF	A549	short	long
sample_010	sample_434	0.485803	CYP2A6	BRD-A09722536-002-18-0	Same	Compound	ORF	A549	short	long
sample_011	sample_002	0.448293	CACNG1	BRD-A86665761-001-01-1	Same	Compound	ORF	A549	short	long
sample_011	sample_063	0.335723	CACNG1	BRD-A18992208-003-02-7	Same	Compound	ORF	A549	short	long
sample_011	sample_220	-0.368154	CACNG1	BRD-A74391928-051-03-9	Same	Compound	ORF	A549	short	long
sample_011	sample_390	0.0668355	CACNG1	BRD-A69636825-003-04-7	Same	Compound	ORF	A549	short	long
sample_012	sample_173	-0.0967701	GHSR	BRD-K44771174-066-01-0	Same	Compound	ORF	A549	short	long
sample_012	sample_279	0.137036	GHSR	BRD-K02554563-001-01-6	Same	Compound	ORF	A549	short	long
sample_013	sample_001	0.526231	CACNB4	BRD-A86665761-001-01-1	Same	Compound	ORF	A549	short	long
sample_013	sample_410	0.251973	CACNB4	BRD-A58048407-001-20-4	Same	Compound	ORF	A549	short	long
sample_014	sample_027	-0.267725	DDR2	BRD-K61845293-300-01-9	Same	Compound	ORF	A549	short	long
sample_014	sample_430	0.493711	DDR2	BRD-K16730910-001-07-3	Same	Compound	ORF	A549	short	long
sample_015	sample_012	0.214433	KDR	BRD-K25244359-066-02-6	Same	Compound	ORF	A549	short	long
sample_015	sample_048	0.0733767	KDR	BRD-K34581968-001-05-3	Same	Compound	ORF	A549	short	long
sample_015	sample_053	0.0027029	KDR	BRD-K81801188-001-02-8	Same	Compound	ORF	A549	short	long
sample_015	sample_083	0.126738	KDR	BRD-K44227013-001-08-0	Same	Compound	ORF	A549	short	long
sample_015	sample_259	0.259719	KDR	BRD-K74514084-003-09-2	Same	Compound	ORF	A549	short	long
sample_015	sample_308	0.185433	KDR	BRD-K99616396-316-05-3	Same	Compound	ORF	A549	short	long
sample_015	sample_328	-0.313846	KDR	BRD-K86930074-001-05-0	Same	Compound	ORF	A549	short	long
sample_015	sample_373	0.160645	KDR	BRD-K55966568-001-09-6	Same	Compound	ORF	A549	short	long
sample_015	sample_431	0.44432	KDR	BRD-K16730910-001-07-3	Same	Compound	ORF	A549	short	long
sample_015	sample_444	0.243566	KDR	BRD-K29895144-001-01-0	Same	Compound	ORF	A549	short	long
sample_016	sample_095	0.194028	KCNH7	BRD-K22482860-001-20-6	Same	Compound	ORF	A549	short	long
sample_016	sample_221	-0.327433	KCNH7	BRD-A74391928-051-03-9	Same	Compound	ORF	A549	short	long
sample_016	sample_405	0.334835	KCNH7	BRD-K01825589-310-02-9	Same	Compound	ORF	A549	short	long
sample_016	sample_456	0.26349	KCNH7	BRD-A82396632-008-30-8	Same	Compound	ORF	A549	short	long
sample_017	sample_019	-0.0250781	OPRL1	BRD-K47049295-300-03-1	Same	Compound	ORF	A549	short	long
sample_017	sample_055	-0.337567	OPRL1	BRD-K73276278-305-01-1	Same	Compound	ORF	A549	short	long
sample_018	sample_004	0.333957	AKR1C1	BRD-A01078468-001-14-8	Same	Compound	ORF	A549	short	long
sample_018	sample_389	0.362851	AKR1C1	BRD-K93632104-001-17-2	Same	Compound	ORF	A549	short	long
sample_019	sample_121	0.457315	P2RY12	BRD-K64054020-001-02-7	Same	Compound	ORF	A549	short	long
sample_019	sample_422	0.53129	P2RY12	BRD-A83029242-001-06-1	Same	Compound	ORF	A549	short	long
sample_019	sample_446	0.488726	P2RY12	BRD-K77060810-001-01-5	Same	Compound	ORF	A549	short	long
sample_020	sample_008	0.565121	CA5A	BRD-K74913225-001-14-0	Same	Compound	ORF	A549	short	long
sample_020	sample_015	0.327179	CA5A	BRD-K18131774-001-18-4	Same	Compound	ORF	A549	short	long
sample_021	sample_119	0.393293	CHRM2	BRD-A48180038-003-24-3	Same	Compound	ORF	A549	short	long
sample_021	sample_402	0.366548	CHRM2	BRD-K72815923-034-02-0	Same	Compound	ORF	A549	short	long
sample_021	sample_437	0.490667	CHRM2	BRD-K18895904-001-16-1	Same	Compound	ORF	A549	short	long
sample_021	sample_449	-0.0656427	CHRM2	BRD-K68982262-001-01-4	Same	Compound	ORF	A549	short	long
sample_021	sample_462	0.142824	CHRM2	BRD-K70358946-001-17-3	Same	Compound	ORF	A549	short	long
sample_022	sample_011	0.124489	CSK	BRD-K25244359-066-02-6	Same	Compound	ORF	A549	short	long
sample_022	sample_089	0.141091	CSK	BRD-K50495309-001-02-0	Same	Compound	ORF	A549	short	long
sample_023	sample_029	0.536912	LPAR1	BRD-K26439554-001-01-3	Same	Compound	ORF	A549	short	long
sample_023	sample_443	0.387633	LPAR1	BRD-A25569250-001-03-3	Same	Compound	ORF	A549	short	long
sample_024	sample_033	0.18645	S1PR2	BRD-K29151923-001-01-5	Same	Compound	ORF	A549	short	long
sample_024	sample_413	0.336529	S1PR2	BRD-K43330982-001-02-3	Same	Compound	ORF	A549	short	long
sample_025	sample_234	-0.129242	TGM2	BRD-K38272302-001-02-7	Same	Compound	ORF	A549	short	long
sample_025	sample_365	0.429505	TGM2	BRD-K51485109-001-01-4	Same	Compound	ORF	A549	short	long
sample_026	sample_246	-0.053191	VEGFA	BRD-A69651145-003-11-4	Same	Compound	ORF	A549	short	long
sample_026	sample_385	0.0672227	VEGFA	BRD-K47978074-001-03-2	Same	Compound	ORF	A549	short	long
sample_026	sample_423	0.604223	VEGFA	BRD-K57313110-001-06-8	Same	Compound	ORF	A549	short	long
sample_027	sample_151	0.503761	COMT	BRD-K12102668-001-25-5	Same	Compound	ORF	A549	short	long
sample_027	sample_408	0.0624267	COMT	BRD-K08953028-001-09-6	Same	Compound	ORF	A549	short	long
sample_028	sample_031	0.0267058	CCND1	BRD-K72726508-001-02-1	Same	Compound	ORF	A549	short	long
sample_028	sample_203	0.248091	CCND1	BRD-K05531427-001-01-7	Same	Compound	ORF	A549	short	long
sample_029	sample_386	0.252905	ITGB2	BRD-K22134346-001-22-3	Same	Compound	ORF	A549	short	long
sample_029	sample_409	0.168867	ITGB2	BRD-K20093108-001-02-3	Same	Compound	ORF	A549	short	long
sample_030	sample_064	0.230459	FFAR2	BRD-A54139254-001-09-2	Same	Compound	ORF	A549	short	long
sample_030	sample_414	0.236967	FFAR2	BRD-K05878375-236-05-7	Same	Compound	ORF	A549	short	long
sample_031	sample_150	0.175337	HSP90AB1	BRD-K67915505-001-01-2	Same	Compound	ORF	A549	short	long
sample_031	sample_310	0.246927	HSP90AB1	BRD-K43570081-001-02-4	Same	Compound	ORF	A549	short	long
sample_032	sample_104	-0.199238	PDE4D	BRD-K29530284-001-06-2	Same	Compound	ORF	A549	short	long
sample_032	sample_159	-0.0756295	PDE4D	BRD-A00827783-001-24-6	Same	Compound	ORF	A549	short	long
sample_032	sample_202	0.386586	PDE4D	BRD-K16444452-001-09-1	Same	Compound	ORF	A549	short	long
sample_032	sample_387	0.172514	PDE4D	BRD-K16542329-001-16-8	Same	Compound	ORF	A549	short	long
sample_032	sample_401	0.166733	PDE4D	BRD-A07207424-001-14-0	Same	Compound	ORF	A549	short	long
sample_033	sample_021	0.24519	LCK	BRD-K50199947-001-03-4	Same	Compound	ORF	A549	short	long
sample_033	sample_049	0.294023	LCK	BRD-K34581968-001-05-3	Same	Compound	ORF	A549	short	long
sample_033	sample_084	-0.0315337	LCK	BRD-K44227013-001-08-0	Same	Compound	ORF	A549	short	long
sample_033	sample_090	0.108034	LCK	BRD-K50495309-001-02-0	Same	Compound	ORF	A549	short	long
sample_033	sample_130	0.0106894	LCK	BRD-K54330070-001-19-6	Same	Compound	ORF	A549	short	long
sample_033	sample_215	-0.160757	LCK	BRD-K73789395-001-09-9	Same	Compound	ORF	A549	short	long
sample_033	sample_228	-0.122706	LCK	BRD-K62810658-001-11-4	Same	Compound	ORF	A549	short	long
sample_033	sample_266	0.354301	LCK	BRD-K95785537-001-22-3	Same	Compound	ORF	A549	short	long
sample_033	sample_316	0.165255	LCK	BRD-A37704979-001-12-3	Same	Compound	ORF	A549	short	long
sample_034	sample_018	0.0240585	CDK4	BRD-K06426971-001-02-7	Same	Compound	ORF	A549	short	long
sample_034	sample_032	0.386323	CDK4	BRD-K72726508-001-02-1	Same	Compound	ORF	A549	short	long
sample_034	sample_094	0.435919	CDK4	BRD-K62949423-001-03-1	Same	Compound	ORF	A549	short	long
sample_034	sample_137	0.178953	CDK4	BRD-K64800655-001-09-0	Same	Compound	ORF	A549	short	long
sample_034	sample_194	0.223534	CDK4	BRD-K50836978-001-03-3	Same	Compound	ORF	A549	short	long
sample_034	sample_300	0.128057	CDK4	BRD-K20986415-001-02-6	Same	Compound	ORF	A549	short	long
sample_035	sample_037	0.0345873	ABL1	BRD-K87632963-001-03-0	Same	Compound	ORF	A549	short	long
sample_035	sample_051	-0.0541401	ABL1	BRD-K81801188-001-02-8	Same	Compound	ORF	A549	short	long
sample_035	sample_081	0.0555244	ABL1	BRD-K44227013-001-08-0	Same	Compound	ORF	A549	short	long
sample_035	sample_265	-0.00113634	ABL1	BRD-K95785537-001-22-3	Same	Compound	ORF	A549	short	long
sample_035	sample_280	0.00425224	ABL1	BRD-K59831625-001-03-9	Same	Compound	ORF	A549	short	long
sample_035	sample_428	0.40099	ABL1	BRD-K16730910-001-07-3	Same	Compound	ORF	A549	short	long
sample_036	sample_411	0.144821	HSD11B1	BRD-K80970344-201-08-6	Same	Compound	ORF	A549	short	long
sample_036	sample_412	0.333831	HSD11B1	BRD-K18289362-001-02-2	Same	Compound	ORF	A549	short	long
sample_037	sample_050	-0.335877	MET	BRD-K34581968-001-05-3	Same	Compound	ORF	A549	short	long
sample_037	sample_101	-0.0790754	MET	BRD-K73319509-001-08-0	Same	Compound	ORF	A549	short	long
sample_037	sample_264	0.0120178	MET	BRD-K19477839-001-07-6	Same	Compound	ORF	A549	short	long
sample_038	sample_240	-0.232954	ATM	BRD-K36016295-001-05-2	Same	Compound	ORF	A549	short	long
sample_038	sample_272	-0.268411	ATM	BRD-K25311561-001-10-7	Same	Compound	ORF	A549	short	long
sample_039	sample_074	-0.0816238	BRAF	BRD-K90747162-001-01-4	Same	Compound	ORF	A549	short	long
sample_039	sample_214	-0.299751	BRAF	BRD-K73789395-001-09-9	Same	Compound	ORF	A549	short	long
sample_039	sample_227	0.291105	BRAF	BRD-K62810658-001-11-4	Same	Compound	ORF	A549	short	long
sample_039	sample_429	-0.107446	BRAF	BRD-K16730910-001-07-3	Same	Compound	ORF	A549	short	long
sample_040	sample_145	0.289069	GABRB2	BRD-K33882852-003-02-8	Same	Compound	ORF	A549	short	long
sample_040	sample_287	-0.288758	GABRB2	BRD-A51831848-001-01-7	Same	Compound	ORF	A549	short	long
sample_040	sample_330	0.213478	GABRB2	BRD-A31564021-001-02-6	Same	Compound	ORF	A549	short	long
sample_040	sample_439	-0.0617591	GABRB2	BRD-K18895904-001-16-1	Same	Compound	ORF	A549	short	long
sample_041	sample_111	0.188617	PTGIR	BRD-A72351335-001-04-5	Same	Compound	ORF	A549	short	long
sample_041	sample_122	-0.0365876	PTGIR	BRD-K64054020-001-02-7	Same	Compound	ORF	A549	short	long
sample_041	sample_195	0.0962522	PTGIR	BRD-K77220725-003-01-5	Same	Compound	ORF	A549	short	long
sample_042	sample_171	-0.024868	F10	BRD-K29322660-001-01-9	Same	Compound	ORF	A549	short	long
sample_042	sample_349	0.0621807	F10	BRD-K78126613-001-27-7	Same	Compound	ORF	A549	short	long
sample_043	sample_187	0.340546	HBB	BRD-K29791386-001-01-8	Same	Compound	ORF	A549	short	long
sample_043	sample_313	-0.0709152	HBB	BRD-K37355418-236-01-6	Same	Compound	ORF	A549	short	long
sample_044	sample_077	0.322838	TNF	BRD-K81405859-300-01-4	Same	Compound	ORF	A549	short	long
sample_044	sample_262	-0.184971	TNF	BRD-K47738867-001-01-5	Same	Compound	ORF	A549	short	long
sample_044	sample_319	-0.100014	TNF	BRD-A37704979-001-12-3	Same	Compound	ORF	A549	short	long
sample_045	sample_149	-0.146794	HSP90AA1	BRD-K67915505-001-01-2	Same	Compound	ORF	A549	short	long
sample_045	sample_249	-0.185775	HSP90AA1	BRD-K38852836-001-04-9	Same	Compound	ORF	A549	short	long
sample_045	sample_309	-0.219879	HSP90AA1	BRD-K43570081-001-02-4	Same	Compound	ORF	A549	short	long
sample_046	sample_080	0.296525	FFAR4	BRD-K24282351-001-01-4	Same	Compound	ORF	A549	short	long
sample_046	sample_140	0.0650523	FFAR4	BRD-K26514105-001-01-7	Same	Compound	ORF	A549	short	long
sample_047	sample_085	-0.0608266	LYN	BRD-K44227013-001-08-0	Same	Compound	ORF	A549	short	long
sample_047	sample_267	0.0335394	LYN	BRD-K95785537-001-22-3	Same	Compound	ORF	A549	short	long
sample_048	sample_286	-0.0462435	ATP5F1D	BRD-A51831848-001-01-7	Same	Compound	ORF	A549	short	long
sample_048	sample_329	-0.0249507	ATP5F1D	BRD-A31564021-001-02-6	Same	Compound	ORF	A549	short	long
sample_049	sample_161	-0.439704	KCNK1	BRD-K59632282-052-03-1	Same	Compound	ORF	A549	short	long
sample_049	sample_222	-0.294982	KCNK1	BRD-A74391928-051-03-9	Same	Compound	ORF	A549	short	long
sample_050	sample_006	0.362659	NTRK1	BRD-K36574127-001-01-3	Same	Compound	ORF	A549	short	long
sample_050	sample_010	0.107414	NTRK1	BRD-K19975102-001-01-2	Same	Compound	ORF	A549	short	long
sample_050	sample_126	0.0357308	NTRK1	BRD-K07881437-001-03-8	Same	Compound	ORF	A549	short	long
sample_050	sample_432	0.318726	NTRK1	BRD-K16730910-001-07-3	Same	Compound	ORF	A549	short	long
sample_051	sample_175	-0.0180814	SSTR2	BRD-K14681867-001-01-6	Same	Compound	ORF	A549	short	long
sample_051	sample_253	-0.250618	SSTR2	BRD-A64173453-015-03-1	Same	Compound	ORF	A549	short	long
sample_052	sample_148	-0.073463	EZH2	BRD-K91535048-001-01-2	Same	Compound	ORF	A549	short	long
sample_052	sample_224	-0.129312	EZH2	BRD-K26989966-001-04-3	Same	Compound	ORF	A549	short	long
sample_053	sample_153	0.449361	DCK	BRD-K91822704-003-07-2	Same	Compound	ORF	A549	short	long
sample_053	sample_374	-0.230818	DCK	BRD-K71106091-001-09-5	Same	Compound	ORF	A549	short	long
sample_054	sample_072	0.0480553	PDPK1	BRD-K90497590-001-05-9	Same	Compound	ORF	A549	short	long
sample_054	sample_312	-0.0642426	PDPK1	BRD-K45293975-001-02-0	Same	Compound	ORF	A549	short	long
sample_055	sample_112	0.288468	AVPR1A	BRD-K37385792-003-02-1	Same	Compound	ORF	A549	short	long
sample_055	sample_293	0.429666	AVPR1A	BRD-K25243230-001-01-2	Same	Compound	ORF	A549	short	long
sample_055	sample_447	0.160872	AVPR1A	BRD-K68982262-001-01-4	Same	Compound	ORF	A549	short	long
sample_056	sample_278	-0.400058	CLK1	BRD-K66430217-001-03-8	Same	Compound	ORF	A549	short	long
sample_056	sample_356	-0.0175528	CLK1	BRD-K97072811-001-11-4	Same	Compound	ORF	A549	short	long
sample_057	sample_219	-0.132095	RGS4	BRD-K26970495-001-02-7	Same	Compound	ORF	A549	short	long
sample_057	sample_331	-0.037517	RGS4	BRD-K08893438-001-06-4	Same	Compound	ORF	A549	short	long
sample_058	sample_162	0.00915099	PLD1	BRD-K50055394-001-03-6	Same	Compound	ORF	A549	short	long
sample_058	sample_297	-0.076269	PLD1	BRD-K04210847-001-21-9	Same	Compound	ORF	A549	short	long
sample_059	sample_102	0.242413	NAMPT	BRD-K58550667-001-08-7	Same	Compound	ORF	A549	short	long
sample_060	sample_236	-0.214374	CSF1R	BRD-K15819326-001-01-6	Same	Compound	ORF	A549	short	long
sample_060	sample_257	-0.183638	CSF1R	BRD-K74514084-003-09-2	Same	Compound	ORF	A549	short	long
sample_060	sample_326	-0.0684889	CSF1R	BRD-K86930074-001-05-0	Same	Compound	ORF	A549	short	long
sample_061	sample_172	0.389875	KRAS	BRD-K41599323-001-02-3	Same	Compound	ORF	A549	short	long
sample_062	sample_209	0.289028	JAK1	BRD-K16803204-001-01-6	Same	Compound	ORF	A549	short	long
sample_062	sample_283	0.134541	JAK1	BRD-K53972329-001-01-3	Same	Compound	ORF	A549	short	long
sample_062	sample_361	0.0153135	JAK1	BRD-K12502280-001-11-4	Same	Compound	ORF	A549	short	long
sample_063	sample_105	-0.132247	ELANE	BRD-K37864785-001-01-0	Same	Compound	ORF	A549	short	long
sample_063	sample_269	0.248548	ELANE	BRD-K31476763-001-01-5	Same	Compound	ORF	A549	short	long
sample_063	sample_323	-0.0208621	ELANE	BRD-K59325863-001-04-4	Same	Compound	ORF	A549	short	long
sample_064	sample_163	-0.0660169	FPR1	BRD-A36217750-001-16-3	Same	Compound	ORF	A549	short	long
sample_064	sample_354	0.181144	FPR1	BRD-K13533483-001-16-2	Same	Compound	ORF	A549	short	long
sample_065	sample_170	-0.470883	PORCN	BRD-K53234107-001-01-6	Same	Compound	ORF	A549	short	long
sample_065	sample_284	-0.485444	PORCN	BRD-K16810791-001-01-0	Same	Compound	ORF	A549	short	long
sample_066	sample_024	-0.0102283	ANXA1	BRD-K38775274-001-22-1	Same	Compound	ORF	A549	short	long
sample_066	sample_388	0.148949	ANXA1	BRD-A10188456-001-04-9	Same	Compound	ORF	A549	short	long
sample_067	sample_020	-0.036239	CATSPER4	BRD-K78122587-300-04-3	Same	Compound	ORF	A549	short	long
sample_067	sample_399	0.410841	CATSPER4	BRD-K26521938-001-07-2	Same	Compound	ORF	A549	short	long
sample_068	sample_013	0.031912	RET	BRD-K25244359-066-02-6	Same	Compound	ORF	A549	short	long
sample_068	sample_026	0.267644	RET	BRD-K47598052-001-14-1	Same	Compound	ORF	A549	short	long
sample_068	sample_086	0.0318531	RET	BRD-K44227013-001-08-0	Same	Compound	ORF	A549	short	long
sample_068	sample_127	0.085219	RET	BRD-K07881437-001-03-8	Same	Compound	ORF	A549	short	long
sample_068	sample_433	-0.0995584	RET	BRD-K16730910-001-07-3	Same	Compound	ORF	A549	short	long
sample_069	sample_156	-0.0419663	TUBB4B	BRD-K68164687-001-01-6	Same	Compound	ORF	A549	short	long
sample_069	sample_277	-0.0233641	TUBB4B	BRD-K03601870-001-01-2	Same	Compound	ORF	A549	short	long
sample_069	sample_296	-0.0377143	TUBB4B	BRD-K00259736-001-16-4	Same	Compound	ORF	A549	short	long
sample_069	sample_359	-0.0407296	TUBB4B	BRD-K52075715-001-06-7	Same	Compound	ORF	A549	short	long
sample_070	sample_263	0.218915	GLRA3	BRD-A91822151-001-05-0	Same	Compound	ORF	A549	short	long
sample_070	sample_380	0.168661	GLRA3	BRD-K36461289-001-05-8	Same	Compound	ORF	A549	short	long
sample_071	sample_141	0.293822	PLA2G1B	BRD-K21528677-001-04-4	Same	Compound	ORF	A549	short	long
sample_071	sample_184	0.0527357	PLA2G1B	BRD-K10670311-001-17-1	Same	Compound	ORF	A549	short	long
sample_071	sample_393	-0.142752	PLA2G1B	BRD-K98763141-001-30-8	Same	Compound	ORF	A549	short	long
sample_072	sample_069	0.217938	DHH	BRD-K51265828-001-01-0	Same	Compound	ORF	A549	short	long
sample_072	sample_242	0.255729	DHH	BRD-K50498985-001-03-3	Same	Compound	ORF	A549	short	long
sample_073	sample_164	-0.0625317	USP1	BRD-K93942811-001-01-3	Same	Compound	ORF	A549	short	long
sample_073	sample_355	-0.179336	USP1	BRD-K81197548-003-01-4	Same	Compound	ORF	A549	short	long
sample_074	sample_075	-0.13574	FLT3	BRD-K90747162-001-01-4	Same	Compound	ORF	A549	short	long
sample_074	sample_082	-0.0398753	FLT3	BRD-K44227013-001-08-0	Same	Compound	ORF	A549	short	long
sample_074	sample_237	-0.0499152	FLT3	BRD-K15819326-001-01-6	Same	Compound	ORF	A549	short	long
sample_074	sample_303	-0.147223	FLT3	BRD-K20986415-001-02-6	Same	Compound	ORF	A549	short	long
sample_074	sample_327	-0.192003	FLT3	BRD-K86930074-001-05-0	Same	Compound	ORF	A549	short	long
sample_074	sample_336	-0.25218	FLT3	BRD-K14560436-001-01-4	Same	Compound	ORF	A549	short	long
sample_074	sample_369	-0.305314	FLT3	BRD-K91283740-003-01-6	Same	Compound	ORF	A549	short	long
sample_074	sample_376	-0.102287	FLT3	BRD-K22149900-001-06-2	Same	Compound	ORF	A549	short	long
sample_075	sample_076	0.584224	IL1B	BRD-K81405859-300-01-4	Same	Compound	ORF	A549	short	long
sample_075	sample_114	0.0589304	IL1B	BRD-K69122748-001-10-1	Same	Compound	ORF	A549	short	long
sample_075	sample_200	0.0334083	IL1B	BRD-K16444452-001-09-1	Same	Compound	ORF	A549	short	long
sample_075	sample_245	0.0641597	IL1B	BRD-A69651145-003-11-4	Same	Compound	ORF	A549	short	long
sample_076	sample_071	0.0590495	TUBB	BRD-K23363278-001-02-1	Same	Compound	ORF	A549	short	long
sample_076	sample_154	-0.0375714	TUBB	BRD-K68164687-001-01-6	Same	Compound	ORF	A549	short	long
sample_076	sample_275	-0.00523407	TUBB	BRD-K03601870-001-01-2	Same	Compound	ORF	A549	short	long
sample_076	sample_294	0.0634447	TUBB	BRD-K00259736-001-16-4	Same	Compound	ORF	A549	short	long
sample_076	sample_358	0.0592663	TUBB	BRD-K52075715-001-06-7	Same	Compound	ORF	A549	short	long
sample_077	sample_167	-0.337072	HDAC6	BRD-K36660044-001-24-2	Same	Compound	ORF	A549	short	long
sample_077	sample_368	-0.418126	HDAC6	BRD-K11558771-001-13-9	Same	Compound	ORF	A549	short	long
sample_077	sample_383	-0.0626753	HDAC6	BRD-K61397605-001-01-8	Same	Compound	ORF	A549	short	long
sample_078	sample_046	-0.466909	ERBB2	BRD-K34581968-001-05-3	Same	Compound	ORF	A549	short	long
sample_078	sample_248	-0.0976684	ERBB2	BRD-K76908866-001-07-6	Same	Compound	ORF	A549	short	long
sample_078	sample_384	0.240154	ERBB2	BRD-K61642990-001-01-0	Same	Compound	ORF	A549	short	long
sample_079	sample_115	0.326	KCNJ1	BRD-K36927236-001-36-7	Same	Compound	ORF	A549	short	long
sample_079	sample_243	-0.0489443	KCNJ1	BRD-K52960356-001-13-0	Same	Compound	ORF	A549	short	long
sample_079	sample_344	-0.224073	KCNJ1	BRD-K72063794-003-01-0	Same	Compound	ORF	A549	short	long
sample_080	sample_392	0.239621	UGT1A9	BRD-K19227686-001-18-6	Same	Compound	ORF	A549	short	long
sample_080	sample_394	0.135894	UGT1A9	BRD-K98763141-001-30-8	Same	Compound	ORF	A549	short	long
sample_081	sample_103	-0.08807	FGF1	BRD-K29530284-001-06-2	Same	Compound	ORF	A549	short	long
sample_081	sample_258	-0.255348	FGF1	BRD-K74514084-003-09-2	Same	Compound	ORF	A549	short	long
sample_082	sample_206	0.161877	DNMT3A	BRD-K03406345-001-21-1	Same	Compound	ORF	A549	short	long
sample_083	sample_178	0.0491542	GUCY1B1	BRD-K60476892-001-16-1	Same	Compound	ORF	A549	short	long
sample_083	sample_247	-0.00152812	GUCY1B1	BRD-K84783599-001-01-0	Same	Compound	ORF	A549	short	long
sample_084	sample_078	0.0934867	MMP2	BRD-K51662849-001-05-4	Same	Compound	ORF	A549	short	long
sample_084	sample_223	0.281902	MMP2	BRD-K82818427-001-04-8	Same	Compound	ORF	A549	short	long
sample_085	sample_239	-0.000357826	CHEK2	BRD-K86525559-001-07-8	Same	Compound	ORF	A549	short	long
sample_086	sample_144	0.110778	PPAT	BRD-K32821942-001-22-1	Same	Compound	ORF	A549	short	long
sample_086	sample_225	0.311616	PPAT	BRD-K83896451-001-06-7	Same	Compound	ORF	A549	short	long
sample_087	sample_061	0.0442818	ASIC1	BRD-K87158025-003-08-7	Same	Compound	ORF	A549	short	long
sample_087	sample_107	0.12934	ASIC1	BRD-K97181089-003-24-7	Same	Compound	ORF	A549	short	long
sample_087	sample_241	0.174468	ASIC1	BRD-K06674495-334-04-0	Same	Compound	ORF	A549	short	long
sample_088	sample_068	0.177208	GPR55	BRD-K27539181-001-08-5	Same	Compound	ORF	A549	short	long
sample_088	sample_168	0.384526	GPR55	BRD-K42352790-001-05-3	Same	Compound	ORF	A549	short	long
sample_089	sample_146	-0.105228	BRD4	BRD-K64890080-001-02-1	Same	Compound	ORF	A549	short	long
sample_089	sample_289	-0.292016	BRD4	BRD-K13094524-001-04-2	Same	Compound	ORF	A549	short	long
sample_089	sample_360	-0.0550701	BRD4	BRD-K12502280-001-11-4	Same	Compound	ORF	A549	short	long
sample_090	sample_043	-0.281322	AKT1	BRD-K34581968-001-05-3	Same	Compound	ORF	A549	short	long
sample_090	sample_129	-0.122214	AKT1	BRD-K54330070-001-19-6	Same	Compound	ORF	A549	short	long
sample_090	sample_133	0.256685	AKT1	BRD-K25412176-001-01-9	Same	Compound	ORF	A549	short	long
sample_090	sample_226	0.0801603	AKT1	BRD-K62810658-001-11-4	Same	Compound	ORF	A549	short	long
sample_090	sample_314	-0.140568	AKT1	BRD-A37704979-001-12-3	Same	Compound	ORF	A549	short	long
sample_091	sample_123	0.149294	PTGIS	BRD-K64054020-001-02-7	Same	Compound	ORF	A549	short	long
sample_091	sample_324	-0.0195881	PTGIS	BRD-K10843433-001-23-5	Same	Compound	ORF	A549	short	long
sample_092	sample_142	0.398885	CTSG	BRD-K91188791-001-17-5	Same	Compound	ORF	A549	short	long
sample_092	sample_321	0.0859827	CTSG	BRD-K59325863-001-04-4	Same	Compound	ORF	A549	short	long
sample_093	sample_160	0.0402389	PDE7A	BRD-A00827783-001-24-6	Same	Compound	ORF	A549	short	long
sample_093	sample_166	-0.331575	PDE7A	BRD-K84266862-001-03-2	Same	Compound	ORF	A549	short	long
sample_094	sample_231	-0.0281164	CYP1A2	BRD-K01825690-065-01-9	Same	Compound	ORF	A549	short	long
sample_094	sample_351	0.319582	CYP1A2	BRD-K63430059-001-16-4	Same	Compound	ORF	A549	short	long
sample_094	sample_424	-0.0161231	CYP1A2	BRD-K15502390-001-20-9	Same	Compound	ORF	A549	short	long
sample_095	sample_016	0.244293	P3H1	BRD-A85242401-001-11-5	Same	Compound	ORF	A549	short	long
sample_095	sample_176	0.43914	P3H1	BRD-K01666412-001-02-0	Same	Compound	ORF	A549	short	long
sample_096	sample_023	0.440842	CCR1	BRD-K91825936-001-03-9	Same	Compound	ORF	A549	short	long
sample_096	sample_448	0.254475	CCR1	BRD-K68982262-001-01-4	Same	Compound	ORF	A549	short	long
sample_097	sample_009	0.165831	KCNMA1	BRD-K94342292-001-01-3	Same	Compound	ORF	A549	short	long
sample_097	sample_305	0.0204375	KCNMA1	BRD-K56740996-001-02-1	Same	Compound	ORF	A549	short	long
sample_097	sample_453	0.0981965	KCNMA1	BRD-K24616672-003-20-1	Same	Compound	ORF	A549	short	long
sample_097	sample_457	-0.0235691	KCNMA1	BRD-A82396632-008-30-8	Same	Compound	ORF	A549	short	long
sample_098	sample_155	-0.0268078	TUBB3	BRD-K68164687-001-01-6	Same	Compound	ORF	A549	short	long
sample_098	sample_276	0.0102097	TUBB3	BRD-K03601870-001-01-2	Same	Compound	ORF	A549	short	long
sample_098	sample_295	0.0203025	TUBB3	BRD-K00259736-001-16-4	Same	Compound	ORF	A549	short	long
sample_099	sample_189	0.445165	TNNC1	BRD-A30815329-001-12-1	Same	Compound	ORF	A549	short	long
sample_099	sample_320	0.100921	TNNC1	BRD-A91008255-003-24-8	Same	Compound	ORF	A549	short	long
sample_100	sample_088	-0.0766245	RPL3	BRD-K01824976-300-02-9	Same	Compound	ORF	A549	short	long
sample_100	sample_292	0.0593464	RPL3	BRD-K36055864-001-20-0	Same	Compound	ORF	A549	short	long
sample_100	sample_367	-0.0888222	RPL3	BRD-K91370081-001-25-1	Same	Compound	ORF	A549	short	long
sample_100	sample_379	-0.0913637	RPL3	BRD-K76674262-001-03-3	Same	Compound	ORF	A549	short	long
sample_101	sample_099	-0.150388	PAK4	BRD-K37764012-001-03-3	Same	Compound	ORF	A549	short	long
sample_102	sample_135	0.021965	BAX	BRD-K07442505-001-03-6	Same	Compound	ORF	A549	short	long
sample_102	sample_251	-0.240516	BAX	BRD-A18763547-300-06-3	Same	Compound	ORF	A549	short	long
sample_103	sample_197	0.313829	DYRK1B	BRD-K89517477-001-01-4	Same	Compound	ORF	A549	short	long
sample_103	sample_250	0.234119	DYRK1B	BRD-K80935598-001-01-1	Same	Compound	ORF	A549	short	long
sample_103	sample_357	0.166271	DYRK1B	BRD-K97072811-001-11-4	Same	Compound	ORF	A549	short	long
sample_104	sample_131	-0.357545	MAPK14	BRD-K54330070-001-19-6	Same	Compound	ORF	A549	short	long
sample_104	sample_216	-0.448706	MAPK14	BRD-K73789395-001-09-9	Same	Compound	ORF	A549	short	long
sample_104	sample_229	0.43042	MAPK14	BRD-K62810658-001-11-4	Same	Compound	ORF	A549	short	long
sample_104	sample_317	-0.136391	MAPK14	BRD-A37704979-001-12-3	Same	Compound	ORF	A549	short	long
sample_105	sample_087	-0.139313	RPL23A	BRD-K01824976-300-02-9	Same	Compound	ORF	A549	short	long
sample_105	sample_366	-0.172251	RPL23A	BRD-K91370081-001-25-1	Same	Compound	ORF	A549	short	long
sample_106	sample_211	-0.0226831	RNASE1	BRD-K76037122-001-02-5	Same	Compound	ORF	A549	short	long
sample_106	sample_218	0.260641	RNASE1	BRD-K76792669-001-08-1	Same	Compound	ORF	A549	short	long
sample_107	sample_054	-0.170921	PIK3CG	BRD-K81801188-001-02-8	Same	Compound	ORF	A549	short	long
sample_107	sample_106	-0.140114	PIK3CG	BRD-K42191735-001-08-7	Same	Compound	ORF	A549	short	long
sample_108	sample_183	0.174277	HTR2C	BRD-K70778732-003-27-5	Same	Compound	ORF	A549	short	long
sample_108	sample_192	0.262708	HTR2C	BRD-A99888680-001-05-3	Same	Compound	ORF	A549	short	long
sample_108	sample_404	-0.206441	HTR2C	BRD-K72815923-034-02-0	Same	Compound	ORF	A549	short	long
sample_108	sample_441	-0.428941	HTR2C	BRD-K18895904-001-16-1	Same	Compound	ORF	A549	short	long
sample_108	sample_464	-0.137019	HTR2C	BRD-K70358946-001-17-3	Same	Compound	ORF	A549	short	long
sample_109	sample_047	0.380764	IGF1R	BRD-K34581968-001-05-3	Same	Compound	ORF	A549	short	long
sample_109	sample_110	0.45188	IGF1R	BRD-K15179513-001-04-2	Same	Compound	ORF	A549	short	long
sample_109	sample_273	0.33162	IGF1R	BRD-K24696047-001-02-3	Same	Compound	ORF	A549	short	long
sample_109	sample_377	-0.221893	IGF1R	BRD-K22149900-001-06-2	Same	Compound	ORF	A549	short	long
sample_110	sample_070	0.328114	AGER	BRD-K51899933-001-02-6	Same	Compound	ORF	A549	short	long
sample_110	sample_304	-0.00181889	AGER	BRD-K87691185-001-01-2	Same	Compound	ORF	A549	short	long
sample_111	sample_066	0.298808	AURKB	BRD-K36740062-001-06-6	Same	Compound	ORF	A549	short	long
sample_111	sample_125	0.131476	AURKB	BRD-K07881437-001-03-8	Same	Compound	ORF	A549	short	long
sample_111	sample_370	0.00631329	AURKB	BRD-K21728777-001-02-3	Same	Compound	ORF	A549	short	long
sample_111	sample_372	0.429286	AURKB	BRD-K55966568-001-09-6	Same	Compound	ORF	A549	short	long
sample_112	sample_139	0.103638	CDK9	BRD-K64800655-001-09-0	Same	Compound	ORF	A549	short	long
sample_112	sample_302	0.109216	CDK9	BRD-K20986415-001-02-6	Same	Compound	ORF	A549	short	long
sample_112	sample_335	0.119221	CDK9	BRD-K14560436-001-01-4	Same	Compound	ORF	A549	short	long
sample_113	sample_371	0.45409	ALK	BRD-A23124853-001-01-4	Same	Compound	ORF	A549	short	long
sample_113	sample_375	0.255649	ALK	BRD-K22149900-001-06-2	Same	Compound	ORF	A549	short	long
sample_114	sample_180	-0.0990626	PARP3	BRD-K24283677-001-01-9	Same	Compound	ORF	A549	short	long
sample_114	sample_268	0.0245732	PARP3	BRD-A63444178-001-01-5	Same	Compound	ORF	A549	short	long
sample_115	sample_254	-0.0878466	GJB4	BRD-K09338665-001-08-9	Same	Compound	ORF	A549	short	long
sample_115	sample_339	-0.155639	GJB4	BRD-K44067360-001-29-5	Same	Compound	ORF	A549	short	long
sample_116	sample_381	-0.319244	HTR3A	BRD-K36461289-001-05-8	Same	Compound	ORF	A549	short	long
sample_116	sample_391	0.50319	HTR3A	BRD-A69636825-003-04-7	Same	Compound	ORF	A549	short	long
sample_116	sample_442	0.151708	HTR3A	BRD-K18895904-001-16-1	Same	Compound	ORF	A549	short	long
sample_116	sample_451	-0.167121	HTR3A	BRD-K68982262-001-01-4	Same	Compound	ORF	A549	short	long
sample_116	sample_452	0.056526	HTR3A	BRD-K24616672-003-20-1	Same	Compound	ORF	A549	short	long
sample_116	sample_465	0.0675445	HTR3A	BRD-K70358946-001-17-3	Same	Compound	ORF	A549	short	long
sample_117	sample_041	0.187119	PTPN2	BRD-A22713669-001-04-3	Same	Compound	ORF	A549	short	long
sample_117	sample_406	0.316184	PTPN2	BRD-K68567222-001-01-2	Same	Compound	ORF	A549	short	long
sample_118	sample_285	-0.0230487	ICAM1	BRD-K43236057-001-07-1	Same	Compound	ORF	A549	short	long
sample_118	sample_343	0.135042	ICAM1	BRD-K77627880-001-04-0	Same	Compound	ORF	A549	short	long
sample_119	sample_152	-0.209164	S100B	BRD-K49223707-001-01-0	Same	Compound	ORF	A549	short	long
sample_119	sample_341	-0.350987	S100B	BRD-K67637637-003-11-8	Same	Compound	ORF	A549	short	long
sample_120	sample_124	0.215415	MME	BRD-K91456750-001-01-9	Same	Compound	ORF	A549	short	long
sample_120	sample_165	-0.359716	MME	BRD-A08187463-001-12-9	Same	Compound	ORF	A549	short	long
sample_121	sample_109	0.38347	PPARD	BRD-K75748943-300-01-3	Same	Compound	ORF	A549	short	long
sample_121	sample_134	0.241351	PPARD	BRD-K03155172-001-03-0	Same	Compound	ORF	A549	short	long
sample_122	sample_132	-0.0182787	MAPK8	BRD-K54330070-001-19-6	Same	Compound	ORF	A549	short	long
sample_122	sample_230	0.124343	MAPK8	BRD-K62810658-001-11-4	Same	Compound	ORF	A549	short	long
sample_122	sample_252	-0.208436	MAPK8	BRD-K32730239-001-01-0	Same	Compound	ORF	A549	short	long
sample_122	sample_318	0.0597552	MAPK8	BRD-A37704979-001-12-3	Same	Compound	ORF	A549	short	long
sample_122	sample_346	0.0656729	MAPK8	BRD-K45746021-003-01-9	Same	Compound	ORF	A549	short	long
sample_123	sample_097	-0.0806487	CDC25A	BRD-K68143200-001-11-7	Same	Compound	ORF	A549	short	long
sample_123	sample_181	0.209186	CDC25A	BRD-K03109492-001-02-2	Same	Compound	ORF	A549	short	long
sample_124	sample_340	0.414329	TGFBR1	BRD-K47557313-001-02-7	Same	Compound	ORF	A549	short	long
sample_124	sample_421	-0.027644	TGFBR1	BRD-K40109029-001-02-9	Same	Compound	ORF	A549	short	long
sample_125	sample_030	0.310574	FOXM1	BRD-K58049875-001-03-9	Same	Compound	ORF	A549	short	long
sample_125	sample_338	0.283041	FOXM1	BRD-A20697603-001-07-2	Same	Compound	ORF	A549	short	long
sample_126	sample_079	-0.478986	ADRA2B	BRD-A65597028-003-08-1	Same	Compound	ORF	A549	short	long
sample_126	sample_113	-0.186589	ADRA2B	BRD-A72483914-001-03-7	Same	Compound	ORF	A549	short	long
sample_126	sample_190	-0.165321	ADRA2B	BRD-A99888680-001-05-3	Same	Compound	ORF	A549	short	long
sample_126	sample_436	-0.0318901	ADRA2B	BRD-K18895904-001-16-1	Same	Compound	ORF	A549	short	long
sample_126	sample_461	-0.206317	ADRA2B	BRD-K70358946-001-17-3	Same	Compound	ORF	A549	short	long
sample_127	sample_017	0.193701	CDK2	BRD-K06426971-001-02-7	Same	Compound	ORF	A549	short	long
sample_127	sample_044	0.215773	CDK2	BRD-K34581968-001-05-3	Same	Compound	ORF	A549	short	long
sample_127	sample_093	0.0826581	CDK2	BRD-K62949423-001-03-1	Same	Compound	ORF	A549	short	long
sample_127	sample_136	0.0410024	CDK2	BRD-K64800655-001-09-0	Same	Compound	ORF	A549	short	long
sample_127	sample_193	0.308563	CDK2	BRD-K50836978-001-03-3	Same	Compound	ORF	A549	short	long
sample_127	sample_282	0.23182	CDK2	BRD-K07762753-001-05-1	Same	Compound	ORF	A549	short	long
sample_127	sample_299	0.0118761	CDK2	BRD-K20986415-001-02-6	Same	Compound	ORF	A549	short	long
sample_127	sample_333	0.0854413	CDK2	BRD-K14560436-001-01-4	Same	Compound	ORF	A549	short	long
sample_128	sample_345	0.455761	PNLIP	BRD-K30177383-001-01-0	Same	Compound	ORF	A549	short	long
sample_128	sample_350	0.487564	PNLIP	BRD-K94863486-001-02-2	Same	Compound	ORF	A549	short	long
sample_129	sample_238	0.0588011	CASP3	BRD-A93477898-001-04-2	Same	Compound	ORF	A549	short	long
sample_129	sample_244	0.0274317	CASP3	BRD-A69651145-003-11-4	Same	Compound	ORF	A549	short	long
sample_129	sample_270	0.168009	CASP3	BRD-K61918008-001-07-1	Same	Compound	ORF	A549	short	long
sample_130	sample_007	-0.197088	CA14	BRD-K74913225-001-14-0	Same	Compound	ORF	A549	short	long
sample_130	sample_014	-0.196624	CA14	BRD-K18131774-001-18-4	Same	Compound	ORF	A549	short	long
sample_130	sample_212	0.206673	CA14	BRD-K23913458-001-20-7	Same	Compound	ORF	A549	short	long
sample_130	sample_271	-0.240143	CA14	BRD-K09295674-001-09-8	Same	Compound	ORF	A549	short	long
sample_131	sample_274	-0.385288	PTK2B	BRD-K78692225-001-24-5	Same	Compound	ORF	A549	short	long
sample_131	sample_332	0.0737786	PTK2B	BRD-K93788137-001-04-1	Same	Compound	ORF	A549	short	long
sample_132	sample_291	-0.0263384	PRKCE	BRD-K16761703-001-03-8	Same	Compound	ORF	A549	short	long
sample_132	sample_298	-0.0611852	PRKCE	BRD-K04210847-001-21-9	Same	Compound	ORF	A549	short	long
sample_132	sample_348	0.0129627	PRKCE	BRD-K93779381-001-01-9	Same	Compound	ORF	A549	short	long
sample_133	sample_056	0.270536	TBXAS1	BRD-K53061490-003-13-9	Same	Compound	ORF	A549	short	long
sample_133	sample_186	-0.126201	TBXAS1	BRD-K10670311-001-17-1	Same	Compound	ORF	A549	short	long
sample_133	sample_407	0.482242	TBXAS1	BRD-K01825660-322-01-9	Same	Compound	ORF	A549	short	long
sample_134	sample_022	-0.315511	KCNQ2	BRD-K50720187-051-03-1	Same	Compound	ORF	A549	short	long
sample_134	sample_036	0.327364	KCNQ2	BRD-K50398167-236-22-7	Same	Compound	ORF	A549	short	long
sample_134	sample_096	0.595666	KCNQ2	BRD-K22482860-001-20-6	Same	Compound	ORF	A549	short	long
sample_134	sample_307	-0.100615	KCNQ2	BRD-K56740996-001-02-1	Same	Compound	ORF	A549	short	long
sample_135	sample_138	0.0828424	CDK7	BRD-K64800655-001-09-0	Same	Compound	ORF	A549	short	long
sample_135	sample_301	-0.0801418	CDK7	BRD-K20986415-001-02-6	Same	Compound	ORF	A549	short	long
sample_135	sample_334	0.0326397	CDK7	BRD-K14560436-001-01-4	Same	Compound	ORF	A549	short	long
sample_136	sample_045	0.249105	CYP3A4	BRD-K34581968-001-05-3	Same	Compound	ORF	A549	short	long
sample_136	sample_067	0.0536132	CYP3A4	BRD-K36740062-001-06-6	Same	Compound	ORF	A549	short	long
sample_136	sample_191	-0.167556	CYP3A4	BRD-A99888680-001-05-3	Same	Compound	ORF	A549	short	long
sample_136	sample_232	0.26872	CYP3A4	BRD-K01825690-065-01-9	Same	Compound	ORF	A549	short	long
sample_136	sample_315	0.184219	CYP3A4	BRD-A37704979-001-12-3	Same	Compound	ORF	A549	short	long
sample_136	sample_322	0.121865	CYP3A4	BRD-K59325863-001-04-4	Same	Compound	ORF	A549	short	long
sample_136	sample_325	-0.125657	CYP3A4	BRD-K97010173-001-04-1	Same	Compound	ORF	A549	short	long
sample_136	sample_353	-0.0349516	CYP3A4	BRD-K63430059-001-16-4	Same	Compound	ORF	A549	short	long
sample_136	sample_426	-0.204707	CYP3A4	BRD-K15502390-001-20-9	Same	Compound	ORF	A549	short	long
sample_136	sample_435	-0.0471377	CYP3A4	BRD-A09722536-002-18-0	Same	Compound	ORF	A549	short	long
sample_137	sample_100	0.0139214	EDNRB	BRD-K98357249-001-02-9	Same	Compound	ORF	A549	short	long
sample_137	sample_128	0.187633	EDNRB	BRD-K02490038-236-03-8	Same	Compound	ORF	A549	short	long
sample_138	sample_261	-0.117317	PRKCB	BRD-K97091514-001-11-4	Same	Compound	ORF	A549	short	long
sample_138	sample_290	0.115657	PRKCB	BRD-K16761703-001-03-8	Same	Compound	ORF	A549	short	long
sample_138	sample_311	-0.310599	PRKCB	BRD-K32292990-001-03-6	Same	Compound	ORF	A549	short	long
sample_138	sample_347	0.107055	PRKCB	BRD-K93779381-001-01-9	Same	Compound	ORF	A549	short	long
sample_139	sample_073	0.00498487	S1PR4	BRD-K69877120-001-01-7	Same	Compound	ORF	A549	short	long
sample_139	sample_182	0.0130074	S1PR4	BRD-K80666802-003-01-0	Same	Compound	ORF	A549	short	long
sample_140	sample_198	-0.0290493	KCTD16	BRD-A24122750-001-03-7	Same	Compound	ORF	A549	short	long
sample_140	sample_337	0.191392	KCTD16	BRD-K01826724-003-07-9	Same	Compound	ORF	A549	short	long
sample_141	sample_057	-0.477995	S1PR1	BRD-A43005764-003-01-5	Same	Compound	ORF	A549	short	long
sample_141	sample_396	-0.162666	S1PR1	BRD-K46625559-001-01-8	Same	Compound	ORF	A549	short	long
sample_142	sample_000	-0.015415	CACNA2D3	BRD-A86665761-001-01-1	Same	Compound	ORF	A549	short	long
sample_142	sample_003	-0.0237209	CACNA2D3	BRD-A22032524-074-09-9	Same	Compound	ORF	A549	short	long
sample_142	sample_235	0.289937	CACNA2D3	BRD-A84687895-001-03-2	Same	Compound	ORF	A549	short	long
sample_143	sample_260	0.0980186	PAK1	BRD-K19333160-001-01-3	Same	Compound	ORF	A549	short	long
sample_143	sample_378	-0.444809	PAK1	BRD-K28132190-001-02-0	Same	Compound	ORF	A549	short	long
sample_144	sample_098	0.317154	AKR1B1	BRD-K35498378-001-06-1	Same	Compound	ORF	A549	short	long
sample_144	sample_196	-0.213144	AKR1B1	BRD-A89164055-001-03-3	Same	Compound	ORF	A549	short	long
sample_144	sample_217	-0.165814	AKR1B1	BRD-K76792669-001-08-1	Same	Compound	ORF	A549	short	long
sample_145	sample_147	0.29332	PLK1	BRD-K64890080-001-02-1	Same	Compound	ORF	A549	short	long
sample_146	sample_143	0.230469	IMPDH1	BRD-K32821942-001-22-1	Same	Compound	ORF	A549	short	long
sample_146	sample_169	0.151838	IMPDH1	BRD-K49350383-001-13-7	Same	Compound	ORF	A549	short	long
sample_147	sample_188	-0.207288	SLC29A1	BRD-K48722258-300-11-0	Same	Compound	ORF	A549	short	long
sample_147	sample_208	0.0567083	SLC29A1	BRD-K60150510-001-15-6	Same	Compound	ORF	A549	short	long
sample_148	sample_060	0.23001	ADH1C	BRD-K56810756-003-07-7	Same	Compound	ORF	A549	short	long
sample_148	sample_281	0.573766	ADH1C	BRD-K55567017-001-12-3	Same	Compound	ORF	A549	short	long
sample_149	sample_028	0.405078	BTK	BRD-K87782578-001-01-4	Same	Compound	ORF	A549	short	long
sample_149	sample_255	0.664444	BTK	BRD-K64034691-001-01-9	Same	Compound	ORF	A549	short	long
sample_150	sample_204	0.692011	GPR119	BRD-K77087341-001-02-4	Same	Compound	ORF	A549	short	long
sample_150	sample_417	0.239616	GPR119	BRD-K48830578-001-01-9	Same	Compound	ORF	A549	short	long
sample_151	sample_342	0.438256	GAA	BRD-K20897876-001-11-8	Same	Compound	ORF	A549	short	long
sample_151	sample_362	0.0692834	GAA	BRD-A63310107-001-04-8	Same	Compound	ORF	A549	short	long
sample_152	sample_205	-0.0794325	HDAC3	BRD-K61688984-001-02-9	Same	Compound	ORF	A549	short	long
sample_152	sample_382	0.0361039	HDAC3	BRD-K61397605-001-01-8	Same	Compound	ORF	A549	short	long
sample_152	sample_415	0.0218577	HDAC3	BRD-K05878375-236-05-7	Same	Compound	ORF	A549	short	long
sample_153	sample_025	0.336273	HCK	BRD-K47598052-001-14-1	Same	Compound	ORF	A549	short	long
sample_153	sample_052	0.104509	HCK	BRD-K81801188-001-02-8	Same	Compound	ORF	A549	short	long
sample_154	sample_233	-0.0385972	HRH4	BRD-K75390981-300-04-9	Same	Compound	ORF	A549	short	long
sample_154	sample_364	0.196125	HRH4	BRD-K70821460-300-02-4	Same	Compound	ORF	A549	short	long
sample_154	sample_440	-0.045533	HRH4	BRD-K18895904-001-16-1	Same	Compound	ORF	A549	short	long
sample_155	sample_117	0.207945	ADORA2A	BRD-K31170746-001-01-6	Same	Compound	ORF	A549	short	long
sample_155	sample_157	-0.305731	ADORA2A	BRD-A00827783-001-24-6	Same	Compound	ORF	A549	short	long
sample_155	sample_207	-0.172536	ADORA2A	BRD-K60150510-001-15-6	Same	Compound	ORF	A549	short	long
sample_155	sample_397	0.546988	ADORA2A	BRD-A10739734-003-09-8	Same	Compound	ORF	A549	short	long
sample_156	sample_158	-0.2702	PDE3A	BRD-A00827783-001-24-6	Same	Compound	ORF	A549	short	long
sample_156	sample_201	-0.0710267	PDE3A	BRD-K16444452-001-09-1	Same	Compound	ORF	A549	short	long
sample_156	sample_400	0.415233	PDE3A	BRD-A07207424-001-14-0	Same	Compound	ORF	A549	short	long
sample_156	sample_445	-0.00319279	PDE3A	BRD-K67017579-001-28-1	Same	Compound	ORF	A549	short	long
sample_157	sample_118	0.366907	HPGDS	BRD-K57708067-001-01-3	Same	Compound	ORF	A549	short	long
sample_157	sample_363	0.473569	HPGDS	BRD-K17849083-001-32-9	Same	Compound	ORF	A549	short	long
sample_158	sample_034	-0.0403148	ADA	BRD-K66788707-001-14-3	Same	Compound	ORF	A549	short	long
sample_158	sample_416	0.69235	ADA	BRD-K91543828-001-02-0	Same	Compound	ORF	A549	short	long
sample_159	sample_035	0.354117	ALDH2	BRD-K06890060-001-09-1	Same	Compound	ORF	A549	short	long
sample_159	sample_058	-0.142528	ALDH2	BRD-K60659193-001-01-0	Same	Compound	ORF	A549	short	long
sample_159	sample_210	-0.0392271	ALDH2	BRD-K76037122-001-02-5	Same	Compound	ORF	A549	short	long
sample_000	sample_038	0.24004	KCNN1	BRD-K37602296-001-01-6	Same	Compound	ORF	A549	short	short
sample_000	sample_419	0.233712	KCNN1	BRD-K70586315-001-02-4	Same	Compound	ORF	A549	short	short
sample_000	sample_454	0.426708	KCNN1	BRD-K24616672-003-20-1	Same	Compound	ORF	A549	short	short
sample_000	sample_458	0.272374	KCNN1	BRD-A82396632-008-30-8	Same	Compound	ORF	A549	short	short
sample_001	sample_116	-0.0663175	SLCO2B1	BRD-K36927236-001-36-7	Same	Compound	ORF	A549	short	short
sample_001	sample_256	0.277152	SLCO2B1	BRD-K38512030-001-01-7	Same	Compound	ORF	A549	short	short
sample_002	sample_092	0.432335	SLC7A11	BRD-K59058747-001-19-1	Same	Compound	ORF	A549	short	short
sample_002	sample_185	-0.543247	SLC7A11	BRD-K10670311-001-17-1	Same	Compound	ORF	A549	short	short
sample_002	sample_395	0.141006	SLC7A11	BRD-A15397381-001-02-5	Same	Compound	ORF	A549	short	short
sample_003	sample_062	-0.195831	SCNN1G	BRD-K87158025-003-08-7	Same	Compound	ORF	A549	short	short
sample_003	sample_108	-0.184392	SCNN1G	BRD-K97181089-003-24-7	Same	Compound	ORF	A549	short	short
sample_003	sample_427	-0.041888	SCNN1G	BRD-K92049597-001-20-8	Same	Compound	ORF	A549	short	short
sample_004	sample_059	-0.0449154	GRIN2A	BRD-K09787262-001-02-7	Same	Compound	ORF	A549	short	short
sample_004	sample_091	0.463698	GRIN2A	BRD-K59058747-001-19-1	Same	Compound	ORF	A549	short	short
sample_004	sample_398	0.0498705	GRIN2A	BRD-K11796549-001-05-2	Same	Compound	ORF	A549	short	short
sample_005	sample_005	-0.00523956	KCNN4	BRD-K48278478-001-01-2	Same	Compound	ORF	A549	short	short
sample_005	sample_039	0.0955137	KCNN4	BRD-K37602296-001-01-6	Same	Compound	ORF	A549	short	short
sample_005	sample_288	0.0582619	KCNN4	BRD-A51831848-001-01-7	Same	Compound	ORF	A549	short	short
sample_005	sample_306	0.158967	KCNN4	BRD-K56740996-001-02-1	Same	Compound	ORF	A549	short	short
sample_005	sample_420	0.429894	KCNN4	BRD-K70586315-001-02-4	Same	Compound	ORF	A549	short	short
sample_005	sample_455	0.330186	KCNN4	BRD-K24616672-003-20-1	Same	Compound	ORF	A549	short	short
sample_005	sample_459	0.255753	KCNN4	BRD-A82396632-008-30-8	Same	Compound	ORF	A549	short	short
sample_006	sample_040	0.0152417	SIRT2	BRD-K09143580-001-01-0	Same	Compound	ORF	A549	short	short
sample_006	sample_042	-0.245323	SIRT2	BRD-K16472653-001-01-6	Same	Compound	ORF	A549	short	short
sample_007	sample_174	0.232557	OPRM1	BRD-K14681867-001-01-6	Same	Compound	ORF	A549	short	short
sample_007	sample_418	0.651913	OPRM1	BRD-A72767275-003-01-6	Same	Compound	ORF	A549	short	short
sample_007	sample_460	0.066126	OPRM1	BRD-K61250553-003-30-6	Same	Compound	ORF	A549	short	short
sample_008	sample_120	-0.229102	CHRM3	BRD-A48180038-003-24-3	Same	Compound	ORF	A549	short	short
sample_008	sample_177	-0.0637026	CHRM3	BRD-K80451230-051-02-6	Same	Compound	ORF	A549	short	short
sample_008	sample_403	0.00555509	CHRM3	BRD-K72815923-034-02-0	Same	Compound	ORF	A549	short	short
sample_008	sample_438	0.250652	CHRM3	BRD-K18895904-001-16-1	Same	Compound	ORF	A549	short	short
sample_008	sample_450	0.131514	CHRM3	BRD-K68982262-001-01-4	Same	Compound	ORF	A549	short	short
sample_008	sample_463	0.232326	CHRM3	BRD-K70358946-001-17-3	Same	Compound	ORF	A549	short	short
sample_009	sample_065	-0.121951	HIF1A	BRD-K44432556-001-05-5	Same	Compound	ORF	A549	short	short
sample_009	sample_179	-0.237239	HIF1A	BRD-K60476892-001-16-1	Same	Compound	ORF	A549	short	short
sample_009	sample_199	0.260408	HIF1A	BRD-K70463136-001-01-5	Same	Compound	ORF	A549	short	short
sample_010	sample_213	-0.294118	CYP2A6	BRD-K23913458-001-20-7	Same	Compound	ORF	A549	short	short
sample_010	sample_352	0.0999223	CYP2A6	BRD-K63430059-001-16-4	Same	Compound	ORF	A549	short	short
sample_010	sample_425	0.198624	CYP2A6	BRD-K15502390-001-20-9	Same	Compound	ORF	A549	short	short
sample_010	sample_434	0.185167	CYP2A6	BRD-A09722536-002-18-0	Same	Compound	ORF	A549	short	short
sample_011	sample_002	0.0736443	CACNG1	BRD-A86665761-001-01-1	Same	Compound	ORF	A549	short	short
sample_011	sample_063	0.037081	CACNG1	BRD-A18992208-003-02-7	Same	Compound	ORF	A549	short	short
sample_011	sample_220	-0.355301	CACNG1	BRD-A74391928-051-03-9	Same	Compound	ORF	A549	short	short
sample_011	sample_390	0.348825	CACNG1	BRD-A69636825-003-04-7	Same	Compound	ORF	A549	short	short
sample_012	sample_173	-0.00687071	GHSR	BRD-K44771174-066-01-0	Same	Compound	ORF	A549	short	short
sample_012	sample_279	0.126239	GHSR	BRD-K02554563-001-01-6	Same	Compound	ORF	A549	short	short
sample_013	sample_001	0.313292	CACNB4	BRD-A86665761-001-01-1	Same	Compound	ORF	A549	short	short
sample_013	sample_410	0.294305	CACNB4	BRD-A58048407-001-20-4	Same	Compound	ORF	A549	short	short
sample_014	sample_027	0.0154732	DDR2	BRD-K61845293-300-01-9	Same	Compound	ORF	A549	short	short
sample_014	sample_430	-0.108123	DDR2	BRD-K16730910-001-07-3	Same	Compound	ORF	A549	short	short
sample_015	sample_012	-0.0313953	KDR	BRD-K25244359-066-02-6	Same	Compound	ORF	A549	short	short
sample_015	sample_048	-0.112981	KDR	BRD-K34581968-001-05-3	Same	Compound	ORF	A549	short	short
sample_015	sample_053	0.32058	KDR	BRD-K81801188-001-02-8	Same	Compound	ORF	A549	short	short
sample_015	sample_083	0.303308	KDR	BRD-K44227013-001-08-0	Same	Compound	ORF	A549	short	short
sample_015	sample_259	0.00776859	KDR	BRD-K74514084-003-09-2	Same	Compound	ORF	A549	short	short
sample_015	sample_308	0.0225981	KDR	BRD-K99616396-316-05-3	Same	Compound	ORF	A549	short	short
sample_015	sample_328	-0.263629	KDR	BRD-K86930074-001-05-0	Same	Compound	ORF	A549	short	short
sample_015	sample_373	-0.0547599	KDR	BRD-K55966568-001-09-6	Same	Compound	ORF	A549	short	short
sample_015	sample_431	-0.239269	KDR	BRD-K16730910-001-07-3	Same	Compound	ORF	A549	short	short
sample_015	sample_444	-0.223882	KDR	BRD-K29895144-001-01-0	Same	Compound	ORF	A549	short	short
sample_016	sample_095	0.289455	KCNH7	BRD-K22482860-001-20-6	Same	Compound	ORF	A549	short	short
sample_016	sample_221	-0.386871	KCNH7	BRD-A74391928-051-03-9	Same	Compound	ORF	A549	short	short
sample_016	sample_405	0.312857	KCNH7	BRD-K01825589-310-02-9	Same	Compound	ORF	A549	short	short
sample_016	sample_456	0.37731	KCNH7	BRD-A82396632-008-30-8	Same	Compound	ORF	A549	short	short
sample_017	sample_019	-0.00640509	OPRL1	BRD-K47049295-300-03-1	Same	Compound	ORF	A549	short	short
sample_017	sample_055	-0.148214	OPRL1	BRD-K73276278-305-01-1	Same	Compound	ORF	A549	short	short
sample_018	sample_004	0.222351	AKR1C1	BRD-A01078468-001-14-8	Same	Compound	ORF	A549	short	short
sample_018	sample_389	0.0814922	AKR1C1	BRD-K93632104-001-17-2	Same	Compound	ORF	A549	short	short
sample_019	sample_121	0.324432	P2RY12	BRD-K64054020-001-02-7	Same	Compound	ORF	A549	short	short
sample_019	sample_422	0.39811	P2RY12	BRD-A83029242-001-06-1	Same	Compound	ORF	A549	short	short
sample_019	sample_446	0.443775	P2RY12	BRD-K77060810-001-01-5	Same	Compound	ORF	A549	short	short
sample_020	sample_008	0.414938	CA5A	BRD-K74913225-001-14-0	Same	Compound	ORF	A549	short	short
sample_020	sample_015	0.163382	CA5A	BRD-K18131774-001-18-4	Same	Compound	ORF	A549	short	short
sample_021	sample_119	0.307823	CHRM2	BRD-A48180038-003-24-3	Same	Compound	ORF	A549	short	short
sample_021	sample_402	0.220629	CHRM2	BRD-K72815923-034-02-0	Same	Compound	ORF	A549	short	short
sample_021	sample_437	0.467515	CHRM2	BRD-K18895904-001-16-1	Same	Compound	ORF	A549	short	short
sample_021	sample_449	0.0549598	CHRM2	BRD-K68982262-001-01-4	Same	Compound	ORF	A549	short	short
sample_021	sample_462	0.215246	CHRM2	BRD-K70358946-001-17-3	Same	Compound	ORF	A549	short	short
sample_022	sample_011	0.175769	CSK	BRD-K25244359-066-02-6	Same	Compound	ORF	A549	short	short
sample_022	sample_089	-0.0544358	CSK	BRD-K50495309-001-02-0	Same	Compound	ORF	A549	short	short
sample_023	sample_029	0.376129	LPAR1	BRD-K26439554-001-01-3	Same	Compound	ORF	A549	short	short
sample_023	sample_443	0.0602513	LPAR1	BRD-A25569250-001-03-3	Same	Compound	ORF	A549	short	short
sample_024	sample_033	-0.0768015	S1PR2	BRD-K29151923-001-01-5	Same	Compound	ORF	A549	short	short
sample_024	sample_413	0.157057	S1PR2	BRD-K43330982-001-02-3	Same	Compound	ORF	A549	short	short
sample_025	sample_234	0.0243365	TGM2	BRD-K38272302-001-02-7	Same	Compound	ORF	A549	short	short
sample_025	sample_365	0.446616	TGM2	BRD-K51485109-001-01-4	Same	Compound	ORF	A549	short	short
sample_026	sample_246	-0.174458	VEGFA	BRD-A69651145-003-11-4	Same	Compound	ORF	A549	short	short
sample_026	sample_385	0.0312226	VEGFA	BRD-K47978074-001-03-2	Same	Compound	ORF	A549	short	short
sample_026	sample_423	0.440695	VEGFA	BRD-K57313110-001-06-8	Same	Compound	ORF	A549	short	short
sample_027	sample_151	0.539254	COMT	BRD-K12102668-001-25-5	Same	Compound	ORF	A549	short	short
sample_027	sample_408	-0.135252	COMT	BRD-K08953028-001-09-6	Same	Compound	ORF	A549	short	short
sample_028	sample_031	-0.0339256	CCND1	BRD-K72726508-001-02-1	Same	Compound	ORF	A549	short	short
sample_028	sample_203	0.0613502	CCND1	BRD-K05531427-001-01-7	Same	Compound	ORF	A549	short	short
sample_029	sample_386	0.497967	ITGB2	BRD-K22134346-001-22-3	Same	Compound	ORF	A549	short	short
sample_029	sample_409	0.343624	ITGB2	BRD-K20093108-001-02-3	Same	Compound	ORF	A549	short	short
sample_030	sample_064	0.0275979	FFAR2	BRD-A54139254-001-09-2	Same	Compound	ORF	A549	short	short
sample_030	sample_414	0.140453	FFAR2	BRD-K05878375-236-05-7	Same	Compound	ORF	A549	short	short
sample_031	sample_150	0.049245	HSP90AB1	BRD-K67915505-001-01-2	Same	Compound	ORF	A549	short	short
sample_031	sample_310	0.206111	HSP90AB1	BRD-K43570081-001-02-4	Same	Compound	ORF	A549	short	short
sample_032	sample_104	-0.205425	PDE4D	BRD-K29530284-001-06-2	Same	Compound	ORF	A549	short	short
sample_032	sample_159	-0.165203	PDE4D	BRD-A00827783-001-24-6	Same	Compound	ORF	A549	short	short
sample_032	sample_202	0.329457	PDE4D	BRD-K16444452-001-09-1	Same	Compound	ORF	A549	short	short
sample_032	sample_387	0.411741	PDE4D	BRD-K16542329-001-16-8	Same	Compound	ORF	A549	short	short
sample_032	sample_401	0.356026	PDE4D	BRD-A07207424-001-14-0	Same	Compound	ORF	A549	short	short
sample_033	sample_021	-0.25799	LCK	BRD-K50199947-001-03-4	Same	Compound	ORF	A549	short	short
sample_033	sample_049	-0.18822	LCK	BRD-K34581968-001-05-3	Same	Compound	ORF	A549	short	short
sample_033	sample_084	0.0542334	LCK	BRD-K44227013-001-08-0	Same	Compound	ORF	A549	short	short
sample_033	sample_090	-0.233593	LCK	BRD-K50495309-001-02-0	Same	Compound	ORF	A549	short	short
sample_033	sample_130	-0.114092	LCK	BRD-K54330070-001-19-6	Same	Compound	ORF	A549	short	short
sample_033	sample_215	-0.197501	LCK	BRD-K73789395-001-09-9	Same	Compound	ORF	A549	short	short
sample_033	sample_228	-0.184846	LCK	BRD-K62810658-001-11-4	Same	Compound	ORF	A549	short	short
sample_033	sample_266	-0.170819	LCK	BRD-K95785537-001-22-3	Same	Compound	ORF	A549	short	short
sample_033	sample_316	-0.0386508	LCK	BRD-A37704979-001-12-3	Same	Compound	ORF	A549	short	short
sample_034	sample_018	0.199593	CDK4	BRD-K06426971-001-02-7	Same	Compound	ORF	A549	short	short
sample_034	sample_032	-0.114273	CDK4	BRD-K72726508-001-02-1	Same	Compound	ORF	A549	short	short
sample_034	sample_094	0.121155	CDK4	BRD-K62949423-001-03-1	Same	Compound	ORF	A549	short	short
sample_034	sample_137	-0.0106144	CDK4	BRD-K64800655-001-09-0	Same	Compound	ORF	A549	short	short
sample_034	sample_194	-0.460504	CDK4	BRD-K50836978-001-03-3	Same	Compound	ORF	A549	short	short
sample_034	sample_300	0.0861969	CDK4	BRD-K20986415-001-02-6	Same	Compound	ORF	A549	short	short
sample_035	sample_037	-0.204835	ABL1	BRD-K87632963-001-03-0	Same	Compound	ORF	A549	short	short
sample_035	sample_051	0.415767	ABL1	BRD-K81801188-001-02-8	Same	Compound	ORF	A549	short	short
sample_035	sample_081	0.26816	ABL1	BRD-K44227013-001-08-0	Same	Compound	ORF	A549	short	short
sample_035	sample_265	0.353312	ABL1	BRD-K95785537-001-22-3	Same	Compound	ORF	A549	short	short
sample_035	sample_280	0.314932	ABL1	BRD-K59831625-001-03-9	Same	Compound	ORF	A549	short	short
sample_035	sample_428	0.0913943	ABL1	BRD-K16730910-001-07-3	Same	Compound	ORF	A549	short	short
sample_036	sample_411	0.0461761	HSD11B1	BRD-K80970344-201-08-6	Same	Compound	ORF	A549	short	short
sample_036	sample_412	0.0701722	HSD11B1	BRD-K18289362-001-02-2	Same	Compound	ORF	A549	short	short
sample_037	sample_050	-0.00522649	MET	BRD-K34581968-001-05-3	Same	Compound	ORF	A549	short	short
sample_037	sample_101	0.256622	MET	BRD-K73319509-001-08-0	Same	Compound	ORF	A549	short	short
sample_037	sample_264	-0.0160918	MET	BRD-K19477839-001-07-6	Same	Compound	ORF	A549	short	short
sample_038	sample_240	0.134037	ATM	BRD-K36016295-001-05-2	Same	Compound	ORF	A549	short	short
sample_038	sample_272	0.0401899	ATM	BRD-K25311561-001-10-7	Same	Compound	ORF	A549	short	short
sample_039	sample_074	0.262162	BRAF	BRD-K90747162-001-01-4	Same	Compound	ORF	A549	short	short
sample_039	sample_214	0.315445	BRAF	BRD-K73789395-001-09-9	Same	Compound	ORF	A549	short	short
sample_039	sample_227	-0.196876	BRAF	BRD-K62810658-001-11-4	Same	Compound	ORF	A549	short	short
sample_039	sample_429	-0.296947	BRAF	BRD-K16730910-001-07-3	Same	Compound	ORF	A549	short	short
sample_040	sample_145	0.00976205	GABRB2	BRD-K33882852-003-02-8	Same	Compound	ORF	A549	short	short
sample_040	sample_287	-0.0377213	GABRB2	BRD-A51831848-001-01-7	Same	Compound	ORF	A549	short	short
sample_040	sample_330	0.0770811	GABRB2	BRD-A31564021-001-02-6	Same	Compound	ORF	A549	short	short
sample_040	sample_439	-0.250518	GABRB2	BRD-K18895904-001-16-1	Same	Compound	ORF	A549	short	short
sample_041	sample_111	-0.443088	PTGIR	BRD-A72351335-001-04-5	Same	Compound	ORF	A549	short	short
sample_041	sample_122	0.532917	PTGIR	BRD-K64054020-001-02-7	Same	Compound	ORF	A549	short	short
sample_041	sample_195	-0.46176	PTGIR	BRD-K77220725-003-01-5	Same	Compound	ORF	A549	short	short
sample_042	sample_171	-0.324968	F10	BRD-K29322660-001-01-9	Same	Compound	ORF	A549	short	short
sample_042	sample_349	-0.0325406	F10	BRD-K78126613-001-27-7	Same	Compound	ORF	A549	short	short
sample_043	sample_187	-0.0735735	HBB	BRD-K29791386-001-01-8	Same	Compound	ORF	A549	short	short
sample_043	sample_313	-0.0441522	HBB	BRD-K37355418-236-01-6	Same	Compound	ORF	A549	short	short
sample_044	sample_077	0.258239	TNF	BRD-K81405859-300-01-4	Same	Compound	ORF	A549	short	short
sample_044	sample_262	-0.126172	TNF	BRD-K47738867-001-01-5	Same	Compound	ORF	A549	short	short
sample_044	sample_319	0.051862	TNF	BRD-A37704979-001-12-3	Same	Compound	ORF	A549	short	short
sample_045	sample_149	0.180458	HSP90AA1	BRD-K67915505-001-01-2	Same	Compound	ORF	A549	short	short
sample_045	sample_249	0.206784	HSP90AA1	BRD-K38852836-001-04-9	Same	Compound	ORF	A549	short	short
sample_045	sample_309	0.176105	HSP90AA1	BRD-K43570081-001-02-4	Same	Compound	ORF	A549	short	short
sample_046	sample_080	0.222234	FFAR4	BRD-K24282351-001-01-4	Same	Compound	ORF	A549	short	short
sample_046	sample_140	0.289628	FFAR4	BRD-K26514105-001-01-7	Same	Compound	ORF	A549	short	short
sample_047	sample_085	0.019501	LYN	BRD-K44227013-001-08-0	Same	Compound	ORF	A549	short	short
sample_047	sample_267	0.0791517	LYN	BRD-K95785537-001-22-3	Same	Compound	ORF	A549	short	short
sample_048	sample_286	-0.12937	ATP5F1D	BRD-A51831848-001-01-7	Same	Compound	ORF	A549	short	short
sample_048	sample_329	0.0786295	ATP5F1D	BRD-A31564021-001-02-6	Same	Compound	ORF	A549	short	short
sample_049	sample_161	-0.0741622	KCNK1	BRD-K59632282-052-03-1	Same	Compound	ORF	A549	short	short
sample_049	sample_222	0.169602	KCNK1	BRD-A74391928-051-03-9	Same	Compound	ORF	A549	short	short
sample_050	sample_006	0.112685	NTRK1	BRD-K36574127-001-01-3	Same	Compound	ORF	A549	short	short
sample_050	sample_010	0.0506678	NTRK1	BRD-K19975102-001-01-2	Same	Compound	ORF	A549	short	short
sample_050	sample_126	0.103594	NTRK1	BRD-K07881437-001-03-8	Same	Compound	ORF	A549	short	short
sample_050	sample_432	-0.0936828	NTRK1	BRD-K16730910-001-07-3	Same	Compound	ORF	A549	short	short
sample_051	sample_175	0.0871037	SSTR2	BRD-K14681867-001-01-6	Same	Compound	ORF	A549	short	short
sample_051	sample_253	-0.273827	SSTR2	BRD-A64173453-015-03-1	Same	Compound	ORF	A549	short	short
sample_052	sample_148	-0.0795403	EZH2	BRD-K91535048-001-01-2	Same	Compound	ORF	A549	short	short
sample_052	sample_224	-0.0659068	EZH2	BRD-K26989966-001-04-3	Same	Compound	ORF	A549	short	short
sample_053	sample_153	0.271271	DCK	BRD-K91822704-003-07-2	Same	Compound	ORF	A549	short	short
sample_053	sample_374	-0.0426898	DCK	BRD-K71106091-001-09-5	Same	Compound	ORF	A549	short	short
sample_054	sample_072	-0.185121	PDPK1	BRD-K90497590-001-05-9	Same	Compound	ORF	A549	short	short
sample_054	sample_312	0.0252907	PDPK1	BRD-K45293975-001-02-0	Same	Compound	ORF	A549	short	short
sample_055	sample_112	-0.391008	AVPR1A	BRD-K37385792-003-02-1	Same	Compound	ORF	A549	short	short
sample_055	sample_293	-0.461458	AVPR1A	BRD-K25243230-001-01-2	Same	Compound	ORF	A549	short	short
sample_055	sample_447	-0.135197	AVPR1A	BRD-K68982262-001-01-4	Same	Compound	ORF	A549	short	short
sample_056	sample_278	-0.335105	CLK1	BRD-K66430217-001-03-8	Same	Compound	ORF	A549	short	short
sample_056	sample_356	0.073352	CLK1	BRD-K97072811-001-11-4	Same	Compound	ORF	A549	short	short
sample_057	sample_219	-0.215421	RGS4	BRD-K26970495-001-02-7	Same	Compound	ORF	A549	short	short
sample_057	sample_331	-0.102686	RGS4	BRD-K08893438-001-06-4	Same	Compound	ORF	A549	short	short
sample_058	sample_162	-0.0735073	PLD1	BRD-K50055394-001-03-6	Same	Compound	ORF	A549	short	short
sample_058	sample_297	-0.287644	PLD1	BRD-K04210847-001-21-9	Same	Compound	ORF	A549	short	short
sample_059	sample_102	0.272179	NAMPT	BRD-K58550667-001-08-7	Same	Compound	ORF	A549	short	short
sample_060	sample_236	-0.269749	CSF1R	BRD-K15819326-001-01-6	Same	Compound	ORF	A549	short	short
sample_060	sample_257	0.0253533	CSF1R	BRD-K74514084-003-09-2	Same	Compound	ORF	A549	short	short
sample_060	sample_326	-0.314113	CSF1R	BRD-K86930074-001-05-0	Same	Compound	ORF	A549	short	short
sample_061	sample_172	0.256764	KRAS	BRD-K41599323-001-02-3	Same	Compound	ORF	A549	short	short
sample_062	sample_209	0.0829144	JAK1	BRD-K16803204-001-01-6	Same	Compound	ORF	A549	short	short
sample_062	sample_283	-0.0131101	JAK1	BRD-K53972329-001-01-3	Same	Compound	ORF	A549	short	short
sample_062	sample_361	-0.321819	JAK1	BRD-K12502280-001-11-4	Same	Compound	ORF	A549	short	short
sample_063	sample_105	0.0380038	ELANE	BRD-K37864785-001-01-0	Same	Compound	ORF	A549	short	short
sample_063	sample_269	0.105606	ELANE	BRD-K31476763-001-01-5	Same	Compound	ORF	A549	short	short
sample_063	sample_323	-0.117159	ELANE	BRD-K59325863-001-04-4	Same	Compound	ORF	A549	short	short
sample_064	sample_163	-0.110785	FPR1	BRD-A36217750-001-16-3	Same	Compound	ORF	A549	short	short
sample_064	sample_354	-0.178669	FPR1	BRD-K13533483-001-16-2	Same	Compound	ORF	A549	short	short
sample_065	sample_170	0.193576	PORCN	BRD-K53234107-001-01-6	Same	Compound	ORF	A549	short	short
sample_065	sample_284	-0.0868093	PORCN	BRD-K16810791-001-01-0	Same	Compound	ORF	A549	short	short
sample_066	sample_024	-0.0313236	ANXA1	BRD-K38775274-001-22-1	Same	Compound	ORF	A549	short	short
sample_066	sample_388	-0.243367	ANXA1	BRD-A10188456-001-04-9	Same	Compound	ORF	A549	short	short
sample_067	sample_020	-0.233145	CATSPER4	BRD-K78122587-300-04-3	Same	Compound	ORF	A549	short	short
sample_067	sample_399	0.476268	CATSPER4	BRD-K26521938-001-07-2	Same	Compound	ORF	A549	short	short
sample_068	sample_013	-0.325215	RET	BRD-K25244359-066-02-6	Same	Compound	ORF	A549	short	short
sample_068	sample_026	0.358477	RET	BRD-K47598052-001-14-1	Same	Compound	ORF	A549	short	short
sample_068	sample_086	0.20873	RET	BRD-K44227013-001-08-0	Same	Compound	ORF	A549	short	short
sample_068	sample_127	0.195701	RET	BRD-K07881437-001-03-8	Same	Compound	ORF	A549	short	short
sample_068	sample_433	-0.32961	RET	BRD-K16730910-001-07-3	Same	Compound	ORF	A549	short	short
sample_069	sample_156	0.0191479	TUBB4B	BRD-K68164687-001-01-6	Same	Compound	ORF	A549	short	short
sample_069	sample_277	0.0170122	TUBB4B	BRD-K03601870-001-01-2	Same	Compound	ORF	A549	short	short
sample_069	sample_296	-0.0175786	TUBB4B	BRD-K00259736-001-16-4	Same	Compound	ORF	A549	short	short
sample_069	sample_359	-0.0155133	TUBB4B	BRD-K52075715-001-06-7	Same	Compound	ORF	A549	short	short
sample_070	sample_263	0.118388	GLRA3	BRD-A91822151-001-05-0	Same	Compound	ORF	A549	short	short
sample_070	sample_380	-0.19653	GLRA3	BRD-K36461289-001-05-8	Same	Compound	ORF	A549	short	short
sample_071	sample_141	0.142355	PLA2G1B	BRD-K21528677-001-04-4	Same	Compound	ORF	A549	short	short
sample_071	sample_184	0.123285	PLA2G1B	BRD-K10670311-001-17-1	Same	Compound	ORF	A549	short	short
sample_071	sample_393	0.0567511	PLA2G1B	BRD-K98763141-001-30-8	Same	Compound	ORF	A549	short	short
sample_072	sample_069	0.404397	DHH	BRD-K51265828-001-01-0	Same	Compound	ORF	A549	short	short
sample_072	sample_242	-0.0848209	DHH	BRD-K50498985-001-03-3	Same	Compound	ORF	A549	short	short
sample_073	sample_164	-0.44097	USP1	BRD-K93942811-001-01-3	Same	Compound	ORF	A549	short	short
sample_073	sample_355	-0.0791777	USP1	BRD-K81197548-003-01-4	Same	Compound	ORF	A549	short	short
sample_074	sample_075	-0.0512464	FLT3	BRD-K90747162-001-01-4	Same	Compound	ORF	A549	short	short
sample_074	sample_082	-0.0369533	FLT3	BRD-K44227013-001-08-0	Same	Compound	ORF	A549	short	short
sample_074	sample_237	0.0795581	FLT3	BRD-K15819326-001-01-6	Same	Compound	ORF	A549	short	short
sample_074	sample_303	0.0190039	FLT3	BRD-K20986415-001-02-6	Same	Compound	ORF	A549	short	short
sample_074	sample_327	0.480548	FLT3	BRD-K86930074-001-05-0	Same	Compound	ORF	A549	short	short
sample_074	sample_336	0.1152	FLT3	BRD-K14560436-001-01-4	Same	Compound	ORF	A549	short	short
sample_074	sample_369	0.307803	FLT3	BRD-K91283740-003-01-6	Same	Compound	ORF	A549	short	short
sample_074	sample_376	0.0843754	FLT3	BRD-K22149900-001-06-2	Same	Compound	ORF	A549	short	short
sample_075	sample_076	0.160393	IL1B	BRD-K81405859-300-01-4	Same	Compound	ORF	A549	short	short
sample_075	sample_114	-0.00021016	IL1B	BRD-K69122748-001-10-1	Same	Compound	ORF	A549	short	short
sample_075	sample_200	-0.232362	IL1B	BRD-K16444452-001-09-1	Same	Compound	ORF	A549	short	short
sample_075	sample_245	0.303389	IL1B	BRD-A69651145-003-11-4	Same	Compound	ORF	A549	short	short
sample_076	sample_071	-0.0537873	TUBB	BRD-K23363278-001-02-1	Same	Compound	ORF	A549	short	short
sample_076	sample_154	-0.0151418	TUBB	BRD-K68164687-001-01-6	Same	Compound	ORF	A549	short	short
sample_076	sample_275	-0.0472706	TUBB	BRD-K03601870-001-01-2	Same	Compound	ORF	A549	short	short
sample_076	sample_294	-0.0583375	TUBB	BRD-K00259736-001-16-4	Same	Compound	ORF	A549	short	short
sample_076	sample_358	-0.0530938	TUBB	BRD-K52075715-001-06-7	Same	Compound	ORF	A549	short	short
sample_077	sample_167	0.339151	HDAC6	BRD-K36660044-001-24-2	Same	Compound	ORF	A549	short	short
sample_077	sample_368	-0.234093	HDAC6	BRD-K11558771-001-13-9	Same	Compound	ORF	A549	short	short
sample_077	sample_383	0.215939	HDAC6	BRD-K61397605-001-01-8	Same	Compound	ORF	A549	short	short
sample_078	sample_046	-0.0477669	ERBB2	BRD-K34581968-001-05-3	Same	Compound	ORF	A549	short	short
sample_078	sample_248	-0.115914	ERBB2	BRD-K76908866-001-07-6	Same	Compound	ORF	A549	short	short
sample_078	sample_384	0.228931	ERBB2	BRD-K61642990-001-01-0	Same	Compound	ORF	A549	short	short
sample_079	sample_115	0.227474	KCNJ1	BRD-K36927236-001-36-7	Same	Compound	ORF	A549	short	short
sample_079	sample_243	-0.146816	KCNJ1	BRD-K52960356-001-13-0	Same	Compound	ORF	A549	short	short
sample_079	sample_344	-0.133509	KCNJ1	BRD-K72063794-003-01-0	Same	Compound	ORF	A549	short	short
sample_080	sample_392	-0.231138	UGT1A9	BRD-K19227686-001-18-6	Same	Compound	ORF	A549	short	short
sample_080	sample_394	-0.285255	UGT1A9	BRD-K98763141-001-30-8	Same	Compound	ORF	A549	short	short
sample_081	sample_103	-0.078694	FGF1	BRD-K29530284-001-06-2	Same	Compound	ORF	A549	short	short
sample_081	sample_258	-0.467149	FGF1	BRD-K74514084-003-09-2	Same	Compound	ORF	A549	short	short
sample_082	sample_206	-0.0271447	DNMT3A	BRD-K03406345-001-21-1	Same	Compound	ORF	A549	short	short
sample_083	sample_178	0.00736741	GUCY1B1	BRD-K60476892-001-16-1	Same	Compound	ORF	A549	short	short
sample_083	sample_247	0.0900563	GUCY1B1	BRD-K84783599-001-01-0	Same	Compound	ORF	A549	short	short
sample_084	sample_078	-0.0566735	MMP2	BRD-K51662849-001-05-4	Same	Compound	ORF	A549	short	short
sample_084	sample_223	0.165769	MMP2	BRD-K82818427-001-04-8	Same	Compound	ORF	A549	short	short
sample_085	sample_239	-0.113655	CHEK2	BRD-K86525559-001-07-8	Same	Compound	ORF	A549	short	short
sample_086	sample_144	-0.276832	PPAT	BRD-K32821942-001-22-1	Same	Compound	ORF	A549	short	short
sample_086	sample_225	-0.402045	PPAT	BRD-K83896451-001-06-7	Same	Compound	ORF	A549	short	short
sample_087	sample_061	0.090073	ASIC1	BRD-K87158025-003-08-7	Same	Compound	ORF	A549	short	short
sample_087	sample_107	-0.385891	ASIC1	BRD-K97181089-003-24-7	Same	Compound	ORF	A549	short	short
sample_087	sample_241	0.100474	ASIC1	BRD-K06674495-334-04-0	Same	Compound	ORF	A549	short	short
sample_088	sample_068	0.226659	GPR55	BRD-K27539181-001-08-5	Same	Compound	ORF	A549	short	short
sample_088	sample_168	-0.464945	GPR55	BRD-K42352790-001-05-3	Same	Compound	ORF	A549	short	short
sample_089	sample_146	-0.247933	BRD4	BRD-K64890080-001-02-1	Same	Compound	ORF	A549	short	short
sample_089	sample_289	0.110983	BRD4	BRD-K13094524-001-04-2	Same	Compound	ORF	A549	short	short
sample_089	sample_360	-0.279994	BRD4	BRD-K12502280-001-11-4	Same	Compound	ORF	A549	short	short
sample_090	sample_043	0.092209	AKT1	BRD-K34581968-001-05-3	Same	Compound	ORF	A549	short	short
sample_090	sample_129	-0.121535	AKT1	BRD-K54330070-001-19-6	Same	Compound	ORF	A549	short	short
sample_090	sample_133	-0.128599	AKT1	BRD-K25412176-001-01-9	Same	Compound	ORF	A549	short	short
sample_090	sample_226	0.10585	AKT1	BRD-K62810658-001-11-4	Same	Compound	ORF	A549	short	short
sample_090	sample_314	0.013706	AKT1	BRD-A37704979-001-12-3	Same	Compound	ORF	A549	short	short
sample_091	sample_123	0.51691	PTGIS	BRD-K64054020-001-02-7	Same	Compound	ORF	A549	short	short
sample_091	sample_324	-0.377867	PTGIS	BRD-K10843433-001-23-5	Same	Compound	ORF	A549	short	short
sample_092	sample_142	-0.0195608	CTSG	BRD-K91188791-001-17-5	Same	Compound	ORF	A549	short	short
sample_092	sample_321	-0.116229	CTSG	BRD-K59325863-001-04-4	Same	Compound	ORF	A549	short	short
sample_093	sample_160	0.0110347	PDE7A	BRD-A00827783-001-24-6	Same	Compound	ORF	A549	short	short
sample_093	sample_166	-0.327914	PDE7A	BRD-K84266862-001-03-2	Same	Compound	ORF	A549	short	short
sample_094	sample_231	0.49916	CYP1A2	BRD-K01825690-065-01-9	Same	Compound	ORF	A549	short	short
sample_094	sample_351	0.108723	CYP1A2	BRD-K63430059-001-16-4	Same	Compound	ORF	A549	short	short
sample_094	sample_424	-0.490772	CYP1A2	BRD-K15502390-001-20-9	Same	Compound	ORF	A549	short	short
sample_095	sample_016	0.3097	P3H1	BRD-A85242401-001-11-5	Same	Compound	ORF	A549	short	short
sample_095	sample_176	0.0432284	P3H1	BRD-K01666412-001-02-0	Same	Compound	ORF	A549	short	short
sample_096	sample_023	0.339806	CCR1	BRD-K91825936-001-03-9	Same	Compound	ORF	A549	short	short
sample_096	sample_448	0.0770832	CCR1	BRD-K68982262-001-01-4	Same	Compound	ORF	A549	short	short
sample_097	sample_009	0.0227025	KCNMA1	BRD-K94342292-001-01-3	Same	Compound	ORF	A549	short	short
sample_097	sample_305	-0.163456	KCNMA1	BRD-K56740996-001-02-1	Same	Compound	ORF	A549	short	short
sample_097	sample_453	0.318214	KCNMA1	BRD-K24616672-003-20-1	Same	Compound	ORF	A549	short	short
sample_097	sample_457	0.210303	KCNMA1	BRD-A82396632-008-30-8	Same	Compound	ORF	A549	short	short
sample_098	sample_155	0.0562594	TUBB3	BRD-K68164687-001-01-6	Same	Compound	ORF	A549	short	short
sample_098	sample_276	0.0203426	TUBB3	BRD-K03601870-001-01-2	Same	Compound	ORF	A549	short	short
sample_098	sample_295	0.0222348	TUBB3	BRD-K00259736-001-16-4	Same	Compound	ORF	A549	short	short
sample_099	sample_189	-0.0382726	TNNC1	BRD-A30815329-001-12-1	Same	Compound	ORF	A549	short	short
sample_099	sample_320	0.219131	TNNC1	BRD-A91008255-003-24-8	Same	Compound	ORF	A549	short	short
sample_100	sample_088	0.201608	RPL3	BRD-K01824976-300-02-9	Same	Compound	ORF	A549	short	short
sample_100	sample_292	0.325946	RPL3	BRD-K36055864-001-20-0	Same	Compound	ORF	A549	short	short
sample_100	sample_367	0.177532	RPL3	BRD-K91370081-001-25-1	Same	Compound	ORF	A549	short	short
sample_100	sample_379	0.143671	RPL3	BRD-K76674262-001-03-3	Same	Compound	ORF	A549	short	short
sample_101	sample_099	-0.234469	PAK4	BRD-K37764012-001-03-3	Same	Compound	ORF	A549	short	short
sample_102	sample_135	-0.176172	BAX	BRD-K07442505-001-03-6	Same	Compound	ORF	A549	short	short
sample_102	sample_251	0.186141	BAX	BRD-A18763547-300-06-3	Same	Compound	ORF	A549	short	short
sample_103	sample_197	0.394372	DYRK1B	BRD-K89517477-001-01-4	Same	Compound	ORF	A549	short	short
sample_103	sample_250	0.0181807	DYRK1B	BRD-K80935598-001-01-1	Same	Compound	ORF	A549	short	short
sample_103	sample_357	0.26791	DYRK1B	BRD-K97072811-001-11-4	Same	Compound	ORF	A549	short	short
sample_104	sample_131	0.255142	MAPK14	BRD-K54330070-001-19-6	Same	Compound	ORF	A549	short	short
sample_104	sample_216	-0.0718118	MAPK14	BRD-K73789395-001-09-9	Same	Compound	ORF	A549	short	short
sample_104	sample_229	0.144413	MAPK14	BRD-K62810658-001-11-4	Same	Compound	ORF	A549	short	short
sample_104	sample_317	0.21142	MAPK14	BRD-A37704979-001-12-3	Same	Compound	ORF	A549	short	short
sample_105	sample_087	-0.121627	RPL23A	BRD-K01824976-300-02-9	Same	Compound	ORF	A549	short	short
sample_105	sample_366	-0.105223	RPL23A	BRD-K91370081-001-25-1	Same	Compound	ORF	A549	short	short
sample_106	sample_211	-0.114702	RNASE1	BRD-K76037122-001-02-5	Same	Compound	ORF	A549	short	short
sample_106	sample_218	-0.187057	RNASE1	BRD-K76792669-001-08-1	Same	Compound	ORF	A549	short	short
sample_107	sample_054	0.149587	PIK3CG	BRD-K81801188-001-02-8	Same	Compound	ORF	A549	short	short
sample_107	sample_106	0.101318	PIK3CG	BRD-K42191735-001-08-7	Same	Compound	ORF	A549	short	short
sample_108	sample_183	0.0997679	HTR2C	BRD-K70778732-003-27-5	Same	Compound	ORF	A549	short	short
sample_108	sample_192	0.173766	HTR2C	BRD-A99888680-001-05-3	Same	Compound	ORF	A549	short	short
sample_108	sample_404	0.0312318	HTR2C	BRD-K72815923-034-02-0	Same	Compound	ORF	A549	short	short
sample_108	sample_441	-0.251371	HTR2C	BRD-K18895904-001-16-1	Same	Compound	ORF	A549	short	short
sample_108	sample_464	-0.127067	HTR2C	BRD-K70358946-001-17-3	Same	Compound	ORF	A549	short	short
sample_109	sample_047	-0.393893	IGF1R	BRD-K34581968-001-05-3	Same	Compound	ORF	A549	short	short
sample_109	sample_110	-0.215385	IGF1R	BRD-K15179513-001-04-2	Same	Compound	ORF	A549	short	short
sample_109	sample_273	-0.219667	IGF1R	BRD-K24696047-001-02-3	Same	Compound	ORF	A549	short	short
sample_109	sample_377	0.165873	IGF1R	BRD-K22149900-001-06-2	Same	Compound	ORF	A549	short	short
sample_110	sample_070	-0.410051	AGER	BRD-K51899933-001-02-6	Same	Compound	ORF	A549	short	short
sample_110	sample_304	-0.505837	AGER	BRD-K87691185-001-01-2	Same	Compound	ORF	A549	short	short
sample_111	sample_066	0.112382	AURKB	BRD-K36740062-001-06-6	Same	Compound	ORF	A549	short	short
sample_111	sample_125	0.0714118	AURKB	BRD-K07881437-001-03-8	Same	Compound	ORF	A549	short	short
sample_111	sample_370	0.254763	AURKB	BRD-K21728777-001-02-3	Same	Compound	ORF	A549	short	short
sample_111	sample_372	-0.131958	AURKB	BRD-K55966568-001-09-6	Same	Compound	ORF	A549	short	short
sample_112	sample_139	-0.260011	CDK9	BRD-K64800655-001-09-0	Same	Compound	ORF	A549	short	short
sample_112	sample_302	-0.164195	CDK9	BRD-K20986415-001-02-6	Same	Compound	ORF	A549	short	short
sample_112	sample_335	-0.260551	CDK9	BRD-K14560436-001-01-4	Same	Compound	ORF	A549	short	short
sample_113	sample_371	0.0401824	ALK	BRD-A23124853-001-01-4	Same	Compound	ORF	A549	short	short
sample_113	sample_375	-0.139046	ALK	BRD-K22149900-001-06-2	Same	Compound	ORF	A549	short	short
sample_114	sample_180	-0.0183956	PARP3	BRD-K24283677-001-01-9	Same	Compound	ORF	A549	short	short
sample_114	sample_268	-0.243155	PARP3	BRD-A63444178-001-01-5	Same	Compound	ORF	A549	short	short
sample_115	sample_254	0.179356	GJB4	BRD-K09338665-001-08-9	Same	Compound	ORF	A549	short	short
sample_115	sample_339	0.233876	GJB4	BRD-K44067360-001-29-5	Same	Compound	ORF	A549	short	short
sample_116	sample_381	0.0945019	HTR3A	BRD-K36461289-001-05-8	Same	Compound	ORF	A549	short	short
sample_116	sample_391	0.208282	HTR3A	BRD-A69636825-003-04-7	Same	Compound	ORF	A549	short	short
sample_116	sample_442	0.20702	HTR3A	BRD-K18895904-001-16-1	Same	Compound	ORF	A549	short	short
sample_116	sample_451	-0.186402	HTR3A	BRD-K68982262-001-01-4	Same	Compound	ORF	A549	short	short
sample_116	sample_452	0.409735	HTR3A	BRD-K24616672-003-20-1	Same	Compound	ORF	A549	short	short
sample_116	sample_465	0.170549	HTR3A	BRD-K70358946-001-17-3	Same	Compound	ORF	A549	short	short
sample_117	sample_041	0.041571	PTPN2	BRD-A22713669-001-04-3	Same	Compound	ORF	A549	short	short
sample_117	sample_406	0.0819494	PTPN2	BRD-K68567222-001-01-2	Same	Compound	ORF	A549	short	short
sample_118	sample_285	0.173814	ICAM1	BRD-K43236057-001-07-1	Same	Compound	ORF	A549	short	short
sample_118	sample_343	0.0389823	ICAM1	BRD-K77627880-001-04-0	Same	Compound	ORF	A549	short	short
sample_119	sample_152	-0.19093	S100B	BRD-K49223707-001-01-0	Same	Compound	ORF	A549	short	short
sample_119	sample_341	-0.410262	S100B	BRD-K67637637-003-11-8	Same	Compound	ORF	A549	short	short
sample_120	sample_124	-0.0623269	MME	BRD-K91456750-001-01-9	Same	Compound	ORF	A549	short	short
sample_120	sample_165	0.240118	MME	BRD-A08187463-001-12-9	Same	Compound	ORF	A549	short	short
sample_121	sample_109	0.310916	PPARD	BRD-K75748943-300-01-3	Same	Compound	ORF	A549	short	short
sample_121	sample_134	0.261734	PPARD	BRD-K03155172-001-03-0	Same	Compound	ORF	A549	short	short
sample_122	sample_132	0.233873	MAPK8	BRD-K54330070-001-19-6	Same	Compound	ORF	A549	short	short
sample_122	sample_230	0.0987029	MAPK8	BRD-K62810658-001-11-4	Same	Compound	ORF	A549	short	short
sample_122	sample_252	-0.131822	MAPK8	BRD-K32730239-001-01-0	Same	Compound	ORF	A549	short	short
sample_122	sample_318	0.200392	MAPK8	BRD-A37704979-001-12-3	Same	Compound	ORF	A549	short	short
sample_122	sample_346	0.372723	MAPK8	BRD-K45746021-003-01-9	Same	Compound	ORF	A549	short	short
sample_123	sample_097	0.121546	CDC25A	BRD-K68143200-001-11-7	Same	Compound	ORF	A549	short	short
sample_123	sample_181	-0.049719	CDC25A	BRD-K03109492-001-02-2	Same	Compound	ORF	A549	short	short
sample_124	sample_340	0.13933	TGFBR1	BRD-K47557313-001-02-7	Same	Compound	ORF	A549	short	short
sample_124	sample_421	-0.0471075	TGFBR1	BRD-K40109029-001-02-9	Same	Compound	ORF	A549	short	short
sample_125	sample_030	-0.0440656	FOXM1	BRD-K58049875-001-03-9	Same	Compound	ORF	A549	short	short
sample_125	sample_338	-0.118055	FOXM1	BRD-A20697603-001-07-2	Same	Compound	ORF	A549	short	short
sample_126	sample_079	0.058473	ADRA2B	BRD-A65597028-003-08-1	Same	Compound	ORF	A549	short	short
sample_126	sample_113	-0.399483	ADRA2B	BRD-A72483914-001-03-7	Same	Compound	ORF	A549	short	short
sample_126	sample_190	-0.382702	ADRA2B	BRD-A99888680-001-05-3	Same	Compound	ORF	A549	short	short
sample_126	sample_436	0.215392	ADRA2B	BRD-K18895904-001-16-1	Same	Compound	ORF	A549	short	short
sample_126	sample_461	0.181711	ADRA2B	BRD-K70358946-001-17-3	Same	Compound	ORF	A549	short	short
sample_127	sample_017	-0.0576949	CDK2	BRD-K06426971-001-02-7	Same	Compound	ORF	A549	short	short
sample_127	sample_044	-0.0657463	CDK2	BRD-K34581968-001-05-3	Same	Compound	ORF	A549	short	short
sample_127	sample_093	0.457304	CDK2	BRD-K62949423-001-03-1	Same	Compound	ORF	A549	short	short
sample_127	sample_136	-0.117024	CDK2	BRD-K64800655-001-09-0	Same	Compound	ORF	A549	short	short
sample_127	sample_193	-0.11073	CDK2	BRD-K50836978-001-03-3	Same	Compound	ORF	A549	short	short
sample_127	sample_282	-0.0104809	CDK2	BRD-K07762753-001-05-1	Same	Compound	ORF	A549	short	short
sample_127	sample_299	0.00598875	CDK2	BRD-K20986415-001-02-6	Same	Compound	ORF	A549	short	short
sample_127	sample_333	-0.121906	CDK2	BRD-K14560436-001-01-4	Same	Compound	ORF	A549	short	short
sample_128	sample_345	-0.121593	PNLIP	BRD-K30177383-001-01-0	Same	Compound	ORF	A549	short	short
sample_128	sample_350	-0.234887	PNLIP	BRD-K94863486-001-02-2	Same	Compound	ORF	A549	short	short
sample_129	sample_238	-0.100547	CASP3	BRD-A93477898-001-04-2	Same	Compound	ORF	A549	short	short
sample_129	sample_244	-0.260506	CASP3	BRD-A69651145-003-11-4	Same	Compound	ORF	A549	short	short
sample_129	sample_270	0.272142	CASP3	BRD-K61918008-001-07-1	Same	Compound	ORF	A549	short	short
sample_130	sample_007	0.142365	CA14	BRD-K74913225-001-14-0	Same	Compound	ORF	A549	short	short
sample_130	sample_014	0.052188	CA14	BRD-K18131774-001-18-4	Same	Compound	ORF	A549	short	short
sample_130	sample_212	0.013297	CA14	BRD-K23913458-001-20-7	Same	Compound	ORF	A549	short	short
sample_130	sample_271	0.0395066	CA14	BRD-K09295674-001-09-8	Same	Compound	ORF	A549	short	short
sample_131	sample_274	0.0233961	PTK2B	BRD-K78692225-001-24-5	Same	Compound	ORF	A549	short	short
sample_131	sample_332	-0.198821	PTK2B	BRD-K93788137-001-04-1	Same	Compound	ORF	A549	short	short
sample_132	sample_291	-0.266809	PRKCE	BRD-K16761703-001-03-8	Same	Compound	ORF	A549	short	short
sample_132	sample_298	0.233827	PRKCE	BRD-K04210847-001-21-9	Same	Compound	ORF	A549	short	short
sample_132	sample_348	0.180159	PRKCE	BRD-K93779381-001-01-9	Same	Compound	ORF	A549	short	short
sample_133	sample_056	0.234424	TBXAS1	BRD-K53061490-003-13-9	Same	Compound	ORF	A549	short	short
sample_133	sample_186	-0.343737	TBXAS1	BRD-K10670311-001-17-1	Same	Compound	ORF	A549	short	short
sample_133	sample_407	0.645028	TBXAS1	BRD-K01825660-322-01-9	Same	Compound	ORF	A549	short	short
sample_134	sample_022	-0.162758	KCNQ2	BRD-K50720187-051-03-1	Same	Compound	ORF	A549	short	short
sample_134	sample_036	0.268709	KCNQ2	BRD-K50398167-236-22-7	Same	Compound	ORF	A549	short	short
sample_134	sample_096	0.349243	KCNQ2	BRD-K22482860-001-20-6	Same	Compound	ORF	A549	short	short
sample_134	sample_307	-0.0665955	KCNQ2	BRD-K56740996-001-02-1	Same	Compound	ORF	A549	short	short
sample_135	sample_138	0.136636	CDK7	BRD-K64800655-001-09-0	Same	Compound	ORF	A549	short	short
sample_135	sample_301	0.0609106	CDK7	BRD-K20986415-001-02-6	Same	Compound	ORF	A549	short	short
sample_135	sample_334	0.166589	CDK7	BRD-K14560436-001-01-4	Same	Compound	ORF	A549	short	short
sample_136	sample_045	0.0246853	CYP3A4	BRD-K34581968-001-05-3	Same	Compound	ORF	A549	short	short
sample_136	sample_067	-0.0394886	CYP3A4	BRD-K36740062-001-06-6	Same	Compound	ORF	A549	short	short
sample_136	sample_191	-0.0165645	CYP3A4	BRD-A99888680-001-05-3	Same	Compound	ORF	A549	short	short
sample_136	sample_232	0.134921	CYP3A4	BRD-K01825690-065-01-9	Same	Compound	ORF	A549	short	short
sample_136	sample_315	-0.224558	CYP3A4	BRD-A37704979-001-12-3	Same	Compound	ORF	A549	short	short
sample_136	sample_322	0.0617321	CYP3A4	BRD-K59325863-001-04-4	Same	Compound	ORF	A549	short	short
sample_136	sample_325	-0.131563	CYP3A4	BRD-K97010173-001-04-1	Same	Compound	ORF	A549	short	short
sample_136	sample_353	-0.0262816	CYP3A4	BRD-K63430059-001-16-4	Same	Compound	ORF	A549	short	short
sample_136	sample_426	-0.256355	CYP3A4	BRD-K15502390-001-20-9	Same	Compound	ORF	A549	short	short
sample_136	sample_435	-0.171587	CYP3A4	BRD-A09722536-002-18-0	Same	Compound	ORF	A549	short	short
sample_137	sample_100	0.215287	EDNRB	BRD-K98357249-001-02-9	Same	Compound	ORF	A549	short	short
sample_137	sample_128	0.162679	EDNRB	BRD-K02490038-236-03-8	Same	Compound	ORF	A549	short	short
sample_138	sample_261	-0.0107431	PRKCB	BRD-K97091514-001-11-4	Same	Compound	ORF	A549	short	short
sample_138	sample_290	0.215354	PRKCB	BRD-K16761703-001-03-8	Same	Compound	ORF	A549	short	short
sample_138	sample_311	-0.228473	PRKCB	BRD-K32292990-001-03-6	Same	Compound	ORF	A549	short	short
sample_138	sample_347	0.226516	PRKCB	BRD-K93779381-001-01-9	Same	Compound	ORF	A549	short	short
sample_139	sample_073	0.0304032	S1PR4	BRD-K69877120-001-01-7	Same	Compound	ORF	A549	short	short
sample_139	sample_182	-0.103348	S1PR4	BRD-K80666802-003-01-0	Same	Compound	ORF	A549	short	short
sample_140	sample_198	0.455911	KCTD16	BRD-A24122750-001-03-7	Same	Compound	ORF	A549	short	short
sample_140	sample_337	0.378277	KCTD16	BRD-K01826724-003-07-9	Same	Compound	ORF	A549	short	short
sample_141	sample_057	-0.254917	S1PR1	BRD-A43005764-003-01-5	Same	Compound	ORF	A549	short	short
sample_141	sample_396	-0.222639	S1PR1	BRD-K46625559-001-01-8	Same	Compound	ORF	A549	short	short
sample_142	sample_000	0.278282	CACNA2D3	BRD-A86665761-001-01-1	Same	Compound	ORF	A549	short	short
sample_142	sample_003	-0.110125	CACNA2D3	BRD-A22032524-074-09-9	Same	Compound	ORF	A549	short	short
sample_142	sample_235	0.434797	CACNA2D3	BRD-A84687895-001-03-2	Same	Compound	ORF	A549	short	short
sample_143	sample_260	0.0779755	PAK1	BRD-K19333160-001-01-3	Same	Compound	ORF	A549	short	short
sample_143	sample_378	-0.36891	PAK1	BRD-K28132190-001-02-0	Same	Compound	ORF	A549	short	short
sample_144	sample_098	0.113476	AKR1B1	BRD-K35498378-001-06-1	Same	Compound	ORF	A549	short	short
sample_144	sample_196	-0.312033	AKR1B1	BRD-A89164055-001-03-3	Same	Compound	ORF	A549	short	short
sample_144	sample_217	0.0915074	AKR1B1	BRD-K76792669-001-08-1	Same	Compound	ORF	A549	short	short
sample_145	sample_147	-0.105536	PLK1	BRD-K64890080-001-02-1	Same	Compound	ORF	A549	short	short
sample_146	sample_143	0.153848	IMPDH1	BRD-K32821942-001-22-1	Same	Compound	ORF	A549	short	short
sample_146	sample_169	0.333985	IMPDH1	BRD-K49350383-001-13-7	Same	Compound	ORF	A549	short	short
sample_147	sample_188	0.0220586	SLC29A1	BRD-K48722258-300-11-0	Same	Compound	ORF	A549	short	short
sample_147	sample_208	0.0934351	SLC29A1	BRD-K60150510-001-15-6	Same	Compound	ORF	A549	short	short
sample_148	sample_060	0.411925	ADH1C	BRD-K56810756-003-07-7	Same	Compound	ORF	A549	short	short
sample_148	sample_281	-0.145574	ADH1C	BRD-K55567017-001-12-3	Same	Compound	ORF	A549	short	short
sample_149	sample_028	0.10055	BTK	BRD-K87782578-001-01-4	Same	Compound	ORF	A549	short	short
sample_149	sample_255	0.32258	BTK	BRD-K64034691-001-01-9	Same	Compound	ORF	A549	short	short
sample_150	sample_204	-0.0204545	GPR119	BRD-K77087341-001-02-4	Same	Compound	ORF	A549	short	short
sample_150	sample_417	-0.15493	GPR119	BRD-K48830578-001-01-9	Same	Compound	ORF	A549	short	short
sample_151	sample_342	0.0973319	GAA	BRD-K20897876-001-11-8	Same	Compound	ORF	A549	short	short
sample_151	sample_362	-0.121233	GAA	BRD-A63310107-001-04-8	Same	Compound	ORF	A549	short	short
sample_152	sample_205	-0.174077	HDAC3	BRD-K61688984-001-02-9	Same	Compound	ORF	A549	short	short
sample_152	sample_382	0.0271186	HDAC3	BRD-K61397605-001-01-8	Same	Compound	ORF	A549	short	short
sample_152	sample_415	0.245711	HDAC3	BRD-K05878375-236-05-7	Same	Compound	ORF	A549	short	short
sample_153	sample_025	-0.0376314	HCK	BRD-K47598052-001-14-1	Same	Compound	ORF	A549	short	short
sample_153	sample_052	0.0698817	HCK	BRD-K81801188-001-02-8	Same	Compound	ORF	A549	short	short
sample_154	sample_233	0.116333	HRH4	BRD-K75390981-300-04-9	Same	Compound	ORF	A549	short	short
sample_154	sample_364	-0.0777959	HRH4	BRD-K70821460-300-02-4	Same	Compound	ORF	A549	short	short
sample_154	sample_440	-0.276798	HRH4	BRD-K18895904-001-16-1	Same	Compound	ORF	A549	short	short
sample_155	sample_117	0.330246	ADORA2A	BRD-K31170746-001-01-6	Same	Compound	ORF	A549	short	short
sample_155	sample_157	-0.392928	ADORA2A	BRD-A00827783-001-24-6	Same	Compound	ORF	A549	short	short
sample_155	sample_207	-0.347908	ADORA2A	BRD-K60150510-001-15-6	Same	Compound	ORF	A549	short	short
sample_155	sample_397	0.232356	ADORA2A	BRD-A10739734-003-09-8	Same	Compound	ORF	A549	short	short
sample_156	sample_158	-0.301249	PDE3A	BRD-A00827783-001-24-6	Same	Compound	ORF	A549	short	short
sample_156	sample_201	0.29124	PDE3A	BRD-K16444452-001-09-1	Same	Compound	ORF	A549	short	short
sample_156	sample_400	0.240149	PDE3A	BRD-A07207424-001-14-0	Same	Compound	ORF	A549	short	short
sample_156	sample_445	0.214776	PDE3A	BRD-K67017579-001-28-1	Same	Compound	ORF	A549	short	short
sample_157	sample_118	0.0889062	HPGDS	BRD-K57708067-001-01-3	Same	Compound	ORF	A549	short	short
sample_157	sample_363	0.36759	HPGDS	BRD-K17849083-001-32-9	Same	Compound	ORF	A549	short	short
sample_158	sample_034	-0.254863	ADA	BRD-K66788707-001-14-3	Same	Compound	ORF	A549	short	short
sample_158	sample_416	0.248583	ADA	BRD-K91543828-001-02-0	Same	Compound	ORF	A549	short	short
sample_159	sample_035	0.385472	ALDH2	BRD-K06890060-001-09-1	Same	Compound	ORF	A549	short	short
sample_159	sample_058	0.000685783	ALDH2	BRD-K60659193-001-01-0	Same	Compound	ORF	A549	short	short
sample_159	sample_210	0.000399508	ALDH2	BRD-K76037122-001-02-5	Same	Compound	ORF	A549	short	short
sample_000	sample_065	-0.330229	HIF1A	BRD-K44432556-001-05-5	Same	Compound	CRISPR	A549	long	long
sample_000	sample_179	-0.394667	HIF1A	BRD-K60476892-001-16-1	Same	Compound	CRISPR	A549	long	long
sample_000	sample_199	0.374318	HIF1A	BRD-K70463136-001-01-5	Same	Compound	CRISPR	A549	long	long
sample_001	sample_020	0.0933096	CATSPER4	BRD-K78122587-300-04-3	Same	Compound	CRISPR	A549	long	long
sample_001	sample_399	-0.0287809	CATSPER4	BRD-K26521938-001-07-2	Same	Compound	CRISPR	A549	long	long
sample_002	sample_027	0.273179	DDR2	BRD-K61845293-300-01-9	Same	Compound	CRISPR	A549	long	long
sample_002	sample_430	0.0265308	DDR2	BRD-K16730910-001-07-3	Same	Compound	CRISPR	A549	long	long
sample_003	sample_019	0.473814	OPRL1	BRD-K47049295-300-03-1	Same	Compound	CRISPR	A549	long	long
sample_003	sample_055	0.216987	OPRL1	BRD-K73276278-305-01-1	Same	Compound	CRISPR	A549	long	long
sample_004	sample_092	0.291976	SLC7A11	BRD-K59058747-001-19-1	Same	Compound	CRISPR	A549	long	long
sample_004	sample_185	-0.26631	SLC7A11	BRD-K10670311-001-17-1	Same	Compound	CRISPR	A549	long	long
sample_004	sample_395	-0.14606	SLC7A11	BRD-A15397381-001-02-5	Same	Compound	CRISPR	A549	long	long
sample_005	sample_064	-0.0610463	FFAR2	BRD-A54139254-001-09-2	Same	Compound	CRISPR	A549	long	long
sample_005	sample_414	0.430538	FFAR2	BRD-K05878375-236-05-7	Same	Compound	CRISPR	A549	long	long
sample_006	sample_009	0.355774	KCNMA1	BRD-K94342292-001-01-3	Same	Compound	CRISPR	A549	long	long
sample_006	sample_305	0.169745	KCNMA1	BRD-K56740996-001-02-1	Same	Compound	CRISPR	A549	long	long
sample_006	sample_453	0.386963	KCNMA1	BRD-K24616672-003-20-1	Same	Compound	CRISPR	A549	long	long
sample_006	sample_457	0.437253	KCNMA1	BRD-A82396632-008-30-8	Same	Compound	CRISPR	A549	long	long
sample_007	sample_233	0.454761	HRH4	BRD-K75390981-300-04-9	Same	Compound	CRISPR	A549	long	long
sample_007	sample_364	0.0719845	HRH4	BRD-K70821460-300-02-4	Same	Compound	CRISPR	A549	long	long
sample_007	sample_440	0.520605	HRH4	BRD-K18895904-001-16-1	Same	Compound	CRISPR	A549	long	long
sample_008	sample_173	0.325609	GHSR	BRD-K44771174-066-01-0	Same	Compound	CRISPR	A549	long	long
sample_008	sample_279	0.571069	GHSR	BRD-K02554563-001-01-6	Same	Compound	CRISPR	A549	long	long
sample_009	sample_035	0.111321	ALDH2	BRD-K06890060-001-09-1	Same	Compound	CRISPR	A549	long	long
sample_009	sample_058	0.439124	ALDH2	BRD-K60659193-001-01-0	Same	Compound	CRISPR	A549	long	long
sample_009	sample_210	-0.120913	ALDH2	BRD-K76037122-001-02-5	Same	Compound	CRISPR	A549	long	long
sample_010	sample_151	-0.416105	COMT	BRD-K12102668-001-25-5	Same	Compound	CRISPR	A549	long	long
sample_010	sample_408	0.444529	COMT	BRD-K08953028-001-09-6	Same	Compound	CRISPR	A549	long	long
sample_011	sample_041	-0.100037	PTPN2	BRD-A22713669-001-04-3	Same	Compound	CRISPR	A549	long	long
sample_011	sample_406	0.00322217	PTPN2	BRD-K68567222-001-01-2	Same	Compound	CRISPR	A549	long	long
sample_012	sample_022	0.122022	KCNQ2	BRD-K50720187-051-03-1	Same	Compound	CRISPR	A549	long	long
sample_012	sample_036	0.35137	KCNQ2	BRD-K50398167-236-22-7	Same	Compound	CRISPR	A549	long	long
sample_012	sample_096	0.540963	KCNQ2	BRD-K22482860-001-20-6	Same	Compound	CRISPR	A549	long	long
sample_012	sample_307	0.016943	KCNQ2	BRD-K56740996-001-02-1	Same	Compound	CRISPR	A549	long	long
sample_013	sample_386	0.493971	ITGB2	BRD-K22134346-001-22-3	Same	Compound	CRISPR	A549	long	long
sample_013	sample_409	0.458263	ITGB2	BRD-K20093108-001-02-3	Same	Compound	CRISPR	A549	long	long
sample_014	sample_057	0.218518	S1PR1	BRD-A43005764-003-01-5	Same	Compound	CRISPR	A549	long	long
sample_014	sample_396	0.114799	S1PR1	BRD-K46625559-001-01-8	Same	Compound	CRISPR	A549	long	long
sample_015	sample_030	0.209741	FOXM1	BRD-K58049875-001-03-9	Same	Compound	CRISPR	A549	long	long
sample_015	sample_338	0.34423	FOXM1	BRD-A20697603-001-07-2	Same	Compound	CRISPR	A549	long	long
sample_016	sample_131	-0.229847	MAPK14	BRD-K54330070-001-19-6	Same	Compound	CRISPR	A549	long	long
sample_016	sample_216	-0.14184	MAPK14	BRD-K73789395-001-09-9	Same	Compound	CRISPR	A549	long	long
sample_016	sample_229	0.0624851	MAPK14	BRD-K62810658-001-11-4	Same	Compound	CRISPR	A549	long	long
sample_016	sample_317	-0.111008	MAPK14	BRD-A37704979-001-12-3	Same	Compound	CRISPR	A549	long	long
sample_017	sample_116	0.423282	SLCO2B1	BRD-K36927236-001-36-7	Same	Compound	CRISPR	A549	long	long
sample_017	sample_256	-0.501251	SLCO2B1	BRD-K38512030-001-01-7	Same	Compound	CRISPR	A549	long	long
sample_018	sample_005	0.320637	KCNN4	BRD-K48278478-001-01-2	Same	Compound	CRISPR	A549	long	long
sample_018	sample_039	-0.060999	KCNN4	BRD-K37602296-001-01-6	Same	Compound	CRISPR	A549	long	long
sample_018	sample_288	-0.308383	KCNN4	BRD-A51831848-001-01-7	Same	Compound	CRISPR	A549	long	long
sample_018	sample_306	0.230661	KCNN4	BRD-K56740996-001-02-1	Same	Compound	CRISPR	A549	long	long
sample_018	sample_420	0.292929	KCNN4	BRD-K70586315-001-02-4	Same	Compound	CRISPR	A549	long	long
sample_018	sample_455	0.38138	KCNN4	BRD-K24616672-003-20-1	Same	Compound	CRISPR	A549	long	long
sample_018	sample_459	0.434311	KCNN4	BRD-A82396632-008-30-8	Same	Compound	CRISPR	A549	long	long
sample_019	sample_059	0.133858	GRIN2A	BRD-K09787262-001-02-7	Same	Compound	CRISPR	A549	long	long
sample_019	sample_091	0.418816	GRIN2A	BRD-K59058747-001-19-1	Same	Compound	CRISPR	A549	long	long
sample_019	sample_398	0.0143055	GRIN2A	BRD-K11796549-001-05-2	Same	Compound	CRISPR	A549	long	long
sample_020	sample_001	0.0686239	CACNB4	BRD-A86665761-001-01-1	Same	Compound	CRISPR	A549	long	long
sample_020	sample_410	0.281531	CACNB4	BRD-A58048407-001-20-4	Same	Compound	CRISPR	A549	long	long
sample_021	sample_150	0.428525	HSP90AB1	BRD-K67915505-001-01-2	Same	Compound	CRISPR	A549	long	long
sample_021	sample_310	0.417763	HSP90AB1	BRD-K43570081-001-02-4	Same	Compound	CRISPR	A549	long	long
sample_022	sample_011	0.227781	CSK	BRD-K25244359-066-02-6	Same	Compound	CRISPR	A549	long	long
sample_022	sample_089	0.287668	CSK	BRD-K50495309-001-02-0	Same	Compound	CRISPR	A549	long	long
sample_023	sample_004	0.0563067	AKR1C1	BRD-A01078468-001-14-8	Same	Compound	CRISPR	A549	long	long
sample_023	sample_389	-0.337317	AKR1C1	BRD-K93632104-001-17-2	Same	Compound	CRISPR	A549	long	long
sample_024	sample_119	-0.172811	CHRM2	BRD-A48180038-003-24-3	Same	Compound	CRISPR	A549	long	long
sample_024	sample_402	0.124275	CHRM2	BRD-K72815923-034-02-0	Same	Compound	CRISPR	A549	long	long
sample_024	sample_437	0.452334	CHRM2	BRD-K18895904-001-16-1	Same	Compound	CRISPR	A549	long	long
sample_024	sample_449	0.546342	CHRM2	BRD-K68982262-001-01-4	Same	Compound	CRISPR	A549	long	long
sample_024	sample_462	0.370824	CHRM2	BRD-K70358946-001-17-3	Same	Compound	CRISPR	A549	long	long
sample_025	sample_340	0.0100774	TGFBR1	BRD-K47557313-001-02-7	Same	Compound	CRISPR	A549	long	long
sample_025	sample_421	0.255212	TGFBR1	BRD-K40109029-001-02-9	Same	Compound	CRISPR	A549	long	long
sample_026	sample_234	0.288479	TGM2	BRD-K38272302-001-02-7	Same	Compound	CRISPR	A549	long	long
sample_026	sample_365	-0.187209	TGM2	BRD-K51485109-001-01-4	Same	Compound	CRISPR	A549	long	long
sample_027	sample_018	0.340643	CDK4	BRD-K06426971-001-02-7	Same	Compound	CRISPR	A549	long	long
sample_027	sample_032	0.281282	CDK4	BRD-K72726508-001-02-1	Same	Compound	CRISPR	A549	long	long
sample_027	sample_094	-0.0952188	CDK4	BRD-K62949423-001-03-1	Same	Compound	CRISPR	A549	long	long
sample_027	sample_137	0.482956	CDK4	BRD-K64800655-001-09-0	Same	Compound	CRISPR	A549	long	long
sample_027	sample_194	0.463638	CDK4	BRD-K50836978-001-03-3	Same	Compound	CRISPR	A549	long	long
sample_027	sample_300	0.0473132	CDK4	BRD-K20986415-001-02-6	Same	Compound	CRISPR	A549	long	long
sample_028	sample_029	0.486307	LPAR1	BRD-K26439554-001-01-3	Same	Compound	CRISPR	A549	long	long
sample_028	sample_443	0.689669	LPAR1	BRD-A25569250-001-03-3	Same	Compound	CRISPR	A549	long	long
sample_029	sample_120	-0.00404548	CHRM3	BRD-A48180038-003-24-3	Same	Compound	CRISPR	A549	long	long
sample_029	sample_177	0.20854	CHRM3	BRD-K80451230-051-02-6	Same	Compound	CRISPR	A549	long	long
sample_029	sample_403	0.373622	CHRM3	BRD-K72815923-034-02-0	Same	Compound	CRISPR	A549	long	long
sample_029	sample_438	0.436768	CHRM3	BRD-K18895904-001-16-1	Same	Compound	CRISPR	A549	long	long
sample_029	sample_450	0.254441	CHRM3	BRD-K68982262-001-01-4	Same	Compound	CRISPR	A549	long	long
sample_029	sample_463	0.228356	CHRM3	BRD-K70358946-001-17-3	Same	Compound	CRISPR	A549	long	long
sample_030	sample_392	0.0596831	UGT1A9	BRD-K19227686-001-18-6	Same	Compound	CRISPR	A549	long	long
sample_030	sample_394	0.185585	UGT1A9	BRD-K98763141-001-30-8	Same	Compound	CRISPR	A549	long	long
sample_031	sample_118	-0.196131	HPGDS	BRD-K57708067-001-01-3	Same	Compound	CRISPR	A549	long	long
sample_031	sample_363	0.402321	HPGDS	BRD-K17849083-001-32-9	Same	Compound	CRISPR	A549	long	long
sample_032	sample_117	0.468047	ADORA2A	BRD-K31170746-001-01-6	Same	Compound	CRISPR	A549	long	long
sample_032	sample_157	-0.16425	ADORA2A	BRD-A00827783-001-24-6	Same	Compound	CRISPR	A549	long	long
sample_032	sample_207	-0.34648	ADORA2A	BRD-K60150510-001-15-6	Same	Compound	CRISPR	A549	long	long
sample_032	sample_397	-0.0798703	ADORA2A	BRD-A10739734-003-09-8	Same	Compound	CRISPR	A549	long	long
sample_033	sample_031	0.149368	CCND1	BRD-K72726508-001-02-1	Same	Compound	CRISPR	A549	long	long
sample_033	sample_203	0.000813202	CCND1	BRD-K05531427-001-01-7	Same	Compound	CRISPR	A549	long	long
sample_034	sample_038	0.0669618	KCNN1	BRD-K37602296-001-01-6	Same	Compound	CRISPR	A549	long	long
sample_034	sample_419	0.332057	KCNN1	BRD-K70586315-001-02-4	Same	Compound	CRISPR	A549	long	long
sample_034	sample_454	0.456201	KCNN1	BRD-K24616672-003-20-1	Same	Compound	CRISPR	A549	long	long
sample_034	sample_458	0.504962	KCNN1	BRD-A82396632-008-30-8	Same	Compound	CRISPR	A549	long	long
sample_035	sample_037	0.32613	ABL1	BRD-K87632963-001-03-0	Same	Compound	CRISPR	A549	long	long
sample_035	sample_051	0.113877	ABL1	BRD-K81801188-001-02-8	Same	Compound	CRISPR	A549	long	long
sample_035	sample_081	0.119943	ABL1	BRD-K44227013-001-08-0	Same	Compound	CRISPR	A549	long	long
sample_035	sample_265	-0.016468	ABL1	BRD-K95785537-001-22-3	Same	Compound	CRISPR	A549	long	long
sample_035	sample_280	0.0193388	ABL1	BRD-K59831625-001-03-9	Same	Compound	CRISPR	A549	long	long
sample_035	sample_428	0.0311111	ABL1	BRD-K16730910-001-07-3	Same	Compound	CRISPR	A549	long	long
sample_036	sample_175	0.370229	SSTR2	BRD-K14681867-001-01-6	Same	Compound	CRISPR	A549	long	long
sample_036	sample_253	0.239245	SSTR2	BRD-A64173453-015-03-1	Same	Compound	CRISPR	A549	long	long
sample_037	sample_149	0.376377	HSP90AA1	BRD-K67915505-001-01-2	Same	Compound	CRISPR	A549	long	long
sample_037	sample_249	0.399629	HSP90AA1	BRD-K38852836-001-04-9	Same	Compound	CRISPR	A549	long	long
sample_037	sample_309	0.350987	HSP90AA1	BRD-K43570081-001-02-4	Same	Compound	CRISPR	A549	long	long
sample_038	sample_156	0.410305	TUBB4B	BRD-K68164687-001-01-6	Same	Compound	CRISPR	A549	long	long
sample_038	sample_277	0.168459	TUBB4B	BRD-K03601870-001-01-2	Same	Compound	CRISPR	A549	long	long
sample_038	sample_296	0.22374	TUBB4B	BRD-K00259736-001-16-4	Same	Compound	CRISPR	A549	long	long
sample_038	sample_359	0.257011	TUBB4B	BRD-K52075715-001-06-7	Same	Compound	CRISPR	A549	long	long
sample_039	sample_148	0.222978	EZH2	BRD-K91535048-001-01-2	Same	Compound	CRISPR	A549	long	long
sample_039	sample_224	-0.0954696	EZH2	BRD-K26989966-001-04-3	Same	Compound	CRISPR	A549	long	long
sample_040	sample_345	0.0832767	PNLIP	BRD-K30177383-001-01-0	Same	Compound	CRISPR	A549	long	long
sample_040	sample_350	-0.211489	PNLIP	BRD-K94863486-001-02-2	Same	Compound	CRISPR	A549	long	long
sample_041	sample_213	0.00825543	CYP2A6	BRD-K23913458-001-20-7	Same	Compound	CRISPR	A549	long	long
sample_041	sample_352	0.0326568	CYP2A6	BRD-K63430059-001-16-4	Same	Compound	CRISPR	A549	long	long
sample_041	sample_425	0.125569	CYP2A6	BRD-K15502390-001-20-9	Same	Compound	CRISPR	A549	long	long
sample_041	sample_434	0.0916735	CYP2A6	BRD-A09722536-002-18-0	Same	Compound	CRISPR	A549	long	long
sample_042	sample_236	0.13723	CSF1R	BRD-K15819326-001-01-6	Same	Compound	CRISPR	A549	long	long
sample_042	sample_257	-0.273837	CSF1R	BRD-K74514084-003-09-2	Same	Compound	CRISPR	A549	long	long
sample_042	sample_326	0.120155	CSF1R	BRD-K86930074-001-05-0	Same	Compound	CRISPR	A549	long	long
sample_043	sample_152	-0.259956	S100B	BRD-K49223707-001-01-0	Same	Compound	CRISPR	A549	long	long
sample_043	sample_341	-0.0307032	S100B	BRD-K67637637-003-11-8	Same	Compound	CRISPR	A549	long	long
sample_044	sample_160	-0.0661857	PDE7A	BRD-A00827783-001-24-6	Same	Compound	CRISPR	A549	long	long
sample_044	sample_166	0.256917	PDE7A	BRD-K84266862-001-03-2	Same	Compound	CRISPR	A549	long	long
sample_045	sample_066	0.581095	AURKB	BRD-K36740062-001-06-6	Same	Compound	CRISPR	A549	long	long
sample_045	sample_125	0.63341	AURKB	BRD-K07881437-001-03-8	Same	Compound	CRISPR	A549	long	long
sample_045	sample_370	0.756971	AURKB	BRD-K21728777-001-02-3	Same	Compound	CRISPR	A549	long	long
sample_045	sample_372	0.0328756	AURKB	BRD-K55966568-001-09-6	Same	Compound	CRISPR	A549	long	long
[truncated: 5,457 more rows]
