# Supplementary material for: Three million images and morphological profiles of cells treated with matched chemical and genetic perturbations
Source: Nat Methods. 2024 Apr 9;21(6):1114–21. doi: 10.1038/s41592-024-02241-6 (PMC11166567; doi:10.1038/s41592-024-02241-6)
Supplement: Supplementary file 7 — Source Data Extended Data Fig. [file 41592_2024_2241_MOESM7_ESM.csv]

Metadata_broad_sample	Metadata_Well	mean_average_precision	nlog10pvalue	corrected_p_value	nlog10correctedpvalue	above_p_threshold	above_corrected_p_threshold	Description	Modality	Cell	time	timepoint	well_position	feature_set
ccsbBroad304_00008	F12	0.060200668896321	0.5719261631831363	0.3587780905544872	0.445174085811368	False	False	orf_A549_long	ORF_same	A549	long	96	Same
ccsbBroad304_00008	L21	0.1875	1.1196720452149584	0.1503577654078399	0.8228741373227892	False	False	orf_A549_long	ORF_same	A549	long	96	Same
ccsbBroad304_00023	P03	1.0	5.000004342923105	0.0001103437241489	3.957252362502155	True	True	orf_A549_long	ORF_same	A549	long	96	Same
ccsbBroad304_00023	P04	0.75	3.3879969372366725	0.0024547683622076	2.609989482669824	True	True	orf_A549_long	ORF_same	A549	long	96	Same
ccsbBroad304_00037	H09	0.35	1.483634359077112	0.0962507433338859	1.0165959077980768	True	False	orf_A549_long	ORF_same	A549	long	96	Same
ccsbBroad304_00037	H18	0.2916666666666666	1.3944691137795429	0.1086276849166778	0.9640594760890808	True	False	orf_A549_long	ORF_same	A549	long	96	Same
ccsbBroad304_00049	P13	1.0	5.000004342923105	0.0001103437241489	3.957252362502155	True	True	orf_A549_long	ORF_same	A549	long	96	Same
ccsbBroad304_00049	P14	0.75	3.3879969372366725	0.0024547683622076	2.609989482669824	True	True	orf_A549_long	ORF_same	A549	long	96	Same
ccsbBroad304_00055	L10	0.1287878787878787	0.9330756217582196	0.2018035962188875	0.6950710987328922	False	False	orf_A549_long	ORF_same	A549	long	96	Same
ccsbBroad304_00055	L17	0.2666666666666666	1.329905221668359	0.1197663305436338	0.9216652563565092	True	False	orf_A549_long	ORF_same	A549	long	96	Same
ccsbBroad304_00129	C21	0.0274024024024024	0.2350778175206767	0.6489186620304829	0.187809735934763	False	False	orf_A549_long	ORF_same	A549	long	96	Same
ccsbBroad304_00129	G14	0.1583333333333333	0.9738072052307092	0.1898747534039718	0.7215327771600398	False	False	orf_A549_long	ORF_same	A549	long	96	Same
ccsbBroad304_00142	D07	0.2166666666666666	1.1524616324457613	0.1481988241785217	0.8291552420706279	False	False	orf_A549_long	ORF_same	A549	long	96	Same
ccsbBroad304_00142	H22	0.0408333333333333	0.4130212603550535	0.4736834493723625	0.3245117893734285	False	False	orf_A549_long	ORF_same	A549	long	96	Same
ccsbBroad304_00150	G12	0.6666666666666666	3.238456423796821	0.0028701715881841	2.542092138954524	True	True	orf_A549_long	ORF_same	A549	long	96	Same
ccsbBroad304_00150	K17	0.75	3.3879969372366725	0.0024547683622076	2.609989482669824	True	True	orf_A549_long	ORF_same	A549	long	96	Same
ccsbBroad304_00155	B11	0.0972222222222222	0.8096748212072424	0.2486289312863936	0.6044483368087271	False	False	orf_A549_long	ORF_same	A549	long	96	Same
ccsbBroad304_00155	P16	0.2954545454545454	1.2788736474025213	0.1270123844899955	0.8961539305917713	False	False	orf_A549_long	ORF_same	A549	long	96	Same
ccsbBroad304_00202	A18	0.4166666666666666	1.6223213549451423	0.077324478858225	1.1116829983181211	True	False	orf_A549_long	ORF_same	A549	long	96	Same
ccsbBroad304_00202	M01	0.75	3.3879969372366725	0.0024547683622076	2.609989482669824	True	True	orf_A549_long	ORF_same	A549	long	96	Same
ccsbBroad304_00221	J10	0.1294117647058823	0.8803634834240777	0.219525647194346	0.6585147338077212	False	False	orf_A549_long	ORF_same	A549	long	96	Same
ccsbBroad304_00221	N05	0.0669642857142857	0.6369440094140899	0.3182130483949214	0.4972820159850835	False	False	orf_A549_long	ORF_same	A549	long	96	Same
ccsbBroad304_00272	I19	0.0857142857142857	0.7481137582645463	0.2658261859722175	0.5754022398602456	False	False	orf_A549_long	ORF_same	A549	long	96	Same
ccsbBroad304_00272	M04	1.0	5.000004342923105	0.0001103437241489	3.957252362502155	True	True	orf_A549_long	ORF_same	A549	long	96	Same
ccsbBroad304_00277	B21	0.0270467836257309	0.228928407216345	0.6542136106446669	0.1842804247992589	False	False	orf_A549_long	ORF_same	A549	long	96	Same
ccsbBroad304_00277	P20	0.3333333333333333	1.430191505905939	0.1024472920117107	0.9894995168129512	True	False	orf_A549_long	ORF_same	A549	long	96	Same
ccsbBroad304_00280	K06	0.0919117647058823	0.7567605822110594	0.2658261859722175	0.5754022398602456	False	False	orf_A549_long	ORF_same	A549	long	96	Same
ccsbBroad304_00280	M21	0.0654545454545454	0.5923737045522243	0.3437156578387217	0.4638006832888302	False	False	orf_A549_long	ORF_same	A549	long	96	Same
ccsbBroad304_00304	B03	0.0732323232323232	0.6675658764308385	0.3055543087814262	0.5149115876869034	False	False	orf_A549_long	ORF_same	A549	long	96	Same
ccsbBroad304_00304	B08	0.4166666666666666	1.6211977820404773	0.077324478858225	1.1116829983181211	True	False	orf_A549_long	ORF_same	A549	long	96	Same
ccsbBroad304_00305	A10	0.1833333333333333	1.130624881687024	0.1503577654078399	0.8228741373227892	False	False	orf_A549_long	ORF_same	A549	long	96	Same
ccsbBroad304_00305	A11	0.5	1.7707382954803292	0.062358036262453	1.2051075697790417	True	False	orf_A549_long	ORF_same	A549	long	96	Same
ccsbBroad304_00326	D08	0.0392307692307692	0.3946447783552219	0.4885412880442787	0.311098726905147	False	False	orf_A549_long	ORF_same	A549	long	96	Same
ccsbBroad304_00326	J17	0.75	3.3879969372366725	0.0024547683622076	2.609989482669824	True	True	orf_A549_long	ORF_same	A549	long	96	Same
ccsbBroad304_00331	F24	0.75	3.386575557778743	0.0024547683622076	2.609989482669824	True	True	orf_A549_long	ORF_same	A549	long	96	Same
ccsbBroad304_00331	P17	0.225	1.2432749464279769	0.1298496647963573	0.8865591671535096	False	False	orf_A549_long	ORF_same	A549	long	96	Same
ccsbBroad304_00371	G15	0.0228334198235599	0.1523967769133605	0.738674934038969	0.1315466379402404	False	False	orf_A549_long	ORF_same	A549	long	96	Same
ccsbBroad304_00371	G22	0.0666666666666666	0.6373369481361473	0.3182130483949214	0.4972820159850835	False	False	orf_A549_long	ORF_same	A549	long	96	Same
ccsbBroad304_00376	B04	0.0477777777777777	0.4772390444053783	0.4231656364032133	0.3734896068670164	False	False	orf_A549_long	ORF_same	A549	long	96	Same
ccsbBroad304_00376	P05	0.75	3.3879969372366725	0.0024547683622076	2.609989482669824	True	True	orf_A549_long	ORF_same	A549	long	96	Same
ccsbBroad304_00396	F19	0.3125	1.3544214544372628	0.1150332559560828	0.9391765875567548	True	False	orf_A549_long	ORF_same	A549	long	96	Same
ccsbBroad304_00396	J12	0.3125	1.3558428338951924	0.1150332559560828	0.9391765875567548	True	False	orf_A549_long	ORF_same	A549	long	96	Same
ccsbBroad304_00407	F21	0.0271062271062271	0.2285325603626171	0.6542136106446669	0.1842804247992589	False	False	orf_A549_long	ORF_same	A549	long	96	Same
ccsbBroad304_00407	N12	0.0295138888888888	0.2668163123035302	0.6235127677245704	0.2051546490089273	False	False	orf_A549_long	ORF_same	A549	long	96	Same
ccsbBroad304_00411	K09	0.0972222222222222	0.8097403998384548	0.2486289312863936	0.6044483368087271	False	False	orf_A549_long	ORF_same	A549	long	96	Same
ccsbBroad304_00411	K22	0.0717948717948717	0.6697911805911507	0.3055543087814262	0.5149115876869034	False	False	orf_A549_long	ORF_same	A549	long	96	Same
ccsbBroad304_00454	F04	0.0741758241758241	0.6853486609037835	0.3001778457944456	0.5226213634060838	False	False	orf_A549_long	ORF_same	A549	long	96	Same
ccsbBroad304_00454	H07	0.1454545454545454	0.983424462451416	0.1877259254313502	0.7264757460559396	False	False	orf_A549_long	ORF_same	A549	long	96	Same
ccsbBroad304_00476	L01	1.0	5.000004342923105	0.0001103437241489	3.957252362502155	True	True	orf_A549_long	ORF_same	A549	long	96	Same
ccsbBroad304_00476	P22	0.75	3.3879969372366725	0.0024547683622076	2.609989482669824	True	True	orf_A549_long	ORF_same	A549	long	96	Same
ccsbBroad304_00477	B05	0.0238636363636363	0.1730975038377727	0.7208355723613749	0.142163789594122	False	False	orf_A549_long	ORF_same	A549	long	96	Same
ccsbBroad304_00477	B20	0.1704545454545454	1.042676585613852	0.1666956030047964	0.7780758555765457	False	False	orf_A549_long	ORF_same	A549	long	96	Same
ccsbBroad304_00494	D19	0.1547619047619047	1.0438336538747943	0.1666956030047964	0.7780758555765457	False	False	orf_A549_long	ORF_same	A549	long	96	Same
ccsbBroad304_00494	H08	0.28125	1.195021021004058	0.1424345684869596	0.8463845958031561	False	False	orf_A549_long	ORF_same	A549	long	96	Same
ccsbBroad304_00504	L20	0.625	3.1518261485564385	0.0031773531020997	2.497934518955608	True	True	orf_A549_long	ORF_same	A549	long	96	Same
ccsbBroad304_00504	N03	0.3333333333333333	1.4769085046705368	0.0962507433338859	1.0165959077980768	True	False	orf_A549_long	ORF_same	A549	long	96	Same
ccsbBroad304_00526	D03	0.4166666666666666	1.6264490181103888	0.077324478858225	1.1116829983181211	True	False	orf_A549_long	ORF_same	A549	long	96	Same
ccsbBroad304_00526	D04	0.1333333333333333	0.9562041202413116	0.194479786959746	0.7111255299064804	False	False	orf_A549_long	ORF_same	A549	long	96	Same
ccsbBroad304_00555	F03	0.0278637770897832	0.2406398548694052	0.6474284554867991	0.1888082165965369	False	False	orf_A549_long	ORF_same	A549	long	96	Same
ccsbBroad304_00555	F22	0.0717948717948717	0.6696973723812282	0.3055543087814262	0.5149115876869034	False	False	orf_A549_long	ORF_same	A549	long	96	Same
ccsbBroad304_00576	J02	0.0393518518518518	0.3952856179929452	0.4885412880442787	0.311098726905147	False	False	orf_A549_long	ORF_same	A549	long	96	Same
ccsbBroad304_00576	P15	0.6666666666666666	3.238456423796821	0.0028701715881841	2.542092138954524	True	True	orf_A549_long	ORF_same	A549	long	96	Same
ccsbBroad304_00607	C06	0.0857142857142857	0.7481137582645463	0.2658261859722175	0.5754022398602456	False	False	orf_A549_long	ORF_same	A549	long	96	Same
ccsbBroad304_00607	C19	0.0312805474095796	0.2930403927210244	0.5961046030034318	0.2246775246203254	False	False	orf_A549_long	ORF_same	A549	long	96	Same
ccsbBroad304_00681	B15	0.35	1.4764229073313255	0.0962507433338859	1.0165959077980768	True	False	orf_A549_long	ORF_same	A549	long	96	Same
ccsbBroad304_00681	P06	0.75	3.3879969372366725	0.0024547683622076	2.609989482669824	True	True	orf_A549_long	ORF_same	A549	long	96	Same
ccsbBroad304_00691	A05	0.225	1.2394208010903591	0.1298496647963573	0.8865591671535096	False	False	orf_A549_long	ORF_same	A549	long	96	Same
ccsbBroad304_00691	I24	0.4166666666666666	1.6264490181103888	0.077324478858225	1.1116829983181211	True	False	orf_A549_long	ORF_same	A549	long	96	Same
ccsbBroad304_00733	O01	0.75	3.3879969372366725	0.0024547683622076	2.609989482669824	True	True	orf_A549_long	ORF_same	A549	long	96	Same
ccsbBroad304_00733	O20	0.6	3.091453140794643	0.0034564921439134	2.461364425866437	True	True	orf_A549_long	ORF_same	A549	long	96	Same
ccsbBroad304_00799	B16	0.1666666666666666	1.08284307890121	0.1555456886574246	0.808142021959578	False	False	orf_A549_long	ORF_same	A549	long	96	Same
ccsbBroad304_00799	P01	0.6666666666666666	3.238456423796821	0.0028701715881841	2.542092138954524	True	True	orf_A549_long	ORF_same	A549	long	96	Same
ccsbBroad304_00805	G21	0.020545073375262	0.1053039896149979	0.799680195522403	0.0970836593683069	False	False	orf_A549_long	ORF_same	A549	long	96	Same
ccsbBroad304_00805	M06	0.0916666666666666	0.7847387980128148	0.2550022191801863	0.5934560400620623	False	False	orf_A549_long	ORF_same	A549	long	96	Same
ccsbBroad304_00811	I08	0.0954545454545454	0.804886261737894	0.2486289312863936	0.6044483368087271	False	False	orf_A549_long	ORF_same	A549	long	96	Same
ccsbBroad304_00811	I15	0.032258064516129	0.3070869556136083	0.5800883167638912	0.236505881327901	False	False	orf_A549_long	ORF_same	A549	long	96	Same
ccsbBroad304_00843	E15	0.03125	0.2920769401198434	0.5961046030034318	0.2246775246203254	False	False	orf_A549_long	ORF_same	A549	long	96	Same
ccsbBroad304_00843	G08	0.3333333333333333	1.4836535714910426	0.0962507433338859	1.0165959077980768	True	False	orf_A549_long	ORF_same	A549	long	96	Same
ccsbBroad304_00894	E22	0.25	1.3017772962499117	0.1238177682364301	0.9072170282292544	True	False	orf_A549_long	ORF_same	A549	long	96	Same
ccsbBroad304_00894	M03	0.1214285714285714	0.9156442938544688	0.208926120605848	0.6800072597524792	False	False	orf_A549_long	ORF_same	A549	long	96	Same
ccsbBroad304_00900	A01	0.75	3.3879969372366725	0.0024547683622076	2.609989482669824	True	True	orf_A549_long	ORF_same	A549	long	96	Same
ccsbBroad304_00900	O10	0.094017094017094	0.7910078187408491	0.2526786757311374	0.5974314078745774	False	False	orf_A549_long	ORF_same	A549	long	96	Same
ccsbBroad304_00902	A06	1.0	5.000004342923105	0.0001103437241489	3.957252362502155	True	True	orf_A549_long	ORF_same	A549	long	96	Same
ccsbBroad304_00902	O17	0.0274024024024024	0.2350778175206767	0.6489186620304829	0.187809735934763	False	False	orf_A549_long	ORF_same	A549	long	96	Same
ccsbBroad304_00904	K01	0.75	3.3879969372366725	0.0024547683622076	2.609989482669824	True	True	orf_A549_long	ORF_same	A549	long	96	Same
ccsbBroad304_00904	K02	0.625	3.1518261485564385	0.0031773531020997	2.497934518955608	True	True	orf_A549_long	ORF_same	A549	long	96	Same
ccsbBroad304_00954	C20	0.0462962962962962	0.4605916446871703	0.4345283867678137	0.3619818468012195	False	False	orf_A549_long	ORF_same	A549	long	96	Same
ccsbBroad304_00954	M05	0.1964285714285714	1.1534608908388622	0.1481988241785217	0.8291552420706279	False	False	orf_A549_long	ORF_same	A549	long	96	Same
ccsbBroad304_01020	I11	0.125	0.9129281580331404	0.2091126057277881	0.6796197862497333	False	False	orf_A549_long	ORF_same	A549	long	96	Same
ccsbBroad304_01020	K20	0.3333333333333333	1.430191505905939	0.1024472920117107	0.9894995168129512	True	False	orf_A549_long	ORF_same	A549	long	96	Same
ccsbBroad304_01121	A23	0.6666666666666666	3.2343287606315747	0.0028701715881841	2.542092138954524	True	True	orf_A549_long	ORF_same	A549	long	96	Same
ccsbBroad304_01121	O16	0.1714285714285714	1.0930878830770665	0.1536138290350943	0.8135696853247868	False	False	orf_A549_long	ORF_same	A549	long	96	Same
ccsbBroad304_01122	A08	1.0	5.000004342923105	0.0001103437241489	3.957252362502155	True	True	orf_A549_long	ORF_same	A549	long	96	Same
ccsbBroad304_01122	A09	0.2083333333333333	1.1901665718880872	0.1424345684869596	0.8463845958031561	False	False	orf_A549_long	ORF_same	A549	long	96	Same
ccsbBroad304_01144	L09	0.1875	1.1196720452149584	0.1503577654078399	0.8228741373227892	False	False	orf_A549_long	ORF_same	A549	long	96	Same
ccsbBroad304_01144	L12	0.0679824561403508	0.6343699879074655	0.3187308268522313	0.4965759306135785	False	False	orf_A549_long	ORF_same	A549	long	96	Same
ccsbBroad304_01161	F20	0.0351851851851851	0.3449939012915739	0.5395370623760251	0.2679787170004568	False	False	orf_A549_long	ORF_same	A549	long	96	Same
ccsbBroad304_01161	J11	0.6666666666666666	3.238456423796821	0.0028701715881841	2.542092138954524	True	True	orf_A549_long	ORF_same	A549	long	96	Same
ccsbBroad304_01213	E06	0.75	3.3879969372366725	0.0024547683622076	2.609989482669824	True	True	orf_A549_long	ORF_same	A549	long	96	Same
ccsbBroad304_01213	I17	0.0230646871686108	0.1577829971531278	0.7343859384217937	0.1340756473355269	False	False	orf_A549_long	ORF_same	A549	long	96	Same
ccsbBroad304_01216	D10	0.0982142857142857	0.8019544462741256	0.2487135773198419	0.6043005058674326	False	False	orf_A549_long	ORF_same	A549	long	96	Same
ccsbBroad304_01216	L05	0.024390243902439	0.1830409245499172	0.709613355798215	0.1489782191418303	False	False	orf_A549_long	ORF_same	A549	long	96	Same
ccsbBroad304_01230	J09	0.0207264957264957	0.1098843331017895	0.7949142920470764	0.0996796946109626	False	False	orf_A549_long	ORF_same	A549	long	96	Same
ccsbBroad304_01230	L22	0.5833333333333334	3.042198911592371	0.0037359999814137	2.4275931346025184	True	True	orf_A549_long	ORF_same	A549	long	96	Same
ccsbBroad304_01282	K14	0.2727272727272727	1.1185091011000643	0.1503577654078399	0.8228741373227892	False	False	orf_A549_long	ORF_same	A549	long	96	Same
ccsbBroad304_01282	K19	0.033008658008658	0.3161992105155858	0.5743789135256915	0.2408015121980879	False	False	orf_A549_long	ORF_same	A549	long	96	Same
ccsbBroad304_01283	J19	0.3214285714285714	1.3896316795190962	0.1086276849166778	0.9640594760890808	True	False	orf_A549_long	ORF_same	A549	long	96	Same
ccsbBroad304_01283	L14	0.0228334198235599	0.1530991933335638	0.738674934038969	0.1315466379402404	False	False	orf_A549_long	ORF_same	A549	long	96	Same
ccsbBroad304_01287	I13	0.0251414204902577	0.1956473916571742	0.6956679738307114	0.1575979896116618	False	False	orf_A549_long	ORF_same	A549	long	96	Same
ccsbBroad304_01287	I14	0.0622710622710622	0.593172174377502	0.3437156578387217	0.4638006832888302	False	False	orf_A549_long	ORF_same	A549	long	96	Same
ccsbBroad304_01334	F16	0.0165300546448087	0.0108027501683021	0.9754325634974128	0.0108027501683021	False	False	orf_A549_long	ORF_same	A549	long	96	Same
ccsbBroad304_01334	H13	0.01852487135506	0.0606716118799095	0.8750870288137994	0.0579487535444362	False	False	orf_A549_long	ORF_same	A549	long	96	Same
ccsbBroad304_01340	I02	0.071078431372549	0.6613675609272259	0.3073061129317879	0.5124288006738567	False	False	orf_A549_long	ORF_same	A549	long	96	Same
ccsbBroad304_01340	O15	0.052139037433155	0.5194268494159311	0.3941649090323295	0.4043220418829948	False	False	orf_A549_long	ORF_same	A549	long	96	Same
ccsbBroad304_01396	D09	0.1805555555555555	1.0908329590310193	0.1536138290350943	0.8135696853247868	False	False	orf_A549_long	ORF_same	A549	long	96	Same
ccsbBroad304_01396	D20	0.0224747474747474	0.1472397638887455	0.7428986619293182	0.1290704238793791	False	False	orf_A549_long	ORF_same	A549	long	96	Same
ccsbBroad304_01404	G17	0.0419580419580419	0.4235797462633335	0.4658761394556113	0.3317295320246793	False	False	orf_A549_long	ORF_same	A549	long	96	Same
ccsbBroad304_01404	I18	0.1026785714285714	0.8044745450040125	0.2486289312863936	0.6044483368087271	False	False	orf_A549_long	ORF_same	A549	long	96	Same
ccsbBroad304_01492	A04	1.0	5.000004342923105	0.0001103437241489	3.957252362502155	True	True	orf_A549_long	ORF_same	A549	long	96	Same
ccsbBroad304_01492	O03	1.0	5.000004342923105	0.0001103437241489	3.957252362502155	True	True	orf_A549_long	ORF_same	A549	long	96	Same
ccsbBroad304_01602	D02	0.25	1.280650992466087	0.1270123844899955	0.8961539305917713	False	False	orf_A549_long	ORF_same	A549	long	96	Same
ccsbBroad304_01602	J01	0.1269841269841269	0.9406458956801088	0.2004716629334229	0.6979470070906324	False	False	orf_A549_long	ORF_same	A549	long	96	Same
ccsbBroad304_01649	J24	0.2222222222222222	1.177463234271401	0.1427251393279622	0.8454995243637694	False	False	orf_A549_long	ORF_same	A549	long	96	Same
ccsbBroad304_01649	P23	1.0	5.000004342923105	0.0001103437241489	3.957252362502155	True	True	orf_A549_long	ORF_same	A549	long	96	Same
ccsbBroad304_01666	I23	0.075	0.6659531268594083	0.3055543087814262	0.5149115876869034	False	False	orf_A549_long	ORF_same	A549	long	96	Same
ccsbBroad304_01666	O14	0.5	1.7759895315502403	0.062358036262453	1.2051075697790417	True	False	orf_A549_long	ORF_same	A549	long	96	Same
ccsbBroad304_01684	C13	0.6666666666666666	3.238456423796821	0.0028701715881841	2.542092138954524	True	True	orf_A549_long	ORF_same	A549	long	96	Same
ccsbBroad304_01684	C18	0.029040404040404	0.260028008492103	0.6275559976251998	0.2023475154651499	False	False	orf_A549_long	ORF_same	A549	long	96	Same
ccsbBroad304_01690	G07	0.0303308823529411	0.2799015542355844	0.6108234902781116	0.214084269745941	False	False	orf_A549_long	ORF_same	A549	long	96	Same
ccsbBroad304_01690	M18	0.05625	0.5547833780089519	0.3701259692917276	0.4316504422639144	False	False	orf_A549_long	ORF_same	A549	long	96	Same
ccsbBroad304_01760	E12	0.238095238095238	1.2405474263961849	0.1298496647963573	0.8865591671535096	False	False	orf_A549_long	ORF_same	A549	long	96	Same
ccsbBroad304_01760	G11	0.1875	1.1238629295643467	0.1503577654078399	0.8228741373227892	False	False	orf_A549_long	ORF_same	A549	long	96	Same
ccsbBroad304_01768	B09	0.1287878787878787	0.9330493486497844	0.2018035962188875	0.6950710987328922	False	False	orf_A549_long	ORF_same	A549	long	96	Same
ccsbBroad304_01768	P18	0.75	3.3879969372366725	0.0024547683622076	2.609989482669824	True	True	orf_A549_long	ORF_same	A549	long	96	Same
ccsbBroad304_01991	K18	1.0	5.000004342923105	0.0001103437241489	3.957252362502155	True	True	orf_A549_long	ORF_same	A549	long	96	Same
ccsbBroad304_01991	M17	0.0681818181818181	0.6213932169523451	0.3256033759233741	0.4873111009041753	False	False	orf_A549_long	ORF_same	A549	long	96	Same
ccsbBroad304_02128	F13	0.0884615384615384	0.7652496628602232	0.2628778713119173	0.5802459706513712	False	False	orf_A549_long	ORF_same	A549	long	96	Same
ccsbBroad304_02128	H16	0.3333333333333333	1.4303234060745766	0.1024472920117107	0.9894995168129512	True	False	orf_A549_long	ORF_same	A549	long	96	Same
ccsbBroad304_02129	B06	0.0233619763694951	0.1606394018203431	0.7319874473768808	0.1354963664575878	False	False	orf_A549_long	ORF_same	A549	long	96	Same
ccsbBroad304_02129	B19	0.0857142857142857	0.7483060269621546	0.2658261859722175	0.5754022398602456	False	False	orf_A549_long	ORF_same	A549	long	96	Same
ccsbBroad304_02392	G10	0.1026785714285714	0.8069610329544148	0.2486289312863936	0.6044483368087271	False	False	orf_A549_long	ORF_same	A549	long	96	Same
ccsbBroad304_02392	M19	0.0465367965367965	0.47168767289773	0.426915363605353	0.3696582157536419	False	False	orf_A549_long	ORF_same	A549	long	96	Same
ccsbBroad304_02415	G06	0.0515873015873015	0.5185369130995217	0.3941649090323295	0.4043220418829948	False	False	orf_A549_long	ORF_same	A549	long	96	Same
ccsbBroad304_02415	K05	0.0250156347717323	0.1944006375194105	0.6956679738307114	0.1575979896116618	False	False	orf_A549_long	ORF_same	A549	long	96	Same
ccsbBroad304_02416	E04	0.5	1.774568152092311	0.062358036262453	1.2051075697790417	True	False	orf_A549_long	ORF_same	A549	long	96	Same
ccsbBroad304_02416	E07	0.0289915966386554	0.2587911738799759	0.6275559976251998	0.2023475154651499	False	False	orf_A549_long	ORF_same	A549	long	96	Same
ccsbBroad304_02705	A07	0.75	3.382745701166761	0.0024547683622076	2.609989482669824	True	True	orf_A549_long	ORF_same	A549	long	96	Same
ccsbBroad304_02705	G02	0.25	1.3078388385391606	0.1238177682364301	0.9072170282292544	True	False	orf_A549_long	ORF_same	A549	long	96	Same
ccsbBroad304_02813	J14	0.1805555555555555	1.0908329590310193	0.1536138290350943	0.8135696853247868	False	False	orf_A549_long	ORF_same	A549	long	96	Same
ccsbBroad304_02813	N07	0.0480549199084668	0.4843224504385497	0.4196502819220869	0.3771124807906814	False	False	orf_A549_long	ORF_same	A549	long	96	Same
ccsbBroad304_02826	A03	0.75	3.3879969372366725	0.0024547683622076	2.609989482669824	True	True	orf_A549_long	ORF_same	A549	long	96	Same
ccsbBroad304_02826	G24	0.75	3.3879969372366725	0.0024547683622076	2.609989482669824	True	True	orf_A549_long	ORF_same	A549	long	96	Same
ccsbBroad304_03026	O21	0.09375	0.770685699380109	0.2608560681797502	0.5835990560229646	False	False	orf_A549_long	ORF_same	A549	long	96	Same
ccsbBroad304_03026	O24	0.75	3.3879969372366725	0.0024547683622076	2.609989482669824	True	True	orf_A549_long	ORF_same	A549	long	96	Same
ccsbBroad304_03155	E08	0.0717703349282296	0.6540581305515257	0.3087075007620831	0.5104528182017151	False	False	orf_A549_long	ORF_same	A549	long	96	Same
ccsbBroad304_03155	G05	0.0839160839160839	0.7444599507596809	0.2668309954493738	0.5737637235907058	False	False	orf_A549_long	ORF_same	A549	long	96	Same
ccsbBroad304_03441	E24	0.75	3.3879969372366725	0.0024547683622076	2.609989482669824	True	True	orf_A549_long	ORF_same	A549	long	96	Same
ccsbBroad304_03441	O09	0.0416666666666666	0.4178756331741515	0.4702198917531602	0.3276990028250635	False	False	orf_A549_long	ORF_same	A549	long	96	Same
ccsbBroad304_03827	K21	0.0233695652173913	0.1633919752347867	0.7303916356746922	0.1364442089145101	False	False	orf_A549_long	ORF_same	A549	long	96	Same
ccsbBroad304_03827	M22	0.0490430622009569	0.4941529053300877	0.4119056279914294	0.385202274105918	False	False	orf_A549_long	ORF_same	A549	long	96	Same
ccsbBroad304_03876	O05	0.5	1.7759895315502403	0.062358036262453	1.2051075697790417	True	False	orf_A549_long	ORF_same	A549	long	96	Same
ccsbBroad304_03876	O06	1.0	5.000004342923105	0.0001103437241489	3.957252362502155	True	True	orf_A549_long	ORF_same	A549	long	96	Same
ccsbBroad304_03934	F23	0.2916666666666666	1.3884075714902937	0.1086276849166778	0.9640594760890808	True	False	orf_A549_long	ORF_same	A549	long	96	Same
ccsbBroad304_03934	P24	1.0	5.000004342923105	0.0001103437241489	3.957252362502155	True	True	orf_A549_long	ORF_same	A549	long	96	Same
ccsbBroad304_03976	D22	0.625	3.1518261485564385	0.0031773531020997	2.497934518955608	True	True	orf_A549_long	ORF_same	A549	long	96	Same
ccsbBroad304_03976	N11	0.0490430622009569	0.4941529053300877	0.4119056279914294	0.385202274105918	False	False	orf_A549_long	ORF_same	A549	long	96	Same
ccsbBroad304_04505	A22	1.0	5.000004342923105	0.0001103437241489	3.957252362502155	True	True	orf_A549_long	ORF_same	A549	long	96	Same
ccsbBroad304_04505	O07	0.225	1.2432749464279769	0.1298496647963573	0.8865591671535096	False	False	orf_A549_long	ORF_same	A549	long	96	Same
ccsbBroad304_04829	H23	0.1833333333333333	1.1337796096325468	0.1503577654078399	0.8228741373227892	False	False	orf_A549_long	ORF_same	A549	long	96	Same
ccsbBroad304_04829	P08	0.75	3.3879969372366725	0.0024547683622076	2.609989482669824	True	True	orf_A549_long	ORF_same	A549	long	96	Same
ccsbBroad304_04933	N02	0.0972222222222222	0.8097403998384548	0.2486289312863936	0.6044483368087271	False	False	orf_A549_long	ORF_same	A549	long	96	Same
ccsbBroad304_04933	N23	0.1026785714285714	0.8044745450040125	0.2486289312863936	0.6044483368087271	False	False	orf_A549_long	ORF_same	A549	long	96	Same
ccsbBroad304_05206	E19	0.024448419797257	0.1828364864027976	0.709613355798215	0.1489782191418303	False	False	orf_A549_long	ORF_same	A549	long	96	Same
ccsbBroad304_05206	M16	0.0729166666666666	0.6735690491623585	0.3055543087814262	0.5149115876869034	False	False	orf_A549_long	ORF_same	A549	long	96	Same
ccsbBroad304_05439	C17	0.13125	0.8942886005931272	0.2138053574425887	0.6699814166267622	False	False	orf_A549_long	ORF_same	A549	long	96	Same
ccsbBroad304_05439	I16	0.2954545454545454	1.2788736474025213	0.1270123844899955	0.8961539305917713	False	False	orf_A549_long	ORF_same	A549	long	96	Same
ccsbBroad304_05555	D24	0.0732323232323232	0.6666670355831352	0.3055543087814262	0.5149115876869034	False	False	orf_A549_long	ORF_same	A549	long	96	Same
ccsbBroad304_05555	P07	0.35	1.4794457351082109	0.0962507433338859	1.0165959077980768	True	False	orf_A549_long	ORF_same	A549	long	96	Same
ccsbBroad304_05777	M23	0.1217948717948717	0.8941955769355346	0.2138053574425887	0.6699814166267622	False	False	orf_A549_long	ORF_same	A549	long	96	Same
ccsbBroad304_05777	O04	0.75	3.3879969372366725	0.0024547683622076	2.609989482669824	True	True	orf_A549_long	ORF_same	A549	long	96	Same
ccsbBroad304_05782	O18	0.1079545454545454	0.8587269497474732	0.229543880676838	0.639134280435341	False	False	orf_A549_long	ORF_same	A549	long	96	Same
ccsbBroad304_05782	O23	0.75	3.3879969372366725	0.0024547683622076	2.609989482669824	True	True	orf_A549_long	ORF_same	A549	long	96	Same
ccsbBroad304_05785	J03	0.225	1.2432749464279769	0.1298496647963573	0.8865591671535096	False	False	orf_A549_long	ORF_same	A549	long	96	Same
ccsbBroad304_05785	N18	0.1964285714285714	1.1534608908388622	0.1481988241785217	0.8291552420706279	False	False	orf_A549_long	ORF_same	A549	long	96	Same
ccsbBroad304_05821	D23	0.0238636363636363	0.1732774343350004	0.7208355723613749	0.142163789594122	False	False	orf_A549_long	ORF_same	A549	long	96	Same
ccsbBroad304_05821	N24	0.0954545454545454	0.804886261737894	0.2486289312863936	0.6044483368087271	False	False	orf_A549_long	ORF_same	A549	long	96	Same
ccsbBroad304_05921	B02	0.4166666666666666	1.6223213549451423	0.077324478858225	1.1116829983181211	True	False	orf_A549_long	ORF_same	A549	long	96	Same
ccsbBroad304_05921	B23	0.2	1.179879110889296	0.1427251393279622	0.8454995243637694	False	False	orf_A549_long	ORF_same	A549	long	96	Same
ccsbBroad304_05926	A16	0.4166666666666666	1.6211977820404773	0.077324478858225	1.1116829983181211	True	False	orf_A549_long	ORF_same	A549	long	96	Same
ccsbBroad304_05926	E23	0.1833333333333333	1.1309482400461257	0.1503577654078399	0.8228741373227892	False	False	orf_A549_long	ORF_same	A549	long	96	Same
ccsbBroad304_06018	B10	0.1339285714285714	0.9690041806107612	0.1898747534039718	0.7215327771600398	False	False	orf_A549_long	ORF_same	A549	long	96	Same
ccsbBroad304_06018	P09	0.375	1.5398187428700063	0.0905171900747933	1.0432689363120178	True	False	orf_A549_long	ORF_same	A549	long	96	Same
ccsbBroad304_06071	A15	0.1833333333333333	1.1320973081034822	0.1503577654078399	0.8228741373227892	False	False	orf_A549_long	ORF_same	A549	long	96	Same
ccsbBroad304_06071	A20	0.375	1.534567506800095	0.0907288167083081	1.0422547531853612	True	False	orf_A549_long	ORF_same	A549	long	96	Same
ccsbBroad304_06085	D05	1.0	5.000004342923105	0.0001103437241489	3.957252362502155	True	True	orf_A549_long	ORF_same	A549	long	96	Same
ccsbBroad304_06085	L18	0.0454545454545454	0.4610286706498881	0.4345283867678137	0.3619818468012195	False	False	orf_A549_long	ORF_same	A549	long	96	Same
ccsbBroad304_06088	A24	1.0	5.000004342923105	0.0001103437241489	3.957252362502155	True	True	orf_A549_long	ORF_same	A549	long	96	Same
ccsbBroad304_06088	I01	0.1999999999999999	1.062991662942209	0.1618684488492595	0.7908377950144568	False	False	orf_A549_long	ORF_same	A549	long	96	Same
ccsbBroad304_06138	K11	0.0294372294372294	0.2662598314107569	0.6235127677245704	0.2051546490089273	False	False	orf_A549_long	ORF_same	A549	long	96	Same
ccsbBroad304_06138	M08	0.35	1.4794457351082109	0.0962507433338859	1.0165959077980768	True	False	orf_A549_long	ORF_same	A549	long	96	Same
ccsbBroad304_06188	C09	0.0257936507936507	0.2070717067438076	0.6802920881757062	0.1673045798723199	False	False	orf_A549_long	ORF_same	A549	long	96	Same
ccsbBroad304_06188	I04	0.0274436090225563	0.2353568461423285	0.6489186620304829	0.187809735934763	False	False	orf_A549_long	ORF_same	A549	long	96	Same
ccsbBroad304_06221	D21	0.6666666666666666	3.238456423796821	0.0028701715881841	2.542092138954524	True	True	orf_A549_long	ORF_same	A549	long	96	Same
ccsbBroad304_06221	L04	0.1625	1.059299037453163	0.1623014851782783	0.7896775060408059	False	False	orf_A549_long	ORF_same	A549	long	96	Same
ccsbBroad304_06237	N04	0.0544117647058823	0.5408582608399024	0.3806066319840566	0.4195236485004276	False	False	orf_A549_long	ORF_same	A549	long	96	Same
ccsbBroad304_06237	N15	0.1714285714285714	1.0930878830770665	0.1536138290350943	0.8135696853247868	False	False	orf_A549_long	ORF_same	A549	long	96	Same
ccsbBroad304_06272	A17	0.4166666666666666	1.6223213549451423	0.077324478858225	1.1116829983181211	True	False	orf_A549_long	ORF_same	A549	long	96	Same
ccsbBroad304_06272	C24	1.0	5.000004342923105	0.0001103437241489	3.957252362502155	True	True	orf_A549_long	ORF_same	A549	long	96	Same
ccsbBroad304_06343	F05	0.0234588106928532	0.1630276916405727	0.7303916356746922	0.1364442089145101	False	False	orf_A549_long	ORF_same	A549	long	96	Same
ccsbBroad304_06343	J08	0.0170952659263588	0.0255802862977537	0.9457557904422744	0.0242209910350289	False	False	orf_A549_long	ORF_same	A549	long	96	Same
ccsbBroad304_06353	C10	1.0	5.000004342923105	0.0001103437241489	3.957252362502155	True	True	orf_A549_long	ORF_same	A549	long	96	Same
ccsbBroad304_06353	M11	0.1339285714285714	0.9694849818640482	0.1898747534039718	0.7215327771600398	False	False	orf_A549_long	ORF_same	A549	long	96	Same
ccsbBroad304_06365	A12	0.2083333333333333	1.1901665718880872	0.1424345684869596	0.8463845958031561	False	False	orf_A549_long	ORF_same	A549	long	96	Same
ccsbBroad304_06365	C23	0.0857142857142857	0.7481137582645463	0.2658261859722175	0.5754022398602456	False	False	orf_A549_long	ORF_same	A549	long	96	Same
ccsbBroad304_06403	C02	0.4166666666666666	1.6264490181103888	0.077324478858225	1.1116829983181211	True	False	orf_A549_long	ORF_same	A549	long	96	Same
ccsbBroad304_06403	G23	0.0213151927437641	0.1232026991315969	0.7798099993557762	0.1080112002365256	False	False	orf_A549_long	ORF_same	A549	long	96	Same
ccsbBroad304_06412	C14	0.019638043896804	0.0868611419395312	0.8317221788114799	0.0800217174092257	False	False	orf_A549_long	ORF_same	A549	long	96	Same
ccsbBroad304_06412	E13	0.0369623655913978	0.3639683706871303	0.5184063901861898	0.2853296537317995	False	False	orf_A549_long	ORF_same	A549	long	96	Same
ccsbBroad304_06451	L13	0.0206382978723404	0.1092853353844201	0.7949142920470764	0.0996796946109626	False	False	orf_A549_long	ORF_same	A549	long	96	Same
ccsbBroad304_06451	N20	0.6666666666666666	3.238456423796821	0.0028701715881841	2.542092138954524	True	True	orf_A549_long	ORF_same	A549	long	96	Same
ccsbBroad304_06464	B12	0.5833333333333334	3.040648510231944	0.0037359999814137	2.4275931346025184	True	True	orf_A549_long	ORF_same	A549	long	96	Same
ccsbBroad304_06464	P21	1.0	5.000004342923105	0.0001103437241489	3.957252362502155	True	True	orf_A549_long	ORF_same	A549	long	96	Same
ccsbBroad304_06483	C22	0.0425724637681159	0.4311660076949152	0.4595833269132398	0.3376357353382394	False	False	orf_A549_long	ORF_same	A549	long	96	Same
ccsbBroad304_06483	M15	0.0584415584415584	0.5646207134789973	0.3633440252375857	0.4396819768706973	False	False	orf_A549_long	ORF_same	A549	long	96	Same
ccsbBroad304_06588	F06	0.02859477124183	0.2525380006323581	0.6343995545540196	0.1976371306318132	False	False	orf_A549_long	ORF_same	A549	long	96	Same
ccsbBroad304_06588	J15	1.0	5.000004342923105	0.0001103437241489	3.957252362502155	True	True	orf_A549_long	ORF_same	A549	long	96	Same
ccsbBroad304_06701	O19	0.2	1.1829019386661812	0.1427251393279622	0.8454995243637694	False	False	orf_A549_long	ORF_same	A549	long	96	Same
ccsbBroad304_06701	O22	0.3	1.3020021458856132	0.1238177682364301	0.9072170282292544	True	False	orf_A549_long	ORF_same	A549	long	96	Same
ccsbBroad304_06754	I12	0.0964285714285714	0.7535826604928912	0.2658261859722175	0.5754022398602456	False	False	orf_A549_long	ORF_same	A549	long	96	Same
ccsbBroad304_06754	M07	0.3333333333333333	1.430191505905939	0.1024472920117107	0.9894995168129512	True	False	orf_A549_long	ORF_same	A549	long	96	Same
ccsbBroad304_06755	F11	0.2954545454545454	1.2774522679445914	0.1270123844899955	0.8961539305917713	False	False	orf_A549_long	ORF_same	A549	long	96	Same
ccsbBroad304_06755	H14	0.0188948306595365	0.0694731949173611	0.8629580826279284	0.064010299215859	False	False	orf_A549_long	ORF_same	A549	long	96	Same
ccsbBroad304_06811	C07	0.0385185185185185	0.3862983136562593	0.4961417689178452	0.3043942092731612	False	False	orf_A549_long	ORF_same	A549	long	96	Same
ccsbBroad304_06811	E16	0.4166666666666666	1.625027638652459	0.077324478858225	1.1116829983181211	True	False	orf_A549_long	ORF_same	A549	long	96	Same
ccsbBroad304_06874	G09	0.0444664031620553	0.4517869678028815	0.4416955717243823	0.354876954794825	False	False	orf_A549_long	ORF_same	A549	long	96	Same
ccsbBroad304_06874	K12	0.0818713450292397	0.7026475519412767	0.2897732632259506	0.537941688461489	False	False	orf_A549_long	ORF_same	A549	long	96	Same
ccsbBroad304_06884	G16	0.0539772727272727	0.5351372424171377	0.3840665305955369	0.4155935376955439	False	False	orf_A549_long	ORF_same	A549	long	96	Same
ccsbBroad304_06884	I07	0.0261904761904761	0.2133035296624616	0.6752249023955189	0.1705515492415117	False	False	orf_A549_long	ORF_same	A549	long	96	Same
ccsbBroad304_06908	I09	0.0495169082125603	0.4964720343891403	0.4119056279914294	0.385202274105918	False	False	orf_A549_long	ORF_same	A549	long	96	Same
ccsbBroad304_06908	M20	0.625	3.1518261485564385	0.0031773531020997	2.497934518955608	True	True	orf_A549_long	ORF_same	A549	long	96	Same
ccsbBroad304_07061	B07	0.225	1.2402521186510915	0.1298496647963573	0.8865591671535096	False	False	orf_A549_long	ORF_same	A549	long	96	Same
ccsbBroad304_07061	H02	0.3333333333333333	1.4343801298748398	0.1024472920117107	0.9894995168129512	True	False	orf_A549_long	ORF_same	A549	long	96	Same
ccsbBroad304_07194	E05	0.0717703349282296	0.6538749605040282	0.3087075007620831	0.5104528182017151	False	False	orf_A549_long	ORF_same	A549	long	96	Same
ccsbBroad304_07194	K04	0.1388888888888889	0.9812057220669516	0.1877259254313502	0.7264757460559396	False	False	orf_A549_long	ORF_same	A549	long	96	Same
ccsbBroad304_07311	N06	0.4166666666666666	1.6264490181103888	0.077324478858225	1.1116829983181211	True	False	orf_A549_long	ORF_same	A549	long	96	Same
ccsbBroad304_07311	N21	0.35	1.4794457351082109	0.0962507433338859	1.0165959077980768	True	False	orf_A549_long	ORF_same	A549	long	96	Same
ccsbBroad304_07535	H21	0.0185758513931888	0.0615476197428216	0.8750870288137994	0.0579487535444362	False	False	orf_A549_long	ORF_same	A549	long	96	Same
ccsbBroad304_07535	J20	0.1805555555555555	1.0908329590310193	0.1536138290350943	0.8135696853247868	False	False	orf_A549_long	ORF_same	A549	long	96	Same
ccsbBroad304_07557	D13	0.0282193958664546	0.2476855127046046	0.6392607354354864	0.1943219699089889	False	False	orf_A549_long	ORF_same	A549	long	96	Same
ccsbBroad304_07557	L06	0.0378571428571428	0.3781971185261888	0.5035831883461466	0.2979287768373498	False	False	orf_A549_long	ORF_same	A549	long	96	Same
ccsbBroad304_07795	A02	1.0	5.000004342923105	0.0001103437241489	3.957252362502155	True	True	orf_A549_long	ORF_same	A549	long	96	Same
ccsbBroad304_07795	O13	0.5	1.7759895315502403	0.062358036262453	1.2051075697790417	True	False	orf_A549_long	ORF_same	A549	long	96	Same
ccsbBroad304_08590	L02	0.6666666666666666	3.238456423796821	0.0028701715881841	2.542092138954524	True	True	orf_A549_long	ORF_same	A549	long	96	Same
ccsbBroad304_08590	P19	0.3	1.3020021458856132	0.1238177682364301	0.9072170282292544	True	False	orf_A549_long	ORF_same	A549	long	96	Same
ccsbBroad304_08873	B01	1.0	5.000004342923105	0.0001103437241489	3.957252362502155	True	True	orf_A549_long	ORF_same	A549	long	96	Same
ccsbBroad304_08873	B24	0.2916666666666666	1.3864240840925368	0.1086276849166778	0.9640594760890808	True	False	orf_A549_long	ORF_same	A549	long	96	Same
ccsbBroad304_10688	C04	0.1875	1.1196720452149584	0.1503577654078399	0.8228741373227892	False	False	orf_A549_long	ORF_same	A549	long	96	Same
ccsbBroad304_10688	E11	0.0212765957446808	0.1217262474547261	0.7799415137350537	0.1079379629690928	False	False	orf_A549_long	ORF_same	A549	long	96	Same
ccsbBroad304_10895	H24	0.2884615384615384	1.2414040838833735	0.1298496647963573	0.8865591671535096	False	False	orf_A549_long	ORF_same	A549	long	96	Same
ccsbBroad304_10895	J23	0.2916666666666666	1.3902782294301546	0.1086276849166778	0.9640594760890808	True	False	orf_A549_long	ORF_same	A549	long	96	Same
ccsbBroad304_10934	G01	0.4166666666666666	1.6269052784273297	0.077324478858225	1.1116829983181211	True	False	orf_A549_long	ORF_same	A549	long	96	Same
ccsbBroad304_10934	O08	0.1805555555555555	1.0908329590310193	0.1536138290350943	0.8135696853247868	False	False	orf_A549_long	ORF_same	A549	long	96	Same
ccsbBroad304_11023	B17	0.0611111111111111	0.5944793385898722	0.3437156578387217	0.4638006832888302	False	False	orf_A549_long	ORF_same	A549	long	96	Same
ccsbBroad304_11023	B22	0.0260135135135135	0.2113599179018466	0.6759227615055885	0.1701029285678479	False	False	orf_A549_long	ORF_same	A549	long	96	Same
ccsbBroad304_11445	E20	0.1428571428571428	1.0025094159936787	0.1807706395469136	0.7428721054879226	False	False	orf_A549_long	ORF_same	A549	long	96	Same
ccsbBroad304_11445	K03	0.75	3.3879969372366725	0.0024547683622076	2.609989482669824	True	True	orf_A549_long	ORF_same	A549	long	96	Same
ccsbBroad304_11738	F14	0.065126050420168	0.6226085609797973	0.3256033759233741	0.4873111009041753	False	False	orf_A549_long	ORF_same	A549	long	96	Same
ccsbBroad304_11738	N17	0.625	3.1518261485564385	0.0031773531020997	2.497934518955608	True	True	orf_A549_long	ORF_same	A549	long	96	Same
ccsbBroad304_14525	C01	0.225	1.2432749464279769	0.1298496647963573	0.8865591671535096	False	False	orf_A549_long	ORF_same	A549	long	96	Same
ccsbBroad304_14525	M24	1.0	5.000004342923105	0.0001103437241489	3.957252362502155	True	True	orf_A549_long	ORF_same	A549	long	96	Same
ccsbBroad304_14538	F15	0.0226117886178861	0.1470820267220986	0.7428986619293182	0.1290704238793791	False	False	orf_A549_long	ORF_same	A549	long	96	Same
ccsbBroad304_14538	J16	0.6	3.091453140794643	0.0034564921439134	2.461364425866437	True	True	orf_A549_long	ORF_same	A549	long	96	Same
ccsbBroad304_14540	H12	0.0322916666666666	0.3074018148460107	0.5800883167638912	0.236505881327901	False	False	orf_A549_long	ORF_same	A549	long	96	Same
ccsbBroad304_14540	J13	0.75	3.3879969372366725	0.0024547683622076	2.609989482669824	True	True	orf_A549_long	ORF_same	A549	long	96	Same
ccsbBroad304_14554	N01	1.0	5.000004342923105	0.0001103437241489	3.957252362502155	True	True	orf_A549_long	ORF_same	A549	long	96	Same
ccsbBroad304_14554	P10	0.1714285714285714	1.0930878830770665	0.1536138290350943	0.8135696853247868	False	False	orf_A549_long	ORF_same	A549	long	96	Same
ccsbBroad304_14572	J04	0.2666666666666666	1.329905221668359	0.1197663305436338	0.9216652563565092	True	False	orf_A549_long	ORF_same	A549	long	96	Same
ccsbBroad304_14572	L03	0.2	1.1829019386661812	0.1427251393279622	0.8454995243637694	False	False	orf_A549_long	ORF_same	A549	long	96	Same
ccsbBroad304_14579	H11	0.0217494089834515	0.1319680845487645	0.7667100875417286	0.1153688227293027	False	False	orf_A549_long	ORF_same	A549	long	96	Same
ccsbBroad304_14579	N22	0.09375	0.770685699380109	0.2608560681797502	0.5835990560229646	False	False	orf_A549_long	ORF_same	A549	long	96	Same
ccsbBroad304_14597	D14	0.08125	0.7168450113705296	0.2830383169515282	0.5481547668991531	False	False	orf_A549_long	ORF_same	A549	long	96	Same
ccsbBroad304_14597	J07	0.023532668881506	0.1676412808803052	0.7275075573195516	0.1381624908848289	False	False	orf_A549_long	ORF_same	A549	long	96	Same
ccsbBroad304_14631	E21	0.1026785714285714	0.8042469456820094	0.2486289312863936	0.6044483368087271	False	False	orf_A549_long	ORF_same	A549	long	96	Same
ccsbBroad304_14631	I20	0.0444444444444444	0.4368819503111695	0.45533905792626	0.341665095322558	False	False	orf_A549_long	ORF_same	A549	long	96	Same
ccsbBroad304_14635	J18	0.071078431372549	0.6596439319933088	0.3073061129317879	0.5124288006738567	False	False	orf_A549_long	ORF_same	A549	long	96	Same
ccsbBroad304_14635	N19	0.6	3.091453140794643	0.0034564921439134	2.461364425866437	True	True	orf_A549_long	ORF_same	A549	long	96	Same
ccsbBroad304_14644	E14	1.0	5.000004342923105	0.0001103437241489	3.957252362502155	True	True	orf_A549_long	ORF_same	A549	long	96	Same
ccsbBroad304_14644	K13	0.0291385135135135	0.2608319426684414	0.6275559976251998	0.2023475154651499	False	False	orf_A549_long	ORF_same	A549	long	96	Same
ccsbBroad304_14671	H05	1.0	5.000004342923105	0.0001103437241489	3.957252362502155	True	True	orf_A549_long	ORF_same	A549	long	96	Same
ccsbBroad304_14671	N16	0.5	1.7759895315502403	0.062358036262453	1.2051075697790417	True	False	orf_A549_long	ORF_same	A549	long	96	Same
ccsbBroad304_14679	D18	0.0323928944618599	0.3082098803149783	0.5800883167638912	0.236505881327901	False	False	orf_A549_long	ORF_same	A549	long	96	Same
ccsbBroad304_14679	H17	0.6	3.092547752285568	0.0034564921439134	2.461364425866437	True	True	orf_A549_long	ORF_same	A549	long	96	Same
ccsbBroad304_14684	A21	0.6666666666666666	3.238456423796821	0.0028701715881841	2.542092138954524	True	True	orf_A549_long	ORF_same	A549	long	96	Same
ccsbBroad304_14684	O02	1.0	5.000004342923105	0.0001103437241489	3.957252362502155	True	True	orf_A549_long	ORF_same	A549	long	96	Same
ccsbBroad304_14688	B18	0.15	1.004525071301508	0.1807706395469136	0.7428721054879226	False	False	orf_A549_long	ORF_same	A549	long	96	Same
ccsbBroad304_14688	H01	0.4166666666666666	1.63063764207929	0.077324478858225	1.1116829983181211	True	False	orf_A549_long	ORF_same	A549	long	96	Same
ccsbBroad304_14696	C03	0.5	1.7759895315502403	0.062358036262453	1.2051075697790417	True	False	orf_A549_long	ORF_same	A549	long	96	Same
ccsbBroad304_14696	C08	0.1217948717948717	0.8941955769355346	0.2138053574425887	0.6699814166267622	False	False	orf_A549_long	ORF_same	A549	long	96	Same
ccsbBroad304_14720	D01	0.5833333333333334	3.042198911592371	0.0037359999814137	2.4275931346025184	True	True	orf_A549_long	ORF_same	A549	long	96	Same
ccsbBroad304_14720	P02	1.0	5.000004342923105	0.0001103437241489	3.957252362502155	True	True	orf_A549_long	ORF_same	A549	long	96	Same
ccsbBroad304_14724	A19	0.6666666666666666	3.238456423796821	0.0028701715881841	2.542092138954524	True	True	orf_A549_long	ORF_same	A549	long	96	Same
ccsbBroad304_14724	M02	0.375	1.5398187428700063	0.0905171900747933	1.0432689363120178	True	False	orf_A549_long	ORF_same	A549	long	96	Same
ccsbBroad304_14741	D06	0.2916666666666667	1.258726183677442	0.1298496647963573	0.8865591671535096	False	False	orf_A549_long	ORF_same	A549	long	96	Same
ccsbBroad304_14741	H15	0.375	1.5440096272193946	0.0905171900747933	1.0432689363120178	True	False	orf_A549_long	ORF_same	A549	long	96	Same
ccsbBroad304_14762	G18	0.0818713450292397	0.7039162002549091	0.2897732632259506	0.537941688461489	False	False	orf_A549_long	ORF_same	A549	long	96	Same
ccsbBroad304_14762	I03	0.0295138888888888	0.2668163123035302	0.6235127677245704	0.2051546490089273	False	False	orf_A549_long	ORF_same	A549	long	96	Same
ccsbBroad304_14770	L11	0.0477777777777777	0.4772829768805576	0.4231656364032133	0.3734896068670164	False	False	orf_A549_long	ORF_same	A549	long	96	Same
ccsbBroad304_14770	N08	0.55	2.914009551572045	0.0049375707933436	2.306486664542581	True	True	orf_A549_long	ORF_same	A549	long	96	Same
ccsbBroad304_14827	E03	0.0405844155844155	0.4067275462347194	0.4787636185485567	0.3198788592345589	False	False	orf_A549_long	ORF_same	A549	long	96	Same
ccsbBroad304_14827	K10	0.2121212121212121	1.129333133962669	0.1503577654078399	0.8228741373227892	False	False	orf_A549_long	ORF_same	A549	long	96	Same
ccsbBroad304_14931	G13	1.0	5.000004342923105	0.0001103437241489	3.957252362502155	True	True	orf_A549_long	ORF_same	A549	long	96	Same
ccsbBroad304_14931	M12	1.0	5.000004342923105	0.0001103437241489	3.957252362502155	True	True	orf_A549_long	ORF_same	A549	long	96	Same
ccsbBroad304_14932	H10	0.75	3.3879969372366725	0.0024547683622076	2.609989482669824	True	True	orf_A549_long	ORF_same	A549	long	96	Same
ccsbBroad304_14932	L19	0.625	3.1518261485564385	0.0031773531020997	2.497934518955608	True	True	orf_A549_long	ORF_same	A549	long	96	Same
ccsbBroad304_14989	F07	0.3333333333333333	1.4773647649874777	0.0962507433338859	1.0165959077980768	True	False	orf_A549_long	ORF_same	A549	long	96	Same
ccsbBroad304_14989	H06	0.1168831168831168	0.8940980276989406	0.2138053574425887	0.6699814166267622	False	False	orf_A549_long	ORF_same	A549	long	96	Same
ccsbBroad304_16173	D17	0.0207975986277873	0.1107596738354992	0.7949142920470764	0.0996796946109626	False	False	orf_A549_long	ORF_same	A549	long	96	Same
ccsbBroad304_16173	F08	0.094017094017094	0.7908275251387291	0.2526786757311374	0.5974314078745774	False	False	orf_A549_long	ORF_same	A549	long	96	Same
ccsbBroad304_16175	C05	0.0532212885154061	0.530085851663773	0.3869673294477864	0.4123256996825964	False	False	orf_A549_long	ORF_same	A549	long	96	Same
ccsbBroad304_16175	I10	0.5	1.7759895315502403	0.062358036262453	1.2051075697790417	True	False	orf_A549_long	ORF_same	A549	long	96	Same
ccsbBroad304_00008	F12	0.0584415584415584	0.5656245835111764	0.3210377507097408	0.4934438960656762	False	False	orf_A549_short	ORF_same	A549	short	48	Same
ccsbBroad304_00008	L21	0.101010101010101	0.8327179972541221	0.201871988065252	0.694923939960235	False	False	orf_A549_short	ORF_same	A549	short	48	Same
ccsbBroad304_00023	P03	1.0	5.000004342923105	0.0001454530909236	3.837277045425405	True	True	orf_A549_short	ORF_same	A549	short	48	Same
ccsbBroad304_00023	P04	0.5	1.7947999789749598	0.0561919303582742	1.2503260483545278	True	False	orf_A549_short	ORF_same	A549	short	48	Same
ccsbBroad304_00037	H09	0.0590277777777777	0.582840749856669	0.3121981248424352	0.5055697097714512	False	False	orf_A549_short	ORF_same	A549	short	48	Same
ccsbBroad304_00037	H18	0.2916666666666666	1.4005986434234097	0.0937722795397784	1.0279255264627685	True	False	orf_A549_short	ORF_same	A549	short	48	Same
ccsbBroad304_00049	P13	0.1964285714285714	1.1592273395458434	0.1281966084320914	0.892123464354733	False	False	orf_A549_short	ORF_same	A549	short	48	Same
ccsbBroad304_00049	P14	0.5	1.7947999789749598	0.0561919303582742	1.2503260483545278	True	False	orf_A549_short	ORF_same	A549	short	48	Same
ccsbBroad304_00055	L10	0.1555555555555555	1.0344456322838391	0.1531605922482527	0.8148529629717072	False	False	orf_A549_short	ORF_same	A549	short	48	Same
ccsbBroad304_00055	L17	0.3333333333333333	1.4855894223427355	0.0833382445147928	1.079155652013709	True	False	orf_A549_short	ORF_same	A549	short	48	Same
ccsbBroad304_00129	C21	0.1547619047619047	1.047081541477693	0.1503263350795168	0.8229649304055147	False	False	orf_A549_short	ORF_same	A549	short	48	Same
ccsbBroad304_00129	G14	0.0307765151515151	0.2877137280654814	0.5409241993243186	0.2668635890923613	False	False	orf_A549_short	ORF_same	A549	short	48	Same
ccsbBroad304_00142	D07	0.5	1.7947999789749598	0.0561919303582742	1.2503260483545278	True	False	orf_A549_short	ORF_same	A549	short	48	Same
ccsbBroad304_00142	H22	0.0557275541795665	0.5572039007009901	0.3257435800933344	0.4871241348095876	False	False	orf_A549_short	ORF_same	A549	short	48	Same
ccsbBroad304_00150	G12	0.0235587583148558	0.1678832357323897	0.6858157906642456	0.1637925196302352	False	False	orf_A549_short	ORF_same	A549	short	48	Same
ccsbBroad304_00150	K17	0.1547619047619047	1.047081541477693	0.1503263350795168	0.8229649304055147	False	False	orf_A549_short	ORF_same	A549	short	48	Same
ccsbBroad304_00155	B11	0.043560606060606	0.4444780836775451	0.4006729263111719	0.3972100020916315	False	False	orf_A549_short	ORF_same	A549	short	48	Same
ccsbBroad304_00155	P16	1.0	5.000004342923105	0.0001454530909236	3.837277045425405	True	True	orf_A549_short	ORF_same	A549	short	48	Same
ccsbBroad304_00202	A18	0.375	1.5529254296303232	0.0779538528399438	1.108162415102769	True	False	orf_A549_short	ORF_same	A549	short	48	Same
ccsbBroad304_00202	M01	0.5	1.7947999789749598	0.0561919303582742	1.2503260483545278	True	False	orf_A549_short	ORF_same	A549	short	48	Same
ccsbBroad304_00221	J10	0.1454545454545454	0.9846957193251952	0.1618428049195258	0.7909066033556642	False	False	orf_A549_short	ORF_same	A549	short	48	Same
ccsbBroad304_00221	N05	0.0627450980392156	0.6089360803819606	0.3005471448654768	0.5220873933818	False	False	orf_A549_short	ORF_same	A549	short	48	Same
ccsbBroad304_00272	I19	0.1125	0.885462906224855	0.1876437474279159	0.7266659023555877	False	False	orf_A549_short	ORF_same	A549	short	48	Same
ccsbBroad304_00272	M04	0.1714285714285714	1.0972244531417168	0.1390297373048442	0.8568922978313473	False	False	orf_A549_short	ORF_same	A549	short	48	Same
ccsbBroad304_00277	B21	0.3333333333333333	1.4839350852160522	0.0833382445147928	1.079155652013709	True	False	orf_A549_short	ORF_same	A549	short	48	Same
ccsbBroad304_00277	P20	1.0	5.000004342923105	0.0001454530909236	3.837277045425405	True	True	orf_A549_short	ORF_same	A549	short	48	Same
ccsbBroad304_00280	K06	0.0794117647058823	0.7047929304852569	0.2577454239345365	0.5888090365298834	False	False	orf_A549_short	ORF_same	A549	short	48	Same
ccsbBroad304_00280	M21	0.0606617647058823	0.5938538909976235	0.3076452495439741	0.5119497866145254	False	False	orf_A549_short	ORF_same	A549	short	48	Same
ccsbBroad304_00304	B03	0.2916666666666666	1.3963549376262676	0.0937722795397784	1.0279255264627685	True	False	orf_A549_short	ORF_same	A549	short	48	Same
ccsbBroad304_00304	B08	0.1458333333333333	1.0137820124083723	0.1570867925457915	0.8038603277901151	False	False	orf_A549_short	ORF_same	A549	short	48	Same
ccsbBroad304_00305	A10	0.1388888888888889	0.9866721555733048	0.1618428049195258	0.7909066033556642	False	False	orf_A549_short	ORF_same	A549	short	48	Same
ccsbBroad304_00305	A11	0.0393518518518518	0.3980952105736021	0.4394017389298059	0.3571382286942414	False	False	orf_A549_short	ORF_same	A549	short	48	Same
ccsbBroad304_00326	D08	0.625	3.1552167350431355	0.0031976814919892	2.4951647967374866	True	True	orf_A549_short	ORF_same	A549	short	48	Same
ccsbBroad304_00326	J17	0.625	3.1552167350431355	0.0031976814919892	2.4951647967374866	True	True	orf_A549_short	ORF_same	A549	short	48	Same
ccsbBroad304_00331	F24	0.5	1.777752421385586	0.0561919303582742	1.2503260483545278	True	False	orf_A549_short	ORF_same	A549	short	48	Same
ccsbBroad304_00331	P17	0.75	3.3974021609490324	0.0028815071265258	2.5403803019868314	True	True	orf_A549_short	ORF_same	A549	short	48	Same
ccsbBroad304_00371	G15	0.0622710622710622	0.5962238795874613	0.3072532277876956	0.5125035460232114	False	False	orf_A549_short	ORF_same	A549	short	48	Same
ccsbBroad304_00371	G22	0.1388888888888889	0.9851824988955032	0.1618428049195258	0.7909066033556642	False	False	orf_A549_short	ORF_same	A549	short	48	Same
ccsbBroad304_00376	B04	0.6666666666666666	3.24279688263292	0.0030583795611797	2.514508617322436	True	True	orf_A549_short	ORF_same	A549	short	48	Same
ccsbBroad304_00376	P05	1.0	5.000004342923105	0.0001454530909236	3.837277045425405	True	True	orf_A549_short	ORF_same	A549	short	48	Same
ccsbBroad304_00396	F19	0.0669642857142857	0.637249243970561	0.286882659475859	0.5422957017419566	False	False	orf_A549_short	ORF_same	A549	short	48	Same
ccsbBroad304_00396	J12	0.071078431372549	0.6602653650701295	0.2752810399103447	0.5602236997794856	False	False	orf_A549_short	ORF_same	A549	short	48	Same
ccsbBroad304_00407	F21	0.75	3.3803546033596583	0.0028975940640118	2.5379624567213264	True	True	orf_A549_short	ORF_same	A549	short	48	Same
ccsbBroad304_00407	N12	0.6666666666666666	3.24279688263292	0.0030583795611797	2.514508617322436	True	True	orf_A549_short	ORF_same	A549	short	48	Same
ccsbBroad304_00411	K09	0.0299107142857142	0.2757264549214214	0.5542453994564088	0.2562979030830954	False	False	orf_A549_short	ORF_same	A549	short	48	Same
ccsbBroad304_00411	K22	0.3333333333333333	1.4855894223427355	0.0833382445147928	1.079155652013709	True	False	orf_A549_short	ORF_same	A549	short	48	Same
ccsbBroad304_00454	F04	0.1833333333333333	1.1294186164301174	0.1327022635701299	0.8771216690901046	False	False	orf_A549_short	ORF_same	A549	short	48	Same
ccsbBroad304_00454	H07	0.4166666666666666	1.6421966869439435	0.0680163267753858	1.1673868258619269	True	False	orf_A549_short	ORF_same	A549	short	48	Same
ccsbBroad304_00476	L01	0.3333333333333333	1.4404687550009123	0.0892766470185125	1.0492621289878432	True	False	orf_A549_short	ORF_same	A549	short	48	Same
ccsbBroad304_00476	P22	0.4166666666666666	1.6401947006588475	0.0680163267753858	1.1673868258619269	True	False	orf_A549_short	ORF_same	A549	short	48	Same
ccsbBroad304_00477	B05	0.5	1.7897155845573212	0.0561919303582742	1.2503260483545278	True	False	orf_A549_short	ORF_same	A549	short	48	Same
ccsbBroad304_00477	B20	0.6666666666666666	3.2411425455062366	0.0030583795611797	2.514508617322436	True	True	orf_A549_short	ORF_same	A549	short	48	Same
ccsbBroad304_00494	D19	0.0583333333333333	0.572750317079993	0.3169829457903712	0.4989641029190743	False	False	orf_A549_short	ORF_same	A549	short	48	Same
ccsbBroad304_00494	H08	0.0217494089834515	0.132056431290115	0.7401212335256806	0.1306971360273902	False	False	orf_A549_short	ORF_same	A549	short	48	Same
ccsbBroad304_00504	L20	0.0435185185185185	0.4391410032378016	0.4042187803332829	0.3933835126771264	False	False	orf_A549_short	ORF_same	A549	short	48	Same
ccsbBroad304_00504	N03	0.0505050505050505	0.5089302122056845	0.3578821164763942	0.446260002950227	False	False	orf_A549_short	ORF_same	A549	short	48	Same
ccsbBroad304_00526	D03	0.375	1.5526145530690632	0.0779538528399438	1.108162415102769	True	False	orf_A549_short	ORF_same	A549	short	48	Same
ccsbBroad304_00526	D04	0.75	3.3974021609490324	0.0028815071265258	2.5403803019868314	True	True	orf_A549_short	ORF_same	A549	short	48	Same
ccsbBroad304_00555	F03	0.1287878787878787	0.9308511208543848	0.1745261054650394	0.7581396024500842	False	False	orf_A549_short	ORF_same	A549	short	48	Same
ccsbBroad304_00555	F22	0.0787878787878788	0.7090169412808494	0.2573515352679728	0.5894732365592557	False	False	orf_A549_short	ORF_same	A549	short	48	Same
ccsbBroad304_00576	J02	0.101010101010101	0.8327179972541221	0.201871988065252	0.694923939960235	False	False	orf_A549_short	ORF_same	A549	short	48	Same
ccsbBroad304_00576	P15	0.1666666666666666	1.0254556314350394	0.1555580953281628	0.8081073830453595	False	False	orf_A549_short	ORF_same	A549	short	48	Same
ccsbBroad304_00607	C06	0.625	3.1552167350431355	0.0031976814919892	2.4951647967374866	True	True	orf_A549_short	ORF_same	A549	short	48	Same
ccsbBroad304_00607	C19	0.25	1.2858634766848005	0.1104575084002943	0.9568047574205758	False	False	orf_A549_short	ORF_same	A549	short	48	Same
ccsbBroad304_00681	B15	0.5454545454545454	2.8920930653459185	0.0054701048334929	2.2620043504177128	True	True	orf_A549_short	ORF_same	A549	short	48	Same
ccsbBroad304_00681	P06	1.0	5.000004342923105	0.0001454530909236	3.837277045425405	True	True	orf_A549_short	ORF_same	A549	short	48	Same
ccsbBroad304_00691	A05	0.1833333333333333	1.1379546779774428	0.1313558845529089	0.881550466679877	False	False	orf_A549_short	ORF_same	A549	short	48	Same
ccsbBroad304_00691	I24	0.6666666666666666	3.24279688263292	0.0030583795611797	2.514508617322436	True	True	orf_A549_short	ORF_same	A549	short	48	Same
ccsbBroad304_00733	O01	0.625	3.1552167350431355	0.0031976814919892	2.4951647967374866	True	True	orf_A549_short	ORF_same	A549	short	48	Same
ccsbBroad304_00733	O20	0.4166666666666666	1.6401947006588475	0.0680163267753858	1.1673868258619269	True	False	orf_A549_short	ORF_same	A549	short	48	Same
ccsbBroad304_00799	B16	0.0627450980392156	0.6102699883809126	0.3005471448654768	0.5220873933818	False	False	orf_A549_short	ORF_same	A549	short	48	Same
ccsbBroad304_00799	P01	1.0	5.000004342923105	0.0001454530909236	3.837277045425405	True	True	orf_A549_short	ORF_same	A549	short	48	Same
ccsbBroad304_00805	G21	0.1041666666666666	0.843785225063787	0.2011082589689957	0.6965700937443348	False	False	orf_A549_short	ORF_same	A549	short	48	Same
ccsbBroad304_00805	M06	0.75	3.3974021609490324	0.0028815071265258	2.5403803019868314	True	True	orf_A549_short	ORF_same	A549	short	48	Same
ccsbBroad304_00811	I08	0.5833333333333334	3.043070936974985	0.0039696862336296	2.401243818775535	True	True	orf_A549_short	ORF_same	A549	short	48	Same
ccsbBroad304_00811	I15	0.15	1.00798031044604	0.1570867925457915	0.8038603277901151	False	False	orf_A549_short	ORF_same	A549	short	48	Same
ccsbBroad304_00843	E15	0.0318181818181818	0.3012290843189693	0.5260745718360939	0.278952689607817	False	False	orf_A549_short	ORF_same	A549	short	48	Same
ccsbBroad304_00843	G08	0.3125	1.3687722125447062	0.0986372409076801	1.0059590843779405	True	False	orf_A549_short	ORF_same	A549	short	48	Same
ccsbBroad304_00894	E22	0.1384615384615384	0.9376578164379236	0.173425341532399	0.7608874415567553	False	False	orf_A549_short	ORF_same	A549	short	48	Same
ccsbBroad304_00894	M03	0.2083333333333333	1.1982833290950157	0.121380851021709	0.9158498219226928	False	False	orf_A549_short	ORF_same	A549	short	48	Same
ccsbBroad304_00900	A01	0.2916666666666666	1.398320151314211	0.0937722795397784	1.0279255264627685	True	False	orf_A549_short	ORF_same	A549	short	48	Same
ccsbBroad304_00900	O10	0.75	3.3974021609490324	0.0028815071265258	2.5403803019868314	True	True	orf_A549_short	ORF_same	A549	short	48	Same
ccsbBroad304_00902	A06	1.0	5.000004342923105	0.0001454530909236	3.837277045425405	True	True	orf_A549_short	ORF_same	A549	short	48	Same
ccsbBroad304_00902	O17	0.1277777777777777	0.8703494914854554	0.1910683765419199	0.7188111864657556	False	False	orf_A549_short	ORF_same	A549	short	48	Same
ccsbBroad304_00904	K01	0.4166666666666666	1.6401947006588475	0.0680163267753858	1.1673868258619269	True	False	orf_A549_short	ORF_same	A549	short	48	Same
ccsbBroad304_00904	K02	0.25	1.2858634766848005	0.1104575084002943	0.9568047574205758	False	False	orf_A549_short	ORF_same	A549	short	48	Same
ccsbBroad304_00954	C20	0.0322916666666666	0.3096135402115955	0.5211586405100357	0.2830300574855328	False	False	orf_A549_short	ORF_same	A549	short	48	Same
ccsbBroad304_00954	M05	0.6666666666666666	3.24279688263292	0.0030583795611797	2.514508617322436	True	True	orf_A549_short	ORF_same	A549	short	48	Same
ccsbBroad304_01020	I11	0.1833333333333333	1.136280442690889	0.1313558845529089	0.881550466679877	False	False	orf_A549_short	ORF_same	A549	short	48	Same
ccsbBroad304_01020	K20	0.1833333333333333	1.136280442690889	0.1313558845529089	0.881550466679877	False	False	orf_A549_short	ORF_same	A549	short	48	Same
ccsbBroad304_01121	A23	1.0	5.000004342923105	0.0001454530909236	3.837277045425405	True	True	orf_A549_short	ORF_same	A549	short	48	Same
ccsbBroad304_01121	O16	0.1041666666666666	0.8409353408097275	0.2015483073374316	0.6956208448297095	False	False	orf_A549_short	ORF_same	A549	short	48	Same
ccsbBroad304_01122	A08	0.75	3.3974021609490324	0.0028815071265258	2.5403803019868314	True	True	orf_A549_short	ORF_same	A549	short	48	Same
ccsbBroad304_01122	A09	0.0590277777777777	0.5825303557570025	0.3121981248424352	0.5055697097714512	False	False	orf_A549_short	ORF_same	A549	short	48	Same
ccsbBroad304_01144	L09	0.0357598978288633	0.3549999520961374	0.4725838084920257	0.325521162100661	False	False	orf_A549_short	ORF_same	A549	short	48	Same
ccsbBroad304_01144	L12	0.4166666666666666	1.6401947006588475	0.0680163267753858	1.1673868258619269	True	False	orf_A549_short	ORF_same	A549	short	48	Same
ccsbBroad304_01161	F20	0.0263888888888888	0.2177827412425248	0.6191885253791197	0.2081771004690673	False	False	orf_A549_short	ORF_same	A549	short	48	Same
ccsbBroad304_01161	J11	0.75	3.3974021609490324	0.0028815071265258	2.5403803019868314	True	True	orf_A549_short	ORF_same	A549	short	48	Same
ccsbBroad304_01213	E06	0.3125	1.3510467048543773	0.1011309672066102	0.9951158391898512	True	False	orf_A549_short	ORF_same	A549	short	48	Same
ccsbBroad304_01213	I17	0.5	1.7947999789749598	0.0561919303582742	1.2503260483545278	True	False	orf_A549_short	ORF_same	A549	short	48	Same
ccsbBroad304_01216	D10	0.1714285714285714	1.0972244531417168	0.1390297373048442	0.8568922978313473	False	False	orf_A549_short	ORF_same	A549	short	48	Same
ccsbBroad304_01216	L05	0.1833333333333333	1.136280442690889	0.1313558845529089	0.881550466679877	False	False	orf_A549_short	ORF_same	A549	short	48	Same
ccsbBroad304_01230	J09	0.0463157894736842	0.4680412618427589	0.3876166256834736	0.4115976034279329	False	False	orf_A549_short	ORF_same	A549	short	48	Same
ccsbBroad304_01230	L22	0.2666666666666666	1.336006388348824	0.1032303862958153	0.9861924474939798	True	False	orf_A549_short	ORF_same	A549	short	48	Same
ccsbBroad304_01282	K14	0.0317540322580645	0.3021908652271943	0.5260745718360939	0.278952689607817	False	False	orf_A549_short	ORF_same	A549	short	48	Same
ccsbBroad304_01282	K19	0.1547619047619047	1.047081541477693	0.1503263350795168	0.8229649304055147	False	False	orf_A549_short	ORF_same	A549	short	48	Same
ccsbBroad304_01283	J19	1.0	5.000004342923105	0.0001454530909236	3.837277045425405	True	True	orf_A549_short	ORF_same	A549	short	48	Same
ccsbBroad304_01283	L14	0.625	3.1552167350431355	0.0031976814919892	2.4951647967374866	True	True	orf_A549_short	ORF_same	A549	short	48	Same
ccsbBroad304_01287	I13	0.1388888888888889	0.9843027206198158	0.1618428049195258	0.7909066033556642	False	False	orf_A549_short	ORF_same	A549	short	48	Same
ccsbBroad304_01287	I14	0.0438095238095238	0.4449685372913397	0.4006729263111719	0.3972100020916315	False	False	orf_A549_short	ORF_same	A549	short	48	Same
ccsbBroad304_01334	F16	0.0888157894736842	0.7333625383669871	0.2463634052141577	0.608423801758687	False	False	orf_A549_short	ORF_same	A549	short	48	Same
ccsbBroad304_01334	H13	0.225	1.2488268815386534	0.1132980691347692	0.9457774914716472	False	False	orf_A549_short	ORF_same	A549	short	48	Same
ccsbBroad304_01340	I02	0.5	1.7954779290759149	0.0561919303582742	1.2503260483545278	True	False	orf_A549_short	ORF_same	A549	short	48	Same
ccsbBroad304_01340	O15	0.2833333333333333	1.2163117726527672	0.1207848125469879	0.9179876703647112	False	False	orf_A549_short	ORF_same	A549	short	48	Same
ccsbBroad304_01396	D09	0.1964285714285714	1.1592273395458434	0.1281966084320914	0.892123464354733	False	False	orf_A549_short	ORF_same	A549	short	48	Same
ccsbBroad304_01396	D20	0.0393939393939394	0.393809215353181	0.4410350880420421	0.3555268573873845	False	False	orf_A549_short	ORF_same	A549	short	48	Same
ccsbBroad304_01404	G17	0.0982142857142857	0.8073500431927545	0.2119087297279741	0.6738511518564799	False	False	orf_A549_short	ORF_same	A549	short	48	Same
ccsbBroad304_01404	I18	0.0328663793103448	0.3172942055291415	0.5137295154308961	0.289265481928898	False	False	orf_A549_short	ORF_same	A549	short	48	Same
ccsbBroad304_01492	A04	0.75	3.3974021609490324	0.0028815071265258	2.5403803019868314	True	True	orf_A549_short	ORF_same	A549	short	48	Same
ccsbBroad304_01492	O03	0.75	3.3974021609490324	0.0028815071265258	2.5403803019868314	True	True	orf_A549_short	ORF_same	A549	short	48	Same
ccsbBroad304_01602	D02	0.2083333333333333	1.1982833290950157	0.121380851021709	0.9158498219226928	False	False	orf_A549_short	ORF_same	A549	short	48	Same
ccsbBroad304_01602	J01	0.3125	1.368094262443751	0.0986372409076801	1.0059590843779405	True	False	orf_A549_short	ORF_same	A549	short	48	Same
ccsbBroad304_01649	J24	0.75	3.3974021609490324	0.0028815071265258	2.5403803019868314	True	True	orf_A549_short	ORF_same	A549	short	48	Same
ccsbBroad304_01649	P23	1.0	5.000004342923105	0.0001454530909236	3.837277045425405	True	True	orf_A549_short	ORF_same	A549	short	48	Same
ccsbBroad304_01666	I23	0.6666666666666666	3.24279688263292	0.0030583795611797	2.514508617322436	True	True	orf_A549_short	ORF_same	A549	short	48	Same
ccsbBroad304_01666	O14	0.0444664031620553	0.4535166866825345	0.3951740624739309	0.4032115683711388	False	False	orf_A549_short	ORF_same	A549	short	48	Same
ccsbBroad304_01684	C13	1.0	5.000004342923105	0.0001454530909236	3.837277045425405	True	True	orf_A549_short	ORF_same	A549	short	48	Same
ccsbBroad304_01684	C18	1.0	5.000004342923105	0.0001454530909236	3.837277045425405	True	True	orf_A549_short	ORF_same	A549	short	48	Same
ccsbBroad304_01690	G07	0.75	3.398080111049987	0.0028815071265258	2.5403803019868314	True	True	orf_A549_short	ORF_same	A549	short	48	Same
ccsbBroad304_01690	M18	0.071078431372549	0.6602653650701295	0.2752810399103447	0.5602236997794856	False	False	orf_A549_short	ORF_same	A549	short	48	Same
ccsbBroad304_01760	E12	0.0209670517757809	0.1107516528035479	0.774904793114086	0.1107516528035479	False	False	orf_A549_short	ORF_same	A549	short	48	Same
ccsbBroad304_01760	G11	0.0738095238095238	0.6588334976654364	0.2752810399103447	0.5602236997794856	False	False	orf_A549_short	ORF_same	A549	short	48	Same
ccsbBroad304_01768	B09	0.0357142857142857	0.3552016134299438	0.4725838084920257	0.325521162100661	False	False	orf_A549_short	ORF_same	A549	short	48	Same
ccsbBroad304_01768	P18	0.5	1.7947999789749598	0.0561919303582742	1.2503260483545278	True	False	orf_A549_short	ORF_same	A549	short	48	Same
ccsbBroad304_01991	K18	0.1666666666666666	1.0861375310268653	0.1410910622076574	0.8505004969248756	False	False	orf_A549_short	ORF_same	A549	short	48	Same
ccsbBroad304_01991	M17	0.0400641025641025	0.4060188711495718	0.4332445510561208	0.363266890728622	False	False	orf_A549_short	ORF_same	A549	short	48	Same
ccsbBroad304_02128	F13	0.625	3.146091558756989	0.0032195863009817	2.492199929156158	True	True	orf_A549_short	ORF_same	A549	short	48	Same
ccsbBroad304_02128	H16	0.0444664031620553	0.4546181880802364	0.3951740624739309	0.4032115683711388	False	False	orf_A549_short	ORF_same	A549	short	48	Same
ccsbBroad304_02129	B06	0.4166666666666666	1.6385403635321645	0.0680163267753858	1.1673868258619269	True	False	orf_A549_short	ORF_same	A549	short	48	Same
ccsbBroad304_02129	B19	0.0679824561403508	0.6358259740986324	0.286882659475859	0.5422957017419566	False	False	orf_A549_short	ORF_same	A549	short	48	Same
ccsbBroad304_02392	G10	0.2916666666666666	1.4005986434234097	0.0937722795397784	1.0279255264627685	True	False	orf_A549_short	ORF_same	A549	short	48	Same
ccsbBroad304_02392	M19	0.1384615384615384	0.944519642698695	0.1715119855556354	0.7657055253075404	False	False	orf_A549_short	ORF_same	A549	short	48	Same
ccsbBroad304_02415	G06	0.0513157894736842	0.519866083741275	0.3502473132655974	0.4556251874865867	False	False	orf_A549_short	ORF_same	A549	short	48	Same
ccsbBroad304_02415	K05	0.75	3.3974021609490324	0.0028815071265258	2.5403803019868314	True	True	orf_A549_short	ORF_same	A549	short	48	Same
ccsbBroad304_02416	E04	0.2083333333333333	1.189158152808869	0.1232174993359084	0.9093276093361188	False	False	orf_A549_short	ORF_same	A549	short	48	Same
ccsbBroad304_02416	E07	0.5	1.777752421385586	0.0561919303582742	1.2503260483545278	True	False	orf_A549_short	ORF_same	A549	short	48	Same
ccsbBroad304_02705	A07	0.1714285714285714	1.0972244531417168	0.1390297373048442	0.8568922978313473	False	False	orf_A549_short	ORF_same	A549	short	48	Same
ccsbBroad304_02705	G02	0.225	1.2488268815386534	0.1132980691347692	0.9457774914716472	False	False	orf_A549_short	ORF_same	A549	short	48	Same
ccsbBroad304_02813	J14	0.037087912087912	0.3714651865759902	0.4627404465357846	0.3346625386682415	False	False	orf_A549_short	ORF_same	A549	short	48	Same
ccsbBroad304_02813	N07	0.1833333333333333	1.136280442690889	0.1313558845529089	0.881550466679877	False	False	orf_A549_short	ORF_same	A549	short	48	Same
ccsbBroad304_02826	A03	0.2083333333333333	1.198594205656276	0.121380851021709	0.9158498219226928	False	False	orf_A549_short	ORF_same	A549	short	48	Same
ccsbBroad304_02826	G24	0.225	1.2488268815386534	0.1132980691347692	0.9457774914716472	False	False	orf_A549_short	ORF_same	A549	short	48	Same
ccsbBroad304_03026	O21	0.0741758241758241	0.686631539917016	0.2665762689136745	0.5741785148567757	False	False	orf_A549_short	ORF_same	A549	short	48	Same
ccsbBroad304_03026	O24	0.0912698412698412	0.7765575295021605	0.224913483351501	0.6479845082387665	False	False	orf_A549_short	ORF_same	A549	short	48	Same
ccsbBroad304_03155	E08	0.625	3.1552167350431355	0.0031976814919892	2.4951647967374866	True	True	orf_A549_short	ORF_same	A549	short	48	Same
ccsbBroad304_03155	G05	0.5	1.7954779290759149	0.0561919303582742	1.2503260483545278	True	False	orf_A549_short	ORF_same	A549	short	48	Same
ccsbBroad304_03441	E24	0.5	1.777752421385586	0.0561919303582742	1.2503260483545278	True	False	orf_A549_short	ORF_same	A549	short	48	Same
ccsbBroad304_03441	O09	0.0228334198235599	0.1536926371548409	0.7063667063797618	0.1509697788193676	False	False	orf_A549_short	ORF_same	A549	short	48	Same
ccsbBroad304_03827	K21	0.1125	0.885462906224855	0.1876437474279159	0.7266659023555877	False	False	orf_A549_short	ORF_same	A549	short	48	Same
ccsbBroad304_03827	M22	0.1168831168831168	0.8954968181119993	0.1850250283332	0.7327695206142997	False	False	orf_A549_short	ORF_same	A549	short	48	Same
ccsbBroad304_03876	O05	0.0358974358974358	0.3560140331738906	0.4725838084920257	0.325521162100661	False	False	orf_A549_short	ORF_same	A549	short	48	Same
ccsbBroad304_03876	O06	0.25	1.2858634766848005	0.1104575084002943	0.9568047574205758	False	False	orf_A549_short	ORF_same	A549	short	48	Same
ccsbBroad304_03934	F23	1.0	5.000004342923105	0.0001454530909236	3.837277045425405	True	True	orf_A549_short	ORF_same	A549	short	48	Same
ccsbBroad304_03934	P24	0.75	3.3974021609490324	0.0028815071265258	2.5403803019868314	True	True	orf_A549_short	ORF_same	A549	short	48	Same
ccsbBroad304_03976	D22	0.1333333333333333	0.9578373987820163	0.1695310471590312	0.7707507554248719	False	False	orf_A549_short	ORF_same	A549	short	48	Same
ccsbBroad304_03976	N11	0.75	3.3974021609490324	0.0028815071265258	2.5403803019868314	True	True	orf_A549_short	ORF_same	A549	short	48	Same
ccsbBroad304_04505	A22	0.5	1.7897155845573212	0.0561919303582742	1.2503260483545278	True	False	orf_A549_short	ORF_same	A549	short	48	Same
ccsbBroad304_04505	O07	0.35	1.490611666664936	0.0833382445147928	1.079155652013709	True	False	orf_A549_short	ORF_same	A549	short	48	Same
ccsbBroad304_04829	H23	0.5	1.7954779290759149	0.0561919303582742	1.2503260483545278	True	False	orf_A549_short	ORF_same	A549	short	48	Same
ccsbBroad304_04829	P08	0.4166666666666666	1.6401947006588475	0.0680163267753858	1.1673868258619269	True	False	orf_A549_short	ORF_same	A549	short	48	Same
ccsbBroad304_04933	N02	0.1111111111111111	0.8824679102127663	0.1880949800367467	0.725622794941021	False	False	orf_A549_short	ORF_same	A549	short	48	Same
ccsbBroad304_04933	N23	0.5	1.7947999789749598	0.0561919303582742	1.2503260483545278	True	False	orf_A549_short	ORF_same	A549	short	48	Same
ccsbBroad304_05206	E19	0.0954545454545454	0.8042527841662821	0.2119087297279741	0.6738511518564799	False	False	orf_A549_short	ORF_same	A549	short	48	Same
ccsbBroad304_05206	M16	0.6666666666666666	3.24279688263292	0.0030583795611797	2.514508617322436	True	True	orf_A549_short	ORF_same	A549	short	48	Same
ccsbBroad304_05439	C17	0.3333333333333333	1.4855894223427355	0.0833382445147928	1.079155652013709	True	False	orf_A549_short	ORF_same	A549	short	48	Same
ccsbBroad304_05439	I16	0.0247858017135862	0.1908193502731942	0.6525947045874797	0.1853564545716921	False	False	orf_A549_short	ORF_same	A549	short	48	Same
ccsbBroad304_05555	D24	0.1964285714285714	1.1592273395458434	0.1281966084320914	0.892123464354733	False	False	orf_A549_short	ORF_same	A549	short	48	Same
ccsbBroad304_05555	P07	0.75	3.3974021609490324	0.0028815071265258	2.5403803019868314	True	True	orf_A549_short	ORF_same	A549	short	48	Same
ccsbBroad304_05777	M23	0.375	1.5526145530690632	0.0779538528399438	1.108162415102769	True	False	orf_A549_short	ORF_same	A549	short	48	Same
ccsbBroad304_05777	O04	0.75	3.3974021609490324	0.0028815071265258	2.5403803019868314	True	True	orf_A549_short	ORF_same	A549	short	48	Same
ccsbBroad304_05782	O18	0.071078431372549	0.6602653650701295	0.2752810399103447	0.5602236997794856	False	False	orf_A549_short	ORF_same	A549	short	48	Same
ccsbBroad304_05782	O23	0.1875	1.1259088365378545	0.1330358340398499	0.8760313633212544	False	False	orf_A549_short	ORF_same	A549	short	48	Same
ccsbBroad304_05785	J03	0.75	3.3974021609490324	0.0028815071265258	2.5403803019868314	True	True	orf_A549_short	ORF_same	A549	short	48	Same
ccsbBroad304_05785	N18	0.0717948717948717	0.670219748686526	0.2724309897177761	0.5647434918476582	False	False	orf_A549_short	ORF_same	A549	short	48	Same
ccsbBroad304_05821	D23	0.238095238095238	1.2468074871356285	0.1132980691347692	0.9457774914716472	False	False	orf_A549_short	ORF_same	A549	short	48	Same
ccsbBroad304_05821	N24	0.1428571428571428	1.0080255519285208	0.1570867925457915	0.8038603277901151	False	False	orf_A549_short	ORF_same	A549	short	48	Same
ccsbBroad304_05921	B02	0.75	3.3974021609490324	0.0028815071265258	2.5403803019868314	True	True	orf_A549_short	ORF_same	A549	short	48	Same
ccsbBroad304_05921	B23	0.238095238095238	1.2468074871356285	0.1132980691347692	0.9457774914716472	False	False	orf_A549_short	ORF_same	A549	short	48	Same
ccsbBroad304_05926	A16	0.6666666666666666	3.2411425455062366	0.0030583795611797	2.514508617322436	True	True	orf_A549_short	ORF_same	A549	short	48	Same
ccsbBroad304_05926	E23	0.1388888888888889	0.9817173098158108	0.1620188137697084	0.7904345518650583	False	False	orf_A549_short	ORF_same	A549	short	48	Same
ccsbBroad304_06018	B10	0.0363756613756613	0.3630361118954442	0.4686214412409615	0.3291778446344769	False	False	orf_A549_short	ORF_same	A549	short	48	Same
ccsbBroad304_06018	P09	0.6666666666666666	3.24279688263292	0.0030583795611797	2.514508617322436	True	True	orf_A549_short	ORF_same	A549	short	48	Same
ccsbBroad304_06071	A15	0.25	1.3107400037244266	0.1086544411737107	0.9639525174997704	True	False	orf_A549_short	ORF_same	A549	short	48	Same
ccsbBroad304_06071	A20	0.4166666666666666	1.6385403635321645	0.0680163267753858	1.1673868258619269	True	False	orf_A549_short	ORF_same	A549	short	48	Same
ccsbBroad304_06085	D05	0.3333333333333333	1.4404687550009123	0.0892766470185125	1.0492621289878432	True	False	orf_A549_short	ORF_same	A549	short	48	Same
ccsbBroad304_06085	L18	0.0717948717948717	0.670219748686526	0.2724309897177761	0.5647434918476582	False	False	orf_A549_short	ORF_same	A549	short	48	Same
ccsbBroad304_06088	A24	0.75	3.3923177665313937	0.0028815071265258	2.5403803019868314	True	True	orf_A549_short	ORF_same	A549	short	48	Same
ccsbBroad304_06088	I01	0.375	1.553292503170018	0.0779538528399438	1.108162415102769	True	False	orf_A549_short	ORF_same	A549	short	48	Same
ccsbBroad304_06138	K11	0.625	3.1552167350431355	0.0031976814919892	2.4951647967374866	True	True	orf_A549_short	ORF_same	A549	short	48	Same
ccsbBroad304_06138	M08	0.3333333333333333	1.4855894223427355	0.0833382445147928	1.079155652013709	True	False	orf_A549_short	ORF_same	A549	short	48	Same
ccsbBroad304_06188	C09	0.0717703349282296	0.6571058399240605	0.2752987079153287	0.5601958269160041	False	False	orf_A549_short	ORF_same	A549	short	48	Same
ccsbBroad304_06188	I04	0.75	3.3974021609490324	0.0028815071265258	2.5403803019868314	True	True	orf_A549_short	ORF_same	A549	short	48	Same
ccsbBroad304_06221	D21	0.4166666666666666	1.6401947006588475	0.0680163267753858	1.1673868258619269	True	False	orf_A549_short	ORF_same	A549	short	48	Same
ccsbBroad304_06221	L04	0.0494117647058823	0.4924437612831108	0.3690642798799635	0.4328979862368023	False	False	orf_A549_short	ORF_same	A549	short	48	Same
ccsbBroad304_06237	N04	0.0544117647058823	0.5438628311313791	0.3326246674466251	0.4780455466417357	False	False	orf_A549_short	ORF_same	A549	short	48	Same
ccsbBroad304_06237	N15	0.2083333333333333	1.1982833290950157	0.121380851021709	0.9158498219226928	False	False	orf_A549_short	ORF_same	A549	short	48	Same
ccsbBroad304_06272	A17	0.1269841269841269	0.9452467310706436	0.1715119855556354	0.7657055253075404	False	False	orf_A549_short	ORF_same	A549	short	48	Same
ccsbBroad304_06272	C24	0.3333333333333333	1.4855894223427355	0.0833382445147928	1.079155652013709	True	False	orf_A549_short	ORF_same	A549	short	48	Same
ccsbBroad304_06343	F05	0.0871212121212121	0.7603462259690181	0.2324908425601943	0.6335941485972498	False	False	orf_A549_short	ORF_same	A549	short	48	Same
ccsbBroad304_06343	J08	0.238095238095238	1.2468074871356285	0.1132980691347692	0.9457774914716472	False	False	orf_A549_short	ORF_same	A549	short	48	Same
ccsbBroad304_06353	C10	0.0444664031620553	0.4535166866825345	0.3951740624739309	0.4032115683711388	False	False	orf_A549_short	ORF_same	A549	short	48	Same
ccsbBroad304_06353	M11	0.0256410256410256	0.2069057493329138	0.6308609929773719	0.2000663248026083	False	False	orf_A549_short	ORF_same	A549	short	48	Same
ccsbBroad304_06365	A12	0.5	1.7897155845573212	0.0561919303582742	1.2503260483545278	True	False	orf_A549_short	ORF_same	A549	short	48	Same
ccsbBroad304_06365	C23	0.1269841269841269	0.9452467310706436	0.1715119855556354	0.7657055253075404	False	False	orf_A549_short	ORF_same	A549	short	48	Same
ccsbBroad304_06403	C02	0.1333333333333333	0.9578373987820163	0.1695310471590312	0.7707507554248719	False	False	orf_A549_short	ORF_same	A549	short	48	Same
ccsbBroad304_06403	G23	0.2083333333333333	1.199744532168146	0.121380851021709	0.9158498219226928	False	False	orf_A549_short	ORF_same	A549	short	48	Same
ccsbBroad304_06412	C14	0.3214285714285714	1.4014127654517403	0.0937722795397784	1.0279255264627685	True	False	orf_A549_short	ORF_same	A549	short	48	Same
ccsbBroad304_06412	E13	0.0954545454545454	0.8042527841662821	0.2119087297279741	0.6738511518564799	False	False	orf_A549_short	ORF_same	A549	short	48	Same
ccsbBroad304_06451	L13	0.5	1.7947999789749598	0.0561919303582742	1.2503260483545278	True	False	orf_A549_short	ORF_same	A549	short	48	Same
ccsbBroad304_06451	N20	1.0	5.000004342923105	0.0001454530909236	3.837277045425405	True	True	orf_A549_short	ORF_same	A549	short	48	Same
ccsbBroad304_06464	B12	0.1428571428571428	1.0080255519285208	0.1570867925457915	0.8038603277901151	False	False	orf_A549_short	ORF_same	A549	short	48	Same
ccsbBroad304_06464	P21	0.75	3.3974021609490324	0.0028815071265258	2.5403803019868314	True	True	orf_A549_short	ORF_same	A549	short	48	Same
ccsbBroad304_06483	C22	0.5	1.7947999789749598	0.0561919303582742	1.2503260483545278	True	False	orf_A549_short	ORF_same	A549	short	48	Same
ccsbBroad304_06483	M15	0.101010101010101	0.8327179972541221	0.201871988065252	0.694923939960235	False	False	orf_A549_short	ORF_same	A549	short	48	Same
ccsbBroad304_06588	F06	0.75	3.3974021609490324	0.0028815071265258	2.5403803019868314	True	True	orf_A549_short	ORF_same	A549	short	48	Same
ccsbBroad304_06588	J15	0.625	3.1552167350431355	0.0031976814919892	2.4951647967374866	True	True	orf_A549_short	ORF_same	A549	short	48	Same
ccsbBroad304_06701	O19	0.0477272727272727	0.4856309318123912	0.3735605577543063	0.4276389848347044	False	False	orf_A549_short	ORF_same	A549	short	48	Same
ccsbBroad304_06701	O22	0.6666666666666666	3.24279688263292	0.0030583795611797	2.514508617322436	True	True	orf_A549_short	ORF_same	A549	short	48	Same
ccsbBroad304_06754	I12	0.0274436090225563	0.2375990541804825	0.5963342499859053	0.2245102465779218	False	False	orf_A549_short	ORF_same	A549	short	48	Same
ccsbBroad304_06754	M07	0.0400641025641025	0.4060188711495718	0.4332445510561208	0.363266890728622	False	False	orf_A549_short	ORF_same	A549	short	48	Same
ccsbBroad304_06755	F11	0.6666666666666666	3.2343287606315747	0.0030583795611797	2.514508617322436	True	True	orf_A549_short	ORF_same	A549	short	48	Same
ccsbBroad304_06755	H14	0.0811688311688311	0.7274187828376251	0.2487219723099064	0.6042858470925875	False	False	orf_A549_short	ORF_same	A549	short	48	Same
ccsbBroad304_06811	C07	0.1666666666666666	1.0861375310268653	0.1410910622076574	0.8505004969248756	False	False	orf_A549_short	ORF_same	A549	short	48	Same
ccsbBroad304_06811	E16	0.0299107142857142	0.2737376631998978	0.5549756642093351	0.2557260603571783	False	False	orf_A549_short	ORF_same	A549	short	48	Same
ccsbBroad304_06874	G09	0.1555555555555555	1.0348462730634531	0.1531605922482527	0.8148529629717072	False	False	orf_A549_short	ORF_same	A549	short	48	Same
ccsbBroad304_06874	K12	1.0	5.000004342923105	0.0001454530909236	3.837277045425405	True	True	orf_A549_short	ORF_same	A549	short	48	Same
ccsbBroad304_06884	G16	0.0557275541795665	0.5561114660887376	0.3257435800933344	0.4871241348095876	False	False	orf_A549_short	ORF_same	A549	short	48	Same
ccsbBroad304_06884	I07	0.3333333333333333	1.4404687550009123	0.0892766470185125	1.0492621289878432	True	False	orf_A549_short	ORF_same	A549	short	48	Same
ccsbBroad304_06908	I09	0.0714285714285714	0.6706471487915546	0.2724309897177761	0.5647434918476582	False	False	orf_A549_short	ORF_same	A549	short	48	Same
ccsbBroad304_06908	M20	0.0769230769230769	0.7026159310424774	0.2579876640257987	0.5884010598259506	False	False	orf_A549_short	ORF_same	A549	short	48	Same
ccsbBroad304_07061	B07	0.0363756613756613	0.3635415260000205	0.4686214412409615	0.3291778446344769	False	False	orf_A549_short	ORF_same	A549	short	48	Same
ccsbBroad304_07061	H02	0.4166666666666666	1.6408726507598026	0.0680163267753858	1.1673868258619269	True	False	orf_A549_short	ORF_same	A549	short	48	Same
ccsbBroad304_07194	E05	0.113095238095238	0.8698527256382607	0.1910683765419199	0.7188111864657556	False	False	orf_A549_short	ORF_same	A549	short	48	Same
ccsbBroad304_07194	K04	0.0590277777777777	0.5809674080889493	0.3121981248424352	0.5055697097714512	False	False	orf_A549_short	ORF_same	A549	short	48	Same
ccsbBroad304_07311	N06	0.0283094098883572	0.2506071245660417	0.582777947802151	0.2344968902051291	False	False	orf_A549_short	ORF_same	A549	short	48	Same
ccsbBroad304_07311	N21	0.1238095238095238	0.8357607504023585	0.201871988065252	0.694923939960235	False	False	orf_A549_short	ORF_same	A549	short	48	Same
ccsbBroad304_07535	H21	0.225	1.2510156094294982	0.1132980691347692	0.9457774914716472	False	False	orf_A549_short	ORF_same	A549	short	48	Same
ccsbBroad304_07535	J20	0.0281746031746031	0.2496883891002005	0.582777947802151	0.2344968902051291	False	False	orf_A549_short	ORF_same	A549	short	48	Same
ccsbBroad304_07557	D13	0.2291666666666666	1.213488984127639	0.1208219886493067	0.917854020350364	False	False	orf_A549_short	ORF_same	A549	short	48	Same
ccsbBroad304_07557	L06	0.2222222222222222	1.1840286662777508	0.1232174993359084	0.9093276093361188	False	False	orf_A549_short	ORF_same	A549	short	48	Same
ccsbBroad304_07795	A02	1.0	5.000004342923105	0.0001454530909236	3.837277045425405	True	True	orf_A549_short	ORF_same	A549	short	48	Same
ccsbBroad304_07795	O13	0.0267094017094017	0.2250115316013359	0.6109193101783531	0.2140161472998727	False	False	orf_A549_short	ORF_same	A549	short	48	Same
ccsbBroad304_08590	L02	0.2666666666666666	1.336006388348824	0.1032303862958153	0.9861924474939798	True	False	orf_A549_short	ORF_same	A549	short	48	Same
ccsbBroad304_08590	P19	0.35	1.490611666664936	0.0833382445147928	1.079155652013709	True	False	orf_A549_short	ORF_same	A549	short	48	Same
ccsbBroad304_08873	B01	0.4166666666666666	1.635110306241209	0.0680163267753858	1.1673868258619269	True	False	orf_A549_short	ORF_same	A549	short	48	Same
ccsbBroad304_08873	B24	1.0	5.000004342923105	0.0001454530909236	3.837277045425405	True	True	orf_A549_short	ORF_same	A549	short	48	Same
ccsbBroad304_10688	C04	0.25	1.2858634766848005	0.1104575084002943	0.9568047574205758	False	False	orf_A549_short	ORF_same	A549	short	48	Same
ccsbBroad304_10688	E11	0.0455486542443064	0.4621275882041981	0.3915374263491328	0.4072267182036532	False	False	orf_A549_short	ORF_same	A549	short	48	Same
ccsbBroad304_10895	H24	1.0	5.000004342923105	0.0001454530909236	3.837277045425405	True	True	orf_A549_short	ORF_same	A549	short	48	Same
ccsbBroad304_10895	J23	0.375	1.5526145530690632	0.0779538528399438	1.108162415102769	True	False	orf_A549_short	ORF_same	A549	short	48	Same
ccsbBroad304_10934	G01	0.25	1.3013039508770197	0.1102752434456359	0.9575219747920886	True	False	orf_A549_short	ORF_same	A549	short	48	Same
ccsbBroad304_10934	O08	0.0634920634920634	0.6124613887037764	0.3004105923528222	0.5222847583546883	False	False	orf_A549_short	ORF_same	A549	short	48	Same
ccsbBroad304_11023	B17	0.119047619047619	0.8788709407887729	0.1888126202449197	0.7239689808030297	False	False	orf_A549_short	ORF_same	A549	short	48	Same
ccsbBroad304_11023	B22	0.0392307692307692	0.3969053555657291	0.4394017389298059	0.3571382286942414	False	False	orf_A549_short	ORF_same	A549	short	48	Same
ccsbBroad304_11445	E20	0.1287878787878787	0.9308511208543848	0.1745261054650394	0.7581396024500842	False	False	orf_A549_short	ORF_same	A549	short	48	Same
ccsbBroad304_11445	K03	0.1458333333333333	1.013763038469704	0.1570867925457915	0.8038603277901151	False	False	orf_A549_short	ORF_same	A549	short	48	Same
ccsbBroad304_11738	F14	0.6666666666666666	3.2343287606315747	0.0030583795611797	2.514508617322436	True	True	orf_A549_short	ORF_same	A549	short	48	Same
ccsbBroad304_11738	N17	0.2916666666666666	1.398009274752951	0.0937722795397784	1.0279255264627685	True	False	orf_A549_short	ORF_same	A549	short	48	Same
ccsbBroad304_14525	C01	0.5	1.7947999789749598	0.0561919303582742	1.2503260483545278	True	False	orf_A549_short	ORF_same	A549	short	48	Same
ccsbBroad304_14525	M24	0.35	1.490611666664936	0.0833382445147928	1.079155652013709	True	False	orf_A549_short	ORF_same	A549	short	48	Same
ccsbBroad304_14538	F15	0.3125	1.364873859271023	0.0986615839187348	1.0058519166293551	True	False	orf_A549_short	ORF_same	A549	short	48	Same
ccsbBroad304_14538	J16	0.1145833333333333	0.8468983592943828	0.2005514294625384	0.6977742381675995	False	False	orf_A549_short	ORF_same	A549	short	48	Same
ccsbBroad304_14540	H12	0.1168831168831168	0.8985214605097399	0.1850250283332	0.7327695206142997	False	False	orf_A549_short	ORF_same	A549	short	48	Same
ccsbBroad304_14540	J13	0.1607142857142857	0.9905381379773603	0.1618428049195258	0.7909066033556642	False	False	orf_A549_short	ORF_same	A549	short	48	Same
ccsbBroad304_14554	N01	0.35	1.490611666664936	0.0833382445147928	1.079155652013709	True	False	orf_A549_short	ORF_same	A549	short	48	Same
ccsbBroad304_14554	P10	0.4166666666666666	1.6401947006588475	0.0680163267753858	1.1673868258619269	True	False	orf_A549_short	ORF_same	A549	short	48	Same
ccsbBroad304_14572	J04	0.0666666666666666	0.624079601768162	0.2936098441217593	0.5322293875295079	False	False	orf_A549_short	ORF_same	A549	short	48	Same
ccsbBroad304_14572	L03	0.0773809523809523	0.7055646422492334	0.2577454239345365	0.5888090365298834	False	False	orf_A549_short	ORF_same	A549	short	48	Same
ccsbBroad304_14579	H11	0.625	3.157806103713594	0.0031976814919892	2.4951647967374866	True	True	orf_A549_short	ORF_same	A549	short	48	Same
ccsbBroad304_14579	N22	0.375	1.5526145530690632	0.0779538528399438	1.108162415102769	True	False	orf_A549_short	ORF_same	A549	short	48	Same
ccsbBroad304_14597	D14	0.5625	2.970696444417824	0.0046261724097714	2.334778185828894	True	True	orf_A549_short	ORF_same	A549	short	48	Same
ccsbBroad304_14597	J07	0.1168831168831168	0.8954968181119993	0.1850250283332	0.7327695206142997	False	False	orf_A549_short	ORF_same	A549	short	48	Same
ccsbBroad304_14631	E21	0.0801282051282051	0.7215052426529025	0.2510899728245542	0.6001706303134278	False	False	orf_A549_short	ORF_same	A549	short	48	Same
ccsbBroad304_14631	I20	0.1458333333333333	1.013763038469704	0.1570867925457915	0.8038603277901151	False	False	orf_A549_short	ORF_same	A549	short	48	Same
ccsbBroad304_14635	J18	1.0	5.000004342923105	0.0001454530909236	3.837277045425405	True	True	orf_A549_short	ORF_same	A549	short	48	Same
ccsbBroad304_14635	N19	0.5833333333333334	3.043070936974985	0.0039696862336296	2.401243818775535	True	True	orf_A549_short	ORF_same	A549	short	48	Same
ccsbBroad304_14644	E14	0.031947261663286	0.3024742381310341	0.5260745718360939	0.278952689607817	False	False	orf_A549_short	ORF_same	A549	short	48	Same
ccsbBroad304_14644	K13	0.0729166666666666	0.6740706616344063	0.2724309897177761	0.5647434918476582	False	False	orf_A549_short	ORF_same	A549	short	48	Same
ccsbBroad304_14671	H05	1.0	5.000004342923105	0.0001454530909236	3.837277045425405	True	True	orf_A549_short	ORF_same	A549	short	48	Same
ccsbBroad304_14671	N16	0.238095238095238	1.2468074871356285	0.1132980691347692	0.9457774914716472	False	False	orf_A549_short	ORF_same	A549	short	48	Same
ccsbBroad304_14679	D18	0.75	3.3974021609490324	0.0028815071265258	2.5403803019868314	True	True	orf_A549_short	ORF_same	A549	short	48	Same
ccsbBroad304_14679	H17	0.6666666666666666	3.244798868918016	0.0030583795611797	2.514508617322436	True	True	orf_A549_short	ORF_same	A549	short	48	Same
ccsbBroad304_14684	A21	0.4166666666666666	1.635110306241209	0.0680163267753858	1.1673868258619269	True	False	orf_A549_short	ORF_same	A549	short	48	Same
ccsbBroad304_14684	O02	0.6666666666666666	3.24279688263292	0.0030583795611797	2.514508617322436	True	True	orf_A549_short	ORF_same	A549	short	48	Same
ccsbBroad304_14688	B18	0.225	1.2501004760455934	0.1132980691347692	0.9457774914716472	False	False	orf_A549_short	ORF_same	A549	short	48	Same
ccsbBroad304_14688	H01	0.4166666666666666	1.6408726507598026	0.0680163267753858	1.1673868258619269	True	False	orf_A549_short	ORF_same	A549	short	48	Same
ccsbBroad304_14696	C03	0.1547619047619047	1.047081541477693	0.1503263350795168	0.8229649304055147	False	False	orf_A549_short	ORF_same	A549	short	48	Same
ccsbBroad304_14696	C08	0.1	0.8295372665371673	0.2024868640202487	0.6936031456274041	False	False	orf_A549_short	ORF_same	A549	short	48	Same
ccsbBroad304_14720	D01	0.5	1.7947999789749598	0.0561919303582742	1.2503260483545278	True	False	orf_A549_short	ORF_same	A549	short	48	Same
ccsbBroad304_14720	P02	0.75	3.3974021609490324	0.0028815071265258	2.5403803019868314	True	True	orf_A549_short	ORF_same	A549	short	48	Same
ccsbBroad304_14724	A19	0.6666666666666666	3.24279688263292	0.0030583795611797	2.514508617322436	True	True	orf_A549_short	ORF_same	A549	short	48	Same
ccsbBroad304_14724	M02	0.3333333333333333	1.4855894223427355	0.0833382445147928	1.079155652013709	True	False	orf_A549_short	ORF_same	A549	short	48	Same
ccsbBroad304_14741	D06	0.2	1.1864233543549123	0.1232174993359084	0.9093276093361188	False	False	orf_A549_short	ORF_same	A549	short	48	Same
ccsbBroad304_14741	H15	0.3214285714285714	1.403144978032199	0.0937722795397784	1.0279255264627685	True	False	orf_A549_short	ORF_same	A549	short	48	Same
ccsbBroad304_14762	G18	0.0488095238095238	0.4967933591898558	0.3667007711118696	0.435688176788026	False	False	orf_A549_short	ORF_same	A549	short	48	Same
ccsbBroad304_14762	I03	0.1269841269841269	0.9452467310706436	0.1715119855556354	0.7657055253075404	False	False	orf_A549_short	ORF_same	A549	short	48	Same
ccsbBroad304_14770	L11	0.3333333333333333	1.4404687550009123	0.0892766470185125	1.0492621289878432	True	False	orf_A549_short	ORF_same	A549	short	48	Same
ccsbBroad304_14770	N08	0.1214285714285714	0.918781409232844	0.1786137209415395	0.7480851820638691	False	False	orf_A549_short	ORF_same	A549	short	48	Same
ccsbBroad304_14827	E03	0.1666666666666666	1.0824358442200783	0.1415378282623013	0.8491274724366715	False	False	orf_A549_short	ORF_same	A549	short	48	Same
ccsbBroad304_14827	K10	0.25	1.2858634766848005	0.1104575084002943	0.9568047574205758	False	False	orf_A549_short	ORF_same	A549	short	48	Same
ccsbBroad304_14931	G13	1.0	5.000004342923105	0.0001454530909236	3.837277045425405	True	True	orf_A549_short	ORF_same	A549	short	48	Same
ccsbBroad304_14931	M12	1.0	5.000004342923105	0.0001454530909236	3.837277045425405	True	True	orf_A549_short	ORF_same	A549	short	48	Same
ccsbBroad304_14932	H10	0.0259136212624584	0.2086821832259355	0.6302867059024564	0.2004618529792445	False	False	orf_A549_short	ORF_same	A549	short	48	Same
ccsbBroad304_14932	L19	0.225	1.2484262407590394	0.1132980691347692	0.9457774914716472	False	False	orf_A549_short	ORF_same	A549	short	48	Same
ccsbBroad304_14989	F07	0.0550595238095238	0.5455531780572815	0.3325417955696693	0.4781537625577635	False	False	orf_A549_short	ORF_same	A549	short	48	Same
ccsbBroad304_14989	H06	0.1714285714285714	1.0989566657221754	0.1390297373048442	0.8568922978313473	False	False	orf_A549_short	ORF_same	A549	short	48	Same
ccsbBroad304_16173	D17	0.1168831168831168	0.8954968181119993	0.1850250283332	0.7327695206142997	False	False	orf_A549_short	ORF_same	A549	short	48	Same
ccsbBroad304_16173	F08	0.0275263951734539	0.2368998358709902	0.5963342499859053	0.2245102465779218	False	False	orf_A549_short	ORF_same	A549	short	48	Same
ccsbBroad304_16175	C05	0.0607142857142857	0.5891621083104832	0.309817705594143	0.5088937666216442	False	False	orf_A549_short	ORF_same	A549	short	48	Same
ccsbBroad304_16175	I10	0.0611111111111111	0.5960495974732863	0.3072532277876956	0.5125035460232114	False	False	orf_A549_short	ORF_same	A549	short	48	Same
ccsbBroad304_00008	F12	0.375	1.5490977225842353	0.0598515371079976	1.2229246915574987	True	False	orf_U2OS_short	ORF_same	U2OS	short	48	Same
ccsbBroad304_00008	L21	0.101010101010101	0.8317624551803919	0.1916251095024262	0.7175475839638651	False	False	orf_U2OS_short	ORF_same	U2OS	short	48	Same
ccsbBroad304_00023	P03	1.0	5.000004342923105	4.050592405468348e-05	4.39248145589364	True	True	orf_U2OS_short	ORF_same	U2OS	short	48	Same
ccsbBroad304_00023	P04	1.0	5.000004342923105	4.050592405468348e-05	4.39248145589364	True	True	orf_U2OS_short	ORF_same	U2OS	short	48	Same
ccsbBroad304_00037	H09	0.0339861751152073	0.3294820708126171	0.483399518710471	0.3156937863269838	False	False	orf_U2OS_short	ORF_same	U2OS	short	48	Same
ccsbBroad304_00037	H18	0.75	3.380605061566146	0.0012567215186111	2.90076094851101	True	True	orf_U2OS_short	ORF_same	U2OS	short	48	Same
ccsbBroad304_00049	P13	0.35	1.4938613661975846	0.063734005886167	1.1956287838646753	True	False	orf_U2OS_short	ORF_same	U2OS	short	48	Same
ccsbBroad304_00049	P14	1.0	5.000004342923105	4.050592405468348e-05	4.39248145589364	True	True	orf_U2OS_short	ORF_same	U2OS	short	48	Same
ccsbBroad304_00055	L10	0.1287878787878787	0.9351083329542204	0.1574452788393808	0.802870357604421	False	False	orf_U2OS_short	ORF_same	U2OS	short	48	Same
ccsbBroad304_00055	L17	0.075	0.6901923986149008	0.2418765779117845	0.6164061844539821	False	False	orf_U2OS_short	ORF_same	U2OS	short	48	Same
ccsbBroad304_00129	C21	0.0839160839160839	0.7437992376012241	0.2249814077734709	0.6478533700442501	False	False	orf_U2OS_short	ORF_same	U2OS	short	48	Same
ccsbBroad304_00129	G14	0.5	1.7803165981887217	0.0390206475050344	1.4087055282390333	True	True	orf_U2OS_short	ORF_same	U2OS	short	48	Same
ccsbBroad304_00142	D07	0.238095238095238	1.251072325401693	0.092874662852739	1.0321027497746875	False	False	orf_U2OS_short	ORF_same	U2OS	short	48	Same
ccsbBroad304_00142	H22	0.1714285714285714	1.0914819875932502	0.1216993860456491	0.914711612712082	False	False	orf_U2OS_short	ORF_same	U2OS	short	48	Same
ccsbBroad304_00150	G12	0.0811688311688311	0.7256469486381676	0.2297215502265114	0.638798261638007	False	False	orf_U2OS_short	ORF_same	U2OS	short	48	Same
ccsbBroad304_00150	K17	0.0363756613756613	0.3610719491679134	0.4553618079055994	0.3416433973295875	False	False	orf_U2OS_short	ORF_same	U2OS	short	48	Same
ccsbBroad304_00155	B11	0.625	3.157312638022361	0.001903932198581	2.7203485214486163	True	True	orf_U2OS_short	ORF_same	U2OS	short	48	Same
ccsbBroad304_00155	P16	0.75	3.3997158795456803	0.0012364348905143	2.907828748235011	True	True	orf_U2OS_short	ORF_same	U2OS	short	48	Same
ccsbBroad304_00202	A18	0.75	3.3997158795456803	0.0012364348905143	2.907828748235011	True	True	orf_U2OS_short	ORF_same	U2OS	short	48	Same
ccsbBroad304_00202	M01	0.1547619047619047	1.0477624464093498	0.1312678350532519	0.8818416773391846	False	False	orf_U2OS_short	ORF_same	U2OS	short	48	Same
ccsbBroad304_00221	J10	0.6666666666666666	3.2467518267206685	0.0015765230005956	2.802299688754374	True	True	orf_U2OS_short	ORF_same	U2OS	short	48	Same
ccsbBroad304_00221	N05	0.0714285714285714	0.668799818647258	0.2531517120253151	0.5966191312017578	False	False	orf_U2OS_short	ORF_same	U2OS	short	48	Same
ccsbBroad304_00272	I19	1.0	5.000004342923105	4.050592405468348e-05	4.39248145589364	True	True	orf_U2OS_short	ORF_same	U2OS	short	48	Same
ccsbBroad304_00272	M04	0.6666666666666666	3.2467518267206685	0.0015765230005956	2.802299688754374	True	True	orf_U2OS_short	ORF_same	U2OS	short	48	Same
ccsbBroad304_00277	B21	1.0	5.000004342923105	4.050592405468348e-05	4.39248145589364	True	True	orf_U2OS_short	ORF_same	U2OS	short	48	Same
ccsbBroad304_00277	P20	1.0	5.000004342923105	4.050592405468348e-05	4.39248145589364	True	True	orf_U2OS_short	ORF_same	U2OS	short	48	Same
ccsbBroad304_00280	K06	0.0592948717948717	0.5636686222241192	0.311010489068985	0.507224963809293	False	False	orf_U2OS_short	ORF_same	U2OS	short	48	Same
ccsbBroad304_00280	M21	0.0515873015873015	0.5189510204484301	0.3340419113261484	0.4761990400274802	False	False	orf_U2OS_short	ORF_same	U2OS	short	48	Same
ccsbBroad304_00304	B03	0.225	1.2494509981643676	0.092874662852739	1.0321027497746875	False	False	orf_U2OS_short	ORF_same	U2OS	short	48	Same
ccsbBroad304_00304	B08	0.2916666666666666	1.4011038637219406	0.0726119443125504	1.1389919340883292	True	False	orf_U2OS_short	ORF_same	U2OS	short	48	Same
ccsbBroad304_00305	A10	0.5	1.7952266209075536	0.0385542018203452	1.4139282835547335	True	True	orf_U2OS_short	ORF_same	U2OS	short	48	Same
ccsbBroad304_00305	A11	1.0	5.000004342923105	4.050592405468348e-05	4.39248145589364	True	True	orf_U2OS_short	ORF_same	U2OS	short	48	Same
ccsbBroad304_00326	D08	1.0	5.000004342923105	4.050592405468348e-05	4.39248145589364	True	True	orf_U2OS_short	ORF_same	U2OS	short	48	Same
ccsbBroad304_00326	J17	0.75	3.3997158795456803	0.0012364348905143	2.907828748235011	True	True	orf_U2OS_short	ORF_same	U2OS	short	48	Same
ccsbBroad304_00331	F24	1.0	5.000004342923105	4.050592405468348e-05	4.39248145589364	True	True	orf_U2OS_short	ORF_same	U2OS	short	48	Same
ccsbBroad304_00331	P17	0.5	1.7994274161682562	0.0384723425493017	1.4148513690542	True	True	orf_U2OS_short	ORF_same	U2OS	short	48	Same
ccsbBroad304_00371	G15	0.5	1.7803165981887217	0.0390206475050344	1.4087055282390333	True	True	orf_U2OS_short	ORF_same	U2OS	short	48	Same
ccsbBroad304_00371	G22	0.75	3.3997158795456803	0.0012364348905143	2.907828748235011	True	True	orf_U2OS_short	ORF_same	U2OS	short	48	Same
ccsbBroad304_00376	B04	1.0	5.000004342923105	4.050592405468348e-05	4.39248145589364	True	True	orf_U2OS_short	ORF_same	U2OS	short	48	Same
ccsbBroad304_00376	P05	0.2666666666666666	1.3408973133725728	0.0820035516783087	1.0861673373615608	True	False	orf_U2OS_short	ORF_same	U2OS	short	48	Same
ccsbBroad304_00396	F19	0.35	1.4859349141368834	0.063734005886167	1.1956287838646753	True	False	orf_U2OS_short	ORF_same	U2OS	short	48	Same
ccsbBroad304_00396	J12	1.0	5.000004342923105	4.050592405468348e-05	4.39248145589364	True	True	orf_U2OS_short	ORF_same	U2OS	short	48	Same
ccsbBroad304_00407	F21	1.0	5.000004342923105	4.050592405468348e-05	4.39248145589364	True	True	orf_U2OS_short	ORF_same	U2OS	short	48	Same
ccsbBroad304_00407	N12	0.0590277777777777	0.5812266566621542	0.3019107143468241	0.5201214742603245	False	False	orf_U2OS_short	ORF_same	U2OS	short	48	Same
ccsbBroad304_00411	K09	0.1416666666666666	0.9656827706298874	0.1492722994102397	0.826020777200881	False	False	orf_U2OS_short	ORF_same	U2OS	short	48	Same
ccsbBroad304_00411	K22	0.25	1.314620933121617	0.0838218644840578	1.076642683204725	True	False	orf_U2OS_short	ORF_same	U2OS	short	48	Same
ccsbBroad304_00454	F04	0.2666666666666666	1.3324717262476125	0.0826810050127889	1.0825942530310126	True	False	orf_U2OS_short	ORF_same	U2OS	short	48	Same
ccsbBroad304_00454	H07	0.0811688311688311	0.7256469486381676	0.2297215502265114	0.638798261638007	False	False	orf_U2OS_short	ORF_same	U2OS	short	48	Same
ccsbBroad304_00476	L01	0.4166666666666666	1.6464633633432442	0.0508625664901405	1.2936017294063946	True	False	orf_U2OS_short	ORF_same	U2OS	short	48	Same
ccsbBroad304_00476	P22	1.0	5.000004342923105	4.050592405468348e-05	4.39248145589364	True	True	orf_U2OS_short	ORF_same	U2OS	short	48	Same
ccsbBroad304_00477	B05	1.0	5.000004342923105	4.050592405468348e-05	4.39248145589364	True	True	orf_U2OS_short	ORF_same	U2OS	short	48	Same
ccsbBroad304_00477	B20	1.0	5.000004342923105	4.050592405468348e-05	4.39248145589364	True	True	orf_U2OS_short	ORF_same	U2OS	short	48	Same
ccsbBroad304_00494	D19	0.1339285714285714	0.974032575923697	0.1470636777332816	0.8324945774959354	False	False	orf_U2OS_short	ORF_same	U2OS	short	48	Same
ccsbBroad304_00494	H08	0.0833333333333333	0.7322412774986669	0.2288805754716864	0.6403910632600127	False	False	orf_U2OS_short	ORF_same	U2OS	short	48	Same
ccsbBroad304_00504	L20	0.75	3.3997158795456803	0.0012364348905143	2.907828748235011	True	True	orf_U2OS_short	ORF_same	U2OS	short	48	Same
ccsbBroad304_00504	N03	0.35	1.4938613661975846	0.063734005886167	1.1956287838646753	True	False	orf_U2OS_short	ORF_same	U2OS	short	48	Same
ccsbBroad304_00526	D03	0.0666666666666666	0.6373145721969399	0.2711855234388832	0.5667334979112326	False	False	orf_U2OS_short	ORF_same	U2OS	short	48	Same
ccsbBroad304_00526	D04	1.0	5.000004342923105	4.050592405468348e-05	4.39248145589364	True	True	orf_U2OS_short	ORF_same	U2OS	short	48	Same
ccsbBroad304_00555	F03	0.0455486542443064	0.4629042672550607	0.3700390883995297	0.4317523976098081	False	False	orf_U2OS_short	ORF_same	U2OS	short	48	Same
ccsbBroad304_00555	F22	0.35	1.4859349141368834	0.063734005886167	1.1956287838646753	True	False	orf_U2OS_short	ORF_same	U2OS	short	48	Same
ccsbBroad304_00576	J02	0.75	3.3997158795456803	0.0012364348905143	2.907828748235011	True	True	orf_U2OS_short	ORF_same	U2OS	short	48	Same
ccsbBroad304_00576	P15	0.5	1.7994274161682562	0.0384723425493017	1.4148513690542	True	True	orf_U2OS_short	ORF_same	U2OS	short	48	Same
ccsbBroad304_00607	C06	0.0583333333333333	0.5713665123945084	0.3066376193969574	0.5133745654168216	False	False	orf_U2OS_short	ORF_same	U2OS	short	48	Same
ccsbBroad304_00607	C19	0.2083333333333333	1.2007502428275814	0.1017968982441311	0.9922654547692066	False	False	orf_U2OS_short	ORF_same	U2OS	short	48	Same
ccsbBroad304_00681	B15	0.35	1.4936604589441305	0.063734005886167	1.1956287838646753	True	False	orf_U2OS_short	ORF_same	U2OS	short	48	Same
ccsbBroad304_00681	P06	0.4166666666666666	1.6464633633432442	0.0508625664901405	1.2936017294063946	True	False	orf_U2OS_short	ORF_same	U2OS	short	48	Same
ccsbBroad304_00691	A05	0.0494117647058823	0.4935414126007214	0.350542714481558	0.4552590546349249	False	False	orf_U2OS_short	ORF_same	U2OS	short	48	Same
ccsbBroad304_00691	I24	0.4166666666666666	1.6464633633432442	0.0508625664901405	1.2936017294063946	True	False	orf_U2OS_short	ORF_same	U2OS	short	48	Same
ccsbBroad304_00733	O01	0.2083333333333333	1.2007502428275814	0.1017968982441311	0.9922654547692066	False	False	orf_U2OS_short	ORF_same	U2OS	short	48	Same
ccsbBroad304_00733	O20	1.0	5.000004342923105	4.050592405468348e-05	4.39248145589364	True	True	orf_U2OS_short	ORF_same	U2OS	short	48	Same
ccsbBroad304_00799	B16	1.0	5.000004342923105	4.050592405468348e-05	4.39248145589364	True	True	orf_U2OS_short	ORF_same	U2OS	short	48	Same
ccsbBroad304_00799	P01	1.0	5.000004342923105	4.050592405468348e-05	4.39248145589364	True	True	orf_U2OS_short	ORF_same	U2OS	short	48	Same
ccsbBroad304_00805	G21	1.0	5.000004342923105	4.050592405468348e-05	4.39248145589364	True	True	orf_U2OS_short	ORF_same	U2OS	short	48	Same
ccsbBroad304_00805	M06	1.0	5.000004342923105	4.050592405468348e-05	4.39248145589364	True	True	orf_U2OS_short	ORF_same	U2OS	short	48	Same
ccsbBroad304_00811	I08	0.75	3.3997158795456803	0.0012364348905143	2.907828748235011	True	True	orf_U2OS_short	ORF_same	U2OS	short	48	Same
ccsbBroad304_00811	I15	0.0833333333333333	0.7430702250328616	0.2249814077734709	0.6478533700442501	False	False	orf_U2OS_short	ORF_same	U2OS	short	48	Same
ccsbBroad304_00843	E15	0.5	1.7915009641075548	0.038596170464564	1.4134557841524564	True	True	orf_U2OS_short	ORF_same	U2OS	short	48	Same
ccsbBroad304_00843	G08	0.1625	1.0568692232317929	0.1305696665991458	0.8841577048274922	False	False	orf_U2OS_short	ORF_same	U2OS	short	48	Same
ccsbBroad304_00894	E22	0.2291666666666666	1.2080339739152757	0.1016439170363806	0.9929186069578876	False	False	orf_U2OS_short	ORF_same	U2OS	short	48	Same
ccsbBroad304_00894	M03	0.0643939393939393	0.602715872046108	0.2904700854242146	0.5368985875564647	False	False	orf_U2OS_short	ORF_same	U2OS	short	48	Same
ccsbBroad304_00900	A01	0.3333333333333333	1.4389526890901982	0.0701599387456216	1.1539107988103474	True	False	orf_U2OS_short	ORF_same	U2OS	short	48	Same
ccsbBroad304_00900	O10	1.0	5.000004342923105	4.050592405468348e-05	4.39248145589364	True	True	orf_U2OS_short	ORF_same	U2OS	short	48	Same
ccsbBroad304_00902	A06	0.0328042328042328	0.3114772643996736	0.5006314397462747	0.3004818800982105	False	False	orf_U2OS_short	ORF_same	U2OS	short	48	Same
ccsbBroad304_00902	O17	0.75	3.3997158795456803	0.0012364348905143	2.907828748235011	True	True	orf_U2OS_short	ORF_same	U2OS	short	48	Same
ccsbBroad304_00904	K01	0.5833333333333334	3.043441947728325	0.0023163171227107	2.635201982416476	True	True	orf_U2OS_short	ORF_same	U2OS	short	48	Same
ccsbBroad304_00904	K02	0.25	1.290189431525889	0.0863389864018159	1.063793054158812	False	False	orf_U2OS_short	ORF_same	U2OS	short	48	Same
ccsbBroad304_00954	C20	1.0	5.000004342923105	4.050592405468348e-05	4.39248145589364	True	True	orf_U2OS_short	ORF_same	U2OS	short	48	Same
ccsbBroad304_00954	M05	1.0	5.000004342923105	4.050592405468348e-05	4.39248145589364	True	True	orf_U2OS_short	ORF_same	U2OS	short	48	Same
ccsbBroad304_01020	I11	0.75	3.3997158795456803	0.0012364348905143	2.907828748235011	True	True	orf_U2OS_short	ORF_same	U2OS	short	48	Same
ccsbBroad304_01020	K20	0.0532212885154061	0.5323940523224618	0.3295422222280496	0.482088934011066	False	False	orf_U2OS_short	ORF_same	U2OS	short	48	Same
ccsbBroad304_01121	A23	1.0	5.000004342923105	4.050592405468348e-05	4.39248145589364	True	True	orf_U2OS_short	ORF_same	U2OS	short	48	Same
ccsbBroad304_01121	O16	0.1071428571428571	0.8387225794662061	0.1893482582241264	0.7227386855108326	False	False	orf_U2OS_short	ORF_same	U2OS	short	48	Same
ccsbBroad304_01122	A08	0.3333333333333333	1.4905430524202483	0.063734005886167	1.1956287838646753	True	False	orf_U2OS_short	ORF_same	U2OS	short	48	Same
ccsbBroad304_01122	A09	0.0465367965367965	0.4735839093786642	0.3645390462268651	0.4382559470369212	False	False	orf_U2OS_short	ORF_same	U2OS	short	48	Same
ccsbBroad304_01144	L09	1.0	5.000004342923105	4.050592405468348e-05	4.39248145589364	True	True	orf_U2OS_short	ORF_same	U2OS	short	48	Same
ccsbBroad304_01144	L12	1.0	5.000004342923105	4.050592405468348e-05	4.39248145589364	True	True	orf_U2OS_short	ORF_same	U2OS	short	48	Same
ccsbBroad304_01161	F20	0.1714285714285714	1.0935680774017429	0.121687519929015	0.9147539600105882	False	False	orf_U2OS_short	ORF_same	U2OS	short	48	Same
ccsbBroad304_01161	J11	0.0328663793103448	0.314523926417943	0.4987301950470338	0.3021343371248746	False	False	orf_U2OS_short	ORF_same	U2OS	short	48	Same
ccsbBroad304_01213	E06	0.0458333333333333	0.4645292032127164	0.3700390883995297	0.4317523976098081	False	False	orf_U2OS_short	ORF_same	U2OS	short	48	Same
ccsbBroad304_01213	I17	0.375	1.5570241746449365	0.0598338105170118	1.2230533382274071	True	False	orf_U2OS_short	ORF_same	U2OS	short	48	Same
ccsbBroad304_01216	D10	0.0260210803689064	0.2051776050875505	0.6333763156880657	0.198338180557245	False	False	orf_U2OS_short	ORF_same	U2OS	short	48	Same
ccsbBroad304_01216	L05	0.1833333333333333	1.1375874343802297	0.1128058415723606	0.9476684101314592	False	False	orf_U2OS_short	ORF_same	U2OS	short	48	Same
ccsbBroad304_01230	J09	0.0527777777777777	0.5300182862415084	0.330006973052789	0.4814768833755869	False	False	orf_U2OS_short	ORF_same	U2OS	short	48	Same
ccsbBroad304_01230	L22	0.0801282051282051	0.7236657934302073	0.2298944232837701	0.6384715636000592	False	False	orf_U2OS_short	ORF_same	U2OS	short	48	Same
ccsbBroad304_01282	K14	0.2916666666666666	1.404060121819925	0.0726119443125504	1.1389919340883292	True	False	orf_U2OS_short	ORF_same	U2OS	short	48	Same
ccsbBroad304_01282	K19	0.0777777777777777	0.691813880388872	0.2418710098888203	0.616416182071374	False	False	orf_U2OS_short	ORF_same	U2OS	short	48	Same
ccsbBroad304_01283	J19	1.0	5.000004342923105	4.050592405468348e-05	4.39248145589364	True	True	orf_U2OS_short	ORF_same	U2OS	short	48	Same
ccsbBroad304_01283	L14	1.0	5.000004342923105	4.050592405468348e-05	4.39248145589364	True	True	orf_U2OS_short	ORF_same	U2OS	short	48	Same
ccsbBroad304_01287	I13	0.6666666666666666	3.2467518267206685	0.0015765230005956	2.802299688754374	True	True	orf_U2OS_short	ORF_same	U2OS	short	48	Same
ccsbBroad304_01287	I14	0.5	1.7994274161682562	0.0384723425493017	1.4148513690542	True	True	orf_U2OS_short	ORF_same	U2OS	short	48	Same
ccsbBroad304_01334	F16	1.0	5.000004342923105	4.050592405468348e-05	4.39248145589364	True	True	orf_U2OS_short	ORF_same	U2OS	short	48	Same
ccsbBroad304_01334	H13	1.0	5.000004342923105	4.050592405468348e-05	4.39248145589364	True	True	orf_U2OS_short	ORF_same	U2OS	short	48	Same
ccsbBroad304_01340	I02	0.1217948717948717	0.8948463032123308	0.1712879130662261	0.7662732819489368	False	False	orf_U2OS_short	ORF_same	U2OS	short	48	Same
ccsbBroad304_01340	O15	0.0767045454545454	0.6955861534041319	0.2406739195833725	0.6185709691130147	False	False	orf_U2OS_short	ORF_same	U2OS	short	48	Same
ccsbBroad304_01396	D09	0.1833333333333333	1.1375874343802297	0.1128058415723606	0.9476684101314592	False	False	orf_U2OS_short	ORF_same	U2OS	short	48	Same
ccsbBroad304_01396	D20	1.0	5.000004342923105	4.050592405468348e-05	4.39248145589364	True	True	orf_U2OS_short	ORF_same	U2OS	short	48	Same
ccsbBroad304_01404	G17	0.1458333333333333	1.0102603465990776	0.1388021518014908	0.857603801112649	False	False	orf_U2OS_short	ORF_same	U2OS	short	48	Same
ccsbBroad304_01404	I18	0.0627450980392156	0.6094093779179717	0.2870714729036431	0.5420099624184536	False	False	orf_U2OS_short	ORF_same	U2OS	short	48	Same
ccsbBroad304_01492	A04	0.25	1.287233173427905	0.0864735797085203	1.0631165623557266	False	False	orf_U2OS_short	ORF_same	U2OS	short	48	Same
ccsbBroad304_01492	O03	0.5833333333333334	3.043441947728325	0.0023163171227107	2.635201982416476	True	True	orf_U2OS_short	ORF_same	U2OS	short	48	Same
ccsbBroad304_01602	D02	1.0	5.000004342923105	4.050592405468348e-05	4.39248145589364	True	True	orf_U2OS_short	ORF_same	U2OS	short	48	Same
ccsbBroad304_01602	J01	1.0	5.000004342923105	4.050592405468348e-05	4.39248145589364	True	True	orf_U2OS_short	ORF_same	U2OS	short	48	Same
ccsbBroad304_01649	J24	0.25	1.314620933121617	0.0838218644840578	1.076642683204725	True	False	orf_U2OS_short	ORF_same	U2OS	short	48	Same
ccsbBroad304_01649	P23	1.0	5.000004342923105	4.050592405468348e-05	4.39248145589364	True	True	orf_U2OS_short	ORF_same	U2OS	short	48	Same
ccsbBroad304_01666	I23	0.2916666666666666	1.404060121819925	0.0726119443125504	1.1389919340883292	True	False	orf_U2OS_short	ORF_same	U2OS	short	48	Same
ccsbBroad304_01666	O14	0.2666666666666666	1.3408973133725728	0.0820035516783087	1.0861673373615608	True	False	orf_U2OS_short	ORF_same	U2OS	short	48	Same
ccsbBroad304_01684	C13	0.6	3.094149829575009	0.0021649765036865	2.6645468126476337	True	True	orf_U2OS_short	ORF_same	U2OS	short	48	Same
ccsbBroad304_01684	C18	0.5	1.7994274161682562	0.0384723425493017	1.4148513690542	True	True	orf_U2OS_short	ORF_same	U2OS	short	48	Same
ccsbBroad304_01690	G07	0.1833333333333333	1.130599093717446	0.1128058415723606	0.9476684101314592	False	False	orf_U2OS_short	ORF_same	U2OS	short	48	Same
ccsbBroad304_01690	M18	0.0317460317460317	0.2963595106771265	0.5167091237058692	0.286753869903669	False	False	orf_U2OS_short	ORF_same	U2OS	short	48	Same
ccsbBroad304_01760	E12	0.25	1.309528024504268	0.0843546464624659	1.0738909904022784	True	False	orf_U2OS_short	ORF_same	U2OS	short	48	Same
ccsbBroad304_01760	G11	0.035625	0.3480366399792192	0.4677081770693473	0.3300250371364996	False	False	orf_U2OS_short	ORF_same	U2OS	short	48	Same
ccsbBroad304_01768	B09	0.0811688311688311	0.7273246877584112	0.2297215502265114	0.638798261638007	False	False	orf_U2OS_short	ORF_same	U2OS	short	48	Same
ccsbBroad304_01768	P18	0.75	3.3997158795456803	0.0012364348905143	2.907828748235011	True	True	orf_U2OS_short	ORF_same	U2OS	short	48	Same
ccsbBroad304_01991	K18	0.052139037433155	0.5219328513491789	0.3335907431350531	0.4767860091768178	False	False	orf_U2OS_short	ORF_same	U2OS	short	48	Same
ccsbBroad304_01991	M17	1.0	5.000004342923105	4.050592405468348e-05	4.39248145589364	True	True	orf_U2OS_short	ORF_same	U2OS	short	48	Same
ccsbBroad304_02128	F13	1.0	5.000004342923105	4.050592405468348e-05	4.39248145589364	True	True	orf_U2OS_short	ORF_same	U2OS	short	48	Same
ccsbBroad304_02128	H16	1.0	5.000004342923105	4.050592405468348e-05	4.39248145589364	True	True	orf_U2OS_short	ORF_same	U2OS	short	48	Same
ccsbBroad304_02129	B06	1.0	5.000004342923105	4.050592405468348e-05	4.39248145589364	True	True	orf_U2OS_short	ORF_same	U2OS	short	48	Same
ccsbBroad304_02129	B19	1.0	5.000004342923105	4.050592405468348e-05	4.39248145589364	True	True	orf_U2OS_short	ORF_same	U2OS	short	48	Same
ccsbBroad304_02392	G10	1.0	5.000004342923105	4.050592405468348e-05	4.39248145589364	True	True	orf_U2OS_short	ORF_same	U2OS	short	48	Same
ccsbBroad304_02392	M19	0.75	3.3997158795456803	0.0012364348905143	2.907828748235011	True	True	orf_U2OS_short	ORF_same	U2OS	short	48	Same
ccsbBroad304_02415	G06	0.1458333333333333	1.0102603465990776	0.1388021518014908	0.857603801112649	False	False	orf_U2OS_short	ORF_same	U2OS	short	48	Same
ccsbBroad304_02415	K05	0.1125	0.884214726224522	0.1737156871481504	0.7601609614362792	False	False	orf_U2OS_short	ORF_same	U2OS	short	48	Same
ccsbBroad304_02416	E04	0.0571428571428571	0.5605174020030319	0.3121644678990969	0.505616532002487	False	False	orf_U2OS_short	ORF_same	U2OS	short	48	Same
ccsbBroad304_02416	E07	0.0392307692307692	0.3957105804858862	0.4232196407694252	0.373434185774734	False	False	orf_U2OS_short	ORF_same	U2OS	short	48	Same
ccsbBroad304_02705	A07	0.1547619047619047	1.0476960032732452	0.1312678350532519	0.8818416773391846	False	False	orf_U2OS_short	ORF_same	U2OS	short	48	Same
ccsbBroad304_02705	G02	0.1214285714285714	0.917906661542774	0.1631154019968544	0.7875050292329719	False	False	orf_U2OS_short	ORF_same	U2OS	short	48	Same
ccsbBroad304_02813	J14	0.5833333333333334	3.043441947728325	0.0023163171227107	2.635201982416476	True	True	orf_U2OS_short	ORF_same	U2OS	short	48	Same
ccsbBroad304_02813	N07	0.0833333333333333	0.7331621065418721	0.2288805754716864	0.6403910632600127	False	False	orf_U2OS_short	ORF_same	U2OS	short	48	Same
ccsbBroad304_02826	A03	0.0888888888888888	0.7598466977204958	0.2198784968887386	0.6578172405764078	False	False	orf_U2OS_short	ORF_same	U2OS	short	48	Same
ccsbBroad304_02826	G24	1.0	5.000004342923105	4.050592405468348e-05	4.39248145589364	True	True	orf_U2OS_short	ORF_same	U2OS	short	48	Same
ccsbBroad304_03026	O21	0.1339285714285714	0.974032575923697	0.1470636777332816	0.8324945774959354	False	False	orf_U2OS_short	ORF_same	U2OS	short	48	Same
ccsbBroad304_03026	O24	0.6666666666666666	3.2467518267206685	0.0015765230005956	2.802299688754374	True	True	orf_U2OS_short	ORF_same	U2OS	short	48	Same
ccsbBroad304_03155	E08	0.6666666666666666	3.2467518267206685	0.0015765230005956	2.802299688754374	True	True	orf_U2OS_short	ORF_same	U2OS	short	48	Same
ccsbBroad304_03155	G05	0.0423280423280423	0.4254711717914069	0.3991281057340167	0.3988876890653443	False	False	orf_U2OS_short	ORF_same	U2OS	short	48	Same
ccsbBroad304_03441	E24	0.75	3.391789427484979	0.0012364348905143	2.907828748235011	True	True	orf_U2OS_short	ORF_same	U2OS	short	48	Same
ccsbBroad304_03441	O09	0.6666666666666666	3.2467518267206685	0.0015765230005956	2.802299688754374	True	True	orf_U2OS_short	ORF_same	U2OS	short	48	Same
ccsbBroad304_03827	K21	0.0395962732919254	0.3973939669089963	0.4229737181217495	0.3736866170913953	False	False	orf_U2OS_short	ORF_same	U2OS	short	48	Same
ccsbBroad304_03827	M22	0.2	1.1882953162269132	0.1037109628903711	0.9841753335709884	False	False	orf_U2OS_short	ORF_same	U2OS	short	48	Same
ccsbBroad304_03876	O05	0.056060606060606	0.5498380456281471	0.3188052738857948	0.4964745028325313	False	False	orf_U2OS_short	ORF_same	U2OS	short	48	Same
ccsbBroad304_03876	O06	0.0180194805194805	0.0487980728436132	0.8937209266757888	0.0487980728436132	False	False	orf_U2OS_short	ORF_same	U2OS	short	48	Same
ccsbBroad304_03934	F23	0.0767045454545454	0.6981993003889018	0.2406739195833725	0.6185709691130147	False	False	orf_U2OS_short	ORF_same	U2OS	short	48	Same
ccsbBroad304_03934	P24	1.0	5.000004342923105	4.050592405468348e-05	4.39248145589364	True	True	orf_U2OS_short	ORF_same	U2OS	short	48	Same
ccsbBroad304_03976	D22	0.0884615384615384	0.7666355013571786	0.2181929708133366	0.6611592445183108	False	False	orf_U2OS_short	ORF_same	U2OS	short	48	Same
ccsbBroad304_03976	N11	0.0345238095238095	0.3372476326929371	0.4763694107238909	0.3220561337978658	False	False	orf_U2OS_short	ORF_same	U2OS	short	48	Same
ccsbBroad304_04505	A22	0.75	3.3997158795456803	0.0012364348905143	2.907828748235011	True	True	orf_U2OS_short	ORF_same	U2OS	short	48	Same
ccsbBroad304_04505	O07	0.5833333333333334	3.043441947728325	0.0023163171227107	2.635201982416476	True	True	orf_U2OS_short	ORF_same	U2OS	short	48	Same
ccsbBroad304_04829	H23	0.3333333333333333	1.4240426663713666	0.0721756727777755	1.1416091591990438	True	False	orf_U2OS_short	ORF_same	U2OS	short	48	Same
ccsbBroad304_04829	P08	0.3333333333333333	1.4934993105182324	0.063734005886167	1.1956287838646753	True	False	orf_U2OS_short	ORF_same	U2OS	short	48	Same
ccsbBroad304_04933	N02	0.35	1.4938613661975846	0.063734005886167	1.1956287838646753	True	False	orf_U2OS_short	ORF_same	U2OS	short	48	Same
ccsbBroad304_04933	N23	0.25	1.314620933121617	0.0838218644840578	1.076642683204725	True	False	orf_U2OS_short	ORF_same	U2OS	short	48	Same
ccsbBroad304_05206	E19	0.1833333333333333	1.1326851835259384	0.1128058415723606	0.9476684101314592	False	False	orf_U2OS_short	ORF_same	U2OS	short	48	Same
ccsbBroad304_05206	M16	0.75	3.3997158795456803	0.0012364348905143	2.907828748235011	True	True	orf_U2OS_short	ORF_same	U2OS	short	48	Same
ccsbBroad304_05439	C17	0.3333333333333333	1.4431534843509009	0.0699056937033844	1.155487450244901	True	False	orf_U2OS_short	ORF_same	U2OS	short	48	Same
ccsbBroad304_05439	I16	1.0	5.000004342923105	4.050592405468348e-05	4.39248145589364	True	True	orf_U2OS_short	ORF_same	U2OS	short	48	Same
ccsbBroad304_05555	D24	1.0	5.000004342923105	4.050592405468348e-05	4.39248145589364	True	True	orf_U2OS_short	ORF_same	U2OS	short	48	Same
ccsbBroad304_05555	P07	1.0	5.000004342923105	4.050592405468348e-05	4.39248145589364	True	True	orf_U2OS_short	ORF_same	U2OS	short	48	Same
ccsbBroad304_05777	M23	0.375	1.5570241746449365	0.0598338105170118	1.2230533382274071	True	False	orf_U2OS_short	ORF_same	U2OS	short	48	Same
ccsbBroad304_05777	O04	0.0207188160676532	0.1071603666018409	0.7862533189914764	0.1044375082663676	False	False	orf_U2OS_short	ORF_same	U2OS	short	48	Same
ccsbBroad304_05782	O18	0.25	1.290189431525889	0.0863389864018159	1.063793054158812	False	False	orf_U2OS_short	ORF_same	U2OS	short	48	Same
ccsbBroad304_05782	O23	0.375	1.5570241746449365	0.0598338105170118	1.2230533382274071	True	False	orf_U2OS_short	ORF_same	U2OS	short	48	Same
ccsbBroad304_05785	J03	0.75	3.3997158795456803	0.0012364348905143	2.907828748235011	True	True	orf_U2OS_short	ORF_same	U2OS	short	48	Same
ccsbBroad304_05785	N18	1.0	5.000004342923105	4.050592405468348e-05	4.39248145589364	True	True	orf_U2OS_short	ORF_same	U2OS	short	48	Same
ccsbBroad304_05821	D23	0.75	3.3997158795456803	0.0012364348905143	2.907828748235011	True	True	orf_U2OS_short	ORF_same	U2OS	short	48	Same
ccsbBroad304_05821	N24	1.0	5.000004342923105	4.050592405468348e-05	4.39248145589364	True	True	orf_U2OS_short	ORF_same	U2OS	short	48	Same
ccsbBroad304_05921	B02	1.0	5.000004342923105	4.050592405468348e-05	4.39248145589364	True	True	orf_U2OS_short	ORF_same	U2OS	short	48	Same
ccsbBroad304_05921	B23	0.1964285714285714	1.159626010193488	0.1096914048561876	0.9598274013202058	False	False	orf_U2OS_short	ORF_same	U2OS	short	48	Same
ccsbBroad304_05926	A16	0.75	3.3997158795456803	0.0012364348905143	2.907828748235011	True	True	orf_U2OS_short	ORF_same	U2OS	short	48	Same
ccsbBroad304_05926	E23	0.2083333333333333	1.195657334210232	0.102480106413387	0.9893604323000328	False	False	orf_U2OS_short	ORF_same	U2OS	short	48	Same
ccsbBroad304_06018	B10	0.0467391304347826	0.4743009318368449	0.3645390462268651	0.4382559470369212	False	False	orf_U2OS_short	ORF_same	U2OS	short	48	Same
ccsbBroad304_06018	P09	0.2916666666666666	1.404060121819925	0.0726119443125504	1.1389919340883292	True	False	orf_U2OS_short	ORF_same	U2OS	short	48	Same
ccsbBroad304_06071	A15	1.0	5.000004342923105	4.050592405468348e-05	4.39248145589364	True	True	orf_U2OS_short	ORF_same	U2OS	short	48	Same
ccsbBroad304_06071	A20	0.75	3.3997158795456803	0.0012364348905143	2.907828748235011	True	True	orf_U2OS_short	ORF_same	U2OS	short	48	Same
ccsbBroad304_06085	D05	0.0972222222222222	0.8116290110093751	0.1990990952416993	0.7009307135156855	False	False	orf_U2OS_short	ORF_same	U2OS	short	48	Same
ccsbBroad304_06085	L18	0.045	0.4550900849377444	0.3753087632436696	0.425611294942268	False	False	orf_U2OS_short	ORF_same	U2OS	short	48	Same
ccsbBroad304_06088	A24	1.0	5.000004342923105	4.050592405468348e-05	4.39248145589364	True	True	orf_U2OS_short	ORF_same	U2OS	short	48	Same
ccsbBroad304_06088	I01	0.1833333333333333	1.130599093717446	0.1128058415723606	0.9476684101314592	False	False	orf_U2OS_short	ORF_same	U2OS	short	48	Same
ccsbBroad304_06138	K11	0.1269841269841269	0.9444165686355214	0.1560908654782354	0.8066225113416344	False	False	orf_U2OS_short	ORF_same	U2OS	short	48	Same
ccsbBroad304_06138	M08	0.6	3.094149829575009	0.0021649765036865	2.6645468126476337	True	True	orf_U2OS_short	ORF_same	U2OS	short	48	Same
ccsbBroad304_06188	C09	0.75	3.3997158795456803	0.0012364348905143	2.907828748235011	True	True	orf_U2OS_short	ORF_same	U2OS	short	48	Same
ccsbBroad304_06188	I04	0.0532212885154061	0.5323940523224618	0.3295422222280496	0.482088934011066	False	False	orf_U2OS_short	ORF_same	U2OS	short	48	Same
ccsbBroad304_06221	D21	0.0490430622009569	0.4956471441847141	0.3500418598567925	0.4558800173132264	False	False	orf_U2OS_short	ORF_same	U2OS	short	48	Same
ccsbBroad304_06221	L04	1.0	5.000004342923105	4.050592405468348e-05	4.39248145589364	True	True	orf_U2OS_short	ORF_same	U2OS	short	48	Same
ccsbBroad304_06237	N04	1.0	5.000004342923105	4.050592405468348e-05	4.39248145589364	True	True	orf_U2OS_short	ORF_same	U2OS	short	48	Same
ccsbBroad304_06237	N15	0.1125	0.884214726224522	0.1737156871481504	0.7601609614362792	False	False	orf_U2OS_short	ORF_same	U2OS	short	48	Same
ccsbBroad304_06272	A17	0.75	3.3997158795456803	0.0012364348905143	2.907828748235011	True	True	orf_U2OS_short	ORF_same	U2OS	short	48	Same
ccsbBroad304_06272	C24	1.0	5.000004342923105	4.050592405468348e-05	4.39248145589364	True	True	orf_U2OS_short	ORF_same	U2OS	short	48	Same
ccsbBroad304_06343	F05	0.0839160839160839	0.7457311161916511	0.2249814077734709	0.6478533700442501	False	False	orf_U2OS_short	ORF_same	U2OS	short	48	Same
ccsbBroad304_06343	J08	0.225	1.251458124674265	0.092874662852739	1.0321027497746875	False	False	orf_U2OS_short	ORF_same	U2OS	short	48	Same
ccsbBroad304_06353	C10	0.0190493468795355	0.0735032255984409	0.8469466794617292	0.0721439303357161	False	False	orf_U2OS_short	ORF_same	U2OS	short	48	Same
ccsbBroad304_06353	M11	0.1287878787878787	0.9351083329542204	0.1574452788393808	0.802870357604421	False	False	orf_U2OS_short	ORF_same	U2OS	short	48	Same
ccsbBroad304_06365	A12	0.375	1.5550170481350392	0.0598338105170118	1.2230533382274071	True	False	orf_U2OS_short	ORF_same	U2OS	short	48	Same
ccsbBroad304_06365	C23	0.5625	2.969712077242672	0.0026805748058309	2.5717720685706347	True	True	orf_U2OS_short	ORF_same	U2OS	short	48	Same
ccsbBroad304_06403	C02	1.0	5.000004342923105	4.050592405468348e-05	4.39248145589364	True	True	orf_U2OS_short	ORF_same	U2OS	short	48	Same
ccsbBroad304_06403	G23	1.0	5.000004342923105	4.050592405468348e-05	4.39248145589364	True	True	orf_U2OS_short	ORF_same	U2OS	short	48	Same
ccsbBroad304_06412	C14	0.125	0.9394198115622396	0.1572223594003376	0.8034856906524765	False	False	orf_U2OS_short	ORF_same	U2OS	short	48	Same
ccsbBroad304_06412	E13	0.1714285714285714	1.097255422665656	0.1212305569445715	0.9163878996434428	False	False	orf_U2OS_short	ORF_same	U2OS	short	48	Same
ccsbBroad304_06451	L13	1.0	5.000004342923105	4.050592405468348e-05	4.39248145589364	True	True	orf_U2OS_short	ORF_same	U2OS	short	48	Same
ccsbBroad304_06451	N20	0.6666666666666666	3.2467518267206685	0.0015765230005956	2.802299688754374	True	True	orf_U2OS_short	ORF_same	U2OS	short	48	Same
ccsbBroad304_06464	B12	1.0	5.000004342923105	4.050592405468348e-05	4.39248145589364	True	True	orf_U2OS_short	ORF_same	U2OS	short	48	Same
ccsbBroad304_06464	P21	0.6666666666666666	3.2467518267206685	0.0015765230005956	2.802299688754374	True	True	orf_U2OS_short	ORF_same	U2OS	short	48	Same
ccsbBroad304_06483	C22	0.25	1.290189431525889	0.0863389864018159	1.063793054158812	False	False	orf_U2OS_short	ORF_same	U2OS	short	48	Same
ccsbBroad304_06483	M15	0.0434782608695652	0.4420883027009975	0.3854254790785426	0.4140595791007539	False	False	orf_U2OS_short	ORF_same	U2OS	short	48	Same
ccsbBroad304_06588	F06	0.1458333333333333	1.011406154687999	0.1388021518014908	0.857603801112649	False	False	orf_U2OS_short	ORF_same	U2OS	short	48	Same
ccsbBroad304_06588	J15	0.1607142857142857	0.9917103758844374	0.1436857652270403	0.8425862547576541	False	False	orf_U2OS_short	ORF_same	U2OS	short	48	Same
ccsbBroad304_06701	O19	0.4166666666666666	1.6464633633432442	0.0508625664901405	1.2936017294063946	True	False	orf_U2OS_short	ORF_same	U2OS	short	48	Same
ccsbBroad304_06701	O22	0.2916666666666666	1.404060121819925	0.0726119443125504	1.1389919340883292	True	False	orf_U2OS_short	ORF_same	U2OS	short	48	Same
ccsbBroad304_06754	I12	0.2083333333333333	1.2007502428275814	0.1017968982441311	0.9922654547692066	False	False	orf_U2OS_short	ORF_same	U2OS	short	48	Same
ccsbBroad304_06754	M07	0.25	1.314620933121617	0.0838218644840578	1.076642683204725	True	False	orf_U2OS_short	ORF_same	U2OS	short	48	Same
ccsbBroad304_06755	F11	0.0281746031746031	0.2468663127708856	0.5772368093442335	0.2386459825241946	False	False	orf_U2OS_short	ORF_same	U2OS	short	48	Same
ccsbBroad304_06755	H14	0.1125	0.8832938971813168	0.1737156871481504	0.7601609614362792	False	False	orf_U2OS_short	ORF_same	U2OS	short	48	Same
ccsbBroad304_06811	C07	0.5833333333333334	3.043441947728325	0.0023163171227107	2.635201982416476	True	True	orf_U2OS_short	ORF_same	U2OS	short	48	Same
ccsbBroad304_06811	E16	1.0	5.000004342923105	4.050592405468348e-05	4.39248145589364	True	True	orf_U2OS_short	ORF_same	U2OS	short	48	Same
ccsbBroad304_06874	G09	0.0350985221674876	0.3442567240450068	0.4702648707967268	0.327657462225545	False	False	orf_U2OS_short	ORF_same	U2OS	short	48	Same
ccsbBroad304_06874	K12	0.2666666666666666	1.3408973133725728	0.0820035516783087	1.0861673373615608	True	False	orf_U2OS_short	ORF_same	U2OS	short	48	Same
ccsbBroad304_06884	G16	0.08125	0.7178949337243057	0.2320871618873941	0.6343488822742307	False	False	orf_U2OS_short	ORF_same	U2OS	short	48	Same
ccsbBroad304_06884	I07	0.1833333333333333	1.1375874343802297	0.1128058415723606	0.9476684101314592	False	False	orf_U2OS_short	ORF_same	U2OS	short	48	Same
ccsbBroad304_06908	I09	0.0868055555555555	0.7440114952096286	0.2249814077734709	0.6478533700442501	False	False	orf_U2OS_short	ORF_same	U2OS	short	48	Same
ccsbBroad304_06908	M20	0.0958333333333333	0.7883671918795898	0.209210481662253	0.6794165606554201	False	False	orf_U2OS_short	ORF_same	U2OS	short	48	Same
ccsbBroad304_07061	B07	0.5714285714285714	3.004324841604129	0.0024947177424565	2.6029785842401805	True	True	orf_U2OS_short	ORF_same	U2OS	short	48	Same
ccsbBroad304_07061	H02	0.375	1.5496237147345815	0.0598515371079976	1.2229246915574987	True	False	orf_U2OS_short	ORF_same	U2OS	short	48	Same
ccsbBroad304_07194	E05	0.1666666666666666	1.085136025173652	0.1229136681920236	0.9103998202029367	False	False	orf_U2OS_short	ORF_same	U2OS	short	48	Same
ccsbBroad304_07194	K04	0.0912698412698412	0.7744938078165733	0.215137521905931	0.667283838168705	False	False	orf_U2OS_short	ORF_same	U2OS	short	48	Same
ccsbBroad304_07311	N06	0.75	3.3997158795456803	0.0012364348905143	2.907828748235011	True	True	orf_U2OS_short	ORF_same	U2OS	short	48	Same
ccsbBroad304_07311	N21	0.1428571428571428	1.008645340285154	0.1388021518014908	0.857603801112649	False	False	orf_U2OS_short	ORF_same	U2OS	short	48	Same
ccsbBroad304_07535	H21	0.3333333333333333	1.488418047171147	0.063734005886167	1.1956287838646753	True	False	orf_U2OS_short	ORF_same	U2OS	short	48	Same
ccsbBroad304_07535	J20	0.0455486542443064	0.4626861118534588	0.3700390883995297	0.4317523976098081	False	False	orf_U2OS_short	ORF_same	U2OS	short	48	Same
ccsbBroad304_07557	D13	0.0583333333333333	0.5713665123945084	0.3066376193969574	0.5133745654168216	False	False	orf_U2OS_short	ORF_same	U2OS	short	48	Same
ccsbBroad304_07557	L06	0.3333333333333333	1.4934993105182324	0.063734005886167	1.1956287838646753	True	False	orf_U2OS_short	ORF_same	U2OS	short	48	Same
ccsbBroad304_07795	A02	0.1388888888888889	0.9838140030893568	0.1456804010007425	0.8365988717699044	False	False	orf_U2OS_short	ORF_same	U2OS	short	48	Same
ccsbBroad304_07795	O13	0.0919117647058823	0.7604619976006215	0.2198784968887386	0.6578172405764078	False	False	orf_U2OS_short	ORF_same	U2OS	short	48	Same
ccsbBroad304_08590	L02	0.375	1.5570241746449365	0.0598338105170118	1.2230533382274071	True	False	orf_U2OS_short	ORF_same	U2OS	short	48	Same
ccsbBroad304_08590	P19	0.3333333333333333	1.4934993105182324	0.063734005886167	1.1956287838646753	True	False	orf_U2OS_short	ORF_same	U2OS	short	48	Same
ccsbBroad304_08873	B01	0.1458333333333333	1.0140202403939444	0.1388021518014908	0.857603801112649	False	False	orf_U2OS_short	ORF_same	U2OS	short	48	Same
ccsbBroad304_08873	B24	1.0	5.000004342923105	4.050592405468348e-05	4.39248145589364	True	True	orf_U2OS_short	ORF_same	U2OS	short	48	Same
ccsbBroad304_10688	C04	0.0533333333333333	0.521038144740176	0.3335907431350531	0.4767860091768178	False	False	orf_U2OS_short	ORF_same	U2OS	short	48	Same
ccsbBroad304_10688	E11	0.0227390180878553	0.1520180036604262	0.7113325996715026	0.1479272875582717	False	False	orf_U2OS_short	ORF_same	U2OS	short	48	Same
ccsbBroad304_10895	H24	0.75	3.3997158795456803	0.0012364348905143	2.907828748235011	True	True	orf_U2OS_short	ORF_same	U2OS	short	48	Same
ccsbBroad304_10895	J23	0.1964285714285714	1.1616331367033856	0.1096914048561876	0.9598274013202058	False	False	orf_U2OS_short	ORF_same	U2OS	short	48	Same
ccsbBroad304_10934	G01	0.1547619047619047	1.0465475408189722	0.1312678350532519	0.8818416773391846	False	False	orf_U2OS_short	ORF_same	U2OS	short	48	Same
ccsbBroad304_10934	O08	0.3333333333333333	1.4934993105182324	0.063734005886167	1.1956287838646753	True	False	orf_U2OS_short	ORF_same	U2OS	short	48	Same
ccsbBroad304_11023	B17	0.2916666666666666	1.4011038637219406	0.0726119443125504	1.1389919340883292	True	False	orf_U2OS_short	ORF_same	U2OS	short	48	Same
ccsbBroad304_11023	B22	0.625	3.157312638022361	0.001903932198581	2.7203485214486163	True	True	orf_U2OS_short	ORF_same	U2OS	short	48	Same
ccsbBroad304_11445	E20	1.0	5.000004342923105	4.050592405468348e-05	4.39248145589364	True	True	orf_U2OS_short	ORF_same	U2OS	short	48	Same
ccsbBroad304_11445	K03	0.1339285714285714	0.974032575923697	0.1470636777332816	0.8324945774959354	False	False	orf_U2OS_short	ORF_same	U2OS	short	48	Same
ccsbBroad304_11738	F14	1.0	5.000004342923105	4.050592405468348e-05	4.39248145589364	True	True	orf_U2OS_short	ORF_same	U2OS	short	48	Same
ccsbBroad304_11738	N17	0.4166666666666666	1.6464633633432442	0.0508625664901405	1.2936017294063946	True	False	orf_U2OS_short	ORF_same	U2OS	short	48	Same
ccsbBroad304_14525	C01	1.0	5.000004342923105	4.050592405468348e-05	4.39248145589364	True	True	orf_U2OS_short	ORF_same	U2OS	short	48	Same
ccsbBroad304_14525	M24	1.0	5.000004342923105	4.050592405468348e-05	4.39248145589364	True	True	orf_U2OS_short	ORF_same	U2OS	short	48	Same
ccsbBroad304_14538	F15	0.75	3.3997158795456803	0.0012364348905143	2.907828748235011	True	True	orf_U2OS_short	ORF_same	U2OS	short	48	Same
ccsbBroad304_14538	J16	1.0	5.000004342923105	4.050592405468348e-05	4.39248145589364	True	True	orf_U2OS_short	ORF_same	U2OS	short	48	Same
ccsbBroad304_14540	H12	0.1964285714285714	1.1542326767930304	0.1105150090569776	0.9565787363863374	False	False	orf_U2OS_short	ORF_same	U2OS	short	48	Same
ccsbBroad304_14540	J13	0.1055555555555555	0.8545987189363464	0.1840538836608261	0.7350550142147527	False	False	orf_U2OS_short	ORF_same	U2OS	short	48	Same
ccsbBroad304_14554	N01	0.4166666666666666	1.6464633633432442	0.0508625664901405	1.2936017294063946	True	False	orf_U2OS_short	ORF_same	U2OS	short	48	Same
ccsbBroad304_14554	P10	0.2916666666666666	1.404060121819925	0.0726119443125504	1.1389919340883292	True	False	orf_U2OS_short	ORF_same	U2OS	short	48	Same
ccsbBroad304_14572	J04	1.0	5.000004342923105	4.050592405468348e-05	4.39248145589364	True	True	orf_U2OS_short	ORF_same	U2OS	short	48	Same
ccsbBroad304_14572	L03	1.0	5.000004342923105	4.050592405468348e-05	4.39248145589364	True	True	orf_U2OS_short	ORF_same	U2OS	short	48	Same
ccsbBroad304_14579	H11	0.6666666666666666	3.2467518267206685	0.0015765230005956	2.802299688754374	True	True	orf_U2OS_short	ORF_same	U2OS	short	48	Same
ccsbBroad304_14579	N22	1.0	5.000004342923105	4.050592405468348e-05	4.39248145589364	True	True	orf_U2OS_short	ORF_same	U2OS	short	48	Same
ccsbBroad304_14597	D14	0.25	1.290189431525889	0.0863389864018159	1.063793054158812	False	False	orf_U2OS_short	ORF_same	U2OS	short	48	Same
ccsbBroad304_14597	J07	0.25	1.314620933121617	0.0838218644840578	1.076642683204725	True	False	orf_U2OS_short	ORF_same	U2OS	short	48	Same
ccsbBroad304_14631	E21	0.35	1.4859349141368834	0.063734005886167	1.1956287838646753	True	False	orf_U2OS_short	ORF_same	U2OS	short	48	Same
ccsbBroad304_14631	I20	0.1428571428571428	1.008645340285154	0.1388021518014908	0.857603801112649	False	False	orf_U2OS_short	ORF_same	U2OS	short	48	Same
ccsbBroad304_14635	J18	1.0	5.000004342923105	4.050592405468348e-05	4.39248145589364	True	True	orf_U2OS_short	ORF_same	U2OS	short	48	Same
ccsbBroad304_14635	N19	1.0	5.000004342923105	4.050592405468348e-05	4.39248145589364	True	True	orf_U2OS_short	ORF_same	U2OS	short	48	Same
ccsbBroad304_14644	E14	0.0787878787878788	0.7129389897706875	0.2338649375423477	0.6310348853875893	False	False	orf_U2OS_short	ORF_same	U2OS	short	48	Same
ccsbBroad304_14644	K13	0.375	1.5570241746449365	0.0598338105170118	1.2230533382274071	True	False	orf_U2OS_short	ORF_same	U2OS	short	48	Same
ccsbBroad304_14671	H05	0.1833333333333333	1.1328908994527032	0.1128058415723606	0.9476684101314592	False	False	orf_U2OS_short	ORF_same	U2OS	short	48	Same
ccsbBroad304_14671	N16	1.0	5.000004342923105	4.050592405468348e-05	4.39248145589364	True	True	orf_U2OS_short	ORF_same	U2OS	short	48	Same
ccsbBroad304_14679	D18	0.3214285714285714	1.4040363782267051	0.0726119443125504	1.1389919340883292	True	False	orf_U2OS_short	ORF_same	U2OS	short	48	Same
ccsbBroad304_14679	H17	0.0527777777777777	0.5287449649615006	0.330006973052789	0.4814768833755869	False	False	orf_U2OS_short	ORF_same	U2OS	short	48	Same
ccsbBroad304_14684	A21	1.0	5.000004342923105	4.050592405468348e-05	4.39248145589364	True	True	orf_U2OS_short	ORF_same	U2OS	short	48	Same
ccsbBroad304_14684	O02	0.1041666666666666	0.8412450182975506	0.1890232098190367	0.723484866316374	False	False	orf_U2OS_short	ORF_same	U2OS	short	48	Same
ccsbBroad304_14688	B18	0.75	3.3955150842849777	0.0012364348905143	2.907828748235011	True	True	orf_U2OS_short	ORF_same	U2OS	short	48	Same
ccsbBroad304_14688	H01	0.2666666666666666	1.3358160500254874	0.082505119434284	1.0835191026854745	True	False	orf_U2OS_short	ORF_same	U2OS	short	48	Same
ccsbBroad304_14696	C03	0.0767045454545454	0.6955861534041319	0.2406739195833725	0.6185709691130147	False	False	orf_U2OS_short	ORF_same	U2OS	short	48	Same
ccsbBroad304_14696	C08	0.0232558139534883	0.1616716771878406	0.6978968185001694	0.1562087814863385	False	False	orf_U2OS_short	ORF_same	U2OS	short	48	Same
ccsbBroad304_14720	D01	0.75	3.3997158795456803	0.0012364348905143	2.907828748235011	True	True	orf_U2OS_short	ORF_same	U2OS	short	48	Same
ccsbBroad304_14720	P02	0.375	1.5570241746449365	0.0598338105170118	1.2230533382274071	True	False	orf_U2OS_short	ORF_same	U2OS	short	48	Same
ccsbBroad304_14724	A19	1.0	5.000004342923105	4.050592405468348e-05	4.39248145589364	True	True	orf_U2OS_short	ORF_same	U2OS	short	48	Same
ccsbBroad304_14724	M02	0.1547619047619047	1.0477624464093498	0.1312678350532519	0.8818416773391846	False	False	orf_U2OS_short	ORF_same	U2OS	short	48	Same
ccsbBroad304_14741	D06	0.1111111111111111	0.8801877969858887	0.1742395799182503	0.7588531846464139	False	False	orf_U2OS_short	ORF_same	U2OS	short	48	Same
ccsbBroad304_14741	H15	0.1009615384615384	0.8189512512460815	0.1965630008900703	0.7064982261858412	False	False	orf_U2OS_short	ORF_same	U2OS	short	48	Same
ccsbBroad304_14762	G18	0.5833333333333334	3.043441947728325	0.0023163171227107	2.635201982416476	True	True	orf_U2OS_short	ORF_same	U2OS	short	48	Same
ccsbBroad304_14762	I03	0.1458333333333333	1.013149682047893	0.1388021518014908	0.857603801112649	False	False	orf_U2OS_short	ORF_same	U2OS	short	48	Same
ccsbBroad304_14770	L11	0.75	3.3997158795456803	0.0012364348905143	2.907828748235011	True	True	orf_U2OS_short	ORF_same	U2OS	short	48	Same
ccsbBroad304_14770	N08	1.0	5.000004342923105	4.050592405468348e-05	4.39248145589364	True	True	orf_U2OS_short	ORF_same	U2OS	short	48	Same
ccsbBroad304_14827	E03	0.05125	0.5065025903865774	0.3425740002254915	0.4652456010525787	False	False	orf_U2OS_short	ORF_same	U2OS	short	48	Same
ccsbBroad304_14827	K10	1.0	5.000004342923105	4.050592405468348e-05	4.39248145589364	True	True	orf_U2OS_short	ORF_same	U2OS	short	48	Same
ccsbBroad304_14931	G13	1.0	5.000004342923105	4.050592405468348e-05	4.39248145589364	True	True	orf_U2OS_short	ORF_same	U2OS	short	48	Same
ccsbBroad304_14931	M12	0.0645833333333333	0.6225748828151542	0.2795197173390409	0.5535875515360043	False	False	orf_U2OS_short	ORF_same	U2OS	short	48	Same
ccsbBroad304_14932	H10	0.0611111111111111	0.5957215563776792	0.2941164665930401	0.5314806601229909	False	False	orf_U2OS_short	ORF_same	U2OS	short	48	Same
ccsbBroad304_14932	L19	0.0386904761904761	0.3878877568688401	0.4294992226156239	0.36703761789572	False	False	orf_U2OS_short	ORF_same	U2OS	short	48	Same
ccsbBroad304_14989	F07	0.0399686520376175	0.3995213874192943	0.4223005508726246	0.3743783520565389	False	False	orf_U2OS_short	ORF_same	U2OS	short	48	Same
ccsbBroad304_14989	H06	1.0	5.000004342923105	4.050592405468348e-05	4.39248145589364	True	True	orf_U2OS_short	ORF_same	U2OS	short	48	Same
ccsbBroad304_16173	D17	1.0	5.000004342923105	4.050592405468348e-05	4.39248145589364	True	True	orf_U2OS_short	ORF_same	U2OS	short	48	Same
ccsbBroad304_16173	F08	1.0	5.000004342923105	4.050592405468348e-05	4.39248145589364	True	True	orf_U2OS_short	ORF_same	U2OS	short	48	Same
ccsbBroad304_16175	C05	0.0622710622710622	0.5937726414167367	0.2943727248032609	0.5311024321612792	False	False	orf_U2OS_short	ORF_same	U2OS	short	48	Same
ccsbBroad304_16175	I10	0.5714285714285714	3.004324841604129	0.0024947177424565	2.6029785842401805	True	True	orf_U2OS_short	ORF_same	U2OS	short	48	Same
ccsbBroad304_00008	F12	0.25	1.288910578399383	0.1197130885117879	0.9218583645668782	False	False	orf_U2OS_long	ORF_same	U2OS	long	96	Same
ccsbBroad304_00008	L21	0.0208695652173913	0.1141164798552536	0.7786574010006309	0.1086535841537515	False	False	orf_U2OS_long	ORF_same	U2OS	long	96	Same
ccsbBroad304_00023	P03	0.3214285714285714	1.401570306886558	0.1049384697266695	0.9790652732242904	True	False	orf_U2OS_long	ORF_same	U2OS	long	96	Same
ccsbBroad304_00023	P04	0.6666666666666666	3.2440626624336675	0.0027556733123776	2.559772269725692	True	True	orf_U2OS_long	ORF_same	U2OS	long	96	Same
ccsbBroad304_00037	H09	0.35	1.4813991765013348	0.096019207386504	1.017641883339654	True	False	orf_U2OS_long	ORF_same	U2OS	long	96	Same
ccsbBroad304_00037	H18	0.0363756613756613	0.3633570367044023	0.488061557572605	0.311525398431534	False	False	orf_U2OS_long	ORF_same	U2OS	long	96	Same
ccsbBroad304_00049	P13	0.75	3.397537581746032	0.0023797477034646	2.623469083616245	True	True	orf_U2OS_long	ORF_same	U2OS	long	96	Same
ccsbBroad304_00049	P14	1.0	5.000004342923105	6.80844255387233e-05	4.166952222538916	True	True	orf_U2OS_long	ORF_same	U2OS	long	96	Same
ccsbBroad304_00055	L10	0.0704545454545454	0.6485269329138605	0.2933978729720469	0.532543038958487	False	False	orf_U2OS_long	ORF_same	U2OS	long	96	Same
ccsbBroad304_00055	L17	0.1454545454545454	0.9870000636513564	0.1840092590895568	0.7351603233473635	False	False	orf_U2OS_long	ORF_same	U2OS	long	96	Same
ccsbBroad304_00129	C21	1.0	5.000004342923105	6.80844255387233e-05	4.166952222538916	True	True	orf_U2OS_long	ORF_same	U2OS	long	96	Same
ccsbBroad304_00129	G14	0.1333333333333333	0.9600444277774468	0.1866154950714126	0.7290522987212207	False	False	orf_U2OS_long	ORF_same	U2OS	long	96	Same
ccsbBroad304_00142	D07	0.0583333333333333	0.5751359032154046	0.3324865715973193	0.4782258902073483	False	False	orf_U2OS_long	ORF_same	U2OS	long	96	Same
ccsbBroad304_00142	H22	0.0982142857142857	0.8075710071372042	0.2296779151706439	0.6388807626658277	False	False	orf_U2OS_long	ORF_same	U2OS	long	96	Same
ccsbBroad304_00150	G12	0.0292869269949066	0.262984453039912	0.5862070381305318	0.2319489716312858	False	False	orf_U2OS_long	ORF_same	U2OS	long	96	Same
ccsbBroad304_00150	K17	0.0409698996655518	0.4175457831821373	0.439719339227544	0.3568244333225085	False	False	orf_U2OS_long	ORF_same	U2OS	long	96	Same
ccsbBroad304_00155	B11	0.0748663101604278	0.6839426014088656	0.2799309050987348	0.5529491516484897	False	False	orf_U2OS_long	ORF_same	U2OS	long	96	Same
ccsbBroad304_00155	P16	0.1180555555555555	0.9119423903268594	0.1947336485635906	0.710558999055854	False	False	orf_U2OS_long	ORF_same	U2OS	long	96	Same
ccsbBroad304_00202	A18	0.375	1.5528387503353909	0.0899428854839697	1.0460331838165076	True	False	orf_U2OS_long	ORF_same	U2OS	long	96	Same
ccsbBroad304_00202	M01	1.0	5.000004342923105	6.80844255387233e-05	4.166952222538916	True	True	orf_U2OS_long	ORF_same	U2OS	long	96	Same
ccsbBroad304_00221	J10	0.0209790209790209	0.115907500674992	0.7779146025002179	0.1090680761446866	False	False	orf_U2OS_long	ORF_same	U2OS	long	96	Same
ccsbBroad304_00221	N05	0.1333333333333333	0.9611492802726742	0.1866154950714126	0.7290522987212207	False	False	orf_U2OS_long	ORF_same	U2OS	long	96	Same
ccsbBroad304_00272	I19	0.125	0.9413506013507342	0.1889775400448858	0.7235898086002566	False	False	orf_U2OS_long	ORF_same	U2OS	long	96	Same
ccsbBroad304_00272	M04	0.375	1.551864199678621	0.0899428854839697	1.0460331838165076	True	False	orf_U2OS_long	ORF_same	U2OS	long	96	Same
ccsbBroad304_00277	B21	0.0801282051282051	0.725472589420486	0.2606546091836705	0.5839345909927243	False	False	orf_U2OS_long	ORF_same	U2OS	long	96	Same
ccsbBroad304_00277	P20	0.1833333333333333	1.1379950629482478	0.1474001170574985	0.8315021715827644	False	False	orf_U2OS_long	ORF_same	U2OS	long	96	Same
ccsbBroad304_00280	K06	0.065126050420168	0.6303466530739132	0.3010259794605545	0.5213960218497435	False	False	orf_U2OS_long	ORF_same	U2OS	long	96	Same
ccsbBroad304_00280	M21	0.15	1.0094441683663862	0.1781032772714369	0.7493280890274603	False	False	orf_U2OS_long	ORF_same	U2OS	long	96	Same
ccsbBroad304_00304	B03	0.1547619047619047	1.047103662115511	0.1719213627839947	0.7646701549431882	False	False	orf_U2OS_long	ORF_same	U2OS	long	96	Same
ccsbBroad304_00304	B08	0.6666666666666666	3.2440626624336675	0.0027556733123776	2.559772269725692	True	True	orf_U2OS_long	ORF_same	U2OS	long	96	Same
ccsbBroad304_00305	A10	0.1458333333333333	1.0135236687760385	0.1781032772714369	0.7493280890274603	False	False	orf_U2OS_long	ORF_same	U2OS	long	96	Same
ccsbBroad304_00305	A11	0.25	1.2871292564855477	0.1197130885117879	0.9218583645668782	False	False	orf_U2OS_long	ORF_same	U2OS	long	96	Same
ccsbBroad304_00326	D08	0.0294117647058823	0.2672057063969658	0.5843224343831046	0.2333474391359984	False	False	orf_U2OS_long	ORF_same	U2OS	long	96	Same
ccsbBroad304_00326	J17	0.1339285714285714	0.9747101972774456	0.1866154950714126	0.7290522987212207	False	False	orf_U2OS_long	ORF_same	U2OS	long	96	Same
ccsbBroad304_00331	F24	0.75	3.397537581746032	0.0023797477034646	2.623469083616245	True	True	orf_U2OS_long	ORF_same	U2OS	long	96	Same
ccsbBroad304_00331	P17	0.2	1.1862899510419598	0.1383074105658521	0.8591545495968709	False	False	orf_U2OS_long	ORF_same	U2OS	long	96	Same
ccsbBroad304_00371	G15	1.0	5.000004342923105	6.80844255387233e-05	4.166952222538916	True	True	orf_U2OS_long	ORF_same	U2OS	long	96	Same
ccsbBroad304_00371	G22	0.35	1.488391636346034	0.096019207386504	1.017641883339654	True	False	orf_U2OS_long	ORF_same	U2OS	long	96	Same
ccsbBroad304_00376	B04	0.75	3.397537581746032	0.0023797477034646	2.623469083616245	True	True	orf_U2OS_long	ORF_same	U2OS	long	96	Same
ccsbBroad304_00376	P05	0.625	3.154330960855693	0.0029984988394705	2.5230961149141247	True	True	orf_U2OS_long	ORF_same	U2OS	long	96	Same
ccsbBroad304_00396	F19	0.025	0.1949658908580768	0.6626443279255012	0.1787195151345449	False	False	orf_U2OS_long	ORF_same	U2OS	long	96	Same
ccsbBroad304_00396	J12	0.0611888111888111	0.5872101202228017	0.3269242731805336	0.4855528331149242	False	False	orf_U2OS_long	ORF_same	U2OS	long	96	Same
ccsbBroad304_00407	F21	0.0309523809523809	0.2893344397307384	0.5609806976810207	0.2510520817649419	False	False	orf_U2OS_long	ORF_same	U2OS	long	96	Same
ccsbBroad304_00407	N12	0.4166666666666666	1.6415959012565948	0.0802328718916437	1.0956476621864992	True	False	orf_U2OS_long	ORF_same	U2OS	long	96	Same
ccsbBroad304_00411	K09	0.2916666666666666	1.3983892803662563	0.1049384697266695	0.9790652732242904	True	False	orf_U2OS_long	ORF_same	U2OS	long	96	Same
ccsbBroad304_00411	K22	0.1111111111111111	0.8825341793029846	0.1997084791056851	0.6996034957169979	False	False	orf_U2OS_long	ORF_same	U2OS	long	96	Same
ccsbBroad304_00454	F04	0.0476190476190476	0.48681338750574	0.3892259584866837	0.4097982032146229	False	False	orf_U2OS_long	ORF_same	U2OS	long	96	Same
ccsbBroad304_00454	H07	0.1964285714285714	1.155378797197439	0.1443575434314597	0.8405605170478245	False	False	orf_U2OS_long	ORF_same	U2OS	long	96	Same
ccsbBroad304_00476	L01	1.0	5.000004342923105	6.80844255387233e-05	4.166952222538916	True	True	orf_U2OS_long	ORF_same	U2OS	long	96	Same
ccsbBroad304_00476	P22	1.0	5.000004342923105	6.80844255387233e-05	4.166952222538916	True	True	orf_U2OS_long	ORF_same	U2OS	long	96	Same
ccsbBroad304_00477	B05	1.0	5.000004342923105	6.80844255387233e-05	4.166952222538916	True	True	orf_U2OS_long	ORF_same	U2OS	long	96	Same
ccsbBroad304_00477	B20	1.0	5.000004342923105	6.80844255387233e-05	4.166952222538916	True	True	orf_U2OS_long	ORF_same	U2OS	long	96	Same
ccsbBroad304_00494	D19	0.0204422194409678	0.1043760105129904	0.7938066002174561	0.1002852944108359	False	False	orf_U2OS_long	ORF_same	U2OS	long	96	Same
ccsbBroad304_00494	H08	0.0408333333333333	0.416370208368817	0.439719339227544	0.3568244333225085	False	False	orf_U2OS_long	ORF_same	U2OS	long	96	Same
ccsbBroad304_00504	L20	0.0188679245283018	0.0700900931371216	0.8536290812640464	0.0687307978743967	False	False	orf_U2OS_long	ORF_same	U2OS	long	96	Same
ccsbBroad304_00504	N03	0.1125	0.8869744935207733	0.1995777627150616	0.6998878501636289	False	False	orf_U2OS_long	ORF_same	U2OS	long	96	Same
ccsbBroad304_00526	D03	0.1964285714285714	1.1572175549828565	0.1443575434314597	0.8405605170478245	False	False	orf_U2OS_long	ORF_same	U2OS	long	96	Same
ccsbBroad304_00526	D04	0.1454545454545454	0.9855046677586712	0.1840092590895568	0.7351603233473635	False	False	orf_U2OS_long	ORF_same	U2OS	long	96	Same
ccsbBroad304_00555	F03	0.6666666666666666	3.2440626624336675	0.0027556733123776	2.559772269725692	True	True	orf_U2OS_long	ORF_same	U2OS	long	96	Same
ccsbBroad304_00555	F22	1.0	5.000004342923105	6.80844255387233e-05	4.166952222538916	True	True	orf_U2OS_long	ORF_same	U2OS	long	96	Same
ccsbBroad304_00576	J02	0.6666666666666666	3.2440626624336675	0.0027556733123776	2.559772269725692	True	True	orf_U2OS_long	ORF_same	U2OS	long	96	Same
ccsbBroad304_00576	P15	0.1833333333333333	1.1379950629482478	0.1474001170574985	0.8315021715827644	False	False	orf_U2OS_long	ORF_same	U2OS	long	96	Same
ccsbBroad304_00607	C06	0.25	1.2883767189025748	0.1197130885117879	0.9218583645668782	False	False	orf_U2OS_long	ORF_same	U2OS	long	96	Same
ccsbBroad304_00607	C19	0.0310150375939849	0.2865895248209436	0.5626173529447775	0.2497868769131949	False	False	orf_U2OS_long	ORF_same	U2OS	long	96	Same
ccsbBroad304_00681	B15	0.375	1.5450632082474296	0.0899428854839697	1.0460331838165076	True	False	orf_U2OS_long	ORF_same	U2OS	long	96	Same
ccsbBroad304_00681	P06	0.625	3.154330960855693	0.0029984988394705	2.5230961149141247	True	True	orf_U2OS_long	ORF_same	U2OS	long	96	Same
ccsbBroad304_00691	A05	0.0282193958664546	0.2485831720644002	0.5997915053011621	0.2219996893383376	False	False	orf_U2OS_long	ORF_same	U2OS	long	96	Same
ccsbBroad304_00691	I24	0.2666666666666666	1.3372054664930948	0.116527798151711	0.9335704596697202	True	False	orf_U2OS_long	ORF_same	U2OS	long	96	Same
ccsbBroad304_00733	O01	0.5	1.7950708205689596	0.0613001057131544	1.212538776532155	True	False	orf_U2OS_long	ORF_same	U2OS	long	96	Same
ccsbBroad304_00733	O20	0.4166666666666666	1.6415959012565948	0.0802328718916437	1.0956476621864992	True	False	orf_U2OS_long	ORF_same	U2OS	long	96	Same
ccsbBroad304_00799	B16	0.0666666666666666	0.6257957811210428	0.3022127753355447	0.5196871808293557	False	False	orf_U2OS_long	ORF_same	U2OS	long	96	Same
ccsbBroad304_00799	P01	0.625	3.154330960855693	0.0029984988394705	2.5230961149141247	True	True	orf_U2OS_long	ORF_same	U2OS	long	96	Same
ccsbBroad304_00805	G21	1.0	5.000004342923105	6.80844255387233e-05	4.166952222538916	True	True	orf_U2OS_long	ORF_same	U2OS	long	96	Same
ccsbBroad304_00805	M06	1.0	5.000004342923105	6.80844255387233e-05	4.166952222538916	True	True	orf_U2OS_long	ORF_same	U2OS	long	96	Same
ccsbBroad304_00811	I08	0.0409698996655518	0.4175457831821373	0.439719339227544	0.3568244333225085	False	False	orf_U2OS_long	ORF_same	U2OS	long	96	Same
ccsbBroad304_00811	I15	0.0416666666666666	0.4213915473069391	0.439719339227544	0.3568244333225085	False	False	orf_U2OS_long	ORF_same	U2OS	long	96	Same
ccsbBroad304_00843	E15	0.0241279069767441	0.1790383587023737	0.6835179525754952	0.1652500742167404	False	False	orf_U2OS_long	ORF_same	U2OS	long	96	Same
ccsbBroad304_00843	G08	0.375	1.542582990374496	0.0899428854839697	1.0460331838165076	True	False	orf_U2OS_long	ORF_same	U2OS	long	96	Same
ccsbBroad304_00894	E22	0.0818713450292397	0.7081469433258893	0.2677855742193786	0.5722128224161261	False	False	orf_U2OS_long	ORF_same	U2OS	long	96	Same
ccsbBroad304_00894	M03	0.1168831168831168	0.897889984732455	0.1965136730799757	0.7066072267817024	False	False	orf_U2OS_long	ORF_same	U2OS	long	96	Same
ccsbBroad304_00900	A01	1.0	5.000004342923105	6.80844255387233e-05	4.166952222538916	True	True	orf_U2OS_long	ORF_same	U2OS	long	96	Same
ccsbBroad304_00900	O10	0.0405844155844155	0.4109549248193515	0.4436464617029602	0.3529629778416647	False	False	orf_U2OS_long	ORF_same	U2OS	long	96	Same
ccsbBroad304_00902	A06	0.5	1.788269829137768	0.0613001057131544	1.212538776532155	True	False	orf_U2OS_long	ORF_same	U2OS	long	96	Same
ccsbBroad304_00902	O17	0.0590277777777777	0.5858690948148921	0.3269242731805336	0.4855528331149242	False	False	orf_U2OS_long	ORF_same	U2OS	long	96	Same
ccsbBroad304_00904	K01	1.0	5.000004342923105	6.80844255387233e-05	4.166952222538916	True	True	orf_U2OS_long	ORF_same	U2OS	long	96	Same
ccsbBroad304_00904	K02	1.0	5.000004342923105	6.80844255387233e-05	4.166952222538916	True	True	orf_U2OS_long	ORF_same	U2OS	long	96	Same
ccsbBroad304_00954	C20	1.0	5.000004342923105	6.80844255387233e-05	4.166952222538916	True	True	orf_U2OS_long	ORF_same	U2OS	long	96	Same
ccsbBroad304_00954	M05	1.0	5.000004342923105	6.80844255387233e-05	4.166952222538916	True	True	orf_U2OS_long	ORF_same	U2OS	long	96	Same
ccsbBroad304_01020	I11	0.13125	0.8999065821414951	0.1965136730799757	0.7066072267817024	False	False	orf_U2OS_long	ORF_same	U2OS	long	96	Same
ccsbBroad304_01020	K20	1.0	5.000004342923105	6.80844255387233e-05	4.166952222538916	True	True	orf_U2OS_long	ORF_same	U2OS	long	96	Same
ccsbBroad304_01121	A23	1.0	5.000004342923105	6.80844255387233e-05	4.166952222538916	True	True	orf_U2OS_long	ORF_same	U2OS	long	96	Same
ccsbBroad304_01121	O16	0.0438095238095238	0.4471428427876313	0.4217332518928575	0.3749621553421312	False	False	orf_U2OS_long	ORF_same	U2OS	long	96	Same
ccsbBroad304_01122	A08	0.2916666666666666	1.399363831023026	0.1049384697266695	0.9790652732242904	True	False	orf_U2OS_long	ORF_same	U2OS	long	96	Same
ccsbBroad304_01122	A09	0.25	1.2871292564855477	0.1197130885117879	0.9218583645668782	False	False	orf_U2OS_long	ORF_same	U2OS	long	96	Same
ccsbBroad304_01144	L09	1.0	5.000004342923105	6.80844255387233e-05	4.166952222538916	True	True	orf_U2OS_long	ORF_same	U2OS	long	96	Same
ccsbBroad304_01144	L12	0.625	3.154330960855693	0.0029984988394705	2.5230961149141247	True	True	orf_U2OS_long	ORF_same	U2OS	long	96	Same
ccsbBroad304_01161	F20	0.0662393162393162	0.6333475371518964	0.3010259794605545	0.5213960218497435	False	False	orf_U2OS_long	ORF_same	U2OS	long	96	Same
ccsbBroad304_01161	J11	0.2083333333333333	1.1991788768214091	0.1372598935819207	0.8624563421552593	False	False	orf_U2OS_long	ORF_same	U2OS	long	96	Same
ccsbBroad304_01213	E06	0.0328663793103448	0.3175308611328278	0.5341780058658524	0.2723139974972301	False	False	orf_U2OS_long	ORF_same	U2OS	long	96	Same
ccsbBroad304_01213	I17	0.0811688311688311	0.7312431456565041	0.2583324701461658	0.5878210033541909	False	False	orf_U2OS_long	ORF_same	U2OS	long	96	Same
ccsbBroad304_01216	D10	0.1269841269841269	0.9437369940349738	0.1889775400448858	0.7235898086002566	False	False	orf_U2OS_long	ORF_same	U2OS	long	96	Same
ccsbBroad304_01216	L05	0.1098901098901098	0.8582749455595977	0.2072341191244705	0.6835387405888825	False	False	orf_U2OS_long	ORF_same	U2OS	long	96	Same
ccsbBroad304_01230	J09	0.238095238095238	1.2480953875741934	0.1274640956479666	0.8946121309782717	False	False	orf_U2OS_long	ORF_same	U2OS	long	96	Same
ccsbBroad304_01230	L22	0.0590277777777777	0.5858690948148921	0.3269242731805336	0.4855528331149242	False	False	orf_U2OS_long	ORF_same	U2OS	long	96	Same
ccsbBroad304_01282	K14	0.1416666666666666	0.9664539104886462	0.1866154950714126	0.7290522987212207	False	False	orf_U2OS_long	ORF_same	U2OS	long	96	Same
ccsbBroad304_01282	K19	0.0773809523809523	0.7106969924937936	0.2677855742193786	0.5722128224161261	False	False	orf_U2OS_long	ORF_same	U2OS	long	96	Same
ccsbBroad304_01283	J19	0.1555555555555555	1.0344120651724722	0.1738957595151732	0.7597110082308403	False	False	orf_U2OS_long	ORF_same	U2OS	long	96	Same
ccsbBroad304_01283	L14	1.0	5.000004342923105	6.80844255387233e-05	4.166952222538916	True	True	orf_U2OS_long	ORF_same	U2OS	long	96	Same
ccsbBroad304_01287	I13	0.0210736468500443	0.1186641750329439	0.7754542047796098	0.1104438447862529	False	False	orf_U2OS_long	ORF_same	U2OS	long	96	Same
ccsbBroad304_01287	I14	0.35	1.4906803858054598	0.096019207386504	1.017641883339654	True	False	orf_U2OS_long	ORF_same	U2OS	long	96	Same
ccsbBroad304_01334	F16	0.0350985221674876	0.3478247030708911	0.5040578878097158	0.2975195847594953	False	False	orf_U2OS_long	ORF_same	U2OS	long	96	Same
ccsbBroad304_01334	H13	0.0256578947368421	0.2059873822236234	0.6507904475142485	0.1865588303852975	False	False	orf_U2OS_long	ORF_same	U2OS	long	96	Same
ccsbBroad304_01340	I02	0.238095238095238	1.242880170485297	0.1279186214203631	0.8930662296304529	False	False	orf_U2OS_long	ORF_same	U2OS	long	96	Same
ccsbBroad304_01340	O15	0.1384615384615384	0.9473850244784991	0.1889775400448858	0.7235898086002566	False	False	orf_U2OS_long	ORF_same	U2OS	long	96	Same
ccsbBroad304_01396	D09	0.2666666666666666	1.336671606996287	0.116527798151711	0.9335704596697202	True	False	orf_U2OS_long	ORF_same	U2OS	long	96	Same
ccsbBroad304_01396	D20	0.0717948717948717	0.6756256015577561	0.2799309050987348	0.5529491516484897	False	False	orf_U2OS_long	ORF_same	U2OS	long	96	Same
ccsbBroad304_01404	G17	0.0409698996655518	0.4164669931089135	0.439719339227544	0.3568244333225085	False	False	orf_U2OS_long	ORF_same	U2OS	long	96	Same
ccsbBroad304_01404	I18	0.375	1.551864199678621	0.0899428854839697	1.0460331838165076	True	False	orf_U2OS_long	ORF_same	U2OS	long	96	Same
ccsbBroad304_01492	A04	0.0423280423280423	0.4281912348087393	0.4357206879816298	0.3607918193092212	False	False	orf_U2OS_long	ORF_same	U2OS	long	96	Same
ccsbBroad304_01492	O03	0.4166666666666666	1.6415959012565948	0.0802328718916437	1.0956476621864992	True	False	orf_U2OS_long	ORF_same	U2OS	long	96	Same
ccsbBroad304_01602	D02	0.1428571428571428	1.0065048009855595	0.1781032772714369	0.7493280890274603	False	False	orf_U2OS_long	ORF_same	U2OS	long	96	Same
ccsbBroad304_01602	J01	0.6666666666666666	3.2440626624336675	0.0027556733123776	2.559772269725692	True	True	orf_U2OS_long	ORF_same	U2OS	long	96	Same
ccsbBroad304_01649	J24	0.375	1.551864199678621	0.0899428854839697	1.0460331838165076	True	False	orf_U2OS_long	ORF_same	U2OS	long	96	Same
ccsbBroad304_01649	P23	0.35	1.4906803858054598	0.096019207386504	1.017641883339654	True	False	orf_U2OS_long	ORF_same	U2OS	long	96	Same
ccsbBroad304_01666	I23	0.0729166666666666	0.6800705415881814	0.2799309050987348	0.5529491516484897	False	False	orf_U2OS_long	ORF_same	U2OS	long	96	Same
ccsbBroad304_01666	O14	0.1555555555555555	1.0344120651724722	0.1738957595151732	0.7597110082308403	False	False	orf_U2OS_long	ORF_same	U2OS	long	96	Same
ccsbBroad304_01684	C13	0.5	1.792378321832916	0.0613001057131544	1.212538776532155	True	False	orf_U2OS_long	ORF_same	U2OS	long	96	Same
ccsbBroad304_01684	C18	1.0	5.000004342923105	6.80844255387233e-05	4.166952222538916	True	True	orf_U2OS_long	ORF_same	U2OS	long	96	Same
ccsbBroad304_01690	G07	0.0550595238095238	0.5497756349620836	0.341798707790995	0.4662295835120086	False	False	orf_U2OS_long	ORF_same	U2OS	long	96	Same
ccsbBroad304_01690	M18	0.0283094098883572	0.2499333825264484	0.5997915053011621	0.2219996893383376	False	False	orf_U2OS_long	ORF_same	U2OS	long	96	Same
ccsbBroad304_01760	E12	0.1357142857142857	0.9305330330471072	0.1915847223438599	0.7176391260836774	False	False	orf_U2OS_long	ORF_same	U2OS	long	96	Same
ccsbBroad304_01760	G11	1.0	5.000004342923105	6.80844255387233e-05	4.166952222538916	True	True	orf_U2OS_long	ORF_same	U2OS	long	96	Same
ccsbBroad304_01768	B09	0.0515873015873015	0.5208155332533576	0.3612627501391828	0.4421768162980268	False	False	orf_U2OS_long	ORF_same	U2OS	long	96	Same
ccsbBroad304_01768	P18	0.2	1.1862899510419598	0.1383074105658521	0.8591545495968709	False	False	orf_U2OS_long	ORF_same	U2OS	long	96	Same
ccsbBroad304_01991	K18	0.25	1.288910578399383	0.1197130885117879	0.9218583645668782	False	False	orf_U2OS_long	ORF_same	U2OS	long	96	Same
ccsbBroad304_01991	M17	0.0327956989247311	0.3165661330605882	0.5341780058658524	0.2723139974972301	False	False	orf_U2OS_long	ORF_same	U2OS	long	96	Same
ccsbBroad304_02128	F13	0.0278637770897832	0.2432150346930462	0.6052405268867255	0.2180719993302909	False	False	orf_U2OS_long	ORF_same	U2OS	long	96	Same
ccsbBroad304_02128	H16	0.3214285714285714	1.4018802326577269	0.1049384697266695	0.9790652732242904	True	False	orf_U2OS_long	ORF_same	U2OS	long	96	Same
ccsbBroad304_02129	B06	0.625	3.154330960855693	0.0029984988394705	2.5230961149141247	True	True	orf_U2OS_long	ORF_same	U2OS	long	96	Same
ccsbBroad304_02129	B19	0.1180555555555555	0.910357607929136	0.1947336485635906	0.710558999055854	False	False	orf_U2OS_long	ORF_same	U2OS	long	96	Same
ccsbBroad304_02392	G10	1.0	5.000004342923105	6.80844255387233e-05	4.166952222538916	True	True	orf_U2OS_long	ORF_same	U2OS	long	96	Same
ccsbBroad304_02392	M19	0.0550595238095238	0.5501683003733852	0.341798707790995	0.4662295835120086	False	False	orf_U2OS_long	ORF_same	U2OS	long	96	Same
ccsbBroad304_02415	G06	0.75	3.3882563724419072	0.0023797477034646	2.623469083616245	True	True	orf_U2OS_long	ORF_same	U2OS	long	96	Same
ccsbBroad304_02415	K05	1.0	5.000004342923105	6.80844255387233e-05	4.166952222538916	True	True	orf_U2OS_long	ORF_same	U2OS	long	96	Same
ccsbBroad304_02416	E04	0.0327956989247311	0.3165661330605882	0.5341780058658524	0.2723139974972301	False	False	orf_U2OS_long	ORF_same	U2OS	long	96	Same
ccsbBroad304_02416	E07	0.0317540322580645	0.3023913861774174	0.5462302414219661	0.2626242593059298	False	False	orf_U2OS_long	ORF_same	U2OS	long	96	Same
ccsbBroad304_02705	A07	0.75	3.3907365903148405	0.0023797477034646	2.623469083616245	True	True	orf_U2OS_long	ORF_same	U2OS	long	96	Same
ccsbBroad304_02705	G02	0.3333333333333333	1.4331042884076228	0.1049384697266695	0.9790652732242904	True	False	orf_U2OS_long	ORF_same	U2OS	long	96	Same
ccsbBroad304_02813	J14	0.0291385135135135	0.2628826858749366	0.5862070381305318	0.2319489716312858	False	False	orf_U2OS_long	ORF_same	U2OS	long	96	Same
ccsbBroad304_02813	N07	0.0595238095238095	0.5807947512789974	0.3294693708699662	0.4821849533930465	False	False	orf_U2OS_long	ORF_same	U2OS	long	96	Same
ccsbBroad304_02826	A03	0.6666666666666666	3.2430627501175584	0.0027556733123776	2.559772269725692	True	True	orf_U2OS_long	ORF_same	U2OS	long	96	Same
ccsbBroad304_02826	G24	0.6666666666666666	3.23884744534477	0.0027556733123776	2.559772269725692	True	True	orf_U2OS_long	ORF_same	U2OS	long	96	Same
ccsbBroad304_03026	O21	0.2916666666666666	1.3983892803662563	0.1049384697266695	0.9790652732242904	True	False	orf_U2OS_long	ORF_same	U2OS	long	96	Same
ccsbBroad304_03026	O24	0.094017094017094	0.7955071386090117	0.2350641212374845	0.6288136538937106	False	False	orf_U2OS_long	ORF_same	U2OS	long	96	Same
ccsbBroad304_03155	E08	0.0224747474747474	0.1480472183809554	0.7270401959226616	0.1384415776074979	False	False	orf_U2OS_long	ORF_same	U2OS	long	96	Same
ccsbBroad304_03155	G05	0.0729166666666666	0.679029620730181	0.2799309050987348	0.5529491516484897	False	False	orf_U2OS_long	ORF_same	U2OS	long	96	Same
ccsbBroad304_03441	E24	0.6666666666666666	3.2440626624336675	0.0027556733123776	2.559772269725692	True	True	orf_U2OS_long	ORF_same	U2OS	long	96	Same
ccsbBroad304_03441	O09	0.1428571428571428	1.008069793204157	0.1781032772714369	0.7493280890274603	False	False	orf_U2OS_long	ORF_same	U2OS	long	96	Same
ccsbBroad304_03827	K21	0.0454545454545454	0.4659401425305647	0.4053648352405364	0.3921539283696461	False	False	orf_U2OS_long	ORF_same	U2OS	long	96	Same
ccsbBroad304_03827	M22	0.0393939393939394	0.3948358297644589	0.4587835405660084	0.3383921713496329	False	False	orf_U2OS_long	ORF_same	U2OS	long	96	Same
ccsbBroad304_03876	O05	0.2083333333333333	1.1991788768214091	0.1372598935819207	0.8624563421552593	False	False	orf_U2OS_long	ORF_same	U2OS	long	96	Same
ccsbBroad304_03876	O06	0.5	1.7950708205689596	0.0613001057131544	1.212538776532155	True	False	orf_U2OS_long	ORF_same	U2OS	long	96	Same
ccsbBroad304_03934	F23	0.125	0.9181590223949342	0.1941502166538879	0.7118621204847349	False	False	orf_U2OS_long	ORF_same	U2OS	long	96	Same
ccsbBroad304_03934	P24	0.3214285714285714	1.401570306886558	0.1049384697266695	0.9790652732242904	True	False	orf_U2OS_long	ORF_same	U2OS	long	96	Same
ccsbBroad304_03976	D22	0.0339861751152073	0.3322694489435903	0.5206123859505614	0.2834855037527273	False	False	orf_U2OS_long	ORF_same	U2OS	long	96	Same
ccsbBroad304_03976	N11	0.1333333333333333	0.9611492802726742	0.1866154950714126	0.7290522987212207	False	False	orf_U2OS_long	ORF_same	U2OS	long	96	Same
ccsbBroad304_04505	A22	1.0	5.000004342923105	6.80844255387233e-05	4.166952222538916	True	True	orf_U2OS_long	ORF_same	U2OS	long	96	Same
ccsbBroad304_04505	O07	0.0224747474747474	0.1480472183809554	0.7270401959226616	0.1384415776074979	False	False	orf_U2OS_long	ORF_same	U2OS	long	96	Same
ccsbBroad304_04829	H23	0.1454545454545454	0.9850377965639634	0.1840092590895568	0.7351603233473635	False	False	orf_U2OS_long	ORF_same	U2OS	long	96	Same
ccsbBroad304_04829	P08	0.375	1.551864199678621	0.0899428854839697	1.0460331838165076	True	False	orf_U2OS_long	ORF_same	U2OS	long	96	Same
ccsbBroad304_04933	N02	0.1168831168831168	0.897889984732455	0.1965136730799757	0.7066072267817024	False	False	orf_U2OS_long	ORF_same	U2OS	long	96	Same
ccsbBroad304_04933	N23	0.1547619047619047	1.0488849840293462	0.1719213627839947	0.7646701549431882	False	False	orf_U2OS_long	ORF_same	U2OS	long	96	Same
ccsbBroad304_05206	E19	0.6666666666666666	3.2440626624336675	0.0027556733123776	2.559772269725692	True	True	orf_U2OS_long	ORF_same	U2OS	long	96	Same
ccsbBroad304_05206	M16	0.1964285714285714	1.1583636859962196	0.1443575434314597	0.8405605170478245	False	False	orf_U2OS_long	ORF_same	U2OS	long	96	Same
ccsbBroad304_05439	C17	0.1214285714285714	0.9207184209477284	0.1941502166538879	0.7118621204847349	False	False	orf_U2OS_long	ORF_same	U2OS	long	96	Same
ccsbBroad304_05439	I16	0.1269841269841269	0.9453019862535706	0.1889775400448858	0.7235898086002566	False	False	orf_U2OS_long	ORF_same	U2OS	long	96	Same
ccsbBroad304_05555	D24	0.3333333333333333	1.4405512259705464	0.1045383818968989	0.9807242264372978	True	False	orf_U2OS_long	ORF_same	U2OS	long	96	Same
ccsbBroad304_05555	P07	1.0	5.000004342923105	6.80844255387233e-05	4.166952222538916	True	True	orf_U2OS_long	ORF_same	U2OS	long	96	Same
ccsbBroad304_05777	M23	0.2222222222222222	1.1853275806236074	0.1383074105658521	0.8591545495968709	False	False	orf_U2OS_long	ORF_same	U2OS	long	96	Same
ccsbBroad304_05777	O04	0.3333333333333333	1.48812098194423	0.096019207386504	1.017641883339654	True	False	orf_U2OS_long	ORF_same	U2OS	long	96	Same
ccsbBroad304_05782	O18	0.1333333333333333	0.9611492802726742	0.1866154950714126	0.7290522987212207	False	False	orf_U2OS_long	ORF_same	U2OS	long	96	Same
ccsbBroad304_05782	O23	0.25	1.3086575787882826	0.1197130885117879	0.9218583645668782	True	False	orf_U2OS_long	ORF_same	U2OS	long	96	Same
ccsbBroad304_05785	J03	0.1555555555555555	1.0344120651724722	0.1738957595151732	0.7597110082308403	False	False	orf_U2OS_long	ORF_same	U2OS	long	96	Same
ccsbBroad304_05785	N18	0.0467391304347826	0.4773325441712634	0.3963374895211624	0.4019348458537654	False	False	orf_U2OS_long	ORF_same	U2OS	long	96	Same
ccsbBroad304_05821	D23	0.1666666666666666	1.0878659031133346	0.160360156272431	0.7949035291973865	False	False	orf_U2OS_long	ORF_same	U2OS	long	96	Same
ccsbBroad304_05821	N24	0.25	1.3086575787882826	0.1197130885117879	0.9218583645668782	True	False	orf_U2OS_long	ORF_same	U2OS	long	96	Same
ccsbBroad304_05921	B02	1.0	5.000004342923105	6.80844255387233e-05	4.166952222538916	True	True	orf_U2OS_long	ORF_same	U2OS	long	96	Same
ccsbBroad304_05921	B23	0.1428571428571428	1.0072528266687668	0.1781032772714369	0.7493280890274603	False	False	orf_U2OS_long	ORF_same	U2OS	long	96	Same
ccsbBroad304_05926	A16	0.2666666666666666	1.3362055541769855	0.116527798151711	0.9335704596697202	True	False	orf_U2OS_long	ORF_same	U2OS	long	96	Same
ccsbBroad304_05926	E23	0.1287878787878787	0.9387051755576444	0.1889775400448858	0.7235898086002566	False	False	orf_U2OS_long	ORF_same	U2OS	long	96	Same
ccsbBroad304_06018	B10	0.1875	1.1259786407262782	0.1505823995065505	0.8222257867268237	False	False	orf_U2OS_long	ORF_same	U2OS	long	96	Same
ccsbBroad304_06018	P09	0.25	1.3086575787882826	0.1197130885117879	0.9218583645668782	True	False	orf_U2OS_long	ORF_same	U2OS	long	96	Same
ccsbBroad304_06071	A15	0.0888157894736842	0.7355534350231672	0.2583324701461658	0.5878210033541909	False	False	orf_U2OS_long	ORF_same	U2OS	long	96	Same
ccsbBroad304_06071	A20	0.6	3.092980482425305	0.0033548937513303	2.474321229277881	True	True	orf_U2OS_long	ORF_same	U2OS	long	96	Same
ccsbBroad304_06085	D05	1.0	5.000004342923105	6.80844255387233e-05	4.166952222538916	True	True	orf_U2OS_long	ORF_same	U2OS	long	96	Same
ccsbBroad304_06085	L18	0.0235745614035087	0.1659582170777846	0.7021523799269304	0.153568627784716	False	False	orf_U2OS_long	ORF_same	U2OS	long	96	Same
ccsbBroad304_06088	A24	1.0	5.000004342923105	6.80844255387233e-05	4.166952222538916	True	True	orf_U2OS_long	ORF_same	U2OS	long	96	Same
ccsbBroad304_06088	I01	0.4166666666666666	1.63231469195247	0.0802328718916437	1.0956476621864992	True	False	orf_U2OS_long	ORF_same	U2OS	long	96	Same
ccsbBroad304_06138	K11	0.0423280423280423	0.4298898835026287	0.435609605586866	0.3609025522234788	False	False	orf_U2OS_long	ORF_same	U2OS	long	96	Same
ccsbBroad304_06138	M08	0.0839160839160839	0.748095137087896	0.2528985865528748	0.5970535979153908	False	False	orf_U2OS_long	ORF_same	U2OS	long	96	Same
ccsbBroad304_06188	C09	0.625	3.1531848298423304	0.0029984988394705	2.5230961149141247	True	True	orf_U2OS_long	ORF_same	U2OS	long	96	Same
ccsbBroad304_06188	I04	0.3333333333333333	1.48812098194423	0.096019207386504	1.017641883339654	True	False	orf_U2OS_long	ORF_same	U2OS	long	96	Same
ccsbBroad304_06221	D21	0.0884615384615384	0.7706613500110595	0.2444193888558418	0.6118643461417922	False	False	orf_U2OS_long	ORF_same	U2OS	long	96	Same
ccsbBroad304_06221	L04	0.1277777777777777	0.8722524637153569	0.2035237327680475	0.6913849406931437	False	False	orf_U2OS_long	ORF_same	U2OS	long	96	Same
ccsbBroad304_06237	N04	0.1833333333333333	1.1379950629482478	0.1474001170574985	0.8315021715827644	False	False	orf_U2OS_long	ORF_same	U2OS	long	96	Same
ccsbBroad304_06237	N15	0.0555555555555555	0.5582149763887541	0.3382680202504526	0.4707390583315985	False	False	orf_U2OS_long	ORF_same	U2OS	long	96	Same
ccsbBroad304_06272	A17	0.2083333333333333	1.197397554907574	0.1372598935819207	0.8624563421552593	False	False	orf_U2OS_long	ORF_same	U2OS	long	96	Same
ccsbBroad304_06272	C24	1.0	5.000004342923105	6.80844255387233e-05	4.166952222538916	True	True	orf_U2OS_long	ORF_same	U2OS	long	96	Same
ccsbBroad304_06343	F05	0.25	1.288910578399383	0.1197130885117879	0.9218583645668782	False	False	orf_U2OS_long	ORF_same	U2OS	long	96	Same
ccsbBroad304_06343	J08	0.1125	0.8869744935207733	0.1995777627150616	0.6998878501636289	False	False	orf_U2OS_long	ORF_same	U2OS	long	96	Same
ccsbBroad304_06353	C10	0.025708635464733	0.2064244186180281	0.6507904475142485	0.1865588303852975	False	False	orf_U2OS_long	ORF_same	U2OS	long	96	Same
ccsbBroad304_06353	M11	0.1180555555555555	0.9119423903268594	0.1947336485635906	0.710558999055854	False	False	orf_U2OS_long	ORF_same	U2OS	long	96	Same
ccsbBroad304_06365	A12	0.375	1.5450632082474296	0.0899428854839697	1.0460331838165076	True	False	orf_U2OS_long	ORF_same	U2OS	long	96	Same
ccsbBroad304_06365	C23	0.0769230769230769	0.7086022061231726	0.2677855742193786	0.5722128224161261	False	False	orf_U2OS_long	ORF_same	U2OS	long	96	Same
ccsbBroad304_06403	C02	0.4166666666666666	1.6389034025205511	0.0802328718916437	1.0956476621864992	True	False	orf_U2OS_long	ORF_same	U2OS	long	96	Same
ccsbBroad304_06403	G23	1.0	5.000004342923105	6.80844255387233e-05	4.166952222538916	True	True	orf_U2OS_long	ORF_same	U2OS	long	96	Same
ccsbBroad304_06412	C14	0.0555555555555555	0.557587745331759	0.3382680202504526	0.4707390583315985	False	False	orf_U2OS_long	ORF_same	U2OS	long	96	Same
ccsbBroad304_06412	E13	0.0299107142857142	0.2751596928475677	0.5756629375180751	0.2398317305058248	False	False	orf_U2OS_long	ORF_same	U2OS	long	96	Same
ccsbBroad304_06451	L13	0.5	1.7950708205689596	0.0613001057131544	1.212538776532155	True	False	orf_U2OS_long	ORF_same	U2OS	long	96	Same
ccsbBroad304_06451	N20	0.6666666666666666	3.2440626624336675	0.0027556733123776	2.559772269725692	True	True	orf_U2OS_long	ORF_same	U2OS	long	96	Same
ccsbBroad304_06464	B12	0.0328042328042328	0.313320084382012	0.5360251591798616	0.2708148255375414	False	False	orf_U2OS_long	ORF_same	U2OS	long	96	Same
ccsbBroad304_06464	P21	0.1416666666666666	0.9664539104886462	0.1866154950714126	0.7290522987212207	False	False	orf_U2OS_long	ORF_same	U2OS	long	96	Same
ccsbBroad304_06483	C22	0.0544117647058823	0.5471328701499484	0.3425872802536823	0.4652287657668502	False	False	orf_U2OS_long	ORF_same	U2OS	long	96	Same
ccsbBroad304_06483	M15	0.0200320512820512	0.0960957268036408	0.8065422668626467	0.0933728684681675	False	False	orf_U2OS_long	ORF_same	U2OS	long	96	Same
ccsbBroad304_06588	F06	0.225	1.2474737649151213	0.1274640956479666	0.8946121309782717	False	False	orf_U2OS_long	ORF_same	U2OS	long	96	Same
ccsbBroad304_06588	J15	0.0717703349282296	0.6607349418047737	0.2876131661026209	0.5411912370831798	False	False	orf_U2OS_long	ORF_same	U2OS	long	96	Same
ccsbBroad304_06701	O19	0.4166666666666666	1.6415959012565948	0.0802328718916437	1.0956476621864992	True	False	orf_U2OS_long	ORF_same	U2OS	long	96	Same
ccsbBroad304_06701	O22	1.0	5.000004342923105	6.80844255387233e-05	4.166952222538916	True	True	orf_U2OS_long	ORF_same	U2OS	long	96	Same
ccsbBroad304_06754	I12	0.6	3.093147146982532	0.0033548937513303	2.474321229277881	True	True	orf_U2OS_long	ORF_same	U2OS	long	96	Same
ccsbBroad304_06754	M07	0.0172413793103448	0.0298760638890978	0.933520664793352	0.0298760638890978	False	False	orf_U2OS_long	ORF_same	U2OS	long	96	Same
ccsbBroad304_06755	F11	0.032563025210084	0.3120718148715401	0.5360251591798616	0.2708148255375414	False	False	orf_U2OS_long	ORF_same	U2OS	long	96	Same
ccsbBroad304_06755	H14	0.2954545454545454	1.2821092891107315	0.1202336105566439	0.9199741110449208	False	False	orf_U2OS_long	ORF_same	U2OS	long	96	Same
ccsbBroad304_06811	C07	0.0434782608695652	0.4449886616340381	0.4222721239300697	0.3744075873483308	False	False	orf_U2OS_long	ORF_same	U2OS	long	96	Same
ccsbBroad304_06811	E16	0.0958333333333333	0.79193874506747	0.2359212814019265	0.6272328815876823	False	False	orf_U2OS_long	ORF_same	U2OS	long	96	Same
ccsbBroad304_06874	G09	1.0	5.000004342923105	6.80844255387233e-05	4.166952222538916	True	True	orf_U2OS_long	ORF_same	U2OS	long	96	Same
ccsbBroad304_06874	K12	0.125	0.9181590223949342	0.1941502166538879	0.7118621204847349	False	False	orf_U2OS_long	ORF_same	U2OS	long	96	Same
ccsbBroad304_06884	G16	0.1547619047619047	1.0471831110733891	0.1719213627839947	0.7646701549431882	False	False	orf_U2OS_long	ORF_same	U2OS	long	96	Same
ccsbBroad304_06884	I07	0.625	3.154330960855693	0.0029984988394705	2.5230961149141247	True	True	orf_U2OS_long	ORF_same	U2OS	long	96	Same
ccsbBroad304_06908	I09	0.0811688311688311	0.7312431456565041	0.2583324701461658	0.5878210033541909	False	False	orf_U2OS_long	ORF_same	U2OS	long	96	Same
ccsbBroad304_06908	M20	0.3333333333333333	1.48812098194423	0.096019207386504	1.017641883339654	True	False	orf_U2OS_long	ORF_same	U2OS	long	96	Same
ccsbBroad304_07061	B07	0.05625	0.5592484527738917	0.3382680202504526	0.4707390583315985	False	False	orf_U2OS_long	ORF_same	U2OS	long	96	Same
ccsbBroad304_07061	H02	0.6666666666666666	3.23884744534477	0.0027556733123776	2.559772269725692	True	True	orf_U2OS_long	ORF_same	U2OS	long	96	Same
ccsbBroad304_07194	E05	0.0729166666666666	0.6800705415881814	0.2799309050987348	0.5529491516484897	False	False	orf_U2OS_long	ORF_same	U2OS	long	96	Same
ccsbBroad304_07194	K04	0.375	1.551864199678621	0.0899428854839697	1.0460331838165076	True	False	orf_U2OS_long	ORF_same	U2OS	long	96	Same
ccsbBroad304_07311	N06	0.0369623655913978	0.3678664947826733	0.4847268178273669	0.3145029519870576	False	False	orf_U2OS_long	ORF_same	U2OS	long	96	Same
ccsbBroad304_07311	N21	0.0378571428571428	0.3817210025888304	0.47117242677491	0.3268201325882856	False	False	orf_U2OS_long	ORF_same	U2OS	long	96	Same
ccsbBroad304_07535	H21	0.0584415584415584	0.5699078327903467	0.3326154217403239	0.4780576185516926	False	False	orf_U2OS_long	ORF_same	U2OS	long	96	Same
ccsbBroad304_07535	J20	0.1287878787878787	0.9387051755576444	0.1889775400448858	0.7235898086002566	False	False	orf_U2OS_long	ORF_same	U2OS	long	96	Same
ccsbBroad304_07557	D13	0.2954545454545454	1.288697999678813	0.1197130885117879	0.9218583645668782	False	False	orf_U2OS_long	ORF_same	U2OS	long	96	Same
ccsbBroad304_07557	L06	0.1168831168831168	0.897889984732455	0.1965136730799757	0.7066072267817024	False	False	orf_U2OS_long	ORF_same	U2OS	long	96	Same
ccsbBroad304_07795	A02	0.625	3.155305511512464	0.0029984988394705	2.5230961149141247	True	True	orf_U2OS_long	ORF_same	U2OS	long	96	Same
ccsbBroad304_07795	O13	0.1964285714285714	1.1583636859962196	0.1443575434314597	0.8405605170478245	False	False	orf_U2OS_long	ORF_same	U2OS	long	96	Same
ccsbBroad304_08590	L02	0.125	0.9413506013507342	0.1889775400448858	0.7235898086002566	False	False	orf_U2OS_long	ORF_same	U2OS	long	96	Same
ccsbBroad304_08590	P19	0.2916666666666666	1.3983892803662563	0.1049384697266695	0.9790652732242904	True	False	orf_U2OS_long	ORF_same	U2OS	long	96	Same
ccsbBroad304_08873	B01	1.0	5.000004342923105	6.80844255387233e-05	4.166952222538916	True	True	orf_U2OS_long	ORF_same	U2OS	long	96	Same
ccsbBroad304_08873	B24	1.0	5.000004342923105	6.80844255387233e-05	4.166952222538916	True	True	orf_U2OS_long	ORF_same	U2OS	long	96	Same
ccsbBroad304_10688	C04	0.0888888888888888	0.7624311455724337	0.2468714196067316	0.6075291855866906	False	False	orf_U2OS_long	ORF_same	U2OS	long	96	Same
ccsbBroad304_10688	E11	0.025062656641604	0.1960280330875011	0.6626443279255012	0.1787195151345449	False	False	orf_U2OS_long	ORF_same	U2OS	long	96	Same
ccsbBroad304_10895	H24	0.1079545454545454	0.8651954069072867	0.2058821573964694	0.6863812895161321	False	False	orf_U2OS_long	ORF_same	U2OS	long	96	Same
ccsbBroad304_10895	J23	0.0916666666666666	0.7896081278130724	0.2360736573629739	0.626952471625958	False	False	orf_U2OS_long	ORF_same	U2OS	long	96	Same
ccsbBroad304_10934	G01	1.0	5.000004342923105	6.80844255387233e-05	4.166952222538916	True	True	orf_U2OS_long	ORF_same	U2OS	long	96	Same
ccsbBroad304_10934	O08	0.0729166666666666	0.6800705415881814	0.2799309050987348	0.5529491516484897	False	False	orf_U2OS_long	ORF_same	U2OS	long	96	Same
ccsbBroad304_11023	B17	0.25	1.3096321294450524	0.1197130885117879	0.9218583645668782	True	False	orf_U2OS_long	ORF_same	U2OS	long	96	Same
ccsbBroad304_11023	B22	0.0645833333333333	0.6251634376682236	0.3022127753355447	0.5196871808293557	False	False	orf_U2OS_long	ORF_same	U2OS	long	96	Same
ccsbBroad304_11445	E20	0.3125	1.368210710959847	0.1114382172864041	0.9529658440793388	True	False	orf_U2OS_long	ORF_same	U2OS	long	96	Same
ccsbBroad304_11445	K03	0.6666666666666666	3.2440626624336675	0.0027556733123776	2.559772269725692	True	True	orf_U2OS_long	ORF_same	U2OS	long	96	Same
ccsbBroad304_11738	F14	0.5	1.7950708205689596	0.0613001057131544	1.212538776532155	True	False	orf_U2OS_long	ORF_same	U2OS	long	96	Same
ccsbBroad304_11738	N17	0.2916666666666666	1.3983892803662563	0.1049384697266695	0.9790652732242904	True	False	orf_U2OS_long	ORF_same	U2OS	long	96	Same
ccsbBroad304_14525	C01	0.5	1.792378321832916	0.0613001057131544	1.212538776532155	True	False	orf_U2OS_long	ORF_same	U2OS	long	96	Same
ccsbBroad304_14525	M24	0.5	1.7950708205689596	0.0613001057131544	1.212538776532155	True	False	orf_U2OS_long	ORF_same	U2OS	long	96	Same
ccsbBroad304_14538	F15	0.0584415584415584	0.5703581287914098	0.3326154217403239	0.4780576185516926	False	False	orf_U2OS_long	ORF_same	U2OS	long	96	Same
ccsbBroad304_14538	J16	0.0909090909090909	0.7877101762607532	0.2360736573629739	0.626952471625958	False	False	orf_U2OS_long	ORF_same	U2OS	long	96	Same
ccsbBroad304_14540	H12	0.0271062271062271	0.2302930641442755	0.6204085066499377	0.2073222560457316	False	False	orf_U2OS_long	ORF_same	U2OS	long	96	Same
ccsbBroad304_14540	J13	0.1333333333333333	0.9611492802726742	0.1866154950714126	0.7290522987212207	False	False	orf_U2OS_long	ORF_same	U2OS	long	96	Same
ccsbBroad304_14554	N01	1.0	5.000004342923105	6.80844255387233e-05	4.166952222538916	True	True	orf_U2OS_long	ORF_same	U2OS	long	96	Same
ccsbBroad304_14554	P10	0.225	1.2474737649151213	0.1274640956479666	0.8946121309782717	False	False	orf_U2OS_long	ORF_same	U2OS	long	96	Same
ccsbBroad304_14572	J04	1.0	5.000004342923105	6.80844255387233e-05	4.166952222538916	True	True	orf_U2OS_long	ORF_same	U2OS	long	96	Same
ccsbBroad304_14572	L03	0.0811688311688311	0.7312431456565041	0.2583324701461658	0.5878210033541909	False	False	orf_U2OS_long	ORF_same	U2OS	long	96	Same
ccsbBroad304_14579	H11	0.1805555555555555	1.0926109902468528	0.160360156272431	0.7949035291973865	False	False	orf_U2OS_long	ORF_same	U2OS	long	96	Same
ccsbBroad304_14579	N22	1.0	5.000004342923105	6.80844255387233e-05	4.166952222538916	True	True	orf_U2OS_long	ORF_same	U2OS	long	96	Same
ccsbBroad304_14597	D14	0.0540935672514619	0.545360110811779	0.3426953652348359	0.4650917691229401	False	False	orf_U2OS_long	ORF_same	U2OS	long	96	Same
ccsbBroad304_14597	J07	0.2916666666666666	1.3983892803662563	0.1049384697266695	0.9790652732242904	True	False	orf_U2OS_long	ORF_same	U2OS	long	96	Same
ccsbBroad304_14631	E21	0.0251552795031055	0.1939110140296163	0.6626443279255012	0.1787195151345449	False	False	orf_U2OS_long	ORF_same	U2OS	long	96	Same
ccsbBroad304_14631	I20	0.75	3.397537581746032	0.0023797477034646	2.623469083616245	True	True	orf_U2OS_long	ORF_same	U2OS	long	96	Same
ccsbBroad304_14635	J18	1.0	5.000004342923105	6.80844255387233e-05	4.166952222538916	True	True	orf_U2OS_long	ORF_same	U2OS	long	96	Same
ccsbBroad304_14635	N19	1.0	5.000004342923105	6.80844255387233e-05	4.166952222538916	True	True	orf_U2OS_long	ORF_same	U2OS	long	96	Same
ccsbBroad304_14644	E14	0.1458333333333333	1.0155253881026352	0.1781032772714369	0.7493280890274603	False	False	orf_U2OS_long	ORF_same	U2OS	long	96	Same
ccsbBroad304_14644	K13	0.1666666666666666	1.0276377243618076	0.1755966165644931	0.7554838564340555	False	False	orf_U2OS_long	ORF_same	U2OS	long	96	Same
ccsbBroad304_14671	H05	0.2666666666666666	1.334916717033669	0.116527798151711	0.9335704596697202	True	False	orf_U2OS_long	ORF_same	U2OS	long	96	Same
ccsbBroad304_14671	N16	0.101010101010101	0.8351221777818689	0.2165579089925888	0.6644259506128939	False	False	orf_U2OS_long	ORF_same	U2OS	long	96	Same
ccsbBroad304_14679	D18	0.0270467836257309	0.2295986507568838	0.6204085066499377	0.2073222560457316	False	False	orf_U2OS_long	ORF_same	U2OS	long	96	Same
ccsbBroad304_14679	H17	0.0571895424836601	0.5704651752790606	0.3326154217403239	0.4780576185516926	False	False	orf_U2OS_long	ORF_same	U2OS	long	96	Same
ccsbBroad304_14684	A21	0.1666666666666666	1.0879188529407005	0.160360156272431	0.7949035291973865	False	False	orf_U2OS_long	ORF_same	U2OS	long	96	Same
ccsbBroad304_14684	O02	1.0	5.000004342923105	6.80844255387233e-05	4.166952222538916	True	True	orf_U2OS_long	ORF_same	U2OS	long	96	Same
ccsbBroad304_14688	B18	0.35	1.4838793943742683	0.096019207386504	1.017641883339654	True	False	orf_U2OS_long	ORF_same	U2OS	long	96	Same
ccsbBroad304_14688	H01	0.75	3.397537581746032	0.0023797477034646	2.623469083616245	True	True	orf_U2OS_long	ORF_same	U2OS	long	96	Same
ccsbBroad304_14696	C03	0.2916666666666666	1.3978554208694485	0.1049384697266695	0.9790652732242904	True	False	orf_U2OS_long	ORF_same	U2OS	long	96	Same
ccsbBroad304_14696	C08	0.1625	1.0623248803036618	0.1690367950894581	0.7720187500314537	False	False	orf_U2OS_long	ORF_same	U2OS	long	96	Same
ccsbBroad304_14720	D01	0.1666666666666666	1.0878659031133346	0.160360156272431	0.7949035291973865	False	False	orf_U2OS_long	ORF_same	U2OS	long	96	Same
ccsbBroad304_14720	P02	0.2083333333333333	1.1991788768214091	0.1372598935819207	0.8624563421552593	False	False	orf_U2OS_long	ORF_same	U2OS	long	96	Same
ccsbBroad304_14724	A19	1.0	5.000004342923105	6.80844255387233e-05	4.166952222538916	True	True	orf_U2OS_long	ORF_same	U2OS	long	96	Same
ccsbBroad304_14724	M02	0.75	3.397537581746032	0.0023797477034646	2.623469083616245	True	True	orf_U2OS_long	ORF_same	U2OS	long	96	Same
ccsbBroad304_14741	D06	0.2083333333333333	1.197344605080208	0.1372598935819207	0.8624563421552593	False	False	orf_U2OS_long	ORF_same	U2OS	long	96	Same
ccsbBroad304_14741	H15	0.0871212121212121	0.7652017560106498	0.2464015067734858	0.6083566407389045	False	False	orf_U2OS_long	ORF_same	U2OS	long	96	Same
ccsbBroad304_14762	G18	0.4166666666666666	1.63231469195247	0.0802328718916437	1.0956476621864992	True	False	orf_U2OS_long	ORF_same	U2OS	long	96	Same
ccsbBroad304_14762	I03	0.0839160839160839	0.748095137087896	0.2528985865528748	0.5970535979153908	False	False	orf_U2OS_long	ORF_same	U2OS	long	96	Same
ccsbBroad304_14770	L11	0.065126050420168	0.6303466530739132	0.3010259794605545	0.5213960218497435	False	False	orf_U2OS_long	ORF_same	U2OS	long	96	Same
ccsbBroad304_14770	N08	0.4166666666666666	1.6415959012565948	0.0802328718916437	1.0956476621864992	True	False	orf_U2OS_long	ORF_same	U2OS	long	96	Same
ccsbBroad304_14827	E03	0.101010101010101	0.8351221777818689	0.2165579089925888	0.6644259506128939	False	False	orf_U2OS_long	ORF_same	U2OS	long	96	Same
ccsbBroad304_14827	K10	0.0289495450785773	0.2579505365143671	0.5909194072035459	0.2284717465188907	False	False	orf_U2OS_long	ORF_same	U2OS	long	96	Same
ccsbBroad304_14931	G13	1.0	5.000004342923105	6.80844255387233e-05	4.166952222538916	True	True	orf_U2OS_long	ORF_same	U2OS	long	96	Same
ccsbBroad304_14931	M12	1.0	5.000004342923105	6.80844255387233e-05	4.166952222538916	True	True	orf_U2OS_long	ORF_same	U2OS	long	96	Same
ccsbBroad304_14932	H10	0.1111111111111111	0.8829321887150713	0.1997084791056851	0.6996034957169979	False	False	orf_U2OS_long	ORF_same	U2OS	long	96	Same
ccsbBroad304_14932	L19	0.0717948717948717	0.6755034933496222	0.2799309050987348	0.5529491516484897	False	False	orf_U2OS_long	ORF_same	U2OS	long	96	Same
ccsbBroad304_14989	F07	0.0694444444444444	0.6524164231620433	0.2919736968953182	0.5346562711808667	False	False	orf_U2OS_long	ORF_same	U2OS	long	96	Same
ccsbBroad304_14989	H06	0.0714285714285714	0.6742837639879644	0.2799309050987348	0.5529491516484897	False	False	orf_U2OS_long	ORF_same	U2OS	long	96	Same
ccsbBroad304_16173	D17	1.0	5.000004342923105	6.80844255387233e-05	4.166952222538916	True	True	orf_U2OS_long	ORF_same	U2OS	long	96	Same
ccsbBroad304_16173	F08	1.0	5.000004342923105	6.80844255387233e-05	4.166952222538916	True	True	orf_U2OS_long	ORF_same	U2OS	long	96	Same
ccsbBroad304_16175	C05	0.0662393162393162	0.6334696453600303	0.3010259794605545	0.5213960218497435	False	False	orf_U2OS_long	ORF_same	U2OS	long	96	Same
ccsbBroad304_16175	I10	0.1098901098901098	0.8582749455595977	0.2072341191244705	0.6835387405888825	False	False	orf_U2OS_long	ORF_same	U2OS	long	96	Same
ccsbBroad304_00008		0.0738105025506133	0.2974134691882434	0.5600506259992365	0.2517727129967711	False	False	orf_A549_long	ORF_same_different	A549	long	96	Same/Different	CellProfiler
ccsbBroad304_00023		0.8763888888888889	4.323111798898621	0.0038017030225481	2.420021811906677	True	True	orf_A549_long	ORF_same_different	A549	long	96	Same/Different	CellProfiler
ccsbBroad304_00037		0.1412480505967669	0.7121375741748479	0.3196825880983324	0.495281017462262	False	False	orf_A549_long	ORF_same_different	A549	long	96	Same/Different	CellProfiler
ccsbBroad304_00049		0.7603174603174603	3.553412329929772	0.0094750366993826	2.023419099216514	True	True	orf_A549_long	ORF_same_different	A549	long	96	Same/Different	CellProfiler
ccsbBroad304_00055		0.1504772377854219	0.7631005778422616	0.3137160460230728	0.5034632673365055	False	False	orf_A549_long	ORF_same_different	A549	long	96	Same/Different	CellProfiler
ccsbBroad304_00129		0.0732142295284348	0.2732888587318186	0.5840879789158759	0.2335217318603308	False	False	orf_A549_long	ORF_same_different	A549	long	96	Same/Different	CellProfiler
ccsbBroad304_00142		0.0975652440434724	0.4424285386340194	0.4370977533315828	0.3594214257643026	False	False	orf_A549_long	ORF_same_different	A549	long	96	Same/Different	CellProfiler
ccsbBroad304_00150		0.319064949212008	1.3616920250010802	0.1932526495289921	0.7138745431124427	True	False	orf_A549_long	ORF_same_different	A549	long	96	Same/Different	CellProfiler
ccsbBroad304_00155		0.1243964994339807	0.6033030972850473	0.3390692015488694	0.4697116564172166	False	False	orf_A549_long	ORF_same_different	A549	long	96	Same/Different	CellProfiler
ccsbBroad304_00202		0.2764390616693248	1.2521122340369737	0.2257748742617664	0.646324390916917	False	False	orf_A549_long	ORF_same_different	A549	long	96	Same/Different	CellProfiler
ccsbBroad304_00221		0.0731972435453953	0.294524693417721	0.5600506259992365	0.2517727129967711	False	False	orf_A549_long	ORF_same_different	A549	long	96	Same/Different	CellProfiler
ccsbBroad304_00272		0.2277313645746079	0.8934588423440697	0.2763308803220121	0.5585705794191211	False	False	orf_A549_long	ORF_same_different	A549	long	96	Same/Different	CellProfiler
ccsbBroad304_00277		0.1294325589451228	0.6002175170121442	0.3390692015488694	0.4697116564172166	False	False	orf_A549_long	ORF_same_different	A549	long	96	Same/Different	CellProfiler
ccsbBroad304_00280		0.0659360810714202	0.2472108763905048	0.6077470197663124	0.2162771621468541	False	False	orf_A549_long	ORF_same_different	A549	long	96	Same/Different	CellProfiler
ccsbBroad304_00304		0.4715753301279617	2.072324294477582	0.1034479932336209	0.98527792970601	True	False	orf_A549_long	ORF_same_different	A549	long	96	Same/Different	CellProfiler
ccsbBroad304_00305		0.6294642857142856	2.823711758000485	0.0343012687840617	1.464689815358817	True	True	orf_A549_long	ORF_same_different	A549	long	96	Same/Different	CellProfiler
ccsbBroad304_00326		0.1704093814013834	0.6649983302788107	0.3264493341423553	0.4861842128876562	False	False	orf_A549_long	ORF_same_different	A549	long	96	Same/Different	CellProfiler
ccsbBroad304_00331		0.2644071669071669	1.207007182527378	0.2257748742617664	0.646324390916917	False	False	orf_A549_long	ORF_same_different	A549	long	96	Same/Different	CellProfiler
ccsbBroad304_00371		0.0790663414488602	0.3450808069616884	0.5163107173286349	0.2870888599840017	False	False	orf_A549_long	ORF_same_different	A549	long	96	Same/Different	CellProfiler
ccsbBroad304_00376		0.4109092174881648	1.85075958872704	0.1196319756333085	0.9221527251546708	True	False	orf_A549_long	ORF_same_different	A549	long	96	Same/Different	CellProfiler
ccsbBroad304_00396		0.1342328546156874	0.6224943290137035	0.3390692015488694	0.4697116564172166	False	False	orf_A549_long	ORF_same_different	A549	long	96	Same/Different	CellProfiler
ccsbBroad304_00407		0.0605804448476862	0.2008725122576897	0.6466271392364007	0.18934607180416	False	False	orf_A549_long	ORF_same_different	A549	long	96	Same/Different	CellProfiler
ccsbBroad304_00411		0.1790299250604425	0.7893398676400164	0.3077006611345493	0.5118715706138411	False	False	orf_A549_long	ORF_same_different	A549	long	96	Same/Different	CellProfiler
ccsbBroad304_00454		0.1356890094554568	0.7076418970639495	0.3196825880983324	0.495281017462262	False	False	orf_A549_long	ORF_same_different	A549	long	96	Same/Different	CellProfiler
ccsbBroad304_00476		0.4353021978021978	1.8475191068577663	0.1196319756333085	0.9221527251546708	True	False	orf_A549_long	ORF_same_different	A549	long	96	Same/Different	CellProfiler
ccsbBroad304_00477		0.1270371137505004	0.5972902950538206	0.3390692015488694	0.4697116564172166	False	False	orf_A549_long	ORF_same_different	A549	long	96	Same/Different	CellProfiler
ccsbBroad304_00494		0.1599364182684144	0.7999810832474181	0.3077006611345493	0.5118715706138411	False	False	orf_A549_long	ORF_same_different	A549	long	96	Same/Different	CellProfiler
ccsbBroad304_00504		0.2132296675059832	0.9633779577336866	0.2669310860329366	0.5736008465705902	False	False	orf_A549_long	ORF_same_different	A549	long	96	Same/Different	CellProfiler
ccsbBroad304_00526		0.3187229437229437	1.305650323530373	0.2139281497786732	0.6697320649414432	True	False	orf_A549_long	ORF_same_different	A549	long	96	Same/Different	CellProfiler
ccsbBroad304_00555		0.0636006060876501	0.2294344984230977	0.6243413876491168	0.2045778746925229	False	False	orf_A549_long	ORF_same_different	A549	long	96	Same/Different	CellProfiler
ccsbBroad304_00576		0.2070859327024588	0.9760768356517764	0.2669310860329366	0.5736008465705902	False	False	orf_A549_long	ORF_same_different	A549	long	96	Same/Different	CellProfiler
ccsbBroad304_00607		0.0601171593390206	0.2003414561056232	0.6466271392364007	0.18934607180416	False	False	orf_A549_long	ORF_same_different	A549	long	96	Same/Different	CellProfiler
ccsbBroad304_00681		0.2753197075613871	1.1942311463764563	0.2257748742617664	0.646324390916917	False	False	orf_A549_long	ORF_same_different	A549	long	96	Same/Different	CellProfiler
ccsbBroad304_00691		0.4689484126984127	2.0346199173219874	0.1034479932336209	0.98527792970601	True	False	orf_A549_long	ORF_same_different	A549	long	96	Same/Different	CellProfiler
ccsbBroad304_00733		0.3333822119560442	1.4641066796232267	0.1830267445338945	0.7374854449425933	True	False	orf_A549_long	ORF_same_different	A549	long	96	Same/Different	CellProfiler
ccsbBroad304_00799		0.2290375546353807	1.092334082332976	0.2464307261020067	0.6083051433233139	False	False	orf_A549_long	ORF_same_different	A549	long	96	Same/Different	CellProfiler
ccsbBroad304_00805		0.0754395558370642	0.3233693202821526	0.5351337203269348	0.2715376820092842	False	False	orf_A549_long	ORF_same_different	A549	long	96	Same/Different	CellProfiler
ccsbBroad304_00811		0.1352863130073016	0.6503738959126184	0.3313769766185679	0.4796776687436433	False	False	orf_A549_long	ORF_same_different	A549	long	96	Same/Different	CellProfiler
ccsbBroad304_00843		0.1436622262445383	0.6820150221556252	0.3262156473839684	0.4864952112616179	False	False	orf_A549_long	ORF_same_different	A549	long	96	Same/Different	CellProfiler
ccsbBroad304_00894		0.1181451170944904	0.6006311908817	0.3390692015488694	0.4697116564172166	False	False	orf_A549_long	ORF_same_different	A549	long	96	Same/Different	CellProfiler
ccsbBroad304_00900		0.2391437130407718	1.070189424781514	0.2520790758816782	0.5984632019485578	False	False	orf_A549_long	ORF_same_different	A549	long	96	Same/Different	CellProfiler
ccsbBroad304_00902		0.227468041710063	0.8961359182968528	0.2763308803220121	0.5585705794191211	False	False	orf_A549_long	ORF_same_different	A549	long	96	Same/Different	CellProfiler
ccsbBroad304_00904		0.3732955980800808	1.558137376650829	0.1770282586171262	0.7519574026669419	True	False	orf_A549_long	ORF_same_different	A549	long	96	Same/Different	CellProfiler
ccsbBroad304_00954		0.0845449366004882	0.3680973956165132	0.4959924460141539	0.3045249377826886	False	False	orf_A549_long	ORF_same_different	A549	long	96	Same/Different	CellProfiler
ccsbBroad304_01020		0.1361621432541735	0.6767322095787291	0.3264493341423553	0.4861842128876562	False	False	orf_A549_long	ORF_same_different	A549	long	96	Same/Different	CellProfiler
ccsbBroad304_01121		0.214920749185455	0.9761384702891894	0.2669310860329366	0.5736008465705902	False	False	orf_A549_long	ORF_same_different	A549	long	96	Same/Different	CellProfiler
ccsbBroad304_01122		0.7467261904761905	3.52856907753642	0.0094750366993826	2.023419099216514	True	True	orf_A549_long	ORF_same_different	A549	long	96	Same/Different	CellProfiler
ccsbBroad304_01144		0.372234853269336	1.6257732974705033	0.1578103356250819	0.8018645565261845	True	False	orf_A549_long	ORF_same_different	A549	long	96	Same/Different	CellProfiler
ccsbBroad304_01161		0.1791244939466655	0.7635875783268736	0.3137160460230728	0.5034632673365055	False	False	orf_A549_long	ORF_same_different	A549	long	96	Same/Different	CellProfiler
ccsbBroad304_01213		0.1786128485073068	0.7148245931298943	0.3196825880983324	0.495281017462262	False	False	orf_A549_long	ORF_same_different	A549	long	96	Same/Different	CellProfiler
ccsbBroad304_01216		0.0892933881918769	0.4103014405775549	0.4607706137340814	0.3365152264166363	False	False	orf_A549_long	ORF_same_different	A549	long	96	Same/Different	CellProfiler
ccsbBroad304_01230		0.1520225816596784	0.6037988920673268	0.3390692015488694	0.4697116564172166	False	False	orf_A549_long	ORF_same_different	A549	long	96	Same/Different	CellProfiler
ccsbBroad304_01282		0.1539385109696993	0.6339823787646095	0.3378663333682681	0.4712550812669098	False	False	orf_A549_long	ORF_same_different	A549	long	96	Same/Different	CellProfiler
ccsbBroad304_01283		0.1417259809583385	0.6921781597039132	0.3218254974126938	0.4923795508306309	False	False	orf_A549_long	ORF_same_different	A549	long	96	Same/Different	CellProfiler
ccsbBroad304_01287		0.1063297726234115	0.4787112451680507	0.4087571714084912	0.3885346148189628	False	False	orf_A549_long	ORF_same_different	A549	long	96	Same/Different	CellProfiler
ccsbBroad304_01334		0.0649240172136835	0.2366222151123587	0.618595146903956	0.2085934915121152	False	False	orf_A549_long	ORF_same_different	A549	long	96	Same/Different	CellProfiler
ccsbBroad304_01340		0.0841992092791325	0.3859610681486912	0.4802179034408789	0.3185616526491731	False	False	orf_A549_long	ORF_same_different	A549	long	96	Same/Different	CellProfiler
ccsbBroad304_01396		0.0943540133940988	0.4396897674531416	0.4370977533315828	0.3594214257643026	False	False	orf_A549_long	ORF_same_different	A549	long	96	Same/Different	CellProfiler
ccsbBroad304_01404		0.2762509919401164	1.2311616018591187	0.2257748742617664	0.646324390916917	False	False	orf_A549_long	ORF_same_different	A549	long	96	Same/Different	CellProfiler
ccsbBroad304_01492		0.4768153021442495	2.095667515160581	0.1034479932336209	0.98527792970601	True	False	orf_A549_long	ORF_same_different	A549	long	96	Same/Different	CellProfiler
ccsbBroad304_01602		0.4047111403089664	1.8155908446377795	0.1223204703459819	0.912500857645836	True	False	orf_A549_long	ORF_same_different	A549	long	96	Same/Different	CellProfiler
ccsbBroad304_01649		0.3410012390990651	1.5335689941486847	0.1801265124925879	0.7444223594635779	True	False	orf_A549_long	ORF_same_different	A549	long	96	Same/Different	CellProfiler
ccsbBroad304_01666		0.4246806298276886	1.8709021927976863	0.1196319756333085	0.9221527251546708	True	False	orf_A549_long	ORF_same_different	A549	long	96	Same/Different	CellProfiler
ccsbBroad304_01684		0.4657530469836972	2.013507697949194	0.1034479932336209	0.98527792970601	True	False	orf_A549_long	ORF_same_different	A549	long	96	Same/Different	CellProfiler
ccsbBroad304_01690		0.0638251343281831	0.2268542694036751	0.6243413876491168	0.2045778746925229	False	False	orf_A549_long	ORF_same_different	A549	long	96	Same/Different	CellProfiler
ccsbBroad304_01760		0.1049600555330767	0.5189634176222083	0.384402337521292	0.4152139800838464	False	False	orf_A549_long	ORF_same_different	A549	long	96	Same/Different	CellProfiler
ccsbBroad304_01768		0.2355787011107377	1.1108782492728642	0.2430365308079183	0.6143284427148757	False	False	orf_A549_long	ORF_same_different	A549	long	96	Same/Different	CellProfiler
ccsbBroad304_01991		0.238006003006003	0.9637886063656792	0.2669310860329366	0.5736008465705902	False	False	orf_A549_long	ORF_same_different	A549	long	96	Same/Different	CellProfiler
ccsbBroad304_02128		0.1049925514114196	0.4688371001491889	0.4149651136357023	0.3819884131490283	False	False	orf_A549_long	ORF_same_different	A549	long	96	Same/Different	CellProfiler
ccsbBroad304_02129		0.0739245099551679	0.310426017150244	0.5474669772729408	0.261642071959381	False	False	orf_A549_long	ORF_same_different	A549	long	96	Same/Different	CellProfiler
ccsbBroad304_02392		0.0608698378537407	0.2031092189095883	0.6466271392364007	0.18934607180416	False	False	orf_A549_long	ORF_same_different	A549	long	96	Same/Different	CellProfiler
ccsbBroad304_02415		0.2377923288221194	0.9784836724025504	0.2669310860329366	0.5736008465705902	False	False	orf_A549_long	ORF_same_different	A549	long	96	Same/Different	CellProfiler
ccsbBroad304_02416		0.2927033893945658	1.2679724898317526	0.2257748742617664	0.646324390916917	False	False	orf_A549_long	ORF_same_different	A549	long	96	Same/Different	CellProfiler
ccsbBroad304_02705		0.2576709748584749	1.198870183453677	0.2257748742617664	0.646324390916917	False	False	orf_A549_long	ORF_same_different	A549	long	96	Same/Different	CellProfiler
ccsbBroad304_02813		0.1933273208273208	0.8716280316488051	0.2792551723450772	0.5539987741653621	False	False	orf_A549_long	ORF_same_different	A549	long	96	Same/Different	CellProfiler
ccsbBroad304_02826		0.3830019381489969	1.7185772463285829	0.1456543440078858	0.8366765584065772	True	False	orf_A549_long	ORF_same_different	A549	long	96	Same/Different	CellProfiler
ccsbBroad304_03026		0.2610818457857931	1.2046340396536817	0.2257748742617664	0.646324390916917	False	False	orf_A549_long	ORF_same_different	A549	long	96	Same/Different	CellProfiler
ccsbBroad304_03155		0.0911418032961475	0.4253120376000976	0.4484387638009462	0.3482968533089804	False	False	orf_A549_long	ORF_same_different	A549	long	96	Same/Different	CellProfiler
ccsbBroad304_03441		0.2027490469531948	0.8806862725055322	0.2774044190954368	0.5568866248291484	False	False	orf_A549_long	ORF_same_different	A549	long	96	Same/Different	CellProfiler
ccsbBroad304_03827		0.0548351642857843	0.1513968609936205	0.7101106029782694	0.1486740026581472	False	False	orf_A549_long	ORF_same_different	A549	long	96	Same/Different	CellProfiler
ccsbBroad304_03876		0.7414529914529915	3.585247418791164	0.0094750366993826	2.023419099216514	True	True	orf_A549_long	ORF_same_different	A549	long	96	Same/Different	CellProfiler
ccsbBroad304_03934		0.4767316575753108	2.1444489527097264	0.1034479932336209	0.98527792970601	True	False	orf_A549_long	ORF_same_different	A549	long	96	Same/Different	CellProfiler
ccsbBroad304_03976		0.1524218206687247	0.5961318180785973	0.3390692015488694	0.4697116564172166	False	False	orf_A549_long	ORF_same_different	A549	long	96	Same/Different	CellProfiler
ccsbBroad304_04505		0.2454439888727739	1.0108997008015812	0.2644650400219013	0.5776317297878006	False	False	orf_A549_long	ORF_same_different	A549	long	96	Same/Different	CellProfiler
ccsbBroad304_04829		0.3296177188824247	1.5046568624874714	0.1830267445338945	0.7374854449425933	True	False	orf_A549_long	ORF_same_different	A549	long	96	Same/Different	CellProfiler
ccsbBroad304_04933		0.1222290097080013	0.6238537741141625	0.3390692015488694	0.4697116564172166	False	False	orf_A549_long	ORF_same_different	A549	long	96	Same/Different	CellProfiler
ccsbBroad304_05206		0.1216172851350398	0.5672808715990617	0.355205171707034	0.4495207196178851	False	False	orf_A549_long	ORF_same_different	A549	long	96	Same/Different	CellProfiler
ccsbBroad304_05439		0.1733160501225917	0.7933102233370769	0.3077006611345493	0.5118715706138411	False	False	orf_A549_long	ORF_same_different	A549	long	96	Same/Different	CellProfiler
ccsbBroad304_05555		0.2026066900427514	0.8514265223574926	0.2888011096721121	0.5394011423920482	False	False	orf_A549_long	ORF_same_different	A549	long	96	Same/Different	CellProfiler
ccsbBroad304_05777		0.2540250370895532	1.166605694813328	0.2319617784948296	0.6345835700931205	False	False	orf_A549_long	ORF_same_different	A549	long	96	Same/Different	CellProfiler
ccsbBroad304_05782		0.3153001968791442	1.3746401985155052	0.1929353200369697	0.7145882602098561	True	False	orf_A549_long	ORF_same_different	A549	long	96	Same/Different	CellProfiler
ccsbBroad304_05785		0.1347481758008074	0.6994010001181867	0.3196825880983324	0.495281017462262	False	False	orf_A549_long	ORF_same_different	A549	long	96	Same/Different	CellProfiler
ccsbBroad304_05821		0.1187828878046269	0.5981775458219344	0.3390692015488694	0.4697116564172166	False	False	orf_A549_long	ORF_same_different	A549	long	96	Same/Different	CellProfiler
ccsbBroad304_05921		0.3317219817219817	1.4540357295677635	0.1830267445338945	0.7374854449425933	True	False	orf_A549_long	ORF_same_different	A549	long	96	Same/Different	CellProfiler
ccsbBroad304_05926		0.2775291594370541	1.1876865418912677	0.2257748742617664	0.646324390916917	False	False	orf_A549_long	ORF_same_different	A549	long	96	Same/Different	CellProfiler
ccsbBroad304_06018		0.3126149654439127	1.3987292283007442	0.1878935350284094	0.7260881626870745	True	False	orf_A549_long	ORF_same_different	A549	long	96	Same/Different	CellProfiler
ccsbBroad304_06071		0.4843253968253967	2.0810665376042543	0.1034479932336209	0.98527792970601	True	False	orf_A549_long	ORF_same_different	A549	long	96	Same/Different	CellProfiler
ccsbBroad304_06085		0.2073024966380094	0.7160975488327338	0.3196825880983324	0.495281017462262	False	False	orf_A549_long	ORF_same_different	A549	long	96	Same/Different	CellProfiler
ccsbBroad304_06088		0.320583742381343	1.4606784389053715	0.1830267445338945	0.7374854449425933	True	False	orf_A549_long	ORF_same_different	A549	long	96	Same/Different	CellProfiler
ccsbBroad304_06138		0.2032841363819624	0.9220553045714944	0.2721437001185577	0.5652017147564785	False	False	orf_A549_long	ORF_same_different	A549	long	96	Same/Different	CellProfiler
ccsbBroad304_06188		0.1305391065029988	0.6341737175994465	0.3378663333682681	0.4712550812669098	False	False	orf_A549_long	ORF_same_different	A549	long	96	Same/Different	CellProfiler
ccsbBroad304_06221		0.1997532639828547	0.918063348693328	0.2721437001185577	0.5652017147564785	False	False	orf_A549_long	ORF_same_different	A549	long	96	Same/Different	CellProfiler
ccsbBroad304_06237		0.1467776908743295	0.7081170766649585	0.3196825880983324	0.495281017462262	False	False	orf_A549_long	ORF_same_different	A549	long	96	Same/Different	CellProfiler
ccsbBroad304_06272		0.6972222222222222	3.327798380858111	0.0125363281426264	1.9018296485858297	True	True	orf_A549_long	ORF_same_different	A549	long	96	Same/Different	CellProfiler
ccsbBroad304_06343		0.0620233422425753	0.2151438121603338	0.637213164724528	0.1957152603220079	False	False	orf_A549_long	ORF_same_different	A549	long	96	Same/Different	CellProfiler
ccsbBroad304_06353		0.2444719571364308	1.0236041492943015	0.2644650400219013	0.5776317297878006	False	False	orf_A549_long	ORF_same_different	A549	long	96	Same/Different	CellProfiler
ccsbBroad304_06365		0.235152167147052	1.016055472211575	0.2644650400219013	0.5776317297878006	False	False	orf_A549_long	ORF_same_different	A549	long	96	Same/Different	CellProfiler
ccsbBroad304_06403		0.1325078875801072	0.5946503930255166	0.3390692015488694	0.4697116564172166	False	False	orf_A549_long	ORF_same_different	A549	long	96	Same/Different	CellProfiler
ccsbBroad304_06412		0.1689192166678547	0.7241468073345416	0.3196825880983324	0.495281017462262	False	False	orf_A549_long	ORF_same_different	A549	long	96	Same/Different	CellProfiler
ccsbBroad304_06451		0.1651284494573046	0.6688405259171061	0.3264493341423553	0.4861842128876562	False	False	orf_A549_long	ORF_same_different	A549	long	96	Same/Different	CellProfiler
ccsbBroad304_06464		0.4571161477411477	2.0133066533062536	0.1034479932336209	0.98527792970601	True	False	orf_A549_long	ORF_same_different	A549	long	96	Same/Different	CellProfiler
ccsbBroad304_06483		0.082456230363839	0.3656301201845182	0.4959924460141539	0.3045249377826886	False	False	orf_A549_long	ORF_same_different	A549	long	96	Same/Different	CellProfiler
ccsbBroad304_06588		0.2144067315715866	0.7865726275554732	0.3077006611345493	0.5118715706138411	False	False	orf_A549_long	ORF_same_different	A549	long	96	Same/Different	CellProfiler
ccsbBroad304_06701		0.3224343892822153	1.4006652320269413	0.1878935350284094	0.7260881626870745	True	False	orf_A549_long	ORF_same_different	A549	long	96	Same/Different	CellProfiler
ccsbBroad304_06754		0.1518255131823937	0.7057382814355526	0.3196825880983324	0.495281017462262	False	False	orf_A549_long	ORF_same_different	A549	long	96	Same/Different	CellProfiler
ccsbBroad304_06755		0.1176611231570353	0.5453791188264565	0.3694227527451363	0.432476359877485	False	False	orf_A549_long	ORF_same_different	A549	long	96	Same/Different	CellProfiler
ccsbBroad304_06811		0.1134929307889826	0.4952296439726827	0.3973066294331705	0.4008741882740519	False	False	orf_A549_long	ORF_same_different	A549	long	96	Same/Different	CellProfiler
ccsbBroad304_06874		0.055737056436102	0.158426859351374	0.7031306609692624	0.1529639636498719	False	False	orf_A549_long	ORF_same_different	A549	long	96	Same/Different	CellProfiler
ccsbBroad304_06884		0.1176717262788128	0.5431746573711748	0.3694227527451363	0.432476359877485	False	False	orf_A549_long	ORF_same_different	A549	long	96	Same/Different	CellProfiler
ccsbBroad304_06908		0.1681114657967965	0.7204389329972016	0.3196825880983324	0.495281017462262	False	False	orf_A549_long	ORF_same_different	A549	long	96	Same/Different	CellProfiler
ccsbBroad304_07061		0.1770361172909898	0.828139935564079	0.297091386165121	0.5271099399000979	False	False	orf_A549_long	ORF_same_different	A549	long	96	Same/Different	CellProfiler
ccsbBroad304_07194		0.1398080949551537	0.7002111017725299	0.3196825880983324	0.495281017462262	False	False	orf_A549_long	ORF_same_different	A549	long	96	Same/Different	CellProfiler
ccsbBroad304_07311		0.1789046022486616	0.8801930152042818	0.2774044190954368	0.5568866248291484	False	False	orf_A549_long	ORF_same_different	A549	long	96	Same/Different	CellProfiler
ccsbBroad304_07535		0.1068341488088296	0.5129760680213971	0.3866697464929695	0.4126598063214291	False	False	orf_A549_long	ORF_same_different	A549	long	96	Same/Different	CellProfiler
ccsbBroad304_07557		0.0598913481907667	0.1961049888092725	0.648806723012323	0.1878846585625814	False	False	orf_A549_long	ORF_same_different	A549	long	96	Same/Different	CellProfiler
ccsbBroad304_07795		0.3252289789789789	1.450243733764245	0.1830267445338945	0.7374854449425933	True	False	orf_A549_long	ORF_same_different	A549	long	96	Same/Different	CellProfiler
ccsbBroad304_08590		0.2640675287109922	1.112392721394566	0.2430365308079183	0.6143284427148757	False	False	orf_A549_long	ORF_same_different	A549	long	96	Same/Different	CellProfiler
ccsbBroad304_08873		0.3831661258131846	1.67227374426904	0.1489497974485844	0.8269600830298163	True	False	orf_A549_long	ORF_same_different	A549	long	96	Same/Different	CellProfiler
ccsbBroad304_10688		0.0790231968208158	0.3257999274679428	0.5351337203269348	0.2715376820092842	False	False	orf_A549_long	ORF_same_different	A549	long	96	Same/Different	CellProfiler
ccsbBroad304_10895		0.2822616925558102	1.19510441987879	0.2257748742617664	0.646324390916917	False	False	orf_A549_long	ORF_same_different	A549	long	96	Same/Different	CellProfiler
ccsbBroad304_10934		0.2100932020049667	0.972867232851674	0.2669310860329366	0.5736008465705902	False	False	orf_A549_long	ORF_same_different	A549	long	96	Same/Different	CellProfiler
ccsbBroad304_11023		0.1005694668695545	0.4944044606307277	0.3973066294331705	0.4008741882740519	False	False	orf_A549_long	ORF_same_different	A549	long	96	Same/Different	CellProfiler
ccsbBroad304_11445		0.1922183083073156	0.8449915694644217	0.2894018625835657	0.5384986780989384	False	False	orf_A549_long	ORF_same_different	A549	long	96	Same/Different	CellProfiler
ccsbBroad304_11738		0.1453590077891777	0.5359768636303952	0.3725916398295464	0.4287668939825269	False	False	orf_A549_long	ORF_same_different	A549	long	96	Same/Different	CellProfiler
ccsbBroad304_14525		0.314573607220666	1.423595203997943	0.1878935350284094	0.7260881626870745	True	False	orf_A549_long	ORF_same_different	A549	long	96	Same/Different	CellProfiler
ccsbBroad304_14538		0.1637762529704192	0.6701732342618276	0.3264493341423553	0.4861842128876562	False	False	orf_A549_long	ORF_same_different	A549	long	96	Same/Different	CellProfiler
ccsbBroad304_14540		0.2141535883359191	0.9382967709169054	0.2678772845086223	0.5720641121880695	False	False	orf_A549_long	ORF_same_different	A549	long	96	Same/Different	CellProfiler
ccsbBroad304_14554		0.4595746845746845	1.9198810323650173	0.1196319756333085	0.9221527251546708	True	False	orf_A549_long	ORF_same_different	A549	long	96	Same/Different	CellProfiler
ccsbBroad304_14572		0.2355429292929292	1.0881492563784496	0.2464307261020067	0.6083051433233139	False	False	orf_A549_long	ORF_same_different	A549	long	96	Same/Different	CellProfiler
ccsbBroad304_14579		0.0853633558686632	0.3912545732899041	0.4778884133941328	0.3206734990041968	False	False	orf_A549_long	ORF_same_different	A549	long	96	Same/Different	CellProfiler
ccsbBroad304_14597		0.0660722912291167	0.2477669025422087	0.6077470197663124	0.2162771621468541	False	False	orf_A549_long	ORF_same_different	A549	long	96	Same/Different	CellProfiler
ccsbBroad304_14631		0.1971224783773158	0.9373350041067388	0.2678772845086223	0.5720641121880695	False	False	orf_A549_long	ORF_same_different	A549	long	96	Same/Different	CellProfiler
ccsbBroad304_14635		0.2169728856454862	1.0336904116267998	0.2643878809539425	0.5777584559770753	False	False	orf_A549_long	ORF_same_different	A549	long	96	Same/Different	CellProfiler
ccsbBroad304_14644		0.2303090359314341	0.902312439454726	0.2763308803220121	0.5585705794191211	False	False	orf_A549_long	ORF_same_different	A549	long	96	Same/Different	CellProfiler
ccsbBroad304_14671		0.2802540992150963	1.125534788184706	0.2430365308079183	0.6143284427148757	False	False	orf_A549_long	ORF_same_different	A549	long	96	Same/Different	CellProfiler
ccsbBroad304_14679		0.1790963529503427	0.7914864013359776	0.3077006611345493	0.5118715706138411	False	False	orf_A549_long	ORF_same_different	A549	long	96	Same/Different	CellProfiler
ccsbBroad304_14684		0.3954009182832271	1.6693522296681482	0.1489497974485844	0.8269600830298163	True	False	orf_A549_long	ORF_same_different	A549	long	96	Same/Different	CellProfiler
ccsbBroad304_14688		0.2138392857142857	0.9581768936846462	0.2669310860329366	0.5736008465705902	False	False	orf_A549_long	ORF_same_different	A549	long	96	Same/Different	CellProfiler
ccsbBroad304_14696		0.1549023653459648	0.7399217386951706	0.3196825880983324	0.495281017462262	False	False	orf_A549_long	ORF_same_different	A549	long	96	Same/Different	CellProfiler
ccsbBroad304_14720		0.585218253968254	2.5698414556676625	0.0538503511976655	1.2688114600036813	True	False	orf_A549_long	ORF_same_different	A549	long	96	Same/Different	CellProfiler
ccsbBroad304_14724		0.2505982781782014	1.1514017779692245	0.2352214741016395	0.6285230326888869	False	False	orf_A549_long	ORF_same_different	A549	long	96	Same/Different	CellProfiler
ccsbBroad304_14741		0.1527146282029682	0.7296328825710828	0.3196825880983324	0.495281017462262	False	False	orf_A549_long	ORF_same_different	A549	long	96	Same/Different	CellProfiler
ccsbBroad304_14762		0.0521169754960959	0.1314718261592558	0.7388021895065249	0.1314718261592558	False	False	orf_A549_long	ORF_same_different	A549	long	96	Same/Different	CellProfiler
ccsbBroad304_14770		0.1763575372398901	0.7671026669829362	0.3137160460230728	0.5034632673365055	False	False	orf_A549_long	ORF_same_different	A549	long	96	Same/Different	CellProfiler
ccsbBroad304_14827		0.1170422676097228	0.5684971870794817	0.355205171707034	0.4495207196178851	False	False	orf_A549_long	ORF_same_different	A549	long	96	Same/Different	CellProfiler
ccsbBroad304_14931		1.0	5.000004342923105	0.0015999840001599	2.79588436026718	True	True	orf_A549_long	ORF_same_different	A549	long	96	Same/Different	CellProfiler
ccsbBroad304_14932		0.2616410031531515	1.0567722928561936	0.2552613138799862	0.5930149996945127	False	False	orf_A549_long	ORF_same_different	A549	long	96	Same/Different	CellProfiler
ccsbBroad304_14989		0.1986351611351611	0.9442993469514034	0.2678772845086223	0.5720641121880695	False	False	orf_A549_long	ORF_same_different	A549	long	96	Same/Different	CellProfiler
ccsbBroad304_16173		0.0668501233090898	0.250390919943704	0.6077470197663124	0.2162771621468541	False	False	orf_A549_long	ORF_same_different	A549	long	96	Same/Different	CellProfiler
ccsbBroad304_16175		0.1419226885556532	0.652408097292176	0.3313769766185679	0.4796776687436433	False	False	orf_A549_long	ORF_same_different	A549	long	96	Same/Different	CellProfiler
ccsbBroad304_00008		0.1561433485213973	0.793556638743319	0.2653332090829312	0.576208390353639	False	False	orf_A549_short	ORF_same_different	A549	short	48	Same/Different	CellProfiler
ccsbBroad304_00023		0.9583333333333331	5.000004342923105	0.0005333280000533	3.2730056149868423	True	True	orf_A549_short	ORF_same_different	A549	short	48	Same/Different	CellProfiler
ccsbBroad304_00037		0.2552559409779237	1.1719539955294862	0.201340417863238	0.6960690343860491	False	False	orf_A549_short	ORF_same_different	A549	short	48	Same/Different	CellProfiler
ccsbBroad304_00049		0.4982368326118326	2.407553720874068	0.0569080332548651	1.244826423376368	True	False	orf_A549_short	ORF_same_different	A549	short	48	Same/Different	CellProfiler
ccsbBroad304_00055		0.1109155709423114	0.5460374833667019	0.3640595989079497	0.4388275137188335	False	False	orf_A549_short	ORF_same_different	A549	short	48	Same/Different	CellProfiler
ccsbBroad304_00129		0.1046652206868925	0.5142697514342366	0.3825077700307385	0.4173597384261802	False	False	orf_A549_short	ORF_same_different	A549	short	48	Same/Different	CellProfiler
ccsbBroad304_00142		0.1506058061493138	0.7131717042761354	0.2980842020992783	0.5256610401462164	False	False	orf_A549_short	ORF_same_different	A549	short	48	Same/Different	CellProfiler
ccsbBroad304_00150		0.0773385738653377	0.3260282879811351	0.5068803159306811	0.2950945737374844	False	False	orf_A549_short	ORF_same_different	A549	short	48	Same/Different	CellProfiler
ccsbBroad304_00155		0.2919366980537193	1.2939636099410683	0.1936007709095818	0.7130929176830443	False	False	orf_A549_short	ORF_same_different	A549	short	48	Same/Different	CellProfiler
ccsbBroad304_00202		0.2428504991740285	1.0901862923462105	0.2224012782961617	0.6528627208877595	False	False	orf_A549_short	ORF_same_different	A549	short	48	Same/Different	CellProfiler
ccsbBroad304_00221		0.1035409515825937	0.5001261684954397	0.386120196473571	0.4132774814952791	False	False	orf_A549_short	ORF_same_different	A549	short	48	Same/Different	CellProfiler
ccsbBroad304_00272		0.0862545863276264	0.4088637310720056	0.439509136094472	0.3570320927991373	False	False	orf_A549_short	ORF_same_different	A549	short	48	Same/Different	CellProfiler
ccsbBroad304_00277		0.6551587301587302	3.164249910373612	0.0185212182997377	1.732330449433174	True	True	orf_A549_short	ORF_same_different	A549	short	48	Same/Different	CellProfiler
ccsbBroad304_00280		0.0579848927047305	0.1809795679207684	0.6592049078651119	0.1809795679207684	False	False	orf_A549_short	ORF_same_different	A549	short	48	Same/Different	CellProfiler
ccsbBroad304_00304		0.4518786768786769	1.9107430649438428	0.1155920580950501	0.937072003666192	True	False	orf_A549_short	ORF_same_different	A549	short	48	Same/Different	CellProfiler
ccsbBroad304_00305		0.2844952433187727	1.2617159665184867	0.1977861298378906	0.7038041674712747	False	False	orf_A549_short	ORF_same_different	A549	short	48	Same/Different	CellProfiler
ccsbBroad304_00326		0.3072886883231711	1.3377825377314514	0.1849387003152069	0.7329721987669148	True	False	orf_A549_short	ORF_same_different	A549	short	48	Same/Different	CellProfiler
ccsbBroad304_00331		0.2536362754724556	1.1217837874448997	0.2158480692187946	0.6658518317951753	False	False	orf_A549_short	ORF_same_different	A549	short	48	Same/Different	CellProfiler
ccsbBroad304_00371		0.0837014091738805	0.3829123752720653	0.4600924591397268	0.3371548847113902	False	False	orf_A549_short	ORF_same_different	A549	short	48	Same/Different	CellProfiler
ccsbBroad304_00376		0.5849206349206348	2.675307418927201	0.0375465514413789	1.4254299457106012	True	True	orf_A549_short	ORF_same_different	A549	short	48	Same/Different	CellProfiler
ccsbBroad304_00396		0.0699383744557848	0.2836682009563687	0.5542334143755604	0.2563072944298906	False	False	orf_A549_short	ORF_same_different	A549	short	48	Same/Different	CellProfiler
ccsbBroad304_00407		0.2816096719409589	1.1870695410846466	0.200007876042618	0.698952902063521	False	False	orf_A549_short	ORF_same_different	A549	short	48	Same/Different	CellProfiler
ccsbBroad304_00411		0.1073812705516251	0.4902341551920415	0.3920233145081201	0.4066881037419665	False	False	orf_A549_short	ORF_same_different	A549	short	48	Same/Different	CellProfiler
ccsbBroad304_00454		0.3259505404725992	1.4463948172982708	0.1677748763873517	0.7752730724896815	True	False	orf_A549_short	ORF_same_different	A549	short	48	Same/Different	CellProfiler
ccsbBroad304_00476		0.3663031155291217	1.5865629527132308	0.1536200353567061	0.8135521392692135	True	False	orf_A549_short	ORF_same_different	A549	short	48	Same/Different	CellProfiler
ccsbBroad304_00477		0.4132949226699227	1.679340285537394	0.1399340122013598	0.8540767135562534	True	False	orf_A549_short	ORF_same_different	A549	short	48	Same/Different	CellProfiler
ccsbBroad304_00494		0.0595895501513113	0.1997856942071526	0.6433312324429694	0.1915653639604616	False	False	orf_A549_short	ORF_same_different	A549	short	48	Same/Different	CellProfiler
ccsbBroad304_00504		0.0585965805870103	0.1865578750956097	0.6548849097034326	0.1838350167601364	False	False	orf_A549_short	ORF_same_different	A549	short	48	Same/Different	CellProfiler
ccsbBroad304_00526		0.5384920634920634	2.319215219120488	0.0613341589822335	1.2122975854218452	True	False	orf_A549_short	ORF_same_different	A549	short	48	Same/Different	CellProfiler
ccsbBroad304_00555		0.1142320772124581	0.5848589543470375	0.3468005537512466	0.4599202177387375	False	False	orf_A549_short	ORF_same_different	A549	short	48	Same/Different	CellProfiler
ccsbBroad304_00576		0.120626040053176	0.5867546797919654	0.3468005537512466	0.4599202177387375	False	False	orf_A549_short	ORF_same_different	A549	short	48	Same/Different	CellProfiler
ccsbBroad304_00607		0.175262603347089	0.7552678558082585	0.2810943567812309	0.5511478731523337	False	False	orf_A549_short	ORF_same_different	A549	short	48	Same/Different	CellProfiler
ccsbBroad304_00681		0.2886036798293341	1.035880643463006	0.2283847107225116	0.6413329734169971	False	False	orf_A549_short	ORF_same_different	A549	short	48	Same/Different	CellProfiler
ccsbBroad304_00691		0.2020537352046907	0.9504362211279618	0.231703842492534	0.6350667639680432	False	False	orf_A549_short	ORF_same_different	A549	short	48	Same/Different	CellProfiler
ccsbBroad304_00733		0.2130035145866019	0.958241472235769	0.231703842492534	0.6350667639680432	False	False	orf_A549_short	ORF_same_different	A549	short	48	Same/Different	CellProfiler
ccsbBroad304_00799		0.2965829015886224	1.352525178372389	0.1849387003152069	0.7329721987669148	True	False	orf_A549_short	ORF_same_different	A549	short	48	Same/Different	CellProfiler
ccsbBroad304_00805		0.2160855951297128	0.9779376989139807	0.231703842492534	0.6350667639680432	False	False	orf_A549_short	ORF_same_different	A549	short	48	Same/Different	CellProfiler
ccsbBroad304_00811		0.1623857773707732	0.6869201452426797	0.304632392922119	0.5162239180737047	False	False	orf_A549_short	ORF_same_different	A549	short	48	Same/Different	CellProfiler
ccsbBroad304_00843		0.1020120310324295	0.4339498683468935	0.4268654725856221	0.3697089720922053	False	False	orf_A549_short	ORF_same_different	A549	short	48	Same/Different	CellProfiler
ccsbBroad304_00894		0.1107111374151256	0.5688840369564583	0.3530947796413503	0.4521087032517277	False	False	orf_A549_short	ORF_same_different	A549	short	48	Same/Different	CellProfiler
ccsbBroad304_00900		0.3110226690871852	1.342097702311225	0.1849387003152069	0.7329721987669148	True	False	orf_A549_short	ORF_same_different	A549	short	48	Same/Different	CellProfiler
ccsbBroad304_00902		0.2231511297686112	0.8420873811271865	0.2529246800058926	0.5970087907923552	False	False	orf_A549_short	ORF_same_different	A549	short	48	Same/Different	CellProfiler
ccsbBroad304_00904		0.4215367965367965	1.7891870852043312	0.131374702672233	0.8814882538596454	True	False	orf_A549_short	ORF_same_different	A549	short	48	Same/Different	CellProfiler
ccsbBroad304_00954		0.1602164976710521	0.6311426160052943	0.3264599401990466	0.4861701032645363	False	False	orf_A549_short	ORF_same_different	A549	short	48	Same/Different	CellProfiler
ccsbBroad304_01020		0.1109094555933636	0.5618989766242067	0.3538338035046254	0.451200679130517	False	False	orf_A549_short	ORF_same_different	A549	short	48	Same/Different	CellProfiler
ccsbBroad304_01121		0.3503804066304066	1.586308357766151	0.1536200353567061	0.8135521392692135	True	False	orf_A549_short	ORF_same_different	A549	short	48	Same/Different	CellProfiler
ccsbBroad304_01122		0.4489705882352941	2.0126563330077456	0.1036030141392183	0.984627609407502	True	False	orf_A549_short	ORF_same_different	A549	short	48	Same/Different	CellProfiler
ccsbBroad304_01144		0.2222407613397602	1.057429112027788	0.226099280920353	0.6457008188701172	False	False	orf_A549_short	ORF_same_different	A549	short	48	Same/Different	CellProfiler
ccsbBroad304_01161		0.209945792511582	0.9224502690084596	0.2324563572099293	0.6336585722451886	False	False	orf_A549_short	ORF_same_different	A549	short	48	Same/Different	CellProfiler
ccsbBroad304_01213		0.1678275329963086	0.7947334882271365	0.2653332090829312	0.576208390353639	False	False	orf_A549_short	ORF_same_different	A549	short	48	Same/Different	CellProfiler
ccsbBroad304_01216		0.1187810037067252	0.6087572665032889	0.3366486323031188	0.4728231455935257	False	False	orf_A549_short	ORF_same_different	A549	short	48	Same/Different	CellProfiler
ccsbBroad304_01230		0.0843285166816378	0.3507329866326343	0.4853663471726563	0.3139303387248856	False	False	orf_A549_short	ORF_same_different	A549	short	48	Same/Different	CellProfiler
ccsbBroad304_01282		0.1490394137452961	0.7448321460284109	0.2850798114234201	0.5450335371551286	False	False	orf_A549_short	ORF_same_different	A549	short	48	Same/Different	CellProfiler
ccsbBroad304_01283		0.6797619047619048	3.158299181705455	0.0185212182997377	1.732330449433174	True	True	orf_A549_short	ORF_same_different	A549	short	48	Same/Different	CellProfiler
ccsbBroad304_01287		0.1987523856323273	0.8850492429992262	0.2392935066467174	0.6210690860324497	False	False	orf_A549_short	ORF_same_different	A549	short	48	Same/Different	CellProfiler
ccsbBroad304_01334		0.3819654882154882	1.7113928064084538	0.1399340122013598	0.8540767135562534	True	False	orf_A549_short	ORF_same_different	A549	short	48	Same/Different	CellProfiler
ccsbBroad304_01340		0.169542588377478	0.8028740447229967	0.2651687446731959	0.5764776673559198	False	False	orf_A549_short	ORF_same_different	A549	short	48	Same/Different	CellProfiler
ccsbBroad304_01396		0.0697858530170833	0.2618828261549406	0.5733982862423743	0.2415436093954505	False	False	orf_A549_short	ORF_same_different	A549	short	48	Same/Different	CellProfiler
ccsbBroad304_01404		0.0914344336219336	0.4190401015292727	0.43734100987769	0.3591797965437528	False	False	orf_A549_short	ORF_same_different	A549	short	48	Same/Different	CellProfiler
ccsbBroad304_01492		0.2995582550384076	1.2494024685300802	0.1977861298378906	0.7038041674712747	False	False	orf_A549_short	ORF_same_different	A549	short	48	Same/Different	CellProfiler
ccsbBroad304_01602		0.2523584953345015	1.1903959124569223	0.200007876042618	0.698952902063521	False	False	orf_A549_short	ORF_same_different	A549	short	48	Same/Different	CellProfiler
ccsbBroad304_01649		0.807936507936508	3.897504164787239	0.0050647245002323	2.2954441734592765	True	True	orf_A549_short	ORF_same_different	A549	short	48	Same/Different	CellProfiler
ccsbBroad304_01666		0.1991335978835978	0.9187004625250396	0.2324563572099293	0.6336585722451886	False	False	orf_A549_short	ORF_same_different	A549	short	48	Same/Different	CellProfiler
ccsbBroad304_01684		1.0	5.000004342923105	0.0005333280000533	3.2730056149868423	True	True	orf_A549_short	ORF_same_different	A549	short	48	Same/Different	CellProfiler
ccsbBroad304_01690		0.1665423128723556	0.6319532692263549	0.3264599401990466	0.4861701032645363	False	False	orf_A549_short	ORF_same_different	A549	short	48	Same/Different	CellProfiler
ccsbBroad304_01760		0.0707177346885035	0.2814503297926459	0.5542334143755604	0.2563072944298906	False	False	orf_A549_short	ORF_same_different	A549	short	48	Same/Different	CellProfiler
ccsbBroad304_01768		0.1418228556880904	0.64196329714659	0.3264599401990466	0.4861701032645363	False	False	orf_A549_short	ORF_same_different	A549	short	48	Same/Different	CellProfiler
ccsbBroad304_01991		0.0941509515867169	0.4398972490173867	0.4241330996971909	0.3724978335178687	False	False	orf_A549_short	ORF_same_different	A549	short	48	Same/Different	CellProfiler
ccsbBroad304_02128		0.4190274797282141	1.9183617461439104	0.1155920580950501	0.937072003666192	True	False	orf_A549_short	ORF_same_different	A549	short	48	Same/Different	CellProfiler
ccsbBroad304_02129		0.2847145415643867	1.2287948530453114	0.1977861298378906	0.7038041674712747	False	False	orf_A549_short	ORF_same_different	A549	short	48	Same/Different	CellProfiler
ccsbBroad304_02392		0.1067826556019413	0.517031956347362	0.3825077700307385	0.4173597384261802	False	False	orf_A549_short	ORF_same_different	A549	short	48	Same/Different	CellProfiler
ccsbBroad304_02415		0.2990999927145438	1.3139822634471368	0.1893886125703163	0.7226461375109475	True	False	orf_A549_short	ORF_same_different	A549	short	48	Same/Different	CellProfiler
ccsbBroad304_02416		0.2611634199134199	1.0934501333111954	0.2224012782961617	0.6528627208877595	False	False	orf_A549_short	ORF_same_different	A549	short	48	Same/Different	CellProfiler
ccsbBroad304_02705		0.2401798246747096	1.0788314531600407	0.2224012782961617	0.6528627208877595	False	False	orf_A549_short	ORF_same_different	A549	short	48	Same/Different	CellProfiler
ccsbBroad304_02813		0.1174411038591248	0.5882857273446855	0.3468005537512466	0.4599202177387375	False	False	orf_A549_short	ORF_same_different	A549	short	48	Same/Different	CellProfiler
ccsbBroad304_02826		0.1210313695453381	0.6295922455668495	0.3264599401990466	0.4861701032645363	False	False	orf_A549_short	ORF_same_different	A549	short	48	Same/Different	CellProfiler
ccsbBroad304_03026		0.3294642857142857	1.4896550369315658	0.1621275622887777	0.7901431471972461	True	False	orf_A549_short	ORF_same_different	A549	short	48	Same/Different	CellProfiler
ccsbBroad304_03155		0.3605151656622244	1.5463181002660908	0.1621275622887777	0.7901431471972461	True	False	orf_A549_short	ORF_same_different	A549	short	48	Same/Different	CellProfiler
ccsbBroad304_03441		0.1387055131513259	0.6110610366345505	0.3366486323031188	0.4728231455935257	False	False	orf_A549_short	ORF_same_different	A549	short	48	Same/Different	CellProfiler
ccsbBroad304_03827		0.1663264171416345	0.8307643071220223	0.2554812041421495	0.5926410455786425	False	False	orf_A549_short	ORF_same_different	A549	short	48	Same/Different	CellProfiler
ccsbBroad304_03876		0.2739876310169479	1.1677952572190051	0.201340417863238	0.6960690343860491	False	False	orf_A549_short	ORF_same_different	A549	short	48	Same/Different	CellProfiler
ccsbBroad304_03934		0.405762987012987	1.7726575194501444	0.131374702672233	0.8814882538596454	True	False	orf_A549_short	ORF_same_different	A549	short	48	Same/Different	CellProfiler
ccsbBroad304_03976		0.2514159451659451	1.151750461321889	0.2051194445691017	0.687993168160208	False	False	orf_A549_short	ORF_same_different	A549	short	48	Same/Different	CellProfiler
ccsbBroad304_04505		0.1857661577697033	0.9110986901339406	0.2335651777921965	0.6315919056520648	False	False	orf_A549_short	ORF_same_different	A549	short	48	Same/Different	CellProfiler
ccsbBroad304_04829		0.1901009024024282	0.930270733910803	0.2324563572099293	0.6336585722451886	False	False	orf_A549_short	ORF_same_different	A549	short	48	Same/Different	CellProfiler
ccsbBroad304_04933		0.147332831600073	0.7030294420507442	0.2992256304905031	0.5240012092572627	False	False	orf_A549_short	ORF_same_different	A549	short	48	Same/Different	CellProfiler
ccsbBroad304_05206		0.1849404447027537	0.8282780796806322	0.2554812041421495	0.5926410455786425	False	False	orf_A549_short	ORF_same_different	A549	short	48	Same/Different	CellProfiler
ccsbBroad304_05439		0.1214234094757635	0.5708044176765971	0.3530947796413503	0.4521087032517277	False	False	orf_A549_short	ORF_same_different	A549	short	48	Same/Different	CellProfiler
ccsbBroad304_05555		0.2145819458319458	0.9750229876867056	0.231703842492534	0.6350667639680432	False	False	orf_A549_short	ORF_same_different	A549	short	48	Same/Different	CellProfiler
ccsbBroad304_05777		0.262038799323282	1.1889125344679214	0.200007876042618	0.698952902063521	False	False	orf_A549_short	ORF_same_different	A549	short	48	Same/Different	CellProfiler
ccsbBroad304_05782		0.1437041562369668	0.7305069914919614	0.2917513131194392	0.5349871805979541	False	False	orf_A549_short	ORF_same_different	A549	short	48	Same/Different	CellProfiler
ccsbBroad304_05785		0.1752011946816331	0.7028153266484173	0.2992256304905031	0.5240012092572627	False	False	orf_A549_short	ORF_same_different	A549	short	48	Same/Different	CellProfiler
ccsbBroad304_05821		0.1627595926911342	0.8169203723597096	0.2594608023149936	0.5859282433034836	False	False	orf_A549_short	ORF_same_different	A549	short	48	Same/Different	CellProfiler
ccsbBroad304_05921		0.2238205035663544	1.0325395994300663	0.2283847107225116	0.6413329734169971	False	False	orf_A549_short	ORF_same_different	A549	short	48	Same/Different	CellProfiler
ccsbBroad304_05926		0.2067469732440803	0.9658348620751402	0.231703842492534	0.6350667639680432	False	False	orf_A549_short	ORF_same_different	A549	short	48	Same/Different	CellProfiler
ccsbBroad304_06018		0.2343960585199722	1.0824020659004834	0.2224012782961617	0.6528627208877595	False	False	orf_A549_short	ORF_same_different	A549	short	48	Same/Different	CellProfiler
ccsbBroad304_06071		0.2106758469683694	0.9997186956880064	0.231703842492534	0.6350667639680432	False	False	orf_A549_short	ORF_same_different	A549	short	48	Same/Different	CellProfiler
ccsbBroad304_06085		0.0964880591208475	0.4021242302163386	0.4432611970681016	0.3533402850254756	False	False	orf_A549_short	ORF_same_different	A549	short	48	Same/Different	CellProfiler
ccsbBroad304_06088		0.2819583847305622	1.2575482184788431	0.1977861298378906	0.7038041674712747	False	False	orf_A549_short	ORF_same_different	A549	short	48	Same/Different	CellProfiler
ccsbBroad304_06138		0.5121031746031746	2.2107461931416883	0.0703470279384178	1.1527542461640017	True	False	orf_A549_short	ORF_same_different	A549	short	48	Same/Different	CellProfiler
ccsbBroad304_06188		0.1990841817575122	0.8807063965382058	0.2392935066467174	0.6210690860324497	False	False	orf_A549_short	ORF_same_different	A549	short	48	Same/Different	CellProfiler
ccsbBroad304_06221		0.1139427203413912	0.5014352404037388	0.386120196473571	0.4132774814952791	False	False	orf_A549_short	ORF_same_different	A549	short	48	Same/Different	CellProfiler
ccsbBroad304_06237		0.0967587906732643	0.4595360852489374	0.4113865881555512	0.3857498710880187	False	False	orf_A549_short	ORF_same_different	A549	short	48	Same/Different	CellProfiler
ccsbBroad304_06272		0.3292044872690034	1.4893991749509394	0.1621275622887777	0.7901431471972461	True	False	orf_A549_short	ORF_same_different	A549	short	48	Same/Different	CellProfiler
ccsbBroad304_06343		0.2060587438876912	0.9470921439334876	0.231703842492534	0.6350667639680432	False	False	orf_A549_short	ORF_same_different	A549	short	48	Same/Different	CellProfiler
ccsbBroad304_06353		0.0595489321387563	0.1906473462822862	0.6528532184059818	0.185184450580784	False	False	orf_A549_short	ORF_same_different	A549	short	48	Same/Different	CellProfiler
ccsbBroad304_06365		0.1820793873850677	0.8628461155402781	0.2455853645888892	0.6097975180995753	False	False	orf_A549_short	ORF_same_different	A549	short	48	Same/Different	CellProfiler
ccsbBroad304_06403		0.0951785274894759	0.4620883428296051	0.4113865881555512	0.3857498710880187	False	False	orf_A549_short	ORF_same_different	A549	short	48	Same/Different	CellProfiler
ccsbBroad304_06412		0.1391102245846079	0.6796889872255156	0.3069053770896094	0.5129955025102144	False	False	orf_A549_short	ORF_same_different	A549	short	48	Same/Different	CellProfiler
ccsbBroad304_06451		0.296160450785688	1.2375859271003875	0.1977861298378906	0.7038041674712747	False	False	orf_A549_short	ORF_same_different	A549	short	48	Same/Different	CellProfiler
ccsbBroad304_06464		0.3173736666383725	1.4353250107953306	0.1677748763873517	0.7752730724896815	True	False	orf_A549_short	ORF_same_different	A549	short	48	Same/Different	CellProfiler
ccsbBroad304_06483		0.1609485452132511	0.7779896665738057	0.2722101033183358	0.5650957596103758	False	False	orf_A549_short	ORF_same_different	A549	short	48	Same/Different	CellProfiler
ccsbBroad304_06588		0.3232837506347568	1.454201020796129	0.1677748763873517	0.7752730724896815	True	False	orf_A549_short	ORF_same_different	A549	short	48	Same/Different	CellProfiler
ccsbBroad304_06701		0.3810381104378866	1.793353811489704	0.131374702672233	0.8814882538596454	True	False	orf_A549_short	ORF_same_different	A549	short	48	Same/Different	CellProfiler
ccsbBroad304_06754		0.0644045979481715	0.2377371126502772	0.5932780376638012	0.226741728348814	False	False	orf_A549_short	ORF_same_different	A549	short	48	Same/Different	CellProfiler
ccsbBroad304_06755		0.2599071067821068	1.203294495250692	0.200007876042618	0.698952902063521	False	False	orf_A549_short	ORF_same_different	A549	short	48	Same/Different	CellProfiler
ccsbBroad304_06811		0.0816226210107401	0.3608142606125747	0.4774774504806722	0.321047133741087	False	False	orf_A549_short	ORF_same_different	A549	short	48	Same/Different	CellProfiler
ccsbBroad304_06874		0.2399086083152938	0.9796790143334368	0.231703842492534	0.6350667639680432	False	False	orf_A549_short	ORF_same_different	A549	short	48	Same/Different	CellProfiler
ccsbBroad304_06884		0.1235496239656456	0.5663235744682545	0.3530947796413503	0.4521087032517277	False	False	orf_A549_short	ORF_same_different	A549	short	48	Same/Different	CellProfiler
ccsbBroad304_06908		0.0815230958699364	0.3729214183827654	0.4675526922016001	0.3301694379618155	False	False	orf_A549_short	ORF_same_different	A549	short	48	Same/Different	CellProfiler
ccsbBroad304_07061		0.1956850443825706	0.8596749913161752	0.2455853645888892	0.6097975180995753	False	False	orf_A549_short	ORF_same_different	A549	short	48	Same/Different	CellProfiler
ccsbBroad304_07194		0.3716269841269841	1.6602566875401406	0.1399340122013598	0.8540767135562534	True	False	orf_A549_short	ORF_same_different	A549	short	48	Same/Different	CellProfiler
ccsbBroad304_07311		0.0665992415543181	0.2460514333998176	0.585783117631877	0.2322631489141843	False	False	orf_A549_short	ORF_same_different	A549	short	48	Same/Different	CellProfiler
ccsbBroad304_07535		0.2004058099452836	0.9207215820915384	0.2324563572099293	0.6336585722451886	False	False	orf_A549_short	ORF_same_different	A549	short	48	Same/Different	CellProfiler
ccsbBroad304_07557		0.1060484108695794	0.5081631824918384	0.3849169978481725	0.4146329101351625	False	False	orf_A549_short	ORF_same_different	A549	short	48	Same/Different	CellProfiler
ccsbBroad304_07795		0.2279458901752676	0.901213437064422	0.2335651777921965	0.6315919056520648	False	False	orf_A549_short	ORF_same_different	A549	short	48	Same/Different	CellProfiler
ccsbBroad304_08590		0.2010221804339451	0.97401210805831	0.231703842492534	0.6350667639680432	False	False	orf_A549_short	ORF_same_different	A549	short	48	Same/Different	CellProfiler
ccsbBroad304_08873		0.5722455648926237	2.733648634045152	0.0369301746584754	1.4326186383811708	True	True	orf_A549_short	ORF_same_different	A549	short	48	Same/Different	CellProfiler
ccsbBroad304_10688		0.0927090221336731	0.4155419673054073	0.43734100987769	0.3591797965437528	False	False	orf_A549_short	ORF_same_different	A549	short	48	Same/Different	CellProfiler
ccsbBroad304_10895		0.323121509554543	1.3350321900948772	0.1849387003152069	0.7329721987669148	True	False	orf_A549_short	ORF_same_different	A549	short	48	Same/Different	CellProfiler
ccsbBroad304_10934		0.1257110772784147	0.6405510931875886	0.3264599401990466	0.4861701032645363	False	False	orf_A549_short	ORF_same_different	A549	short	48	Same/Different	CellProfiler
ccsbBroad304_11023		0.4051311587436907	1.7633889417816508	0.131374702672233	0.8814882538596454	True	False	orf_A549_short	ORF_same_different	A549	short	48	Same/Different	CellProfiler
ccsbBroad304_11445		0.0947593087061777	0.4627376469781005	0.4113865881555512	0.3857498710880187	False	False	orf_A549_short	ORF_same_different	A549	short	48	Same/Different	CellProfiler
ccsbBroad304_11738		0.4039351851851852	1.6736252522473314	0.1399340122013598	0.8540767135562534	True	False	orf_A549_short	ORF_same_different	A549	short	48	Same/Different	CellProfiler
ccsbBroad304_14525		0.2102501805721887	1.0224465782514864	0.230212800957728	0.6378705311374303	False	False	orf_A549_short	ORF_same_different	A549	short	48	Same/Different	CellProfiler
ccsbBroad304_14538		0.1021179433311786	0.4487698992218482	0.4186115193336711	0.3781888249361408	False	False	orf_A549_short	ORF_same_different	A549	short	48	Same/Different	CellProfiler
ccsbBroad304_14540		0.3301627304147465	1.5060696666100584	0.1621275622887777	0.7901431471972461	True	False	orf_A549_short	ORF_same_different	A549	short	48	Same/Different	CellProfiler
ccsbBroad304_14554		0.3273237753882915	1.489113151533265	0.1621275622887777	0.7901431471972461	True	False	orf_A549_short	ORF_same_different	A549	short	48	Same/Different	CellProfiler
ccsbBroad304_14572		0.2064575409970146	0.9633923820886384	0.231703842492534	0.6350667639680432	False	False	orf_A549_short	ORF_same_different	A549	short	48	Same/Different	CellProfiler
ccsbBroad304_14579		0.2038144814871831	0.9017767070569256	0.2335651777921965	0.6315919056520648	False	False	orf_A549_short	ORF_same_different	A549	short	48	Same/Different	CellProfiler
ccsbBroad304_14597		0.1584951570032849	0.6666404366326196	0.3133912458336673	0.5039131391349199	False	False	orf_A549_short	ORF_same_different	A549	short	48	Same/Different	CellProfiler
ccsbBroad304_14631		0.2321825055196198	0.9821480213618382	0.231703842492534	0.6350667639680432	False	False	orf_A549_short	ORF_same_different	A549	short	48	Same/Different	CellProfiler
ccsbBroad304_14635		0.5486709004854166	2.440556314401761	0.0569080332548651	1.244826423376368	True	False	orf_A549_short	ORF_same_different	A549	short	48	Same/Different	CellProfiler
ccsbBroad304_14644		0.1560471376526754	0.6981238708961628	0.2996486559712007	0.5233876659254476	False	False	orf_A549_short	ORF_same_different	A549	short	48	Same/Different	CellProfiler
ccsbBroad304_14671		0.3091402116402116	1.3562832413195796	0.1849387003152069	0.7329721987669148	True	False	orf_A549_short	ORF_same_different	A549	short	48	Same/Different	CellProfiler
ccsbBroad304_14679		0.4955653021442495	2.3024742157709333	0.0613341589822335	1.2122975854218452	True	False	orf_A549_short	ORF_same_different	A549	short	48	Same/Different	CellProfiler
ccsbBroad304_14684		0.2742983405483405	1.2266829127516123	0.1977861298378906	0.7038041674712747	False	False	orf_A549_short	ORF_same_different	A549	short	48	Same/Different	CellProfiler
ccsbBroad304_14688		0.2203335965564226	1.045672146318264	0.2283847107225116	0.6413329734169971	False	False	orf_A549_short	ORF_same_different	A549	short	48	Same/Different	CellProfiler
ccsbBroad304_14696		0.1089092685017027	0.539562334846111	0.3665954772474658	0.4358128973077491	False	False	orf_A549_short	ORF_same_different	A549	short	48	Same/Different	CellProfiler
ccsbBroad304_14720		0.6402777777777777	3.0705004541414294	0.0194321783812014	1.7114785114997615	True	True	orf_A549_short	ORF_same_different	A549	short	48	Same/Different	CellProfiler
ccsbBroad304_14724		0.2052084792979922	0.92512956886251	0.2324563572099293	0.6336585722451886	False	False	orf_A549_short	ORF_same_different	A549	short	48	Same/Different	CellProfiler
ccsbBroad304_14741		0.1409300848462846	0.7127476835033608	0.2980842020992783	0.5256610401462164	False	False	orf_A549_short	ORF_same_different	A549	short	48	Same/Different	CellProfiler
ccsbBroad304_14762		0.0676117155089197	0.2609721612337765	0.5733982862423743	0.2415436093954505	False	False	orf_A549_short	ORF_same_different	A549	short	48	Same/Different	CellProfiler
ccsbBroad304_14770		0.1536045982903968	0.7618456690409147	0.2796656446509177	0.5533608809825398	False	False	orf_A549_short	ORF_same_different	A549	short	48	Same/Different	CellProfiler
ccsbBroad304_14827		0.2078826378221539	1.0135445956536622	0.2314731300261381	0.6354994156985638	False	False	orf_A549_short	ORF_same_different	A549	short	48	Same/Different	CellProfiler
ccsbBroad304_14931		1.0	5.000004342923105	0.0005333280000533	3.2730056149868423	True	True	orf_A549_short	ORF_same_different	A549	short	48	Same/Different	CellProfiler
ccsbBroad304_14932		0.081159957596521	0.340553974010786	0.4935194727399716	0.3066957067498186	False	False	orf_A549_short	ORF_same_different	A549	short	48	Same/Different	CellProfiler
ccsbBroad304_14989		0.2319274834023256	1.0676384476881853	0.2244665853266212	0.6488483000430275	False	False	orf_A549_short	ORF_same_different	A549	short	48	Same/Different	CellProfiler
ccsbBroad304_16173		0.091379144344114	0.4140806665442977	0.43734100987769	0.3591797965437528	False	False	orf_A549_short	ORF_same_different	A549	short	48	Same/Different	CellProfiler
ccsbBroad304_16175		0.0669151131536489	0.257176952810399	0.5746750059702964	0.2405776909909373	False	False	orf_A549_short	ORF_same_different	A549	short	48	Same/Different	CellProfiler
ccsbBroad304_00008		0.2510650230168389	1.1751680542313103	0.1174655553044455	0.9300894638964792	False	False	orf_U2OS_short	ORF_same_different	U2OS	short	48	Same/Different	CellProfiler
ccsbBroad304_00023		0.8496031746031746	4.173398086035433	0.0005734184385139	3.241528346241108	True	True	orf_U2OS_short	ORF_same_different	U2OS	short	48	Same/Different	CellProfiler
ccsbBroad304_00037		0.2648523929773929	1.196050894823347	0.1131948265651311	0.9461734216067472	False	False	orf_U2OS_short	ORF_same_different	U2OS	short	48	Same/Different	CellProfiler
ccsbBroad304_00049		0.8607142857142857	4.275323047525731	0.0004992844194211	3.30165198624808	True	True	orf_U2OS_short	ORF_same_different	U2OS	short	48	Same/Different	CellProfiler
ccsbBroad304_00055		0.1336756516903575	0.6979283246200756	0.2481518081541245	0.6052825559754316	False	False	orf_U2OS_short	ORF_same_different	U2OS	short	48	Same/Different	CellProfiler
ccsbBroad304_00129		0.1312588431423635	0.5880738253355912	0.3037436790366039	0.5174927510498839	False	False	orf_U2OS_short	ORF_same_different	U2OS	short	48	Same/Different	CellProfiler
ccsbBroad304_00142		0.1106358559182692	0.5599010758078619	0.3171057423634005	0.4987958934060321	False	False	orf_U2OS_short	ORF_same_different	U2OS	short	48	Same/Different	CellProfiler
ccsbBroad304_00150		0.087341496762679	0.3976013171696337	0.4211608980646065	0.3755519569145405	False	False	orf_U2OS_short	ORF_same_different	U2OS	short	48	Same/Different	CellProfiler
ccsbBroad304_00155		0.5530753968253967	2.45211970170193	0.0141234335070429	1.850059710373968	True	True	orf_U2OS_short	ORF_same_different	U2OS	short	48	Same/Different	CellProfiler
ccsbBroad304_00202		0.2075773643164058	0.9327418970794802	0.16531019648965	0.7817003579069751	False	False	orf_U2OS_short	ORF_same_different	U2OS	short	48	Same/Different	CellProfiler
ccsbBroad304_00221		0.2050966309603357	0.942113581347426	0.16531019648965	0.7817003579069751	False	False	orf_U2OS_short	ORF_same_different	U2OS	short	48	Same/Different	CellProfiler
ccsbBroad304_00272		0.7714285714285714	3.6630840397643794	0.001390259701082	2.8569040657804923	True	True	orf_U2OS_short	ORF_same_different	U2OS	short	48	Same/Different	CellProfiler
ccsbBroad304_00277		0.7884920634920635	3.730480805321502	0.0012400178464779	2.906572064377184	True	True	orf_U2OS_short	ORF_same_different	U2OS	short	48	Same/Different	CellProfiler
ccsbBroad304_00280		0.0557635045911718	0.1608271877116525	0.6905145152633941	0.1608271877116525	False	False	orf_U2OS_short	ORF_same_different	U2OS	short	48	Same/Different	CellProfiler
ccsbBroad304_00304		0.4	1.701795190162657	0.0521188659639304	1.2830050425174988	True	False	orf_U2OS_short	ORF_same_different	U2OS	short	48	Same/Different	CellProfiler
ccsbBroad304_00305		0.8888888888888888	4.318730712652737	0.0004800310029755	3.318730712652737	True	True	orf_U2OS_short	ORF_same_different	U2OS	short	48	Same/Different	CellProfiler
ccsbBroad304_00326		0.9513888888888888	4.739656171633548	0.0002127075550049	3.672217084433512	True	True	orf_U2OS_short	ORF_same_different	U2OS	short	48	Same/Different	CellProfiler
ccsbBroad304_00331		0.4290903540903541	1.8078798362655168	0.042935067778773	1.3671878471725292	True	True	orf_U2OS_short	ORF_same_different	U2OS	short	48	Same/Different	CellProfiler
ccsbBroad304_00371		0.5371926548397137	2.3610181558149903	0.0162044155295889	1.7903666287386522	True	True	orf_U2OS_short	ORF_same_different	U2OS	short	48	Same/Different	CellProfiler
ccsbBroad304_00376		0.7321428571428571	3.445675346788119	0.0022053183334343	2.6565287121030123	True	True	orf_U2OS_short	ORF_same_different	U2OS	short	48	Same/Different	CellProfiler
ccsbBroad304_00396		0.5242144293614881	2.274820389853721	0.018883699422847	1.72391292097314	True	True	orf_U2OS_short	ORF_same_different	U2OS	short	48	Same/Different	CellProfiler
ccsbBroad304_00407		0.2529567361030209	1.0822840263658164	0.1360423641084366	0.8663258296184129	False	False	orf_U2OS_short	ORF_same_different	U2OS	short	48	Same/Different	CellProfiler
ccsbBroad304_00411		0.1155581909463897	0.5886962788958061	0.3037436790366039	0.5174927510498839	False	False	orf_U2OS_short	ORF_same_different	U2OS	short	48	Same/Different	CellProfiler
ccsbBroad304_00454		0.2213789682539682	1.03263314600813	0.1484180894247939	0.8285131633522052	False	False	orf_U2OS_short	ORF_same_different	U2OS	short	48	Same/Different	CellProfiler
ccsbBroad304_00476		0.3362318121693122	1.493043545242546	0.0772081191993264	1.1123370268915305	True	False	orf_U2OS_short	ORF_same_different	U2OS	short	48	Same/Different	CellProfiler
ccsbBroad304_00477		1.0	5.000004342923105	0.0002127075550049	3.672217084433512	True	True	orf_U2OS_short	ORF_same_different	U2OS	short	48	Same/Different	CellProfiler
ccsbBroad304_00494		0.1451817752732547	0.6954591863245196	0.2481518081541245	0.6052825559754316	False	False	orf_U2OS_short	ORF_same_different	U2OS	short	48	Same/Different	CellProfiler
ccsbBroad304_00504		0.3441405816405816	1.5179249369249508	0.0746933071898693	1.1267183109118817	True	False	orf_U2OS_short	ORF_same_different	U2OS	short	48	Same/Different	CellProfiler
ccsbBroad304_00526		0.527328431372549	2.3999849301394445	0.0155364286816463	1.8086488042032551	True	True	orf_U2OS_short	ORF_same_different	U2OS	short	48	Same/Different	CellProfiler
ccsbBroad304_00555		0.1122722343772501	0.5122409189664628	0.3387704874934828	0.4700944309180802	False	False	orf_U2OS_short	ORF_same_different	U2OS	short	48	Same/Different	CellProfiler
ccsbBroad304_00576		0.307075968013468	1.3869866746866424	0.0864729427123689	1.0631197615401873	True	False	orf_U2OS_short	ORF_same_different	U2OS	short	48	Same/Different	CellProfiler
ccsbBroad304_00607		0.2110158024660313	0.9357632604133366	0.16531019648965	0.7817003579069751	False	False	orf_U2OS_short	ORF_same_different	U2OS	short	48	Same/Different	CellProfiler
ccsbBroad304_00681		0.2263317528990903	1.0710756358786824	0.1372173893011641	0.8625908478203075	False	False	orf_U2OS_short	ORF_same_different	U2OS	short	48	Same/Different	CellProfiler
ccsbBroad304_00691		0.115755325355654	0.508274628002616	0.3387704874934828	0.4700944309180802	False	False	orf_U2OS_short	ORF_same_different	U2OS	short	48	Same/Different	CellProfiler
ccsbBroad304_00733		0.2663627345282809	1.1384026079931804	0.1253841098848415	0.9017574988051268	False	False	orf_U2OS_short	ORF_same_different	U2OS	short	48	Same/Different	CellProfiler
ccsbBroad304_00799		0.5266624579124579	2.304614969850679	0.0180323503350711	1.7439476636809417	True	True	orf_U2OS_short	ORF_same_different	U2OS	short	48	Same/Different	CellProfiler
ccsbBroad304_00805		0.9513888888888888	4.750004342923105	0.0002127075550049	3.672217084433512	True	True	orf_U2OS_short	ORF_same_different	U2OS	short	48	Same/Different	CellProfiler
ccsbBroad304_00811		0.4533100414078674	2.021017482061684	0.02982152311615	1.5254701789901135	True	True	orf_U2OS_short	ORF_same_different	U2OS	short	48	Same/Different	CellProfiler
ccsbBroad304_00843		0.1876897412216885	0.8881355124523784	0.1754294342878845	0.7558975371025791	False	False	orf_U2OS_short	ORF_same_different	U2OS	short	48	Same/Different	CellProfiler
ccsbBroad304_00894		0.0976412232164273	0.4641562966117574	0.3712803549889131	0.43029802935079	False	False	orf_U2OS_short	ORF_same_different	U2OS	short	48	Same/Different	CellProfiler
ccsbBroad304_00900		0.3208727163757652	1.434568839710728	0.0816993585057414	1.0877813534860716	True	False	orf_U2OS_short	ORF_same_different	U2OS	short	48	Same/Different	CellProfiler
ccsbBroad304_00902		0.1619461973889134	0.5920022588028357	0.3037436790366039	0.5174927510498839	False	False	orf_U2OS_short	ORF_same_different	U2OS	short	48	Same/Different	CellProfiler
ccsbBroad304_00904		0.5774801587301587	2.5547730296587976	0.0127432120124172	1.8947210913531485	True	True	orf_U2OS_short	ORF_same_different	U2OS	short	48	Same/Different	CellProfiler
ccsbBroad304_00954		0.9583333333333334	4.750004342923105	0.0002127075550049	3.672217084433512	True	True	orf_U2OS_short	ORF_same_different	U2OS	short	48	Same/Different	CellProfiler
ccsbBroad304_01020		0.4306457259474993	1.908870154797341	0.0346238192721871	1.4606250278139077	True	True	orf_U2OS_short	ORF_same_different	U2OS	short	48	Same/Different	CellProfiler
ccsbBroad304_01121		0.3382771164021164	1.4690598650395992	0.0776342080901562	1.1099468726694703	True	False	orf_U2OS_short	ORF_same_different	U2OS	short	48	Same/Different	CellProfiler
ccsbBroad304_01122		0.308566844612241	1.3796924445679295	0.0864729427123689	1.0631197615401873	True	False	orf_U2OS_short	ORF_same_different	U2OS	short	48	Same/Different	CellProfiler
ccsbBroad304_01144		1.0	5.000004342923105	0.0002127075550049	3.672217084433512	True	True	orf_U2OS_short	ORF_same_different	U2OS	short	48	Same/Different	CellProfiler
ccsbBroad304_01161		0.0940697001722945	0.4059836214949067	0.4188370596892446	0.3779548978946631	False	False	orf_U2OS_short	ORF_same_different	U2OS	short	48	Same/Different	CellProfiler
ccsbBroad304_01213		0.2077367619330093	0.9939569238686524	0.1545161077338256	0.8110262402826659	False	False	orf_U2OS_short	ORF_same_different	U2OS	short	48	Same/Different	CellProfiler
ccsbBroad304_01216		0.1581352860704594	0.723329392783392	0.2382247439977511	0.623013131083424	False	False	orf_U2OS_short	ORF_same_different	U2OS	short	48	Same/Different	CellProfiler
ccsbBroad304_01230		0.0599239341731164	0.197462689118941	0.638645959988977	0.1947398307834677	False	False	orf_U2OS_short	ORF_same_different	U2OS	short	48	Same/Different	CellProfiler
ccsbBroad304_01282		0.1115299204937362	0.5424677600455562	0.3231200283210741	0.4906361217726879	False	False	orf_U2OS_short	ORF_same_different	U2OS	short	48	Same/Different	CellProfiler
ccsbBroad304_01283		1.0	5.000004342923105	0.0002127075550049	3.672217084433512	True	True	orf_U2OS_short	ORF_same_different	U2OS	short	48	Same/Different	CellProfiler
ccsbBroad304_01287		0.4993716931216931	2.186499745423781	0.0221575827191408	1.6544776207035736	True	True	orf_U2OS_short	ORF_same_different	U2OS	short	48	Same/Different	CellProfiler
ccsbBroad304_01334		0.8194444444444444	3.9857781300889865	0.0008266313214939	3.0826881430970428	True	True	orf_U2OS_short	ORF_same_different	U2OS	short	48	Same/Different	CellProfiler
ccsbBroad304_01340		0.0768078864035381	0.3369874343348991	0.4751173064398772	0.3231991498492658	False	False	orf_U2OS_short	ORF_same_different	U2OS	short	48	Same/Different	CellProfiler
ccsbBroad304_01396		0.3029003267973856	1.372448624240866	0.0864729427123689	1.0631197615401873	True	False	orf_U2OS_short	ORF_same_different	U2OS	short	48	Same/Different	CellProfiler
ccsbBroad304_01404		0.2995328487588549	1.3404164877907414	0.0902024795675471	1.0447815240134664	True	False	orf_U2OS_short	ORF_same_different	U2OS	short	48	Same/Different	CellProfiler
ccsbBroad304_01492		0.5476190476190476	2.495630929340016	0.0138129782906874	1.859712670751086	True	True	orf_U2OS_short	ORF_same_different	U2OS	short	48	Same/Different	CellProfiler
ccsbBroad304_01602		1.0	5.000004342923105	0.0002127075550049	3.672217084433512	True	True	orf_U2OS_short	ORF_same_different	U2OS	short	48	Same/Different	CellProfiler
ccsbBroad304_01649		0.8611111111111112	4.166894727944204	0.0005734184385139	3.241528346241108	True	True	orf_U2OS_short	ORF_same_different	U2OS	short	48	Same/Different	CellProfiler
ccsbBroad304_01666		0.2150147479170467	1.026109693529373	0.1491725505470885	0.8263110846560907	False	False	orf_U2OS_short	ORF_same_different	U2OS	short	48	Same/Different	CellProfiler
ccsbBroad304_01684		0.6132783882783883	2.697333485241607	0.0101548314929284	1.9933272787878336	True	True	orf_U2OS_short	ORF_same_different	U2OS	short	48	Same/Different	CellProfiler
ccsbBroad304_01690		0.1576149608053892	0.6705461664697878	0.260796957494871	0.5836974794696274	False	False	orf_U2OS_short	ORF_same_different	U2OS	short	48	Same/Different	CellProfiler
ccsbBroad304_01760		0.1127989024864025	0.5453989804570579	0.3231200283210741	0.4906361217726879	False	False	orf_U2OS_short	ORF_same_different	U2OS	short	48	Same/Different	CellProfiler
ccsbBroad304_01768		0.323648458023458	1.46280850660632	0.0776342080901562	1.1099468726694703	True	False	orf_U2OS_short	ORF_same_different	U2OS	short	48	Same/Different	CellProfiler
ccsbBroad304_01991		0.2148037608569887	0.786110392579035	0.2111484535073349	0.6754120950853454	False	False	orf_U2OS_short	ORF_same_different	U2OS	short	48	Same/Different	CellProfiler
ccsbBroad304_02128		1.0	5.000004342923105	0.0002127075550049	3.672217084433512	True	True	orf_U2OS_short	ORF_same_different	U2OS	short	48	Same/Different	CellProfiler
ccsbBroad304_02129		0.8034722222222221	3.78512970337616	0.0011409390464004	2.9427375567378284	True	True	orf_U2OS_short	ORF_same_different	U2OS	short	48	Same/Different	CellProfiler
ccsbBroad304_02392		0.9513888888888888	4.739656171633548	0.0002127075550049	3.672217084433512	True	True	orf_U2OS_short	ORF_same_different	U2OS	short	48	Same/Different	CellProfiler
ccsbBroad304_02415		0.507001332001332	2.2462229905388043	0.0197305485832531	1.7048608395644536	True	True	orf_U2OS_short	ORF_same_different	U2OS	short	48	Same/Different	CellProfiler
ccsbBroad304_02416		0.1135701825013419	0.5903397023761026	0.3037436790366039	0.5174927510498839	False	False	orf_U2OS_short	ORF_same_different	U2OS	short	48	Same/Different	CellProfiler
ccsbBroad304_02705		0.3038144603934077	1.3696126529056707	0.0864729427123689	1.0631197615401873	True	False	orf_U2OS_short	ORF_same_different	U2OS	short	48	Same/Different	CellProfiler
ccsbBroad304_02813		0.2492990669461257	1.1373945329071165	0.1253841098848415	0.9017574988051268	False	False	orf_U2OS_short	ORF_same_different	U2OS	short	48	Same/Different	CellProfiler
ccsbBroad304_02826		0.2358642211627176	0.9632997495512308	0.1612116702735874	0.7926035223822558	False	False	orf_U2OS_short	ORF_same_different	U2OS	short	48	Same/Different	CellProfiler
ccsbBroad304_03026		0.4529030910609858	2.021456986288724	0.02982152311615	1.5254701789901135	True	True	orf_U2OS_short	ORF_same_different	U2OS	short	48	Same/Different	CellProfiler
ccsbBroad304_03155		0.2964315869609546	1.3141174262059705	0.0917471369175192	1.0374074795589647	True	False	orf_U2OS_short	ORF_same_different	U2OS	short	48	Same/Different	CellProfiler
ccsbBroad304_03441		0.3376671939171939	1.4839480968412189	0.0772081191993264	1.1123370268915305	True	False	orf_U2OS_short	ORF_same_different	U2OS	short	48	Same/Different	CellProfiler
ccsbBroad304_03827		0.1773108222646839	0.7967167079268316	0.2077294940296098	0.6825018367103047	False	False	orf_U2OS_short	ORF_same_different	U2OS	short	48	Same/Different	CellProfiler
ccsbBroad304_03876		0.256035105097827	1.0792197365818428	0.1360423641084366	0.8663258296184129	False	False	orf_U2OS_short	ORF_same_different	U2OS	short	48	Same/Different	CellProfiler
ccsbBroad304_03934		0.4717304625199362	2.09590647544264	0.026728357398239	1.5730277301623026	True	True	orf_U2OS_short	ORF_same_different	U2OS	short	48	Same/Different	CellProfiler
ccsbBroad304_03976		0.0856529316011772	0.3996353789726277	0.4211608980646065	0.3755519569145405	False	False	orf_U2OS_short	ORF_same_different	U2OS	short	48	Same/Different	CellProfiler
ccsbBroad304_04505		0.2963999380170857	1.3177635597155333	0.0917471369175192	1.0374074795589647	True	False	orf_U2OS_short	ORF_same_different	U2OS	short	48	Same/Different	CellProfiler
ccsbBroad304_04829		0.1540786378163025	0.7772452952487724	0.2137788194306343	0.670035325600904	False	False	orf_U2OS_short	ORF_same_different	U2OS	short	48	Same/Different	CellProfiler
ccsbBroad304_04933		0.1635427668867861	0.8211239867129648	0.1979867676038277	0.7033638347317883	False	False	orf_U2OS_short	ORF_same_different	U2OS	short	48	Same/Different	CellProfiler
ccsbBroad304_05206		0.4381132756132756	1.9883626796342704	0.0308870456965908	1.5102236293815186	True	True	orf_U2OS_short	ORF_same_different	U2OS	short	48	Same/Different	CellProfiler
ccsbBroad304_05439		0.338908887006713	1.418175105798161	0.0836800665159915	1.0773779832626922	True	False	orf_U2OS_short	ORF_same_different	U2OS	short	48	Same/Different	CellProfiler
ccsbBroad304_05555		0.4617619476887211	2.01358681801124	0.02982152311615	1.5254701789901135	True	True	orf_U2OS_short	ORF_same_different	U2OS	short	48	Same/Different	CellProfiler
ccsbBroad304_05777		0.1177207119472961	0.5284772875956315	0.3290638715050977	0.4827197970349564	False	False	orf_U2OS_short	ORF_same_different	U2OS	short	48	Same/Different	CellProfiler
ccsbBroad304_05782		0.5831524834814308	2.665968344401503	0.0101548314929284	1.9933272787878336	True	True	orf_U2OS_short	ORF_same_different	U2OS	short	48	Same/Different	CellProfiler
ccsbBroad304_05785		0.3336907598261999	1.312108536500597	0.0917471369175192	1.0374074795589647	True	False	orf_U2OS_short	ORF_same_different	U2OS	short	48	Same/Different	CellProfiler
ccsbBroad304_05821		0.6782828282828283	3.1318901246931645	0.0042176625227605	2.374928173379459	True	True	orf_U2OS_short	ORF_same_different	U2OS	short	48	Same/Different	CellProfiler
ccsbBroad304_05921		0.581165401855057	2.669391282528448	0.0101548314929284	1.9933272787878336	True	True	orf_U2OS_short	ORF_same_different	U2OS	short	48	Same/Different	CellProfiler
ccsbBroad304_05926		0.3667839105339105	1.565337931540272	0.0680145888579224	1.1673979228682343	True	False	orf_U2OS_short	ORF_same_different	U2OS	short	48	Same/Different	CellProfiler
ccsbBroad304_06018		0.1718354412472059	0.8509670550872139	0.1866673538438629	0.7289316289453455	False	False	orf_U2OS_short	ORF_same_different	U2OS	short	48	Same/Different	CellProfiler
ccsbBroad304_06071		0.8069444444444445	3.83612369385975	0.0010606536918731	2.9744263920260314	True	True	orf_U2OS_short	ORF_same_different	U2OS	short	48	Same/Different	CellProfiler
ccsbBroad304_06085		0.0815726342470528	0.3697308129301332	0.443474291839213	0.3531315511106715	False	False	orf_U2OS_short	ORF_same_different	U2OS	short	48	Same/Different	CellProfiler
ccsbBroad304_06088		0.2873793102616191	1.263696090545282	0.100208518038009	0.9990953605079756	False	False	orf_U2OS_short	ORF_same_different	U2OS	short	48	Same/Different	CellProfiler
ccsbBroad304_06138		0.4047343738133211	1.71821873130141	0.0510211215381723	1.292249999029129	True	False	orf_U2OS_short	ORF_same_different	U2OS	short	48	Same/Different	CellProfiler
ccsbBroad304_06188		0.2997111254740459	1.4050441519937362	0.0850832578862222	1.0701558890687877	True	False	orf_U2OS_short	ORF_same_different	U2OS	short	48	Same/Different	CellProfiler
ccsbBroad304_06221		0.211172073451438	0.7484316714784167	0.2266301916571802	0.6446822339400549	False	False	orf_U2OS_short	ORF_same_different	U2OS	short	48	Same/Different	CellProfiler
ccsbBroad304_06237		0.306633806939123	1.383077500113109	0.0864729427123689	1.0631197615401873	True	False	orf_U2OS_short	ORF_same_different	U2OS	short	48	Same/Different	CellProfiler
ccsbBroad304_06272		0.9305555555555556	4.589141173801558	0.0002747182743534	3.561112450201314	True	True	orf_U2OS_short	ORF_same_different	U2OS	short	48	Same/Different	CellProfiler
ccsbBroad304_06343		0.2067932067932067	0.9399391889395168	0.16531019648965	0.7817003579069751	False	False	orf_U2OS_short	ORF_same_different	U2OS	short	48	Same/Different	CellProfiler
ccsbBroad304_06353		0.0766044074696578	0.3084093991768257	0.5041804309301086	0.2974140148753625	False	False	orf_U2OS_short	ORF_same_different	U2OS	short	48	Same/Different	CellProfiler
ccsbBroad304_06365		0.293276364599894	1.241008766832341	0.1043827041804885	0.981371456326585	False	False	orf_U2OS_short	ORF_same_different	U2OS	short	48	Same/Different	CellProfiler
ccsbBroad304_06403		0.9791666666666666	4.924746844007109	0.0002127075550049	3.672217084433512	True	True	orf_U2OS_short	ORF_same_different	U2OS	short	48	Same/Different	CellProfiler
ccsbBroad304_06412		0.1908862433862433	0.9249506055403898	0.166826303068271	0.7777354742209376	False	False	orf_U2OS_short	ORF_same_different	U2OS	short	48	Same/Different	CellProfiler
ccsbBroad304_06451		0.5354061447811448	2.3894215547760087	0.0155399328376202	1.8085508625179845	True	True	orf_U2OS_short	ORF_same_different	U2OS	short	48	Same/Different	CellProfiler
ccsbBroad304_06464		0.6711309523809523	3.0399847230534016	0.0050319609447815	2.2982627382964327	True	True	orf_U2OS_short	ORF_same_different	U2OS	short	48	Same/Different	CellProfiler
ccsbBroad304_06483		0.1046686650349714	0.5068970788258289	0.3387704874934828	0.4700944309180802	False	False	orf_U2OS_short	ORF_same_different	U2OS	short	48	Same/Different	CellProfiler
ccsbBroad304_06588		0.1645013968412442	0.7168787015705154	0.2399005874509268	0.619968688562459	False	False	orf_U2OS_short	ORF_same_different	U2OS	short	48	Same/Different	CellProfiler
ccsbBroad304_06701		0.5567460317460317	2.468243052810043	0.013957650610576	1.8551876771806173	True	True	orf_U2OS_short	ORF_same_different	U2OS	short	48	Same/Different	CellProfiler
ccsbBroad304_06754		0.1920187701565754	0.9149502451754444	0.1689391347686457	0.772269734411483	False	False	orf_U2OS_short	ORF_same_different	U2OS	short	48	Same/Different	CellProfiler
ccsbBroad304_06755		0.1266703422442986	0.5810649403979153	0.306432253575872	0.5136655248983973	False	False	orf_U2OS_short	ORF_same_different	U2OS	short	48	Same/Different	CellProfiler
ccsbBroad304_06811		0.7981150793650793	3.934658883601668	0.0008856085573129	3.0527581956796626	True	True	orf_U2OS_short	ORF_same_different	U2OS	short	48	Same/Different	CellProfiler
ccsbBroad304_06874		0.2260806797558158	0.9827557434723686	0.1570573892421258	0.803941626081214	False	False	orf_U2OS_short	ORF_same_different	U2OS	short	48	Same/Different	CellProfiler
ccsbBroad304_06884		0.1152477247886591	0.577441760028294	0.3067602875718999	0.5132008637736057	False	False	orf_U2OS_short	ORF_same_different	U2OS	short	48	Same/Different	CellProfiler
ccsbBroad304_06908		0.0646794317142061	0.2403209284726984	0.5822935335421143	0.2348580327711963	False	False	orf_U2OS_short	ORF_same_different	U2OS	short	48	Same/Different	CellProfiler
ccsbBroad304_07061		0.2905941023201085	1.341810043185435	0.0902024795675471	1.0447815240134664	True	False	orf_U2OS_short	ORF_same_different	U2OS	short	48	Same/Different	CellProfiler
ccsbBroad304_07194		0.3397907647907647	1.484690208922676	0.0772081191993264	1.1123370268915305	True	False	orf_U2OS_short	ORF_same_different	U2OS	short	48	Same/Different	CellProfiler
ccsbBroad304_07311		0.2006122710872636	0.8701820820393041	0.1812971342225069	0.7416090607759102	False	False	orf_U2OS_short	ORF_same_different	U2OS	short	48	Same/Different	CellProfiler
ccsbBroad304_07535		0.2139727931543305	0.8999106018007187	0.1721961824872961	0.7639764808909556	False	False	orf_U2OS_short	ORF_same_different	U2OS	short	48	Same/Different	CellProfiler
ccsbBroad304_07557		0.1139622262386651	0.5452225971950231	0.3231200283210741	0.4906361217726879	False	False	orf_U2OS_short	ORF_same_different	U2OS	short	48	Same/Different	CellProfiler
ccsbBroad304_07795		0.07055265742473	0.2856034021533886	0.5279793391594823	0.2773830719066976	False	False	orf_U2OS_short	ORF_same_different	U2OS	short	48	Same/Different	CellProfiler
ccsbBroad304_08590		0.1942831125753472	0.9419615420014033	0.16531019648965	0.7817003579069751	False	False	orf_U2OS_short	ORF_same_different	U2OS	short	48	Same/Different	CellProfiler
ccsbBroad304_08873		0.2964453563411897	1.3307462873975078	0.0911086985309411	1.0404401571252997	True	False	orf_U2OS_short	ORF_same_different	U2OS	short	48	Same/Different	CellProfiler
ccsbBroad304_10688		0.0942325476289806	0.4394575710757143	0.390369737977585	0.4085238568320636	False	False	orf_U2OS_short	ORF_same_different	U2OS	short	48	Same/Different	CellProfiler
ccsbBroad304_10895		0.4812590187590188	1.9661555850312429	0.0308870456965908	1.5102236293815186	True	True	orf_U2OS_short	ORF_same_different	U2OS	short	48	Same/Different	CellProfiler
ccsbBroad304_10934		0.2572344322344322	1.1259078890479386	0.1273750126097299	0.8949157599917125	False	False	orf_U2OS_short	ORF_same_different	U2OS	short	48	Same/Different	CellProfiler
ccsbBroad304_11023		0.5336805555555555	2.468259496514351	0.013957650610576	1.8551876771806173	True	True	orf_U2OS_short	ORF_same_different	U2OS	short	48	Same/Different	CellProfiler
ccsbBroad304_11445		0.2298577636930727	0.9119317278404894	0.1689391347686457	0.772269734411483	False	False	orf_U2OS_short	ORF_same_different	U2OS	short	48	Same/Different	CellProfiler
ccsbBroad304_11738		0.4732173889622739	2.0828174433702147	0.0269840081441437	1.5688935407428035	True	True	orf_U2OS_short	ORF_same_different	U2OS	short	48	Same/Different	CellProfiler
ccsbBroad304_14525		0.9583333333333331	4.730209031411198	0.0002127075550049	3.672217084433512	True	True	orf_U2OS_short	ORF_same_different	U2OS	short	48	Same/Different	CellProfiler
ccsbBroad304_14538		0.9791666666666666	4.880724029243189	0.0002127075550049	3.672217084433512	True	True	orf_U2OS_short	ORF_same_different	U2OS	short	48	Same/Different	CellProfiler
ccsbBroad304_14540		0.4181402257872846	1.970516113145917	0.0308870456965908	1.5102236293815186	True	True	orf_U2OS_short	ORF_same_different	U2OS	short	48	Same/Different	CellProfiler
ccsbBroad304_14554		0.257967581189564	1.0942675325628213	0.1353478990866765	0.8685484810988289	False	False	orf_U2OS_short	ORF_same_different	U2OS	short	48	Same/Different	CellProfiler
ccsbBroad304_14572		0.5972222222222222	2.672839985393676	0.0101548314929284	1.9933272787878336	True	True	orf_U2OS_short	ORF_same_different	U2OS	short	48	Same/Different	CellProfiler
ccsbBroad304_14579		0.3517584079511119	1.466303142592518	0.0776342080901562	1.1099468726694703	True	False	orf_U2OS_short	ORF_same_different	U2OS	short	48	Same/Different	CellProfiler
ccsbBroad304_14597		0.1660346689337438	0.8502662412848201	0.1866673538438629	0.7289316289453455	False	False	orf_U2OS_short	ORF_same_different	U2OS	short	48	Same/Different	CellProfiler
ccsbBroad304_14631		0.2625992063492063	1.221344555665354	0.1079904672688463	0.966614579654342	False	False	orf_U2OS_short	ORF_same_different	U2OS	short	48	Same/Different	CellProfiler
ccsbBroad304_14635		1.0	5.000004342923105	0.0002127075550049	3.672217084433512	True	True	orf_U2OS_short	ORF_same_different	U2OS	short	48	Same/Different	CellProfiler
ccsbBroad304_14644		0.3889450690921279	1.6707296505675702	0.0550805974830107	1.2590013574098993	True	False	orf_U2OS_short	ORF_same_different	U2OS	short	48	Same/Different	CellProfiler
ccsbBroad304_14671		0.2923383266880268	1.306262733191169	0.0919091602784879	1.0366412017788118	True	False	orf_U2OS_short	ORF_same_different	U2OS	short	48	Same/Different	CellProfiler
ccsbBroad304_14679		0.135878635745657	0.6594283582533798	0.2655325053853312	0.5758823068033048	False	False	orf_U2OS_short	ORF_same_different	U2OS	short	48	Same/Different	CellProfiler
ccsbBroad304_14684		0.2445517467062498	1.020097706133912	0.1497690602540128	0.8245778952399048	False	False	orf_U2OS_short	ORF_same_different	U2OS	short	48	Same/Different	CellProfiler
ccsbBroad304_14688		0.2173400367532673	0.9685779551141142	0.1607526903004192	0.793841750143399	False	False	orf_U2OS_short	ORF_same_different	U2OS	short	48	Same/Different	CellProfiler
ccsbBroad304_14696		0.2209942826260097	1.0145910743044406	0.1502075227267874	0.8233083163536881	False	False	orf_U2OS_short	ORF_same_different	U2OS	short	48	Same/Different	CellProfiler
ccsbBroad304_14720		0.7009920634920634	3.175224367915473	0.0039585109496563	2.402468149418536	True	True	orf_U2OS_short	ORF_same_different	U2OS	short	48	Same/Different	CellProfiler
ccsbBroad304_14724		0.4048630301150462	1.7772946664481062	0.0452869741820187	1.3440266954343256	True	True	orf_U2OS_short	ORF_same_different	U2OS	short	48	Same/Different	CellProfiler
ccsbBroad304_14741		0.1057283577387594	0.5377627926979662	0.3243554148296643	0.4889788475071032	False	False	orf_U2OS_short	ORF_same_different	U2OS	short	48	Same/Different	CellProfiler
ccsbBroad304_14762		0.2334118596115499	1.0903972307151852	0.1353478990866765	0.8685484810988289	False	False	orf_U2OS_short	ORF_same_different	U2OS	short	48	Same/Different	CellProfiler
ccsbBroad304_14770		0.589781746031746	2.535966136883863	0.0129375292595838	1.8881486549952256	True	True	orf_U2OS_short	ORF_same_different	U2OS	short	48	Same/Different	CellProfiler
ccsbBroad304_14827		0.3579727239981816	1.5959924417283626	0.0643853397118525	1.1912130085260195	True	False	orf_U2OS_short	ORF_same_different	U2OS	short	48	Same/Different	CellProfiler
ccsbBroad304_14931		0.6341593455564044	3.0009496437293137	0.0053216840184056	2.273950915793052	True	True	orf_U2OS_short	ORF_same_different	U2OS	short	48	Same/Different	CellProfiler
ccsbBroad304_14932		0.0847722718597327	0.3949805087528664	0.4211608980646065	0.3755519569145405	False	False	orf_U2OS_short	ORF_same_different	U2OS	short	48	Same/Different	CellProfiler
ccsbBroad304_14989		0.4517050470540459	1.9793540917225567	0.0308870456965908	1.5102236293815186	True	True	orf_U2OS_short	ORF_same_different	U2OS	short	48	Same/Different	CellProfiler
ccsbBroad304_16173		1.0	5.000004342923105	0.0002127075550049	3.672217084433512	True	True	orf_U2OS_short	ORF_same_different	U2OS	short	48	Same/Different	CellProfiler
ccsbBroad304_16175		0.2143209137055045	1.0028034235178644	0.1528562566671125	0.81571678016072	False	False	orf_U2OS_short	ORF_same_different	U2OS	short	48	Same/Different	CellProfiler
ccsbBroad304_00008		0.228202197706508	0.8877792171331408	0.2409030587510341	0.6181576857207838	False	False	orf_U2OS_long	ORF_same_different	U2OS	long	96	Same/Different	CellProfiler
ccsbBroad304_00023		0.6329212454212454	2.827844317632393	0.0132130524794903	1.8789968400797743	True	True	orf_U2OS_long	ORF_same_different	U2OS	long	96	Same/Different	CellProfiler
ccsbBroad304_00037		0.2572060431722024	1.121720252790924	0.1777832401838835	0.7501091828412355	False	False	orf_U2OS_long	ORF_same_different	U2OS	long	96	Same/Different	CellProfiler
ccsbBroad304_00049		0.9055555555555556	4.385912834640844	0.0009399594273392	3.026890891999176	True	True	orf_U2OS_long	ORF_same_different	U2OS	long	96	Same/Different	CellProfiler
ccsbBroad304_00055		0.1495837260857422	0.7416545570212673	0.2720430637971286	0.5653623426970019	False	False	orf_U2OS_long	ORF_same_different	U2OS	long	96	Same/Different	CellProfiler
ccsbBroad304_00129		0.4595433501683501	2.061230536669063	0.046319961662377	1.334231808732801	True	True	orf_U2OS_long	ORF_same_different	U2OS	long	96	Same/Different	CellProfiler
ccsbBroad304_00142		0.0820573722224665	0.3741306263082093	0.4662526939385303	0.3313786458872594	False	False	orf_U2OS_long	ORF_same_different	U2OS	long	96	Same/Different	CellProfiler
ccsbBroad304_00150		0.070751288328505	0.2927100569701012	0.5277320871661657	0.2775864990471501	False	False	orf_U2OS_long	ORF_same_different	U2OS	long	96	Same/Different	CellProfiler
ccsbBroad304_00155		0.2015149202649202	0.909641001386136	0.2345306975240444	0.6298003047920929	False	False	orf_U2OS_long	ORF_same_different	U2OS	long	96	Same/Different	CellProfiler
ccsbBroad304_00202		0.4878246753246753	2.161857142959513	0.0393645062417236	1.4048951916458077	True	True	orf_U2OS_long	ORF_same_different	U2OS	long	96	Same/Different	CellProfiler
ccsbBroad304_00221		0.0721974495875414	0.2913747835327834	0.5277320871661657	0.2775864990471501	False	False	orf_U2OS_long	ORF_same_different	U2OS	long	96	Same/Different	CellProfiler
ccsbBroad304_00272		0.4383763227513227	1.972842367681359	0.0500954979587176	1.3002013020676892	True	False	orf_U2OS_long	ORF_same_different	U2OS	long	96	Same/Different	CellProfiler
ccsbBroad304_00277		0.1926544632189793	0.938055149331775	0.2278136878363572	0.6424201855545	False	False	orf_U2OS_long	ORF_same_different	U2OS	long	96	Same/Different	CellProfiler
ccsbBroad304_00280		0.0965059542071926	0.459970970504991	0.4109748481394903	0.3861847563440723	False	False	orf_U2OS_long	ORF_same_different	U2OS	long	96	Same/Different	CellProfiler
ccsbBroad304_00304		0.3172344322344322	1.3565768379258	0.1235003786274281	0.9083317109423664	True	False	orf_U2OS_long	ORF_same_different	U2OS	long	96	Same/Different	CellProfiler
ccsbBroad304_00305		0.5212962962962963	2.221833537477197	0.0355568009905181	1.4490773189802597	True	True	orf_U2OS_long	ORF_same_different	U2OS	long	96	Same/Different	CellProfiler
ccsbBroad304_00326		0.1353390480457942	0.6184997856700064	0.3131230838376284	0.5042849144534796	False	False	orf_U2OS_long	ORF_same_different	U2OS	long	96	Same/Different	CellProfiler
ccsbBroad304_00331		0.3494059460654288	1.4500209944217732	0.1071082981002434	0.9701768813666376	True	False	orf_U2OS_long	ORF_same_different	U2OS	long	96	Same/Different	CellProfiler
ccsbBroad304_00371		0.5649698960043787	2.6268931013272923	0.0179890233948333	1.7449924134052868	True	True	orf_U2OS_long	ORF_same_different	U2OS	long	96	Same/Different	CellProfiler
ccsbBroad304_00376		0.5476851851851852	2.437940495972926	0.0253776644461388	1.595548349334594	True	True	orf_U2OS_long	ORF_same_different	U2OS	long	96	Same/Different	CellProfiler
ccsbBroad304_00396		0.1331851646180366	0.6226184109507762	0.3131230838376284	0.5042849144534796	False	False	orf_U2OS_long	ORF_same_different	U2OS	long	96	Same/Different	CellProfiler
ccsbBroad304_00407		0.139946322938036	0.6538745161617847	0.2999585388529728	0.5229387705861874	False	False	orf_U2OS_long	ORF_same_different	U2OS	long	96	Same/Different	CellProfiler
ccsbBroad304_00411		0.1340223278402626	0.6713030802785723	0.2937611232405857	0.5320056798842996	False	False	orf_U2OS_long	ORF_same_different	U2OS	long	96	Same/Different	CellProfiler
ccsbBroad304_00454		0.1556318052921314	0.7978170772080851	0.2578774630140603	0.5885866110079071	False	False	orf_U2OS_long	ORF_same_different	U2OS	long	96	Same/Different	CellProfiler
ccsbBroad304_00476		0.5101190476190476	2.2717258035142054	0.0338766428054602	1.4700996350386673	True	True	orf_U2OS_long	ORF_same_different	U2OS	long	96	Same/Different	CellProfiler
ccsbBroad304_00477		0.9791666666666666	4.774231846175119	0.0005158178872258	3.287503601731264	True	True	orf_U2OS_long	ORF_same_different	U2OS	long	96	Same/Different	CellProfiler
ccsbBroad304_00494		0.0467769624196894	0.0847252919961673	0.8227629146507542	0.0847252919961673	False	False	orf_U2OS_long	ORF_same_different	U2OS	long	96	Same/Different	CellProfiler
ccsbBroad304_00504		0.0731498441461914	0.2984985723383357	0.5260935653643889	0.2789370100139581	False	False	orf_U2OS_long	ORF_same_different	U2OS	long	96	Same/Different	CellProfiler
ccsbBroad304_00526		0.4012987012987012	1.7248175148602354	0.0648858955426329	1.1878496969394627	True	False	orf_U2OS_long	ORF_same_different	U2OS	long	96	Same/Different	CellProfiler
ccsbBroad304_00555		0.3414237080227069	1.4317830023612257	0.10963348522884	0.9600567795282692	True	False	orf_U2OS_long	ORF_same_different	U2OS	long	96	Same/Different	CellProfiler
ccsbBroad304_00576		0.2604940776815777	1.200051746389739	0.1529411321448305	0.8154756992756832	False	False	orf_U2OS_long	ORF_same_different	U2OS	long	96	Same/Different	CellProfiler
ccsbBroad304_00607		0.1023796379059537	0.4564844380997572	0.4112412174585473	0.3859033638140499	False	False	orf_U2OS_long	ORF_same_different	U2OS	long	96	Same/Different	CellProfiler
ccsbBroad304_00681		0.2759855019122754	1.275105170407795	0.1392146619789515	0.8563150227626372	False	False	orf_U2OS_long	ORF_same_different	U2OS	long	96	Same/Different	CellProfiler
ccsbBroad304_00691		0.2166946479446479	1.0105256233052342	0.202816663611524	0.6928963658217913	False	False	orf_U2OS_long	ORF_same_different	U2OS	long	96	Same/Different	CellProfiler
ccsbBroad304_00733		0.2205418605418605	1.0568107389565724	0.1932109592490224	0.7139682433118861	False	False	orf_U2OS_long	ORF_same_different	U2OS	long	96	Same/Different	CellProfiler
ccsbBroad304_00799		0.178317628929042	0.7970713990662819	0.2578774630140603	0.5885866110079071	False	False	orf_U2OS_long	ORF_same_different	U2OS	long	96	Same/Different	CellProfiler
ccsbBroad304_00805		1.0	5.000004342923105	0.0003999960000399	3.397944351595142	True	True	orf_U2OS_long	ORF_same_different	U2OS	long	96	Same/Different	CellProfiler
ccsbBroad304_00811		0.0891069605123762	0.4135618958773432	0.4409913298851177	0.3555699488996564	False	False	orf_U2OS_long	ORF_same_different	U2OS	long	96	Same/Different	CellProfiler
ccsbBroad304_00843		0.114178958235932	0.5130876241377591	0.3805770962774333	0.4195573517810833	False	False	orf_U2OS_long	ORF_same_different	U2OS	long	96	Same/Different	CellProfiler
ccsbBroad304_00894		0.134977276538075	0.6679398007940628	0.2937611232405857	0.5320056798842996	False	False	orf_U2OS_long	ORF_same_different	U2OS	long	96	Same/Different	CellProfiler
ccsbBroad304_00900		0.2187423358841969	0.8216306787445001	0.2549125780027024	0.5936087348626393	False	False	orf_U2OS_long	ORF_same_different	U2OS	long	96	Same/Different	CellProfiler
ccsbBroad304_00902		0.1370098089740947	0.6218920976346013	0.3131230838376284	0.5042849144534796	False	False	orf_U2OS_long	ORF_same_different	U2OS	long	96	Same/Different	CellProfiler
ccsbBroad304_00904		0.8690476190476191	4.155314049094011	0.0013986722117162	2.85428405343003	True	True	orf_U2OS_long	ORF_same_different	U2OS	long	96	Same/Different	CellProfiler
ccsbBroad304_00954		1.0	5.000004342923105	0.0003999960000399	3.397944351595142	True	True	orf_U2OS_long	ORF_same_different	U2OS	long	96	Same/Different	CellProfiler
ccsbBroad304_01020		0.474342161106867	2.1257086745380294	0.0413060161227524	1.3839866897810609	True	True	orf_U2OS_long	ORF_same_different	U2OS	long	96	Same/Different	CellProfiler
ccsbBroad304_01121		0.2525880349863642	1.0830262076622734	0.1861381641720426	0.7301645737254239	False	False	orf_U2OS_long	ORF_same_different	U2OS	long	96	Same/Different	CellProfiler
ccsbBroad304_01122		0.4731150793650793	2.0338884721205663	0.0473197984527208	1.3249571138128644	True	True	orf_U2OS_long	ORF_same_different	U2OS	long	96	Same/Different	CellProfiler
ccsbBroad304_01144		0.7380050505050505	3.455028394257829	0.0051015118905652	2.29230109676013	True	True	orf_U2OS_long	ORF_same_different	U2OS	long	96	Same/Different	CellProfiler
ccsbBroad304_01161		0.0808053087609908	0.3510246850408217	0.4817631548978298	0.3171664177798544	False	False	orf_U2OS_long	ORF_same_different	U2OS	long	96	Same/Different	CellProfiler
ccsbBroad304_01213		0.1137081780226941	0.5404213128055843	0.3601543795077346	0.4435112997975279	False	False	orf_U2OS_long	ORF_same_different	U2OS	long	96	Same/Different	CellProfiler
ccsbBroad304_01216		0.1884951161248496	0.892239372768984	0.2409030587510341	0.6181576857207838	False	False	orf_U2OS_long	ORF_same_different	U2OS	long	96	Same/Different	CellProfiler
ccsbBroad304_01230		0.0810059379020612	0.335374527829839	0.4927812737337962	0.3073458042295954	False	False	orf_U2OS_long	ORF_same_different	U2OS	long	96	Same/Different	CellProfiler
ccsbBroad304_01282		0.260957214082214	1.2234861933434564	0.1492012570184385	0.8262275179231903	False	False	orf_U2OS_long	ORF_same_different	U2OS	long	96	Same/Different	CellProfiler
ccsbBroad304_01283		0.6226423902894491	2.965149027314315	0.0115579203242588	1.937120303714072	True	True	orf_U2OS_long	ORF_same_different	U2OS	long	96	Same/Different	CellProfiler
ccsbBroad304_01287		0.1766266551992255	0.8277937370082259	0.2549125780027024	0.5936087348626393	False	False	orf_U2OS_long	ORF_same_different	U2OS	long	96	Same/Different	CellProfiler
ccsbBroad304_01334		0.0843736019476193	0.3884252149669966	0.454289057020902	0.3426677244063216	False	False	orf_U2OS_long	ORF_same_different	U2OS	long	96	Same/Different	CellProfiler
ccsbBroad304_01340		0.0946216270291604	0.4512052477543993	0.4132294007961696	0.3838087865006901	False	False	orf_U2OS_long	ORF_same_different	U2OS	long	96	Same/Different	CellProfiler
ccsbBroad304_01396		0.0958266686926606	0.4480496827553784	0.4132294007961696	0.3838087865006901	False	False	orf_U2OS_long	ORF_same_different	U2OS	long	96	Same/Different	CellProfiler
ccsbBroad304_01404		0.1754517885496146	0.8221455791385254	0.2549125780027024	0.5936087348626393	False	False	orf_U2OS_long	ORF_same_different	U2OS	long	96	Same/Different	CellProfiler
ccsbBroad304_01492		0.1237557427352178	0.5558207096617148	0.3519189491074025	0.4535573479098522	False	False	orf_U2OS_long	ORF_same_different	U2OS	long	96	Same/Different	CellProfiler
ccsbBroad304_01602		0.4103021978021978	1.7664483268669484	0.0628916484048318	1.2014070221622062	True	False	orf_U2OS_long	ORF_same_different	U2OS	long	96	Same/Different	CellProfiler
ccsbBroad304_01649		0.4614087301587301	1.939603953576056	0.0525349090498723	1.2795520152704067	True	False	orf_U2OS_long	ORF_same_different	U2OS	long	96	Same/Different	CellProfiler
ccsbBroad304_01666		0.0849340356140462	0.392726764036452	0.4529572143509228	0.3439428188455891	False	False	orf_U2OS_long	ORF_same_different	U2OS	long	96	Same/Different	CellProfiler
ccsbBroad304_01684		0.7861111111111111	3.762754479416366	0.0030698912698319	2.512877006199766	True	True	orf_U2OS_long	ORF_same_different	U2OS	long	96	Same/Different	CellProfiler
ccsbBroad304_01690		0.1638372099391836	0.6859713897576505	0.2937611232405857	0.5320056798842996	False	False	orf_U2OS_long	ORF_same_different	U2OS	long	96	Same/Different	CellProfiler
ccsbBroad304_01760		0.4251207146587581	1.9096623302048368	0.0532421921415898	1.2737440716159074	True	False	orf_U2OS_long	ORF_same_different	U2OS	long	96	Same/Different	CellProfiler
ccsbBroad304_01768		0.2043486017158884	0.9226106113711348	0.2303728414074396	0.6375687210912839	False	False	orf_U2OS_long	ORF_same_different	U2OS	long	96	Same/Different	CellProfiler
ccsbBroad304_01991		0.2539464586339586	1.087926168310657	0.1861381641720426	0.7301645737254239	False	False	orf_U2OS_long	ORF_same_different	U2OS	long	96	Same/Different	CellProfiler
ccsbBroad304_02128		0.3949404761904762	1.71987182165967	0.0648858955426329	1.1878496969394627	True	False	orf_U2OS_long	ORF_same_different	U2OS	long	96	Same/Different	CellProfiler
ccsbBroad304_02129		0.2620838763983925	1.2354882713486608	0.1492012570184385	0.8262275179231903	False	False	orf_U2OS_long	ORF_same_different	U2OS	long	96	Same/Different	CellProfiler
ccsbBroad304_02392		0.5157548309178743	2.266448599138889	0.0338766428054602	1.4700996350386673	True	True	orf_U2OS_long	ORF_same_different	U2OS	long	96	Same/Different	CellProfiler
ccsbBroad304_02415		0.7618055555555555	3.5144179852234974	0.00489442860042	2.310298002567573	True	True	orf_U2OS_long	ORF_same_different	U2OS	long	96	Same/Different	CellProfiler
ccsbBroad304_02416		0.2129646436704807	0.7755871870304203	0.2663837378511378	0.5744922914277403	False	False	orf_U2OS_long	ORF_same_different	U2OS	long	96	Same/Different	CellProfiler
ccsbBroad304_02705		0.3100002823687034	1.328473070833852	0.1272901798713158	0.8952050998200713	True	False	orf_U2OS_long	ORF_same_different	U2OS	long	96	Same/Different	CellProfiler
ccsbBroad304_02813		0.0593781590582829	0.1939209798788517	0.6479506290429503	0.1884580841773495	False	False	orf_U2OS_long	ORF_same_different	U2OS	long	96	Same/Different	CellProfiler
ccsbBroad304_02826		0.3658501221001221	1.6504604878799067	0.073023629469699	1.1365365852524956	True	False	orf_U2OS_long	ORF_same_different	U2OS	long	96	Same/Different	CellProfiler
ccsbBroad304_03026		0.2337289767049828	1.0372746336870196	0.1932109592490224	0.7139682433118861	False	False	orf_U2OS_long	ORF_same_different	U2OS	long	96	Same/Different	CellProfiler
ccsbBroad304_03155		0.0935154644063448	0.4328102431826064	0.4249080306506686	0.3717050607807768	False	False	orf_U2OS_long	ORF_same_different	U2OS	long	96	Same/Different	CellProfiler
ccsbBroad304_03441		0.2200334606197609	1.0384809177850431	0.1932109592490224	0.7139682433118861	False	False	orf_U2OS_long	ORF_same_different	U2OS	long	96	Same/Different	CellProfiler
ccsbBroad304_03827		0.0774372249608882	0.3388926012320351	0.4920861174031423	0.3079588869883843	False	False	orf_U2OS_long	ORF_same_different	U2OS	long	96	Same/Different	CellProfiler
ccsbBroad304_03876		0.3012252905398067	1.287631190743926	0.1375110320408822	0.8616624584716448	False	False	orf_U2OS_long	ORF_same_different	U2OS	long	96	Same/Different	CellProfiler
ccsbBroad304_03934		0.1545259185545563	0.7497785037446805	0.2711141468507267	0.5668478201586937	False	False	orf_U2OS_long	ORF_same_different	U2OS	long	96	Same/Different	CellProfiler
ccsbBroad304_03976		0.0803941872518528	0.3538525150843314	0.4817631548978298	0.3171664177798544	False	False	orf_U2OS_long	ORF_same_different	U2OS	long	96	Same/Different	CellProfiler
ccsbBroad304_04505		0.2237318521585986	0.8656501432697145	0.2442957045710249	0.6120841691194878	False	False	orf_U2OS_long	ORF_same_different	U2OS	long	96	Same/Different	CellProfiler
ccsbBroad304_04829		0.1545125998299372	0.764213630631198	0.2663837378511378	0.5744922914277403	False	False	orf_U2OS_long	ORF_same_different	U2OS	long	96	Same/Different	CellProfiler
ccsbBroad304_04933		0.1275498963540759	0.6515117918495815	0.2999585388529728	0.5229387705861874	False	False	orf_U2OS_long	ORF_same_different	U2OS	long	96	Same/Different	CellProfiler
ccsbBroad304_05206		0.4271922264182325	1.872846721367197	0.0549271357320785	1.2602130474047466	True	False	orf_U2OS_long	ORF_same_different	U2OS	long	96	Same/Different	CellProfiler
ccsbBroad304_05439		0.250799558864075	1.099427574170415	0.1844349905243239	0.7341566822517455	False	False	orf_U2OS_long	ORF_same_different	U2OS	long	96	Same/Different	CellProfiler
ccsbBroad304_05555		0.4156822344322344	1.7715849677725315	0.0628916484048318	1.2014070221622062	True	False	orf_U2OS_long	ORF_same_different	U2OS	long	96	Same/Different	CellProfiler
ccsbBroad304_05777		0.1437867620133066	0.7400985476677171	0.2720430637971286	0.5653623426970019	False	False	orf_U2OS_long	ORF_same_different	U2OS	long	96	Same/Different	CellProfiler
ccsbBroad304_05782		0.2066088309838309	0.9930470307259998	0.2084386968150307	0.6810216507605553	False	False	orf_U2OS_long	ORF_same_different	U2OS	long	96	Same/Different	CellProfiler
ccsbBroad304_05785		0.0732902457640088	0.2983655618522841	0.5260935653643889	0.2789370100139581	False	False	orf_U2OS_long	ORF_same_different	U2OS	long	96	Same/Different	CellProfiler
ccsbBroad304_05821		0.3249999999999999	1.3377303353654284	0.1267539942773658	0.8970383462724408	True	False	orf_U2OS_long	ORF_same_different	U2OS	long	96	Same/Different	CellProfiler
ccsbBroad304_05921		0.4535795087265675	2.023927118148883	0.0473197984527208	1.3249571138128644	True	True	orf_U2OS_long	ORF_same_different	U2OS	long	96	Same/Different	CellProfiler
ccsbBroad304_05926		0.1625762147748972	0.8093173795137107	0.2578774630140603	0.5885866110079071	False	False	orf_U2OS_long	ORF_same_different	U2OS	long	96	Same/Different	CellProfiler
ccsbBroad304_06018		0.4308531746031745	1.817277063541512	0.0594372985580573	1.2259409376053223	True	False	orf_U2OS_long	ORF_same_different	U2OS	long	96	Same/Different	CellProfiler
ccsbBroad304_06071		0.4977843915343914	2.259246269723774	0.0338766428054602	1.4700996350386673	True	True	orf_U2OS_long	ORF_same_different	U2OS	long	96	Same/Different	CellProfiler
ccsbBroad304_06085		0.20611448122604	0.7122725304289124	0.2847219532058646	0.5455790457136113	False	False	orf_U2OS_long	ORF_same_different	U2OS	long	96	Same/Different	CellProfiler
ccsbBroad304_06088		0.3590698653198653	1.5727678118137824	0.085581947786668	1.0676178334938764	True	False	orf_U2OS_long	ORF_same_different	U2OS	long	96	Same/Different	CellProfiler
ccsbBroad304_06138		0.2466032395078371	1.050967710494736	0.1932109592490224	0.7139682433118861	False	False	orf_U2OS_long	ORF_same_different	U2OS	long	96	Same/Different	CellProfiler
ccsbBroad304_06188		0.4266826531443466	1.915926921934832	0.0532421921415898	1.2737440716159074	True	False	orf_U2OS_long	ORF_same_different	U2OS	long	96	Same/Different	CellProfiler
ccsbBroad304_06221		0.0839084757834757	0.392774912175492	0.4529572143509228	0.3439428188455891	False	False	orf_U2OS_long	ORF_same_different	U2OS	long	96	Same/Different	CellProfiler
ccsbBroad304_06237		0.1178363911916543	0.6033137973729845	0.3216506994368082	0.4926154998792948	False	False	orf_U2OS_long	ORF_same_different	U2OS	long	96	Same/Different	CellProfiler
ccsbBroad304_06272		0.6268849206349206	2.8648481192255764	0.0128476276695135	1.8911770579479248	True	True	orf_U2OS_long	ORF_same_different	U2OS	long	96	Same/Different	CellProfiler
ccsbBroad304_06343		0.1735943063480657	0.8367784356382453	0.2549125780027024	0.5936087348626393	False	False	orf_U2OS_long	ORF_same_different	U2OS	long	96	Same/Different	CellProfiler
ccsbBroad304_06353		0.2786717880741006	1.2293794687312023	0.1492012570184385	0.8262275179231903	False	False	orf_U2OS_long	ORF_same_different	U2OS	long	96	Same/Different	CellProfiler
ccsbBroad304_06365		0.1627166105083396	0.7976570517684658	0.2578774630140603	0.5885866110079071	False	False	orf_U2OS_long	ORF_same_different	U2OS	long	96	Same/Different	CellProfiler
ccsbBroad304_06403		0.7301587301587301	3.393115411183528	0.0053929118978312	2.268176674575228	True	True	orf_U2OS_long	ORF_same_different	U2OS	long	96	Same/Different	CellProfiler
ccsbBroad304_06412		0.0518999518999519	0.1263495545948818	0.7522692394677835	0.1236266962594085	False	False	orf_U2OS_long	ORF_same_different	U2OS	long	96	Same/Different	CellProfiler
ccsbBroad304_06451		0.5747584541062802	2.6443702277490795	0.0179890233948333	1.7449924134052868	True	True	orf_U2OS_long	ORF_same_different	U2OS	long	96	Same/Different	CellProfiler
ccsbBroad304_06464		0.1559487020567142	0.7210423475193661	0.2816137655054807	0.5503461203503911	False	False	orf_U2OS_long	ORF_same_different	U2OS	long	96	Same/Different	CellProfiler
ccsbBroad304_06483		0.1013600007078267	0.486893966846683	0.3950500168018487	0.4033479153966081	False	False	orf_U2OS_long	ORF_same_different	U2OS	long	96	Same/Different	CellProfiler
ccsbBroad304_06588		0.1285710616388173	0.6328701111936998	0.3105050196532155	0.5079313745853998	False	False	orf_U2OS_long	ORF_same_different	U2OS	long	96	Same/Different	CellProfiler
ccsbBroad304_06701		0.3493278363272105	1.5079533462960342	0.097282723890261	1.0119642777717095	True	False	orf_U2OS_long	ORF_same_different	U2OS	long	96	Same/Different	CellProfiler
ccsbBroad304_06754		0.1744248354302702	0.7653188688723899	0.2663837378511378	0.5744922914277403	False	False	orf_U2OS_long	ORF_same_different	U2OS	long	96	Same/Different	CellProfiler
ccsbBroad304_06755		0.1391756423652975	0.6696532947157945	0.2937611232405857	0.5320056798842996	False	False	orf_U2OS_long	ORF_same_different	U2OS	long	96	Same/Different	CellProfiler
ccsbBroad304_06811		0.1096330018246138	0.5021715416002117	0.3872621825534154	0.4119949112511237	False	False	orf_U2OS_long	ORF_same_different	U2OS	long	96	Same/Different	CellProfiler
ccsbBroad304_06874		0.6334291729512318	2.9943671877479687	0.0115579203242588	1.937120303714072	True	True	orf_U2OS_long	ORF_same_different	U2OS	long	96	Same/Different	CellProfiler
ccsbBroad304_06884		0.197761938264987	0.8775278517000692	0.2410512893496362	0.6178905411943131	False	False	orf_U2OS_long	ORF_same_different	U2OS	long	96	Same/Different	CellProfiler
ccsbBroad304_06908		0.1812899442858403	0.8619616423360876	0.2442957045710249	0.6120841691194878	False	False	orf_U2OS_long	ORF_same_different	U2OS	long	96	Same/Different	CellProfiler
ccsbBroad304_07061		0.4138517256164314	1.862273038732709	0.0549271357320785	1.2602130474047466	True	False	orf_U2OS_long	ORF_same_different	U2OS	long	96	Same/Different	CellProfiler
ccsbBroad304_07194		0.2534448788004165	1.1607538554849717	0.1649268348735643	0.7827086755298731	False	False	orf_U2OS_long	ORF_same_different	U2OS	long	96	Same/Different	CellProfiler
ccsbBroad304_07311		0.0660518428454381	0.2465049864433877	0.5777172613256668	0.2382846561966966	False	False	orf_U2OS_long	ORF_same_different	U2OS	long	96	Same/Different	CellProfiler
ccsbBroad304_07535		0.1091517250290542	0.5538736096098201	0.3519189491074025	0.4535573479098522	False	False	orf_U2OS_long	ORF_same_different	U2OS	long	96	Same/Different	CellProfiler
ccsbBroad304_07557		0.1430265222030841	0.6737129462592787	0.2937611232405857	0.5320056798842996	False	False	orf_U2OS_long	ORF_same_different	U2OS	long	96	Same/Different	CellProfiler
ccsbBroad304_07795		0.1816253475687621	0.8200051122297164	0.2549125780027024	0.5936087348626393	False	False	orf_U2OS_long	ORF_same_different	U2OS	long	96	Same/Different	CellProfiler
ccsbBroad304_08590		0.1123624812584319	0.5639003922126663	0.3493892813310747	0.4566904225647979	False	False	orf_U2OS_long	ORF_same_different	U2OS	long	96	Same/Different	CellProfiler
ccsbBroad304_08873		0.6040612165612166	2.690542488443489	0.0171721191522871	1.765176106740393	True	True	orf_U2OS_long	ORF_same_different	U2OS	long	96	Same/Different	CellProfiler
ccsbBroad304_10688		0.0733524356259863	0.3091036200072195	0.5200431920610551	0.2839605846444642	False	False	orf_U2OS_long	ORF_same_different	U2OS	long	96	Same/Different	CellProfiler
ccsbBroad304_10895		0.1969133576353404	0.9302818587482596	0.2290995686636929	0.6399757284760514	False	False	orf_U2OS_long	ORF_same_different	U2OS	long	96	Same/Different	CellProfiler
ccsbBroad304_10934		0.438735625829279	1.981678033291664	0.0500954979587176	1.3002013020676892	True	False	orf_U2OS_long	ORF_same_different	U2OS	long	96	Same/Different	CellProfiler
ccsbBroad304_11023		0.3258986928104575	1.406575244080519	0.1120357721265279	0.9506432884307948	True	False	orf_U2OS_long	ORF_same_different	U2OS	long	96	Same/Different	CellProfiler
ccsbBroad304_11445		0.2103818256233658	0.9472398712160002	0.2258344147399174	0.646209875552019	False	False	orf_U2OS_long	ORF_same_different	U2OS	long	96	Same/Different	CellProfiler
ccsbBroad304_11738		0.5763888888888888	2.540547753588025	0.0209483368253717	1.6788504517543066	True	True	orf_U2OS_long	ORF_same_different	U2OS	long	96	Same/Different	CellProfiler
ccsbBroad304_14525		0.7256944444444444	3.332250031254892	0.0057269922986004	2.242073400905804	True	True	orf_U2OS_long	ORF_same_different	U2OS	long	96	Same/Different	CellProfiler
ccsbBroad304_14538		0.2733596718828689	1.2174341439362597	0.1492012570184385	0.8262275179231903	False	False	orf_U2OS_long	ORF_same_different	U2OS	long	96	Same/Different	CellProfiler
ccsbBroad304_14540		0.147046223625171	0.6903797659452802	0.2937611232405857	0.5320056798842996	False	False	orf_U2OS_long	ORF_same_different	U2OS	long	96	Same/Different	CellProfiler
ccsbBroad304_14554		0.3824735449735449	1.685406227730546	0.0687816385442915	1.1625274824502083	True	False	orf_U2OS_long	ORF_same_different	U2OS	long	96	Same/Different	CellProfiler
ccsbBroad304_14572		0.6515224358974359	2.9191891680922017	0.0120451117038069	1.9191891680922013	True	True	orf_U2OS_long	ORF_same_different	U2OS	long	96	Same/Different	CellProfiler
ccsbBroad304_14579		0.3275252525252525	1.500080916792835	0.097282723890261	1.0119642777717095	True	False	orf_U2OS_long	ORF_same_different	U2OS	long	96	Same/Different	CellProfiler
ccsbBroad304_14597		0.2088829299355615	0.9819018436557634	0.2111499814998526	0.6754089522902801	False	False	orf_U2OS_long	ORF_same_different	U2OS	long	96	Same/Different	CellProfiler
ccsbBroad304_14631		0.2038798568456887	0.8777754853698706	0.2410512893496362	0.6178905411943131	False	False	orf_U2OS_long	ORF_same_different	U2OS	long	96	Same/Different	CellProfiler
ccsbBroad304_14635		1.0	5.000004342923105	0.0003999960000399	3.397944351595142	True	True	orf_U2OS_long	ORF_same_different	U2OS	long	96	Same/Different	CellProfiler
ccsbBroad304_14644		0.1500661291039778	0.7683587082082208	0.2663837378511378	0.5744922914277403	False	False	orf_U2OS_long	ORF_same_different	U2OS	long	96	Same/Different	CellProfiler
ccsbBroad304_14671		0.1016119912968116	0.4913230338279801	0.3940267015676532	0.4044743468278196	False	False	orf_U2OS_long	ORF_same_different	U2OS	long	96	Same/Different	CellProfiler
ccsbBroad304_14679		0.0709512350185724	0.2882082852949146	0.528186259428609	0.2772129009934514	False	False	orf_U2OS_long	ORF_same_different	U2OS	long	96	Same/Different	CellProfiler
ccsbBroad304_14684		0.3911706349206349	1.7620743283319436	0.0628916484048318	1.2014070221622062	True	False	orf_U2OS_long	ORF_same_different	U2OS	long	96	Same/Different	CellProfiler
ccsbBroad304_14688		0.3144489318269806	1.4136791383663048	0.1120357721265279	0.9506432884307948	True	False	orf_U2OS_long	ORF_same_different	U2OS	long	96	Same/Different	CellProfiler
ccsbBroad304_14696		0.1500525045293247	0.7615789347848847	0.2663837378511378	0.5744922914277403	False	False	orf_U2OS_long	ORF_same_different	U2OS	long	96	Same/Different	CellProfiler
ccsbBroad304_14720		0.4421626984126984	1.8879155350625088	0.0545030556256255	1.263579149023394	True	False	orf_U2OS_long	ORF_same_different	U2OS	long	96	Same/Different	CellProfiler
ccsbBroad304_14724		0.3926923182732817	1.7222493166333936	0.0648858955426329	1.1878496969394627	True	False	orf_U2OS_long	ORF_same_different	U2OS	long	96	Same/Different	CellProfiler
ccsbBroad304_14741		0.0977343266334049	0.4783134056053489	0.3969188996173993	0.4012982213142319	False	False	orf_U2OS_long	ORF_same_different	U2OS	long	96	Same/Different	CellProfiler
ccsbBroad304_14762		0.2330453111703111	1.046058483787387	0.1932109592490224	0.7139682433118861	False	False	orf_U2OS_long	ORF_same_different	U2OS	long	96	Same/Different	CellProfiler
ccsbBroad304_14770		0.1454898174891917	0.6859848928197742	0.2937611232405857	0.5320056798842996	False	False	orf_U2OS_long	ORF_same_different	U2OS	long	96	Same/Different	CellProfiler
ccsbBroad304_14827		0.0890965033023031	0.4057497264681573	0.4458113730532032	0.3508488564676125	False	False	orf_U2OS_long	ORF_same_different	U2OS	long	96	Same/Different	CellProfiler
ccsbBroad304_14931		1.0	5.000004342923105	0.0003999960000399	3.397944351595142	True	True	orf_U2OS_long	ORF_same_different	U2OS	long	96	Same/Different	CellProfiler
ccsbBroad304_14932		0.0975973704614113	0.4803142812313952	0.3969188996173993	0.4012982213142319	False	False	orf_U2OS_long	ORF_same_different	U2OS	long	96	Same/Different	CellProfiler
ccsbBroad304_14989		0.136551255630203	0.6745692564368838	0.2937611232405857	0.5320056798842996	False	False	orf_U2OS_long	ORF_same_different	U2OS	long	96	Same/Different	CellProfiler
ccsbBroad304_16173		0.9513888888888888	4.713472334003545	0.0005158178872258	3.287503601731264	True	True	orf_U2OS_long	ORF_same_different	U2OS	long	96	Same/Different	CellProfiler
ccsbBroad304_16175		0.0822261791769135	0.3616242444052229	0.4765877579285706	0.3218571175337352	False	False	orf_U2OS_long	ORF_same_different	U2OS	long	96	Same/Different	CellProfiler
ccsbBroad304_00008		0.0291866662585594	0.0364963733954129	0.9369662698257976	0.0282760431487219	False	False	orf_A549_long	ORF_different	A549	long	96	Different
ccsbBroad304_00023		0.8333333333333333	3.6636060246302593	0.0164240839869893	1.7845188428025414	True	True	orf_A549_long	ORF_different	A549	long	96	Different
ccsbBroad304_00037		0.0314237942732699	0.0617602215216989	0.9191424281252228	0.0366171861589435	False	False	orf_A549_long	ORF_different	A549	long	96	Different
ccsbBroad304_00049		0.6124999999999999	2.374028691679664	0.1121445960451213	0.950221649092418	True	False	orf_A549_long	ORF_different	A549	long	96	Different
ccsbBroad304_00055		0.0787832926232694	0.5101669939402389	0.6315262667954289	0.1996085813128077	False	False	orf_A549_long	ORF_different	A549	long	96	Different
ccsbBroad304_00129		0.0386064645951877	0.1428004063913497	0.8226053705920605	0.0848084594136629	False	False	orf_A549_long	ORF_different	A549	long	96	Different
ccsbBroad304_00142		0.0522572394537977	0.2627727516430684	0.7268606480241654	0.1385488430544852	False	False	orf_A549_long	ORF_different	A549	long	96	Different
ccsbBroad304_00150		0.0758759192587336	0.4556721510439914	0.6562416395398265	0.1829362164238505	False	False	orf_A549_long	ORF_different	A549	long	96	Different
ccsbBroad304_00155		0.0540886043364738	0.3022074930311285	0.6998543047977525	0.1549923617116763	False	False	orf_A549_long	ORF_different	A549	long	96	Different
ccsbBroad304_00202		0.0766688122666383	0.4873429828492127	0.6431199485761074	0.1917080190719376	False	False	orf_A549_long	ORF_different	A549	long	96	Different
ccsbBroad304_00221		0.0364834734731213	0.118599514697131	0.8397547435302541	0.0758475342761811	False	False	orf_A549_long	ORF_different	A549	long	96	Different
ccsbBroad304_00272		0.042593252831682	0.1877404547183454	0.7749518682018104	0.1107252704272283	False	False	orf_A549_long	ORF_different	A549	long	96	Different
ccsbBroad304_00277		0.0682595398310172	0.4047177579751677	0.6563432022938094	0.1828690083588113	False	False	orf_A549_long	ORF_different	A549	long	96	Different
ccsbBroad304_00280		0.0356401003321819	0.1087954167649975	0.8530445449823959	0.0690282898935098	False	False	orf_A549_long	ORF_different	A549	long	96	Different
ccsbBroad304_00304		0.4983072483072483	2.309243591734086	0.1121445960451213	0.950221649092418	True	False	orf_A549_long	ORF_different	A549	long	96	Different
ccsbBroad304_00305		0.6541666666666666	2.872606852761236	0.0536355994198559	1.2705468614332738	True	False	orf_A549_long	ORF_different	A549	long	96	Different
ccsbBroad304_00326		0.034765435888948	0.0993793394560576	0.865811417246748	0.062576691548309	False	False	orf_A549_long	ORF_different	A549	long	96	Different
ccsbBroad304_00331		0.0967043244423275	0.5925300515497589	0.6017920682133697	0.2205535406801295	False	False	orf_A549_long	ORF_different	A549	long	96	Different
ccsbBroad304_00371		0.067769545761567	0.3726446694543135	0.6729898987367036	0.1719914542839467	False	False	orf_A549_long	ORF_different	A549	long	96	Different
ccsbBroad304_00376		0.3610209235209235	1.495976637060931	0.340449018559275	0.4679479134606875	True	False	orf_A549_long	ORF_different	A549	long	96	Different
ccsbBroad304_00396		0.0272551238933119	0.0179541661716772	0.95950188844211	0.0179541661716772	False	False	orf_A549_long	ORF_different	A549	long	96	Different
ccsbBroad304_00407		0.0537116600637483	0.2890572969974146	0.7089321898674142	0.1493953035684083	False	False	orf_A549_long	ORF_different	A549	long	96	Different
ccsbBroad304_00411		0.1852160272003538	0.7599496758716903	0.6017920682133697	0.2205535406801295	False	False	orf_A549_long	ORF_different	A549	long	96	Different
ccsbBroad304_00454		0.1016478126218115	0.6265000031725055	0.6017920682133697	0.2205535406801295	False	False	orf_A549_long	ORF_different	A549	long	96	Different
ccsbBroad304_00476		0.1398966637937226	0.8240048971964593	0.6017920682133697	0.2205535406801295	False	False	orf_A549_long	ORF_different	A549	long	96	Different
ccsbBroad304_00477		0.0976044226044226	0.6024451564561042	0.6017920682133697	0.2205535406801295	False	False	orf_A549_long	ORF_different	A549	long	96	Different
ccsbBroad304_00494		0.0797735760971055	0.5061014726782911	0.6315262667954289	0.1996085813128077	False	False	orf_A549_long	ORF_different	A549	long	96	Different
ccsbBroad304_00504		0.0483702452358403	0.2353200875149231	0.7368235190935695	0.132636520094679	False	False	orf_A549_long	ORF_different	A549	long	96	Different
ccsbBroad304_00526		0.2447055137844611	1.147847229134287	0.4949312972232924	0.305455082495955	False	False	orf_A549_long	ORF_different	A549	long	96	Different
ccsbBroad304_00555		0.0432229302852003	0.1930520110889016	0.7712875668586949	0.1127836694000626	False	False	orf_A549_long	ORF_different	A549	long	96	Different
ccsbBroad304_00576		0.0888653796538858	0.5734151746169791	0.6017920682133697	0.2205535406801295	False	False	orf_A549_long	ORF_different	A549	long	96	Different
ccsbBroad304_00607		0.0373479041151454	0.1283464308419428	0.8354235852543809	0.0780932681165719	False	False	orf_A549_long	ORF_different	A549	long	96	Different
ccsbBroad304_00681		0.0845286395280981	0.514029085455112	0.6315262667954289	0.1996085813128077	False	False	orf_A549_long	ORF_different	A549	long	96	Different
ccsbBroad304_00691		0.4280753968253968	1.805577310032071	0.2263663465051969	0.6451881384973197	True	False	orf_A549_long	ORF_different	A549	long	96	Different
ccsbBroad304_00733		0.1013608886383654	0.6464584802360436	0.6017920682133697	0.2205535406801295	False	False	orf_A549_long	ORF_different	A549	long	96	Different
ccsbBroad304_00799		0.0844021600735155	0.5368336614399093	0.6281598392913422	0.2019298331901428	False	False	orf_A549_long	ORF_different	A549	long	96	Different
ccsbBroad304_00805		0.058187143505315	0.3462072641508685	0.6967424382137989	0.1569277360123494	False	False	orf_A549_long	ORF_different	A549	long	96	Different
ccsbBroad304_00811		0.1328930468477882	0.67780337001711	0.6017920682133697	0.2205535406801295	False	False	orf_A549_long	ORF_different	A549	long	96	Different
ccsbBroad304_00843		0.0872842431358286	0.4732571660878724	0.6562192470470282	0.1829510358156643	False	False	orf_A549_long	ORF_different	A549	long	96	Different
ccsbBroad304_00894		0.0499198680923943	0.2523335850959991	0.7275808939811111	0.1381187138794723	False	False	orf_A549_long	ORF_different	A549	long	96	Different
ccsbBroad304_00900		0.0936758782153519	0.57719044788659	0.6017920682133697	0.2205535406801295	False	False	orf_A549_long	ORF_different	A549	long	96	Different
ccsbBroad304_00902		0.0545039406608621	0.2846483858943788	0.7100447734987971	0.1487142649846157	False	False	orf_A549_long	ORF_different	A549	long	96	Different
ccsbBroad304_00904		0.1381380534670008	0.7745297314554647	0.6017920682133697	0.2205535406801295	False	False	orf_A549_long	ORF_different	A549	long	96	Different
ccsbBroad304_00954		0.0405718491706997	0.1614236436282179	0.8053335125410596	0.0940242281286999	False	False	orf_A549_long	ORF_different	A549	long	96	Different
ccsbBroad304_01020		0.0545710075230127	0.3023193493068624	0.6998543047977525	0.1549923617116763	False	False	orf_A549_long	ORF_different	A549	long	96	Different
ccsbBroad304_01121		0.0689285714285714	0.4193897697071574	0.6563432022938094	0.1828690083588113	False	False	orf_A549_long	ORF_different	A549	long	96	Different
ccsbBroad304_01122		0.7509920634920635	3.511517570738804	0.0164240839869893	1.7845188428025414	True	True	orf_A549_long	ORF_different	A549	long	96	Different
ccsbBroad304_01144		0.4227106227106227	1.7481607559230323	0.2263663465051969	0.6451881384973197	True	False	orf_A549_long	ORF_different	A549	long	96	Different
ccsbBroad304_01161		0.0651833059727796	0.3196550335100492	0.6967424382137989	0.1569277360123494	False	False	orf_A549_long	ORF_different	A549	long	96	Different
ccsbBroad304_01213		0.0489173648412778	0.2377178128620107	0.7368235190935695	0.132636520094679	False	False	orf_A549_long	ORF_different	A549	long	96	Different
ccsbBroad304_01216		0.0706623874889656	0.4280148067586817	0.6562416395398265	0.1829362164238505	False	False	orf_A549_long	ORF_different	A549	long	96	Different
ccsbBroad304_01230		0.0535536346527457	0.2575901742817644	0.7268606480241654	0.1385488430544852	False	False	orf_A549_long	ORF_different	A549	long	96	Different
ccsbBroad304_01282		0.108076825619348	0.6330860868012291	0.6017920682133697	0.2205535406801295	False	False	orf_A549_long	ORF_different	A549	long	96	Different
ccsbBroad304_01283		0.0920547562817299	0.5908223471259452	0.6017920682133697	0.2205535406801295	False	False	orf_A549_long	ORF_different	A549	long	96	Different
ccsbBroad304_01287		0.1091596634359792	0.5523211642157091	0.6229688365403152	0.2055336779910528	False	False	orf_A549_long	ORF_different	A549	long	96	Different
ccsbBroad304_01334		0.0719881285847672	0.4454565207665711	0.6562416395398265	0.1829362164238505	False	False	orf_A549_long	ORF_different	A549	long	96	Different
ccsbBroad304_01340		0.0583430152363975	0.3343224221775588	0.6967424382137989	0.1569277360123494	False	False	orf_A549_long	ORF_different	A549	long	96	Different
ccsbBroad304_01396		0.0611667037706935	0.3717900631572289	0.6729898987367036	0.1719914542839467	False	False	orf_A549_long	ORF_different	A549	long	96	Different
ccsbBroad304_01404		0.3342376373626373	1.3240390812627618	0.4215104987771845	0.3751916037101431	True	False	orf_A549_long	ORF_different	A549	long	96	Different
ccsbBroad304_01492		0.1397800116550116	0.8205829572680393	0.6017920682133697	0.2205535406801295	False	False	orf_A549_long	ORF_different	A549	long	96	Different
ccsbBroad304_01602		0.4203219696969696	1.7711156925798277	0.2263663465051969	0.6451881384973197	True	False	orf_A549_long	ORF_different	A549	long	96	Different
ccsbBroad304_01649		0.1340170246420246	0.7620270978739968	0.6017920682133697	0.2205535406801295	False	False	orf_A549_long	ORF_different	A549	long	96	Different
ccsbBroad304_01666		0.4059027777777778	1.7014887487458137	0.2272496370329347	0.6434968017681267	True	False	orf_A549_long	ORF_different	A549	long	96	Different
ccsbBroad304_01684		0.4837219178211825	1.7353647688464078	0.2263663465051969	0.6451881384973197	True	False	orf_A549_long	ORF_different	A549	long	96	Different
ccsbBroad304_01690		0.0460662326557456	0.2213471555904444	0.7368235190935695	0.132636520094679	False	False	orf_A549_long	ORF_different	A549	long	96	Different
ccsbBroad304_01760		0.0308331965678323	0.0527020229112294	0.926246391232553	0.0332734710729034	False	False	orf_A549_long	ORF_different	A549	long	96	Different
ccsbBroad304_01768		0.0826608476064997	0.5332865542587888	0.6281598392913422	0.2019298331901428	False	False	orf_A549_long	ORF_different	A549	long	96	Different
ccsbBroad304_01991		0.053963777520549	0.2926811775470846	0.7089321898674142	0.1493953035684083	False	False	orf_A549_long	ORF_different	A549	long	96	Different
ccsbBroad304_02128		0.0311793471582759	0.0575226197191568	0.9220485198096708	0.0352462250080046	False	False	orf_A549_long	ORF_different	A549	long	96	Different
ccsbBroad304_02129		0.0552386657607025	0.3104180322166243	0.699104227910687	0.1554580714187976	False	False	orf_A549_long	ORF_different	A549	long	96	Different
ccsbBroad304_02392		0.0325625730401673	0.0733559919826077	0.9069382576543168	0.0424222777389569	False	False	orf_A549_long	ORF_different	A549	long	96	Different
ccsbBroad304_02415		0.3074547658750695	1.1896596622637376	0.4699348352996084	0.3279623604300191	False	False	orf_A549_long	ORF_different	A549	long	96	Different
ccsbBroad304_02416		0.2576182954472428	1.1102560756419462	0.507634969234671	0.2944484684871956	False	False	orf_A549_long	ORF_different	A549	long	96	Different
ccsbBroad304_02705		0.0846679984310439	0.5252362235652763	0.6281598392913422	0.2019298331901428	False	False	orf_A549_long	ORF_different	A549	long	96	Different
ccsbBroad304_02813		0.1672709235209235	0.8973363848390021	0.579049316700968	0.2372844465333529	False	False	orf_A549_long	ORF_different	A549	long	96	Different
ccsbBroad304_02826		0.1277200554134697	0.7463832723359759	0.6017920682133697	0.2205535406801295	False	False	orf_A549_long	ORF_different	A549	long	96	Different
ccsbBroad304_03026		0.1146665542060278	0.6822164907303916	0.6017920682133697	0.2205535406801295	False	False	orf_A549_long	ORF_different	A549	long	96	Different
ccsbBroad304_03155		0.0589835478986422	0.3265340593008083	0.6967424382137989	0.1569277360123494	False	False	orf_A549_long	ORF_different	A549	long	96	Different
ccsbBroad304_03441		0.0686645798500278	0.4134297511656523	0.6563432022938094	0.1828690083588113	False	False	orf_A549_long	ORF_different	A549	long	96	Different
[truncated: 561 more rows]
