# Supplementary material for: Three million images and morphological profiles of cells treated with matched chemical and genetic perturbations
Source: Nat Methods. 2024 Apr 9;21(6):1114–21. doi: 10.1038/s41592-024-02241-6 (PMC11166567; doi:10.1038/s41592-024-02241-6)
Supplement: Supplementary file 8 — Source Data Extended Data Fig. [file 41592_2024_2241_MOESM8_ESM.csv]

Batch	Plate	Modality	Pert	Gene	time	Cell	Cell_line	Days	Times_imaged	Density	Antibiotics	umap 1	umap 2
2020_11_04_CPJUMP1	BR00117004	CRISPR	negcon		long	A549	Cas9	0	1	100	absent	13.489956	6.617537
2020_11_04_CPJUMP1	BR00117020	ORF	poscon	PIK3CG	short	A549	Parental	0	1	100	absent	10.868344	4.774492
2020_11_04_CPJUMP1	BR00118050	ORF	trt	PLD1	long	A549	Parental	0	1	100	absent	12.20734	6.229989
2020_11_04_CPJUMP1	BR00117005	CRISPR	trt	GJB4	long	A549	Cas9	0	1	100	absent	13.535547	6.9697704
2020_11_04_CPJUMP1	BR00117000	CRISPR	trt	TUBB4B	long	A549	Cas9	0	1	100	absent	3.1211278	5.3797355
2020_11_04_CPJUMP1	BR00117020	ORF	trt	ANXA1	short	A549	Parental	0	1	100	absent	9.989862	4.5708814
2020_11_04_CPJUMP1	BR00118043	CRISPR	trt	MME	short	A549	Cas9	0	1	100	absent	13.998191	6.721985
2020_11_04_CPJUMP1	BR00118043	CRISPR	trt	CYP1A2	short	A549	Cas9	0	1	100	absent	12.677415	6.2998824
2020_11_04_CPJUMP1	BR00117051	Compound	poscon	PIK3CG	long	A549	Cas9	0	1	100	absent	0.74651134	12.9618025
2020_11_04_CPJUMP1	BR00118044	CRISPR	trt	CDK9	short	A549	Cas9	0	1	100	absent	13.642013	7.260085
2020_11_04_CPJUMP1	BR00116994	Compound	trt	KCTD16	short	A549	Parental	0	1	100	absent	11.760908	4.5577135
2020_11_04_CPJUMP1	BR00117006	ORF	trt	IL1B	long	A549	Parental	0	1	100	absent	12.829461	6.1722555
2020_11_04_CPJUMP1	BR00118050	ORF	trt	P2RY12	long	A549	Parental	0	1	100	absent	11.063679	3.117018
2020_11_04_CPJUMP1	BR00118043	CRISPR	trt	ICAM1	short	A549	Cas9	0	1	100	absent	12.013198	5.5467987
2020_11_04_CPJUMP1	BR00117051	Compound	trt	RPL23A	long	A549	Cas9	0	1	100	absent	0.56209844	13.260731
2020_11_04_CPJUMP1	BR00117015	Compound	trt	ICAM1	long	A549	Parental	0	1	100	absent	10.938654	1.2221926
2020_11_04_CPJUMP1	BR00117050	Compound	trt	HDAC6	long	A549	Cas9	0	1	100	absent	12.536147	4.5117154
2020_11_04_CPJUMP1	BR00117016	Compound	trt	F10	long	A549	Parental	0	1	100	absent	6.9346757	2.757056
2020_11_04_CPJUMP1	BR00117019	Compound	trt	PDE4D	long	A549	Parental	0	1	100	absent	12.269717	2.4051907
2020_11_04_CPJUMP1	BR00118041	CRISPR	trt	GUCY1B1	short	A549	Cas9	0	1	100	absent	13.099935	6.475771
2020_11_04_CPJUMP1	BR00117016	Compound	trt	SSTR2	long	A549	Parental	0	1	100	absent	12.195462	4.0321937
2020_11_04_CPJUMP1	BR00118042	CRISPR	trt	IL1B	short	A549	Cas9	0	1	100	absent	11.924612	6.7028284
2020_11_04_CPJUMP1	BR00117002	CRISPR	trt	HRH4	long	A549	Cas9	0	1	100	Puromycin	13.630879	6.3245296
2020_11_04_CPJUMP1	BR00117001	CRISPR	trt	HTR3A	long	A549	Cas9	0	1	100	Puromycin	14.364782	6.661313
2020_11_04_CPJUMP1	BR00117052	Compound	poscon	AURKB	long	A549	Cas9	0	1	100	absent	6.932566	2.8151534
2020_11_04_CPJUMP1	BR00117017	Compound	trt	HRH4	long	A549	Parental	0	1	100	absent	11.497079	1.8261932
2020_11_04_CPJUMP1	BR00117021	ORF	poscon	KRAS	short	A549	Parental	0	1	100	absent	12.099203	5.3114204
2020_11_04_CPJUMP1	BR00116991	Compound	poscon	KRAS	short	A549	Parental	0	1	100	absent	17.959896	0.8299012
2020_11_04_CPJUMP1	BR00117017	Compound	trt	SLC29A1	long	A549	Parental	0	1	100	absent	12.22436	5.766102
2020_11_04_CPJUMP1	BR00117016	Compound	trt	PTPN2	long	A549	Parental	0	1	100	absent	8.034376	3.8383112
2020_11_04_CPJUMP1	BR00117001	CRISPR	negcon		long	A549	Cas9	0	1	100	Puromycin	13.190296	6.5180073
2020_11_04_CPJUMP1	BR00116992	Compound	trt	LCK	short	A549	Parental	0	1	100	absent	-0.18297462	1.4837729
2020_11_04_CPJUMP1	BR00117003	CRISPR	trt	PTK2B	long	A549	Cas9	0	1	100	absent	12.509816	5.441476
2020_11_04_CPJUMP1	BR00117019	Compound	trt	KCTD16	long	A549	Parental	0	1	100	absent	12.198223	4.115384
2020_11_04_CPJUMP1	BR00116993	Compound	poscon	CDK7	short	A549	Parental	0	1	100	absent	-2.9025092	10.918611
2020_11_04_CPJUMP1	BR00117051	Compound	poscon	PLK1	long	A549	Cas9	0	1	100	absent	0.40981287	14.407383
2020_11_04_CPJUMP1	BR00117001	CRISPR	negcon		long	A549	Cas9	0	1	100	Puromycin	8.612994	4.7379174
2020_11_04_CPJUMP1	BR00117053	Compound	trt	ALDH2	long	A549	Cas9	0	1	100	absent	10.849719	3.892048
2020_11_04_CPJUMP1	BR00118041	CRISPR	poscon	DNMT3A	short	A549	Cas9	0	1	100	absent	11.765568	6.477673
2020_11_04_CPJUMP1	BR00117008	Compound	poscon	PAK4	long	A549	Parental	0	1	80	absent	11.579732	5.832681
2020_11_04_CPJUMP1	BR00117001	CRISPR	trt	P3H1	long	A549	Cas9	0	1	100	Puromycin	9.10156	3.6328754
2020_11_04_CPJUMP1	BR00117017	Compound	trt	TUBB3	long	A549	Parental	0	1	100	absent	1.7696577	14.269884
2020_11_04_CPJUMP1	BR00117008	Compound	trt	BTK	long	A549	Parental	0	1	80	absent	10.724731	3.068389
2020_11_04_CPJUMP1	BR00117008	Compound	trt	BTK	long	A549	Parental	0	1	80	absent	-0.36856443	0.7912932
2020_11_04_CPJUMP1	BR00118044	CRISPR	trt	GPR55	short	A549	Cas9	0	1	100	absent	11.255398	6.279887
2020_11_04_CPJUMP1	BR00117002	CRISPR	trt	RPL3	long	A549	Cas9	0	1	100	Puromycin	14.552112	7.2130947
2020_11_04_CPJUMP1	BR00118044	CRISPR	negcon		short	A549	Cas9	0	1	100	absent	11.607935	5.90615
2020_11_04_CPJUMP1	BR00117017	Compound	trt	HRH4	long	A549	Parental	0	1	100	absent	12.3576145	4.7398496
2020_11_04_CPJUMP1	BR00117055	Compound	trt	CCR1	long	A549	Parental	0	1	120	absent	13.868184	2.275942
2020_11_04_CPJUMP1	BR00118044	CRISPR	trt	ATM	short	A549	Cas9	0	1	100	absent	13.405227	6.3497596
2020_11_04_CPJUMP1	BR00117002	CRISPR	negcon		long	A549	Cas9	0	1	100	Puromycin	11.323206	6.171067
2020_11_04_CPJUMP1	BR00117052	Compound	trt	MMP2	long	A549	Cas9	0	1	100	absent	12.860917	5.219094
2020_11_04_CPJUMP1	BR00118050	ORF	trt	DHH	long	A549	Parental	0	1	100	absent	11.224849	5.582634
2020_11_04_CPJUMP1	BR00116991	Compound	poscon	HSP90AA1	short	A549	Parental	0	1	100	absent	1.2206122	17.67757
2020_11_04_CPJUMP1	BR00117052	Compound	poscon	TUBB	long	A549	Cas9	0	1	100	absent	1.4297168	14.042254
2020_11_04_CPJUMP1	BR00117008	Compound	trt	PDE7A	long	A549	Parental	0	1	80	absent	12.533488	4.7753043
2020_11_04_CPJUMP1	BR00118050	ORF	trt	KCTD16	long	A549	Parental	0	1	100	absent	8.692435	4.2696533
2020_11_04_CPJUMP1	BR00117001	CRISPR	trt	HIF1A	long	A549	Cas9	0	1	100	Puromycin	13.551362	6.305471
2020_11_04_CPJUMP1	BR00117021	ORF	trt	S1PR2	short	A549	Parental	0	1	100	absent	11.072931	4.2734756
2020_11_04_CPJUMP1	BR00118044	CRISPR	trt	CYP1A2	short	A549	Cas9	0	1	100	absent	13.395872	6.106407
2020_11_04_CPJUMP1	BR00118050	ORF	negcon	IKBKE	long	A549	Parental	0	1	100	absent	9.771044	3.6092885
2020_11_04_CPJUMP1	BR00118042	CRISPR	trt	ABL1	short	A549	Cas9	0	1	100	absent	4.130757	5.5602446
2020_11_04_CPJUMP1	BR00117051	Compound	trt	ADORA2A	long	A549	Cas9	0	1	100	absent	11.334714	3.2254987
2020_11_04_CPJUMP1	BR00117001	CRISPR	trt	PLD1	long	A549	Cas9	0	1	100	Puromycin	13.984234	6.5535927
2020_11_04_CPJUMP1	BR00117002	CRISPR	trt	AKR1C1	long	A549	Cas9	0	1	100	Puromycin	14.4145155	6.951693
2020_11_04_CPJUMP1	BR00117019	Compound	trt	S100B	long	A549	Parental	0	1	100	absent	10.820892	5.062901
2020_11_04_CPJUMP1	BR00118049	ORF	trt	ALK	long	A549	Parental	0	1	100	Blasticidin	3.407058	10.328652
2020_11_04_CPJUMP1	BR00118044	CRISPR	trt	TUBB4B	short	A549	Cas9	0	1	100	absent	3.3044224	5.4268966
2020_11_04_CPJUMP1	BR00117002	CRISPR	trt	ITGB2	long	A549	Cas9	0	1	100	Puromycin	13.98772	6.2277894
2020_11_04_CPJUMP1	BR00117001	CRISPR	trt	IL1B	long	A549	Cas9	0	1	100	Puromycin	13.56216	6.4050946
2020_11_04_CPJUMP1	BR00117019	Compound	trt	P3H1	long	A549	Parental	0	1	100	absent	8.786522	1.9626331
2020_11_04_CPJUMP1	BR00117004	CRISPR	trt	KCNN1	long	A549	Cas9	0	1	100	absent	13.361821	5.846378
2020_11_04_CPJUMP1	BR00116991	Compound	trt	ADA	short	A549	Parental	0	1	100	absent	11.524254	2.5637631
2020_11_04_CPJUMP1	BR00117006	ORF	trt	SLC7A11	long	A549	Parental	0	1	100	absent	10.7086525	3.0952241
2020_11_04_CPJUMP1	BR00116994	Compound	trt	HDAC6	short	A549	Parental	0	1	100	absent	7.8304496	3.388145
2020_11_04_CPJUMP1	BR00117006	ORF	poscon	RET	long	A549	Parental	0	1	100	absent	7.840127	4.7292557
2020_11_04_CPJUMP1	BR00117009	Compound	trt	PDPK1	long	A549	Parental	0	1	80	absent	0.9887664	12.485387
2020_11_04_CPJUMP1	BR00117009	Compound	trt	ATM	long	A549	Parental	0	1	80	absent	11.573151	13.349834
2020_11_04_CPJUMP1	BR00117052	Compound	trt	PTPN2	long	A549	Cas9	0	1	100	absent	7.3564177	2.9402733
2020_11_04_CPJUMP1	BR00117003	CRISPR	negcon		long	A549	Cas9	0	1	100	absent	8.547843	3.9598215
2020_11_04_CPJUMP1	BR00117015	Compound	trt	CDK9	long	A549	Parental	0	1	100	absent	0.5708295	12.706505
2020_11_04_CPJUMP1	BR00116992	Compound	poscon	BRD4	short	A549	Parental	0	1	100	absent	11.340683	6.0365095
2020_11_04_CPJUMP1	BR00117055	Compound	trt	PTGIS	long	A549	Parental	0	1	120	absent	12.30941	4.9363227
2020_11_04_CPJUMP1	BR00117050	Compound	trt	DCK	long	A549	Cas9	0	1	100	absent	12.062381	5.8402424
2020_11_04_CPJUMP1	BR00117020	ORF	trt	CCR1	short	A549	Parental	0	1	100	absent	11.285169	3.6617208
2020_11_04_CPJUMP1	BR00118044	CRISPR	trt	KCNQ2	short	A549	Cas9	0	1	100	absent	13.577404	5.855149
2020_11_04_CPJUMP1	BR00118049	ORF	negcon	RHEB	long	A549	Parental	0	1	100	Blasticidin	7.22041	4.1850004
2020_11_04_CPJUMP1	BR00117008	Compound	trt	KCTD16	long	A549	Parental	0	1	80	absent	10.609013	5.6631474
2020_11_04_CPJUMP1	BR00117019	Compound	trt	CACNA2D3	long	A549	Parental	0	1	100	absent	13.68997	2.0745726
2020_11_04_CPJUMP1	BR00117008	Compound	poscon	FLT3	long	A549	Parental	0	1	80	absent	1.0745323	12.597917
2020_11_04_CPJUMP1	BR00118049	ORF	trt	CDK4	long	A549	Parental	0	1	100	Blasticidin	8.919572	4.1933765
2020_11_04_CPJUMP1	BR00117008	Compound	trt	CA14	long	A549	Parental	0	1	80	absent	10.081548	5.561655
2020_11_04_CPJUMP1	BR00117003	CRISPR	trt	CA5A	long	A549	Cas9	0	1	100	absent	11.148331	6.19526
2020_11_04_CPJUMP1	BR00117000	CRISPR	trt	MMP2	long	A549	Cas9	0	1	100	absent	12.864384	6.550277
2020_11_04_CPJUMP1	BR00117051	Compound	trt	S100B	long	A549	Cas9	0	1	100	absent	7.9450703	5.2677755
2020_11_04_CPJUMP1	BR00117000	CRISPR	negcon		long	A549	Cas9	0	1	100	absent	2.9926145	5.5506444
2020_11_04_CPJUMP1	BR00116993	Compound	trt	CDK4	short	A549	Parental	0	1	100	absent	-0.64288	11.925145
2020_11_04_CPJUMP1	BR00118041	CRISPR	trt	SCNN1G	short	A549	Cas9	0	1	100	absent	13.468102	5.928675
2020_11_04_CPJUMP1	BR00117015	Compound	trt	CHRM3	long	A549	Parental	0	1	100	absent	10.348346	5.1383395
2020_11_04_CPJUMP1	BR00117055	Compound	trt	SLC29A1	long	A549	Parental	0	1	120	absent	12.057335	4.812452
2020_11_04_CPJUMP1	BR00117002	CRISPR	trt	PNLIP	long	A549	Cas9	0	1	100	Puromycin	13.474632	6.7816563
2020_11_04_CPJUMP1	BR00118044	CRISPR	trt	ADA	short	A549	Cas9	0	1	100	absent	8.851418	4.140895
2020_11_04_CPJUMP1	BR00118050	ORF	trt	SLC7A11	long	A549	Parental	0	1	100	absent	10.216043	3.0776722
2020_11_04_CPJUMP1	BR00117055	Compound	trt	DHH	long	A549	Parental	0	1	120	absent	11.289606	6.3708816
2020_11_04_CPJUMP1	BR00117005	CRISPR	poscon	MET	long	A549	Cas9	0	1	100	absent	9.365709	5.144642
2020_11_04_CPJUMP1	BR00117008	Compound	trt	SCNN1G	long	A549	Parental	0	1	80	absent	11.280692	2.4566453
2020_11_04_CPJUMP1	BR00117054	Compound	trt	GHSR	long	A549	Parental	0	1	120	absent	13.880321	3.690932
2020_11_04_CPJUMP1	BR00117054	Compound	trt	PDE4D	long	A549	Parental	0	1	120	absent	11.549936	2.986397
2020_11_04_CPJUMP1	BR00117016	Compound	trt	SCNN1G	long	A549	Parental	0	1	100	absent	7.697826	1.8977314
2020_11_04_CPJUMP1	BR00117015	Compound	poscon	HDAC3	long	A549	Parental	0	1	100	absent	11.359791	-2.6996512
2020_11_04_CPJUMP1	BR00116993	Compound	poscon	PLK1	short	A549	Parental	0	1	100	absent	-3.0879326	7.26427
2020_11_04_CPJUMP1	BR00117003	CRISPR	trt	ANXA1	long	A549	Cas9	0	1	100	absent	13.415186	6.847519
2020_11_04_CPJUMP1	BR00117000	CRISPR	trt	OPRM1	long	A549	Cas9	0	1	100	absent	13.491579	6.248016
2020_11_04_CPJUMP1	BR00116993	Compound	poscon	IMPDH1	short	A549	Parental	0	1	100	absent	6.586132	12.764028
2020_11_04_CPJUMP1	BR00117005	CRISPR	trt	KCNH7	long	A549	Cas9	0	1	100	absent	14.03337	6.2848096
2020_11_04_CPJUMP1	BR00118050	ORF	trt	GRIN2A	long	A549	Parental	0	1	100	absent	10.814339	3.020701
2020_11_04_CPJUMP1	BR00117050	Compound	trt	UGT1A9	long	A549	Cas9	0	1	100	absent	7.13996	5.356263
2020_11_04_CPJUMP1	BR00118044	CRISPR	negcon		short	A549	Cas9	0	1	100	absent	12.461933	5.271763
2020_11_04_CPJUMP1	BR00117008	Compound	trt	ANXA1	long	A549	Parental	0	1	80	absent	21.11754	8.21141
2020_11_04_CPJUMP1	BR00117021	ORF	trt	KCNQ2	short	A549	Parental	0	1	100	absent	10.211194	4.189921
2020_11_04_CPJUMP1	BR00118042	CRISPR	trt	CSK	short	A549	Cas9	0	1	100	absent	4.120332	5.5562224
2020_11_04_CPJUMP1	BR00118043	CRISPR	trt	GJB4	short	A549	Cas9	0	1	100	absent	3.0646112	5.7425847
2020_11_04_CPJUMP1	BR00117019	Compound	trt	GAA	long	A549	Parental	0	1	100	absent	8.57817	4.0889034
2020_11_04_CPJUMP1	BR00117002	CRISPR	trt	PDE4D	long	A549	Cas9	0	1	100	Puromycin	12.694483	6.3183064
2020_11_04_CPJUMP1	BR00117019	Compound	trt	HSP90AB1	long	A549	Parental	0	1	100	absent	0.18581668	18.165833
2020_11_04_CPJUMP1	BR00118043	CRISPR	trt	GPR119	short	A549	Cas9	0	1	100	absent	13.041924	5.8284082
2020_11_04_CPJUMP1	BR00116993	Compound	trt	CYP1A2	short	A549	Parental	0	1	100	absent	10.699006	6.1734324
2020_11_04_CPJUMP1	BR00117020	ORF	trt	SSTR2	short	A549	Parental	0	1	100	absent	10.792828	4.2847285
2020_11_04_CPJUMP1	BR00118043	CRISPR	trt	CCR1	short	A549	Cas9	0	1	100	absent	10.135569	4.1765227
2020_11_04_CPJUMP1	BR00116993	Compound	trt	AKR1C1	short	A549	Parental	0	1	100	absent	8.733756	2.904541
2020_11_04_CPJUMP1	BR00117000	CRISPR	trt	TNF	long	A549	Cas9	0	1	100	absent	2.8939059	5.4208455
2020_11_04_CPJUMP1	BR00117009	Compound	trt	MAPK8	long	A549	Parental	0	1	80	absent	-0.16844209	12.392979
2020_11_04_CPJUMP1	BR00117019	Compound	trt	LCK	long	A549	Parental	0	1	100	absent	1.6488298	11.70081
2020_11_04_CPJUMP1	BR00117019	Compound	trt	FOXM1	long	A549	Parental	0	1	100	absent	5.793226	-1.9317584
2020_11_04_CPJUMP1	BR00116994	Compound	trt	FFAR2	short	A549	Parental	0	1	100	absent	10.740593	2.030739
2020_11_04_CPJUMP1	BR00117055	Compound	trt	S1PR2	long	A549	Parental	0	1	120	absent	11.633579	2.759585
2020_11_04_CPJUMP1	BR00117050	Compound	trt	MMP2	long	A549	Cas9	0	1	100	absent	14.288573	5.3452187
2020_11_04_CPJUMP1	BR00118043	CRISPR	trt	ABL1	short	A549	Cas9	0	1	100	absent	13.35398	6.082228
2020_11_04_CPJUMP1	BR00117019	Compound	poscon	IMPDH1	long	A549	Parental	0	1	100	absent	13.19849	-2.9518416
2020_11_04_CPJUMP1	BR00118043	CRISPR	trt	CA5A	short	A549	Cas9	0	1	100	absent	10.411272	4.6766973
2020_11_04_CPJUMP1	BR00116992	Compound	trt	FFAR4	short	A549	Parental	0	1	100	absent	7.5085077	4.5664387
2020_11_04_CPJUMP1	BR00117004	CRISPR	poscon	MET	long	A549	Cas9	0	1	100	absent	2.4733827	5.9701695
2020_11_04_CPJUMP1	BR00118042	CRISPR	trt	CDK4	short	A549	Cas9	0	1	100	absent	14.157126	6.965511
2020_11_04_CPJUMP1	BR00117015	Compound	trt	ADORA2A	long	A549	Parental	0	1	100	absent	12.379964	2.3248131
2020_11_04_CPJUMP1	BR00117004	CRISPR	trt	CACNB4	long	A549	Cas9	0	1	100	absent	13.543727	6.3060093
2020_11_04_CPJUMP1	BR00116991	Compound	poscon	RET	short	A549	Parental	0	1	100	absent	3.846023	14.820371
2020_11_04_CPJUMP1	BR00117002	CRISPR	trt	ALDH2	long	A549	Cas9	0	1	100	Puromycin	13.212975	6.5398073
2020_11_04_CPJUMP1	BR00117006	ORF	poscon	BRAF	long	A549	Parental	0	1	100	absent	11.011065	5.3228173
2020_11_04_CPJUMP1	BR00117021	ORF	poscon	EZH2	short	A549	Parental	0	1	100	absent	9.988668	4.820681
2020_11_04_CPJUMP1	BR00117015	Compound	trt	S1PR2	long	A549	Parental	0	1	100	absent	12.532151	2.1108027
2020_11_04_CPJUMP1	BR00117017	Compound	poscon	PIK3CG	long	A549	Parental	0	1	100	absent	0.7848651	12.866679
2020_11_04_CPJUMP1	BR00117051	Compound	trt	SIRT2	long	A549	Cas9	0	1	100	absent	5.147692	4.9534597
2020_11_04_CPJUMP1	BR00118044	CRISPR	trt	FPR1	short	A549	Cas9	0	1	100	absent	13.294656	6.9765267
2020_11_04_CPJUMP1	BR00117008	Compound	trt	ATP5F1D	long	A549	Parental	0	1	80	absent	11.323293	6.0299916
2020_11_04_CPJUMP1	BR00116991	Compound	trt	NTRK1	short	A549	Parental	0	1	100	absent	13.632206	1.3818368
2020_11_04_CPJUMP1	BR00117055	Compound	trt	AKR1C1	long	A549	Parental	0	1	120	absent	11.404276	1.9139503
2020_11_04_CPJUMP1	BR00118044	CRISPR	trt	PTGIR	short	A549	Cas9	0	1	100	absent	11.427504	6.1082706
2020_11_04_CPJUMP1	BR00117055	Compound	trt	TGM2	long	A549	Parental	0	1	120	absent	8.636313	3.2386818
2020_11_04_CPJUMP1	BR00116991	Compound	trt	PDE4D	short	A549	Parental	0	1	100	absent	12.445862	3.4300897
2020_11_04_CPJUMP1	BR00117004	CRISPR	poscon	DYRK1B	long	A549	Cas9	0	1	100	absent	13.754573	6.8126874
2020_11_04_CPJUMP1	BR00117002	CRISPR	poscon	IGF1R	long	A549	Cas9	0	1	100	Puromycin	11.761245	5.981214
2020_11_04_CPJUMP1	BR00116993	Compound	trt	GRIN2A	short	A549	Parental	0	1	100	absent	10.376839	5.500341
2020_11_04_CPJUMP1	BR00117008	Compound	trt	CACNB4	long	A549	Parental	0	1	80	absent	10.85727	4.510434
2020_11_04_CPJUMP1	BR00117009	Compound	trt	PORCN	long	A549	Parental	0	1	80	absent	14.149435	4.8539324
2020_11_04_CPJUMP1	BR00118042	CRISPR	trt	MAPK8	short	A549	Cas9	0	1	100	absent	4.1160874	5.5543933
2020_11_04_CPJUMP1	BR00117021	ORF	poscon	IGF1R	short	A549	Parental	0	1	100	absent	12.056607	5.752958
2020_11_04_CPJUMP1	BR00117021	ORF	trt	OPRM1	short	A549	Parental	0	1	100	absent	10.82329	4.051416
2020_11_04_CPJUMP1	BR00117001	CRISPR	poscon	CDK2	long	A549	Cas9	0	1	100	Puromycin	14.197307	6.769116
2020_11_04_CPJUMP1	BR00118041	CRISPR	poscon	CHEK2	short	A549	Cas9	0	1	100	absent	14.131832	6.7819486
2020_11_04_CPJUMP1	BR00116994	Compound	trt	IL1B	short	A549	Parental	0	1	100	absent	7.7138104	5.159131
2020_11_04_CPJUMP1	BR00117017	Compound	poscon	TUBB	long	A549	Parental	0	1	100	absent	1.5933458	14.241332
2020_11_04_CPJUMP1	BR00117006	ORF	trt	SLC29A1	long	A549	Parental	0	1	100	absent	7.1944532	3.8143663
2020_11_04_CPJUMP1	BR00117003	CRISPR	trt	BAX	long	A549	Cas9	0	1	100	absent	12.806809	6.2881284
2020_11_04_CPJUMP1	BR00118041	CRISPR	negcon		short	A549	Cas9	0	1	100	absent	12.183265	6.262301
2020_11_04_CPJUMP1	BR00118043	CRISPR	trt	HSP90AB1	short	A549	Cas9	0	1	100	absent	10.768814	5.966392
2020_11_04_CPJUMP1	BR00116994	Compound	trt	PNLIP	short	A549	Parental	0	1	100	absent	12.461733	4.4676504
2020_11_04_CPJUMP1	BR00118042	CRISPR	poscon	JAK1	short	A549	Cas9	0	1	100	absent	4.1173644	5.5534844
2020_11_04_CPJUMP1	BR00116994	Compound	trt	PRKCB	short	A549	Parental	0	1	100	absent	9.789524	9.9192505
2020_11_04_CPJUMP1	BR00117016	Compound	trt	KCNK1	long	A549	Parental	0	1	100	absent	13.754364	4.2203774
2020_11_04_CPJUMP1	BR00117052	Compound	trt	PTGIS	long	A549	Cas9	0	1	100	absent	10.312776	4.5440593
2020_11_04_CPJUMP1	BR00117002	CRISPR	trt	FOXM1	long	A549	Cas9	0	1	100	Puromycin	10.138229	10.7280655
2020_11_04_CPJUMP1	BR00118043	CRISPR	trt	CHRM3	short	A549	Cas9	0	1	100	absent	13.7880535	6.2868977
2020_11_04_CPJUMP1	BR00116994	Compound	poscon	PLK1	short	A549	Parental	0	1	100	absent	-3.0887573	7.262037
2020_11_04_CPJUMP1	BR00117000	CRISPR	poscon	IMPDH1	long	A549	Cas9	0	1	100	absent	14.00809	6.460104
2020_11_04_CPJUMP1	BR00117055	Compound	poscon	IGF1R	long	A549	Parental	0	1	120	absent	4.717943	13.273227
2020_11_04_CPJUMP1	BR00118041	CRISPR	trt	CACNG1	short	A549	Cas9	0	1	100	absent	2.5085588	5.9280696
2020_11_04_CPJUMP1	BR00117020	ORF	negcon	PRKACB	short	A549	Parental	0	1	100	absent	8.6623335	5.1071973
2020_11_04_CPJUMP1	BR00117019	Compound	poscon	PAK1	long	A549	Parental	0	1	100	absent	0.96752983	-0.9400402
2020_11_04_CPJUMP1	BR00117053	Compound	poscon	PLK1	long	A549	Cas9	0	1	100	absent	0.41016403	14.358322
2020_11_04_CPJUMP1	BR00118049	ORF	trt	AGER	long	A549	Parental	0	1	100	Blasticidin	7.2735686	4.1394033
2020_11_04_CPJUMP1	BR00116991	Compound	trt	GJB4	short	A549	Parental	0	1	100	absent	12.474044	3.3120964
2020_11_04_CPJUMP1	BR00118044	CRISPR	trt	RPL23A	short	A549	Cas9	0	1	100	absent	15.016588	7.309745
2020_11_04_CPJUMP1	BR00117009	Compound	trt	CACNG1	long	A549	Parental	0	1	80	absent	13.985444	4.9108768
2020_11_04_CPJUMP1	BR00117001	CRISPR	trt	OPRL1	long	A549	Cas9	0	1	100	Puromycin	13.98459	6.177904
2020_11_04_CPJUMP1	BR00117006	ORF	trt	SIRT2	long	A549	Parental	0	1	100	absent	10.886343	2.9807403
2020_11_04_CPJUMP1	BR00117050	Compound	trt	HBB	long	A549	Cas9	0	1	100	absent	11.230715	5.9095078
2020_11_04_CPJUMP1	BR00117051	Compound	trt	GHSR	long	A549	Cas9	0	1	100	absent	14.061829	2.6995761
2020_11_04_CPJUMP1	BR00117050	Compound	poscon	MET	long	A549	Cas9	0	1	100	absent	11.167562	5.4938793
2020_11_04_CPJUMP1	BR00117055	Compound	trt	CACNA2D3	long	A549	Parental	0	1	120	absent	10.875498	3.502082
2020_11_04_CPJUMP1	BR00117001	CRISPR	trt	RPL23A	long	A549	Cas9	0	1	100	Puromycin	15.048612	7.338774
2020_11_04_CPJUMP1	BR00116991	Compound	poscon	MET	short	A549	Parental	0	1	100	absent	10.770207	6.414962
2020_11_04_CPJUMP1	BR00117055	Compound	trt	DHH	long	A549	Parental	0	1	120	absent	13.3735075	4.71919
2020_11_04_CPJUMP1	BR00118049	ORF	trt	AVPR1A	long	A549	Parental	0	1	100	Blasticidin	3.379661	10.385687
2020_11_04_CPJUMP1	BR00117054	Compound	poscon	DYRK1B	long	A549	Parental	0	1	120	absent	12.103379	-1.7007388
2020_11_04_CPJUMP1	BR00117003	CRISPR	negcon		long	A549	Cas9	0	1	100	absent	8.715411	4.32873
2020_11_04_CPJUMP1	BR00117019	Compound	trt	PPARD	long	A549	Parental	0	1	100	absent	5.195048	-2.2653995
2020_11_04_CPJUMP1	BR00117001	CRISPR	poscon	PAK1	long	A549	Cas9	0	1	100	Puromycin	12.947513	7.023717
2020_11_04_CPJUMP1	BR00117019	Compound	poscon	MAPK14	long	A549	Parental	0	1	100	absent	6.236093	2.350091
2020_11_04_CPJUMP1	BR00118049	ORF	trt	ABL1	long	A549	Parental	0	1	100	Blasticidin	11.04564	4.229974
2020_11_04_CPJUMP1	BR00118041	CRISPR	trt	NTRK1	short	A549	Cas9	0	1	100	absent	13.785031	6.7149897
2020_11_04_CPJUMP1	BR00117016	Compound	trt	MAPK8	long	A549	Parental	0	1	100	absent	5.649188	-4.6737585
2020_11_04_CPJUMP1	BR00117054	Compound	poscon	FLT3	long	A549	Parental	0	1	120	absent	0.9829582	12.646512
2020_11_04_CPJUMP1	BR00117001	CRISPR	trt	SLC29A1	long	A549	Cas9	0	1	100	Puromycin	3.0253637	5.499808
2020_11_04_CPJUMP1	BR00117053	Compound	trt	ADA	long	A549	Cas9	0	1	100	absent	11.272676	2.4567223
2020_11_04_CPJUMP1	BR00118043	CRISPR	trt	PDE7A	short	A549	Cas9	0	1	100	absent	13.31239	6.0620484
2020_11_04_CPJUMP1	BR00117017	Compound	trt	CHRM3	long	A549	Parental	0	1	100	absent	10.430928	5.186475
2020_11_04_CPJUMP1	BR00117050	Compound	trt	CYP2A6	long	A549	Cas9	0	1	100	absent	11.413442	3.3539362
2020_11_04_CPJUMP1	BR00117052	Compound	trt	P2RY12	long	A549	Cas9	0	1	100	absent	11.078161	4.2587457
2020_11_04_CPJUMP1	BR00117009	Compound	trt	PLA2G1B	long	A549	Parental	0	1	80	absent	21.11482	8.210057
2020_11_04_CPJUMP1	BR00117021	ORF	trt	GRIN2A	short	A549	Parental	0	1	100	absent	10.380634	3.65314
2020_11_04_CPJUMP1	BR00117005	CRISPR	poscon	GABRB2	long	A549	Cas9	0	1	100	absent	11.305223	5.463433
2020_11_04_CPJUMP1	BR00118042	CRISPR	trt	P2RY12	short	A549	Cas9	0	1	100	absent	13.865908	6.646356
2020_11_04_CPJUMP1	BR00117016	Compound	trt	ADORA2A	long	A549	Parental	0	1	100	absent	9.840413	5.7356997
2020_11_04_CPJUMP1	BR00117009	Compound	trt	KCNN4	long	A549	Parental	0	1	80	absent	11.66818	1.8603957
2020_11_04_CPJUMP1	BR00118050	ORF	poscon	DNMT3A	long	A549	Parental	0	1	100	absent	10.270212	5.3717113
2020_11_04_CPJUMP1	BR00117006	ORF	trt	SLC29A1	long	A549	Parental	0	1	100	absent	9.723218	4.355275
2020_11_04_CPJUMP1	BR00118044	CRISPR	negcon		short	A549	Cas9	0	1	100	absent	11.192772	6.291237
2020_11_04_CPJUMP1	BR00117005	CRISPR	trt	SLCO2B1	long	A549	Cas9	0	1	100	absent	13.367852	5.9119496
2020_11_04_CPJUMP1	BR00117054	Compound	trt	CA14	long	A549	Parental	0	1	120	absent	14.032703	5.2275214
2020_11_04_CPJUMP1	BR00117001	CRISPR	poscon	DNMT3A	long	A549	Cas9	0	1	100	Puromycin	12.430637	6.2965016
2020_11_04_CPJUMP1	BR00117020	ORF	negcon	ATG5	short	A549	Parental	0	1	100	absent	11.936349	5.636361
2020_11_04_CPJUMP1	BR00118041	CRISPR	trt	CYP3A4	short	A549	Cas9	0	1	100	absent	11.987589	5.336507
2020_11_04_CPJUMP1	BR00117008	Compound	trt	ALK	long	A549	Parental	0	1	80	absent	5.6915336	-1.9664636
2020_11_04_CPJUMP1	BR00118041	CRISPR	trt	HPGDS	short	A549	Cas9	0	1	100	absent	13.645688	6.5895715
2020_11_04_CPJUMP1	BR00117019	Compound	trt	KCNH7	long	A549	Parental	0	1	100	absent	8.626605	2.981172
2020_11_04_CPJUMP1	BR00117003	CRISPR	trt	GHSR	long	A549	Cas9	0	1	100	absent	11.484335	5.7313647
2020_11_04_CPJUMP1	BR00117017	Compound	trt	CSK	long	A549	Parental	0	1	100	absent	13.557162	2.088621
2020_11_04_CPJUMP1	BR00117054	Compound	poscon	GABRB2	long	A549	Parental	0	1	120	absent	13.865412	3.5816877
2020_11_04_CPJUMP1	BR00118041	CRISPR	trt	GAA	short	A549	Cas9	0	1	100	absent	2.7420652	5.7485127
2020_11_04_CPJUMP1	BR00118042	CRISPR	trt	HBB	short	A549	Cas9	0	1	100	absent	4.0380087	5.52499
2020_11_04_CPJUMP1	BR00117052	Compound	poscon	AURKB	long	A549	Cas9	0	1	100	absent	-3.4993227	8.379586
2020_11_04_CPJUMP1	BR00117021	ORF	trt	RPL3	short	A549	Parental	0	1	100	absent	10.804147	4.8488145
2020_11_04_CPJUMP1	BR00118041	CRISPR	trt	CATSPER4	short	A549	Cas9	0	1	100	absent	13.096172	6.10594
2020_11_04_CPJUMP1	BR00118042	CRISPR	trt	CYP3A4	short	A549	Cas9	0	1	100	absent	13.144534	6.968265
2020_11_04_CPJUMP1	BR00118042	CRISPR	poscon	IGF1R	short	A549	Cas9	0	1	100	absent	9.082822	5.301121
2020_11_04_CPJUMP1	BR00118042	CRISPR	trt	ATP5F1D	short	A549	Cas9	0	1	100	absent	13.7966585	6.8830194
2020_11_04_CPJUMP1	BR00117054	Compound	trt	GPR119	long	A549	Parental	0	1	120	absent	11.096004	2.2351782
2020_11_04_CPJUMP1	BR00117051	Compound	trt	KDR	long	A549	Cas9	0	1	100	absent	13.039781	1.989941
2020_11_04_CPJUMP1	BR00117050	Compound	trt	CTSG	long	A549	Cas9	0	1	100	absent	0.51088375	12.894176
2020_11_04_CPJUMP1	BR00118042	CRISPR	trt	PDE3A	short	A549	Cas9	0	1	100	absent	9.855942	5.0607486
2020_11_04_CPJUMP1	BR00118050	ORF	trt	GPR55	long	A549	Parental	0	1	100	absent	10.237331	5.2029457
2020_11_04_CPJUMP1	BR00117004	CRISPR	negcon		long	A549	Cas9	0	1	100	absent	2.7569056	5.7983904
2020_11_04_CPJUMP1	BR00117006	ORF	trt	CATSPER4	long	A549	Parental	0	1	100	absent	8.59683	3.2928212
2020_11_04_CPJUMP1	BR00118043	CRISPR	trt	SCNN1G	short	A549	Cas9	0	1	100	absent	10.303441	9.97822
2020_11_04_CPJUMP1	BR00117006	ORF	trt	RNASE1	long	A549	Parental	0	1	100	absent	10.61739	5.7184887
2020_11_04_CPJUMP1	BR00117053	Compound	poscon	CLK1	long	A549	Cas9	0	1	100	absent	6.466553	4.704373
2020_11_04_CPJUMP1	BR00116991	Compound	poscon	ERBB2	short	A549	Parental	0	1	100	absent	12.204433	4.5546994
2020_11_04_CPJUMP1	BR00116992	Compound	poscon	PAK1	short	A549	Parental	0	1	100	absent	-0.88627696	-5.425184
2020_11_04_CPJUMP1	BR00118049	ORF	negcon	CFLAR	long	A549	Parental	0	1	100	Blasticidin	10.040403	4.8590713
2020_11_04_CPJUMP1	BR00117054	Compound	poscon	DYRK1B	long	A549	Parental	0	1	120	absent	1.2174242	12.972978
2020_11_04_CPJUMP1	BR00116994	Compound	trt	GRIN2A	short	A549	Parental	0	1	100	absent	9.812961	5.6302986
2020_11_04_CPJUMP1	BR00117008	Compound	poscon	IGF1R	long	A549	Parental	0	1	80	absent	4.007658	13.111471
2020_11_04_CPJUMP1	BR00117005	CRISPR	trt	AKR1C1	long	A549	Cas9	0	1	100	absent	13.88542	6.748139
2020_11_04_CPJUMP1	BR00117015	Compound	trt	HDAC6	long	A549	Parental	0	1	100	absent	12.59834	4.422695
2020_11_04_CPJUMP1	BR00118043	CRISPR	trt	PARP3	short	A549	Cas9	0	1	100	absent	13.82747	6.539161
2020_11_04_CPJUMP1	BR00117052	Compound	trt	PTK2B	long	A549	Cas9	0	1	100	absent	-3.5008583	8.382617
2020_11_04_CPJUMP1	BR00117015	Compound	trt	PDE4D	long	A549	Parental	0	1	100	absent	12.089998	1.4628267
2020_11_04_CPJUMP1	BR00117054	Compound	trt	CATSPER4	long	A549	Parental	0	1	120	absent	11.524044	4.128065
2020_11_04_CPJUMP1	BR00117006	ORF	poscon	DNMT3A	long	A549	Parental	0	1	100	absent	9.997071	4.7461967
2020_11_04_CPJUMP1	BR00117053	Compound	trt	PARP3	long	A549	Cas9	0	1	100	absent	12.754933	5.2157855
2020_11_04_CPJUMP1	BR00117050	Compound	trt	PDE4D	long	A549	Cas9	0	1	100	absent	11.4393	4.292816
2020_11_04_CPJUMP1	BR00118049	ORF	trt	PDE3A	long	A549	Parental	0	1	100	Blasticidin	3.6373234	9.839115
2020_11_04_CPJUMP1	BR00117004	CRISPR	trt	KCNK1	long	A549	Cas9	0	1	100	absent	13.343585	5.997545
2020_11_04_CPJUMP1	BR00117015	Compound	trt	ATP5F1D	long	A549	Parental	0	1	100	absent	12.465547	5.3505807
2020_11_04_CPJUMP1	BR00117008	Compound	trt	CHRM2	long	A549	Parental	0	1	80	absent	9.7447815	5.2112527
2020_11_04_CPJUMP1	BR00117002	CRISPR	poscon	MAPK14	long	A549	Cas9	0	1	100	Puromycin	11.753514	6.595767
2020_11_04_CPJUMP1	BR00117021	ORF	trt	SCNN1G	short	A549	Parental	0	1	100	absent	10.423173	3.4872344
2020_11_04_CPJUMP1	BR00118042	CRISPR	trt	ADORA2A	short	A549	Cas9	0	1	100	absent	4.133795	5.5438795
2020_11_04_CPJUMP1	BR00116994	Compound	poscon	HDAC3	short	A549	Parental	0	1	100	absent	0.40782198	12.842773
2020_11_04_CPJUMP1	BR00117052	Compound	trt	KCNQ2	long	A549	Cas9	0	1	100	absent	12.398921	1.881911
2020_11_04_CPJUMP1	BR00116992	Compound	trt	BTK	short	A549	Parental	0	1	100	absent	9.023791	2.2579546
2020_11_04_CPJUMP1	BR00116994	Compound	trt	PDE3A	short	A549	Parental	0	1	100	absent	8.998492	4.095764
2020_11_04_CPJUMP1	BR00117052	Compound	trt	HIF1A	long	A549	Cas9	0	1	100	absent	13.226107	2.9916213
2020_11_04_CPJUMP1	BR00117054	Compound	trt	CDK9	long	A549	Parental	0	1	120	absent	-0.41857135	12.711128
2020_11_04_CPJUMP1	BR00117003	CRISPR	trt	RPL23A	long	A549	Cas9	0	1	100	absent	15.053749	7.364089
2020_11_04_CPJUMP1	BR00117054	Compound	poscon	EZH2	long	A549	Parental	0	1	120	absent	12.780658	5.32097
2020_11_04_CPJUMP1	BR00118049	ORF	poscon	PLK1	long	A549	Parental	0	1	100	Blasticidin	7.6460996	4.211963
2020_11_04_CPJUMP1	BR00118042	CRISPR	poscon	PLK1	short	A549	Cas9	0	1	100	absent	13.263898	7.119399
2020_11_04_CPJUMP1	BR00117055	Compound	trt	FOXM1	long	A549	Parental	0	1	120	absent	5.7713466	-1.9265263
2020_11_04_CPJUMP1	BR00118050	ORF	trt	TNF	long	A549	Parental	0	1	100	absent	12.480058	5.382128
2020_11_04_CPJUMP1	BR00116991	Compound	trt	PLD1	short	A549	Parental	0	1	100	absent	0.80125964	6.087571
2020_11_04_CPJUMP1	BR00117020	ORF	trt	SLCO2B1	short	A549	Parental	0	1	100	absent	9.952211	4.678271
2020_11_04_CPJUMP1	BR00117016	Compound	trt	DHH	long	A549	Parental	0	1	100	absent	13.451442	4.5953345
2020_11_04_CPJUMP1	BR00117016	Compound	trt	CDK9	long	A549	Parental	0	1	100	absent	-0.6028064	12.789394
2020_11_04_CPJUMP1	BR00118049	ORF	trt	ELANE	long	A549	Parental	0	1	100	Blasticidin	12.149443	5.3701015
2020_11_04_CPJUMP1	BR00117051	Compound	trt	PPAT	long	A549	Cas9	0	1	100	absent	7.7757425	5.2418094
2020_11_04_CPJUMP1	BR00117009	Compound	trt	GUCY1B1	long	A549	Parental	0	1	80	absent	12.222528	5.9110174
2020_11_04_CPJUMP1	BR00116992	Compound	trt	CACNG1	short	A549	Parental	0	1	100	absent	9.741839	4.930643
2020_11_04_CPJUMP1	BR00117005	CRISPR	trt	CATSPER4	long	A549	Cas9	0	1	100	absent	11.228519	5.443124
2020_11_04_CPJUMP1	BR00117053	Compound	trt	FGF1	long	A549	Cas9	0	1	100	absent	9.949478	5.748697
2020_11_04_CPJUMP1	BR00117052	Compound	trt	PRKCE	long	A549	Cas9	0	1	100	absent	-2.1531227	5.880311
2020_11_04_CPJUMP1	BR00117000	CRISPR	poscon	JAK1	long	A549	Cas9	0	1	100	absent	11.1828165	5.5834894
2020_11_04_CPJUMP1	BR00117001	CRISPR	trt	COMT	long	A549	Cas9	0	1	100	Puromycin	14.027158	6.2375174
2020_11_04_CPJUMP1	BR00118049	ORF	trt	MME	long	A549	Parental	0	1	100	Blasticidin	10.946303	5.7561665
2020_11_04_CPJUMP1	BR00118050	ORF	poscon	BRD4	long	A549	Parental	0	1	100	absent	3.04231	5.196886
2020_11_04_CPJUMP1	BR00118041	CRISPR	trt	SSTR2	short	A549	Cas9	0	1	100	absent	9.223391	3.9788253
2020_11_04_CPJUMP1	BR00117020	ORF	negcon	RB1	short	A549	Parental	0	1	100	absent	8.604046	4.8729057
2020_11_04_CPJUMP1	BR00117052	Compound	trt	ADRA2B	long	A549	Cas9	0	1	100	absent	9.838521	5.7097726
2020_11_04_CPJUMP1	BR00117053	Compound	poscon	IGF1R	long	A549	Cas9	0	1	100	absent	4.0117674	13.116256
2020_11_04_CPJUMP1	BR00117000	CRISPR	poscon	BRAF	long	A549	Cas9	0	1	100	absent	13.563538	6.5922494
2020_11_04_CPJUMP1	BR00117052	Compound	trt	AVPR1A	long	A549	Cas9	0	1	100	absent	13.82062	4.1871142
2020_11_04_CPJUMP1	BR00117001	CRISPR	negcon		long	A549	Cas9	0	1	100	Puromycin	7.2024345	3.9210842
2020_11_04_CPJUMP1	BR00117052	Compound	trt	PORCN	long	A549	Cas9	0	1	100	absent	14.20968	4.8602767
2020_11_04_CPJUMP1	BR00116991	Compound	trt	DCK	short	A549	Parental	0	1	100	absent	7.861042	5.568148
2020_11_04_CPJUMP1	BR00117052	Compound	trt	CDC25A	long	A549	Cas9	0	1	100	absent	-0.27527672	12.261741
2020_11_04_CPJUMP1	BR00117051	Compound	trt	ALK	long	A549	Cas9	0	1	100	absent	14.001718	2.67276
2020_11_04_CPJUMP1	BR00118044	CRISPR	poscon	PIK3CG	short	A549	Cas9	0	1	100	absent	13.89492	6.116385
2020_11_04_CPJUMP1	BR00117052	Compound	trt	ICAM1	long	A549	Cas9	0	1	100	absent	14.772553	13.261302
2020_11_04_CPJUMP1	BR00117017	Compound	trt	OPRM1	long	A549	Parental	0	1	100	absent	11.550019	1.9677054
2020_11_04_CPJUMP1	BR00117005	CRISPR	trt	HTR2C	long	A549	Cas9	0	1	100	absent	13.750503	7.08455
2020_11_04_CPJUMP1	BR00117003	CRISPR	negcon		long	A549	Cas9	0	1	100	absent	13.0230875	6.348849
2020_11_04_CPJUMP1	BR00116993	Compound	trt	TUBB4B	short	A549	Parental	0	1	100	absent	-0.34146	11.489839
2020_11_04_CPJUMP1	BR00117053	Compound	trt	ABL1	long	A549	Cas9	0	1	100	absent	12.835144	4.2006407
2020_11_04_CPJUMP1	BR00117017	Compound	trt	S1PR4	long	A549	Parental	0	1	100	absent	8.448214	1.4137138
2020_11_04_CPJUMP1	BR00117004	CRISPR	trt	FOXM1	long	A549	Cas9	0	1	100	absent	14.621535	6.968466
2020_11_04_CPJUMP1	BR00117005	CRISPR	trt	PDE3A	long	A549	Cas9	0	1	100	absent	13.915805	6.2161593
2020_11_04_CPJUMP1	BR00118041	CRISPR	trt	ADORA2A	short	A549	Cas9	0	1	100	absent	13.991896	6.5968184
2020_11_04_CPJUMP1	BR00117000	CRISPR	negcon		long	A549	Cas9	0	1	100	absent	3.0735657	5.3070197
2020_11_04_CPJUMP1	BR00116992	Compound	trt	CHRM2	short	A549	Parental	0	1	100	absent	10.4669485	4.42783
2020_11_04_CPJUMP1	BR00118041	CRISPR	trt	CATSPER4	short	A549	Cas9	0	1	100	absent	13.667419	6.9873753
2020_11_04_CPJUMP1	BR00117008	Compound	trt	NTRK1	long	A549	Parental	0	1	80	absent	13.840277	1.2947792
2020_11_04_CPJUMP1	BR00118049	ORF	trt	CYP3A4	long	A549	Parental	0	1	100	Blasticidin	8.827607	3.9466362
2020_11_04_CPJUMP1	BR00117004	CRISPR	trt	ANXA1	long	A549	Cas9	0	1	100	absent	12.427527	6.818569
2020_11_04_CPJUMP1	BR00118041	CRISPR	trt	P2RY12	short	A549	Cas9	0	1	100	absent	13.930724	6.5482626
2020_11_04_CPJUMP1	BR00116992	Compound	trt	P2RY12	short	A549	Parental	0	1	100	absent	11.458648	2.2496765
2020_11_04_CPJUMP1	BR00117052	Compound	trt	PLD1	long	A549	Cas9	0	1	100	absent	13.516197	4.1563106
2020_11_04_CPJUMP1	BR00117050	Compound	trt	PORCN	long	A549	Cas9	0	1	100	absent	14.19578	4.8748193
2020_11_04_CPJUMP1	BR00116994	Compound	trt	OPRL1	short	A549	Parental	0	1	100	absent	4.7067676	-3.0783913
2020_11_04_CPJUMP1	BR00117054	Compound	trt	CDK4	long	A549	Parental	0	1	120	absent	-0.41213578	12.091287
2020_11_04_CPJUMP1	BR00117050	Compound	poscon	TUBB	long	A549	Cas9	0	1	100	absent	1.6701744	14.236132
2020_11_04_CPJUMP1	BR00117000	CRISPR	trt	PDE4D	long	A549	Cas9	0	1	100	absent	13.302252	7.2759447
2020_11_04_CPJUMP1	BR00117051	Compound	trt	FPR1	long	A549	Cas9	0	1	100	absent	10.183576	5.2273483
2020_11_04_CPJUMP1	BR00116991	Compound	trt	ATM	short	A549	Parental	0	1	100	absent	2.8677638	11.761288
2020_11_04_CPJUMP1	BR00117004	CRISPR	trt	GLRA3	long	A549	Cas9	0	1	100	absent	10.822111	5.5750895
2020_11_04_CPJUMP1	BR00117016	Compound	trt	ADRA2B	long	A549	Parental	0	1	100	absent	12.129864	5.813928
2020_11_04_CPJUMP1	BR00118043	CRISPR	trt	S1PR1	short	A549	Cas9	0	1	100	absent	13.912979	6.148249
2020_11_04_CPJUMP1	BR00117019	Compound	trt	UGT1A9	long	A549	Parental	0	1	100	absent	8.717067	3.2665718
2020_11_04_CPJUMP1	BR00118049	ORF	trt	KCNQ2	long	A549	Parental	0	1	100	Blasticidin	9.80718	3.8969164
2020_11_04_CPJUMP1	BR00117015	Compound	poscon	BRD4	long	A549	Parental	0	1	100	absent	0.5625472	13.426467
2020_11_04_CPJUMP1	BR00117003	CRISPR	poscon	HSP90AA1	long	A549	Cas9	0	1	100	absent	10.529609	6.157291
2020_11_04_CPJUMP1	BR00116994	Compound	trt	S100B	short	A549	Parental	0	1	100	absent	8.646973	4.0853825
2020_11_04_CPJUMP1	BR00117001	CRISPR	trt	HBB	long	A549	Cas9	0	1	100	Puromycin	3.0069323	5.4793324
2020_11_04_CPJUMP1	BR00117004	CRISPR	poscon	USP1	long	A549	Cas9	0	1	100	absent	13.813311	6.543942
2020_11_04_CPJUMP1	BR00116992	Compound	trt	ELANE	short	A549	Parental	0	1	100	absent	11.981251	6.4264073
2020_11_04_CPJUMP1	BR00117053	Compound	poscon	IMPDH1	long	A549	Cas9	0	1	100	absent	13.202638	-2.9598086
2020_11_04_CPJUMP1	BR00117053	Compound	trt	ASIC1	long	A549	Cas9	0	1	100	absent	12.988916	-2.6056263
2020_11_04_CPJUMP1	BR00118042	CRISPR	trt	PDPK1	short	A549	Cas9	0	1	100	absent	4.099634	5.5477586
2020_11_04_CPJUMP1	BR00117050	Compound	trt	COMT	long	A549	Cas9	0	1	100	absent	10.501939	4.4910192
2020_11_04_CPJUMP1	BR00117003	CRISPR	trt	HPGDS	long	A549	Cas9	0	1	100	absent	14.10185	6.550106
2020_11_04_CPJUMP1	BR00118043	CRISPR	trt	KCNK1	short	A549	Cas9	0	1	100	absent	13.313534	7.289615
2020_11_04_CPJUMP1	BR00117003	CRISPR	trt	TNNC1	long	A549	Cas9	0	1	100	absent	14.107018	6.884789
2020_11_04_CPJUMP1	BR00118044	CRISPR	trt	PTGIS	short	A549	Cas9	0	1	100	absent	12.704691	5.920425
2020_11_04_CPJUMP1	BR00116994	Compound	trt	SLCO2B1	short	A549	Parental	0	1	100	absent	12.270329	4.0046062
2020_11_04_CPJUMP1	BR00118042	CRISPR	poscon	EZH2	short	A549	Cas9	0	1	100	absent	11.679682	6.2376623
2020_11_04_CPJUMP1	BR00117004	CRISPR	trt	HCK	long	A549	Cas9	0	1	100	absent	13.758257	6.438027
2020_11_04_CPJUMP1	BR00118050	ORF	negcon	RB1	long	A549	Parental	0	1	100	absent	8.316777	3.6958783
2020_11_04_CPJUMP1	BR00117051	Compound	trt	AKR1B1	long	A549	Cas9	0	1	100	absent	9.562714	4.9919086
2020_11_04_CPJUMP1	BR00117008	Compound	trt	CACNG1	long	A549	Parental	0	1	80	absent	13.567145	4.793502
2020_11_04_CPJUMP1	BR00118044	CRISPR	trt	EDNRB	short	A549	Cas9	0	1	100	absent	8.986951	4.4918003
2020_11_04_CPJUMP1	BR00117053	Compound	trt	GJB4	long	A549	Cas9	0	1	100	absent	11.455705	3.1159494
2020_11_04_CPJUMP1	BR00118044	CRISPR	poscon	AURKB	short	A549	Cas9	0	1	100	absent	14.872181	7.3834577
2020_11_04_CPJUMP1	BR00117000	CRISPR	trt	ASIC1	long	A549	Cas9	0	1	100	absent	13.898812	6.859745
2020_11_04_CPJUMP1	BR00117002	CRISPR	poscon	CLK1	long	A549	Cas9	0	1	100	Puromycin	8.938486	4.756067
2020_11_04_CPJUMP1	BR00117005	CRISPR	trt	AKR1C1	long	A549	Cas9	0	1	100	absent	13.228185	6.5638556
2020_11_04_CPJUMP1	BR00116991	Compound	trt	PARP3	short	A549	Parental	0	1	100	absent	21.242981	0.091899976
2020_11_04_CPJUMP1	BR00117001	CRISPR	trt	CHRM2	long	A549	Cas9	0	1	100	Puromycin	13.303982	6.495636
2020_11_04_CPJUMP1	BR00117006	ORF	trt	S100B	long	A549	Parental	0	1	100	absent	11.10089	5.493258
2020_11_04_CPJUMP1	BR00117008	Compound	trt	GHSR	long	A549	Parental	0	1	80	absent	10.633585	3.8147035
2020_11_04_CPJUMP1	BR00117052	Compound	trt	TBXAS1	long	A549	Cas9	0	1	100	absent	9.445641	6.616934
2020_11_04_CPJUMP1	BR00117008	Compound	trt	KCNH7	long	A549	Parental	0	1	80	absent	9.353165	4.1457987
2020_11_04_CPJUMP1	BR00118044	CRISPR	trt	LCK	short	A549	Cas9	0	1	100	absent	13.271798	6.947616
2020_11_04_CPJUMP1	BR00117054	Compound	trt	CYP1A2	long	A549	Parental	0	1	120	absent	10.95082	4.8260818
2020_11_04_CPJUMP1	BR00118049	ORF	trt	CATSPER4	long	A549	Parental	0	1	100	Blasticidin	3.507184	10.061014
2020_11_04_CPJUMP1	BR00117008	Compound	poscon	CLK1	long	A549	Parental	0	1	80	absent	9.583874	4.676944
2020_11_04_CPJUMP1	BR00117003	CRISPR	trt	ITGB2	long	A549	Cas9	0	1	100	absent	13.230851	6.068167
2020_11_04_CPJUMP1	BR00117002	CRISPR	poscon	BRD4	long	A549	Cas9	0	1	100	Puromycin	13.73415	7.413661
2020_11_04_CPJUMP1	BR00117052	Compound	poscon	PIK3CG	long	A549	Cas9	0	1	100	absent	0.7246312	12.90208
2020_11_04_CPJUMP1	BR00117001	CRISPR	poscon	DYRK1B	long	A549	Cas9	0	1	100	Puromycin	13.481892	7.441584
2020_11_04_CPJUMP1	BR00118041	CRISPR	trt	HSP90AB1	short	A549	Cas9	0	1	100	absent	13.942368	7.09615
2020_11_04_CPJUMP1	BR00116992	Compound	trt	AKR1B1	short	A549	Parental	0	1	100	absent	9.5797825	6.0220475
2020_11_04_CPJUMP1	BR00117006	ORF	trt	ELANE	long	A549	Parental	0	1	100	absent	11.327231	5.4064827
2020_11_04_CPJUMP1	BR00116992	Compound	poscon	CDK2	short	A549	Parental	0	1	100	absent	-1.9917941	4.543834
2020_11_04_CPJUMP1	BR00117005	CRISPR	poscon	HSP90AA1	long	A549	Cas9	0	1	100	absent	13.197407	6.869436
2020_11_04_CPJUMP1	BR00117004	CRISPR	trt	CYP3A4	long	A549	Cas9	0	1	100	absent	11.268173	6.115545
2020_11_04_CPJUMP1	BR00118042	CRISPR	trt	GRIN2A	short	A549	Cas9	0	1	100	absent	13.199166	6.6215963
2020_11_04_CPJUMP1	BR00117001	CRISPR	trt	SLCO2B1	long	A549	Cas9	0	1	100	Puromycin	13.587124	5.9276752
2020_11_04_CPJUMP1	BR00117009	Compound	trt	CA5A	long	A549	Parental	0	1	80	absent	11.119371	2.08285
2020_11_04_CPJUMP1	BR00117051	Compound	trt	KCTD16	long	A549	Cas9	0	1	100	absent	11.707637	4.9739585
2020_11_04_CPJUMP1	BR00117020	ORF	trt	ADA	short	A549	Parental	0	1	100	absent	10.017487	3.640225
2020_11_04_CPJUMP1	BR00118041	CRISPR	trt	CYP3A4	short	A549	Cas9	0	1	100	absent	12.63285	6.9459143
2020_11_04_CPJUMP1	BR00118043	CRISPR	trt	MAPK8	short	A549	Cas9	0	1	100	absent	2.902291	5.4291973
2020_11_04_CPJUMP1	BR00117005	CRISPR	poscon	DYRK1B	long	A549	Cas9	0	1	100	absent	13.9754715	6.696265
2020_11_04_CPJUMP1	BR00116993	Compound	trt	PPARD	short	A549	Parental	0	1	100	absent	7.9435334	5.5165005
2020_11_04_CPJUMP1	BR00117004	CRISPR	poscon	PAK4	long	A549	Cas9	0	1	100	absent	14.249476	6.772153
2020_11_04_CPJUMP1	BR00117000	CRISPR	trt	KCNN4	long	A549	Cas9	0	1	100	absent	13.035787	6.8498793
2020_11_04_CPJUMP1	BR00117020	ORF	trt	GRIN2A	short	A549	Parental	0	1	100	absent	11.311554	4.714192
2020_11_04_CPJUMP1	BR00118041	CRISPR	trt	PRKCB	short	A549	Cas9	0	1	100	absent	13.945295	6.8902583
2020_11_04_CPJUMP1	BR00117002	CRISPR	trt	CA5A	long	A549	Cas9	0	1	100	Puromycin	14.377083	6.9420824
2020_11_04_CPJUMP1	BR00117054	Compound	trt	F10	long	A549	Parental	0	1	120	absent	6.9366503	2.740298
2020_11_04_CPJUMP1	BR00118050	ORF	trt	CATSPER4	long	A549	Parental	0	1	100	absent	9.590048	3.3555233
2020_11_04_CPJUMP1	BR00117008	Compound	trt	HBB	long	A549	Parental	0	1	80	absent	11.219402	6.529974
2020_11_04_CPJUMP1	BR00117051	Compound	trt	DDR2	long	A549	Cas9	0	1	100	absent	1.2060633	2.4572294
2020_11_04_CPJUMP1	BR00117005	CRISPR	trt	CACNA2D3	long	A549	Cas9	0	1	100	absent	13.321952	6.703843
2020_11_04_CPJUMP1	BR00117017	Compound	trt	BTK	long	A549	Parental	0	1	100	absent	10.942787	1.8973458
2020_11_04_CPJUMP1	BR00117000	CRISPR	trt	HSP90AB1	long	A549	Cas9	0	1	100	absent	13.231649	6.2621484
2020_11_04_CPJUMP1	BR00118042	CRISPR	negcon		short	A549	Cas9	0	1	100	absent	10.270097	6.448693
2020_11_04_CPJUMP1	BR00117016	Compound	poscon	RET	long	A549	Parental	0	1	100	absent	2.993868	17.52929
2020_11_04_CPJUMP1	BR00117052	Compound	trt	PDE4D	long	A549	Cas9	0	1	100	absent	11.552837	2.0354407
2020_11_04_CPJUMP1	BR00117001	CRISPR	poscon	ERBB2	long	A549	Cas9	0	1	100	Puromycin	13.0951605	6.281301
2020_11_04_CPJUMP1	BR00117006	ORF	trt	FGF1	long	A549	Parental	0	1	100	absent	9.405039	3.4881833
2020_11_04_CPJUMP1	BR00117008	Compound	trt	TUBB4B	long	A549	Parental	0	1	80	absent	1.5726438	14.187958
2020_11_04_CPJUMP1	BR00117051	Compound	poscon	IMPDH1	long	A549	Cas9	0	1	100	absent	13.206463	-2.9625497
2020_11_04_CPJUMP1	BR00117004	CRISPR	trt	ADA	long	A549	Cas9	0	1	100	absent	14.057483	6.944719
2020_11_04_CPJUMP1	BR00117004	CRISPR	trt	OPRM1	long	A549	Cas9	0	1	100	absent	12.941673	5.8125486
2020_11_04_CPJUMP1	BR00117050	Compound	trt	GUCY1B1	long	A549	Cas9	0	1	100	absent	11.205908	6.1738687
2020_11_04_CPJUMP1	BR00116991	Compound	trt	TUBB3	short	A549	Parental	0	1	100	absent	-0.3514079	10.967996
2020_11_04_CPJUMP1	BR00118041	CRISPR	trt	ICAM1	short	A549	Cas9	0	1	100	absent	10.62517	5.8274426
2020_11_04_CPJUMP1	BR00118050	ORF	trt	OPRM1	long	A549	Parental	0	1	100	absent	10.952351	3.0547078
2020_11_04_CPJUMP1	BR00118044	CRISPR	trt	KCNJ1	short	A549	Cas9	0	1	100	absent	9.843181	4.3904457
2020_11_04_CPJUMP1	BR00118050	ORF	trt	SCNN1G	long	A549	Parental	0	1	100	absent	10.6823	3.0860488
2020_11_04_CPJUMP1	BR00118044	CRISPR	poscon	PLK1	short	A549	Cas9	0	1	100	absent	14.934983	7.4304867
2020_11_04_CPJUMP1	BR00118050	ORF	trt	CASP3	long	A549	Parental	0	1	100	absent	11.374213	6.3014317
2020_11_04_CPJUMP1	BR00117021	ORF	trt	F10	short	A549	Parental	0	1	100	absent	8.634296	4.5252213
2020_11_04_CPJUMP1	BR00117020	ORF	negcon	MAPK9	short	A549	Parental	0	1	100	absent	11.607449	5.0044394
2020_11_04_CPJUMP1	BR00117021	ORF	trt	CDK4	short	A549	Parental	0	1	100	absent	11.1946	3.9366107
2020_11_04_CPJUMP1	BR00117002	CRISPR	trt	ASIC1	long	A549	Cas9	0	1	100	Puromycin	14.34618	7.083025
2020_11_04_CPJUMP1	BR00117005	CRISPR	trt	UGT1A9	long	A549	Cas9	0	1	100	absent	9.600243	3.23538
2020_11_04_CPJUMP1	BR00118049	ORF	negcon	IKBKE	long	A549	Parental	0	1	100	Blasticidin	8.740378	3.9792917
2020_11_04_CPJUMP1	BR00116993	Compound	trt	LYN	short	A549	Parental	0	1	100	absent	0.35314953	12.780699
2020_11_04_CPJUMP1	BR00117054	Compound	trt	ATP5F1D	long	A549	Parental	0	1	120	absent	11.079392	5.940804
2020_11_04_CPJUMP1	BR00117000	CRISPR	trt	GJB4	long	A549	Cas9	0	1	100	absent	10.927095	4.244572
2020_11_04_CPJUMP1	BR00116992	Compound	poscon	PIK3CG	short	A549	Parental	0	1	100	absent	-0.19947125	11.614459
2020_11_04_CPJUMP1	BR00117006	ORF	trt	UGT1A9	long	A549	Parental	0	1	100	absent	11.207391	3.213208
2020_11_04_CPJUMP1	BR00117053	Compound	poscon	TUBB	long	A549	Cas9	0	1	100	absent	1.4916846	14.079574
2020_11_04_CPJUMP1	BR00117001	CRISPR	trt	LYN	long	A549	Cas9	0	1	100	Puromycin	3.0435307	5.4918084
2020_11_04_CPJUMP1	BR00116991	Compound	trt	TGFBR1	short	A549	Parental	0	1	100	absent	11.298934	6.1588755
2020_11_04_CPJUMP1	BR00118041	CRISPR	trt	FOXM1	short	A549	Cas9	0	1	100	absent	2.4039311	6.0136147
2020_11_04_CPJUMP1	BR00117019	Compound	poscon	DNMT3A	long	A549	Parental	0	1	100	absent	0.5516792	1.9720547
2020_11_04_CPJUMP1	BR00118050	ORF	trt	LPAR1	long	A549	Parental	0	1	100	absent	10.13676	5.441554
2020_11_04_CPJUMP1	BR00118049	ORF	trt	KCNMA1	long	A549	Parental	0	1	100	Blasticidin	10.3574915	4.087193
2020_11_04_CPJUMP1	BR00117021	ORF	trt	GRIN2A	short	A549	Parental	0	1	100	absent	11.516926	4.6180344
2020_11_04_CPJUMP1	BR00117002	CRISPR	negcon		long	A549	Cas9	0	1	100	Puromycin	12.31529	6.518836
2020_11_04_CPJUMP1	BR00117053	Compound	trt	TNNC1	long	A549	Cas9	0	1	100	absent	9.124392	4.65468
2020_11_04_CPJUMP1	BR00117054	Compound	trt	AVPR1A	long	A549	Parental	0	1	120	absent	13.838926	4.1901045
2020_11_04_CPJUMP1	BR00118050	ORF	trt	PTK2B	long	A549	Parental	0	1	100	absent	8.73222	3.7978127
2020_11_04_CPJUMP1	BR00117019	Compound	trt	GLRA3	long	A549	Parental	0	1	100	absent	12.659042	4.005901
2020_11_04_CPJUMP1	BR00117055	Compound	trt	GRIN2A	long	A549	Parental	0	1	120	absent	8.554591	5.1321907
2020_11_04_CPJUMP1	BR00118044	CRISPR	trt	HBB	short	A549	Cas9	0	1	100	absent	13.29136	5.999389
2020_11_04_CPJUMP1	BR00118049	ORF	trt	GUCY1B1	long	A549	Parental	0	1	100	Blasticidin	7.3149147	4.1979127
2020_11_04_CPJUMP1	BR00117015	Compound	trt	PORCN	long	A549	Parental	0	1	100	absent	13.95643	4.1907315
2020_11_04_CPJUMP1	BR00117054	Compound	poscon	AURKB	long	A549	Parental	0	1	120	absent	7.413411	3.4517248
2020_11_04_CPJUMP1	BR00117008	Compound	poscon	BRAF	long	A549	Parental	0	1	80	absent	6.8028684	2.7543392
2020_11_04_CPJUMP1	BR00117052	Compound	trt	PDE7A	long	A549	Cas9	0	1	100	absent	10.066823	5.990532
2020_11_04_CPJUMP1	BR00117019	Compound	trt	CACNB4	long	A549	Parental	0	1	100	absent	12.571957	3.9986737
2020_11_04_CPJUMP1	BR00117020	ORF	trt	KCNK1	short	A549	Parental	0	1	100	absent	8.734378	5.1329203
2020_11_04_CPJUMP1	BR00117054	Compound	trt	P3H1	long	A549	Parental	0	1	120	absent	12.495947	1.8931568
2020_11_04_CPJUMP1	BR00117000	CRISPR	trt	HDAC6	long	A549	Cas9	0	1	100	absent	10.778989	5.3915563
2020_11_04_CPJUMP1	BR00118043	CRISPR	trt	ATM	short	A549	Cas9	0	1	100	absent	13.379534	7.398116
2020_11_04_CPJUMP1	BR00117052	Compound	trt	SLC7A11	long	A549	Cas9	0	1	100	absent	11.656465	3.047353
2020_11_04_CPJUMP1	BR00117004	CRISPR	poscon	CHEK2	long	A549	Cas9	0	1	100	absent	12.392603	6.422135
2020_11_04_CPJUMP1	BR00117016	Compound	trt	FPR1	long	A549	Parental	0	1	100	absent	11.777375	15.173717
2020_11_04_CPJUMP1	BR00117004	CRISPR	negcon		long	A549	Cas9	0	1	100	absent	10.48351	5.8094134
2020_11_04_CPJUMP1	BR00117050	Compound	trt	CHRM3	long	A549	Cas9	0	1	100	absent	11.219512	5.292235
2020_11_04_CPJUMP1	BR00118041	CRISPR	poscon	USP1	short	A549	Cas9	0	1	100	absent	13.873085	6.6192822
2020_11_04_CPJUMP1	BR00117051	Compound	trt	PPARD	long	A549	Cas9	0	1	100	absent	13.515353	4.0209384
2020_11_04_CPJUMP1	BR00118050	ORF	negcon	RB1	long	A549	Parental	0	1	100	absent	11.565861	6.5915933
2020_11_04_CPJUMP1	BR00118049	ORF	trt	PRKCB	long	A549	Parental	0	1	100	Blasticidin	10.824537	5.6995773
2020_11_04_CPJUMP1	BR00117009	Compound	trt	KCNH7	long	A549	Parental	0	1	80	absent	9.837014	4.560756
2020_11_04_CPJUMP1	BR00117054	Compound	trt	PDE3A	long	A549	Parental	0	1	120	absent	11.216993	2.471729
2020_11_04_CPJUMP1	BR00117021	ORF	trt	MME	short	A549	Parental	0	1	100	absent	9.242041	5.202161
2020_11_04_CPJUMP1	BR00117016	Compound	poscon	AURKB	long	A549	Parental	0	1	100	absent	12.270488	3.7906518
2020_11_04_CPJUMP1	BR00117002	CRISPR	trt	TUBB3	long	A549	Cas9	0	1	100	Puromycin	13.87568	6.760621
2020_11_04_CPJUMP1	BR00118043	CRISPR	trt	CDC25A	short	A549	Cas9	0	1	100	absent	11.26583	6.4078236
2020_11_04_CPJUMP1	BR00117015	Compound	trt	KCNJ1	long	A549	Parental	0	1	100	absent	8.645133	5.2454042
2020_11_04_CPJUMP1	BR00117016	Compound	trt	SLC7A11	long	A549	Parental	0	1	100	absent	12.147389	2.4885075
2020_11_04_CPJUMP1	BR00117053	Compound	trt	MMP2	long	A549	Cas9	0	1	100	absent	12.701644	5.2611275
2020_11_04_CPJUMP1	BR00117054	Compound	trt	OPRM1	long	A549	Parental	0	1	120	absent	11.073591	2.3306477
2020_11_04_CPJUMP1	BR00117005	CRISPR	negcon		long	A549	Cas9	0	1	100	absent	9.937918	5.4994574
2020_11_04_CPJUMP1	BR00117004	CRISPR	poscon	PIK3CG	long	A549	Cas9	0	1	100	absent	13.517237	6.5986953
2020_11_04_CPJUMP1	BR00117016	Compound	trt	HIF1A	long	A549	Parental	0	1	100	absent	13.638443	3.0587552
2020_11_04_CPJUMP1	BR00117003	CRISPR	trt	PLD1	long	A549	Cas9	0	1	100	absent	13.221976	6.423605
2020_11_04_CPJUMP1	BR00117002	CRISPR	trt	LCK	long	A549	Cas9	0	1	100	Puromycin	10.828518	6.4157195
2020_11_04_CPJUMP1	BR00117017	Compound	trt	CA14	long	A549	Parental	0	1	100	absent	14.366926	5.34168
2020_11_04_CPJUMP1	BR00117002	CRISPR	trt	ADA	long	A549	Cas9	0	1	100	Puromycin	12.034619	6.8087497
2020_11_04_CPJUMP1	BR00118043	CRISPR	poscon	CDK7	short	A549	Cas9	0	1	100	absent	14.173537	6.840198
2020_11_04_CPJUMP1	BR00117055	Compound	trt	DCK	long	A549	Parental	0	1	120	absent	11.214355	5.8438063
2020_11_04_CPJUMP1	BR00116994	Compound	trt	ADORA2A	short	A549	Parental	0	1	100	absent	11.27637	3.528082
2020_11_04_CPJUMP1	BR00117053	Compound	trt	RPL23A	long	A549	Cas9	0	1	100	absent	0.5381019	13.183402
2020_11_04_CPJUMP1	BR00117002	CRISPR	trt	GPR119	long	A549	Cas9	0	1	100	Puromycin	12.914015	5.953779
2020_11_04_CPJUMP1	BR00117017	Compound	trt	DDR2	long	A549	Parental	0	1	100	absent	1.2027144	2.4564052
2020_11_04_CPJUMP1	BR00117002	CRISPR	trt	SLC7A11	long	A549	Cas9	0	1	100	Puromycin	14.460282	7.0410676
2020_11_04_CPJUMP1	BR00117050	Compound	trt	LYN	long	A549	Cas9	0	1	100	absent	0.40252274	12.726861
2020_11_04_CPJUMP1	BR00116994	Compound	poscon	USP1	short	A549	Parental	0	1	100	absent	-0.23965919	11.725825
2020_11_04_CPJUMP1	BR00118044	CRISPR	negcon		short	A549	Cas9	0	1	100	absent	10.271605	5.8717117
2020_11_04_CPJUMP1	BR00117021	ORF	negcon	HIF1AN	short	A549	Parental	0	1	100	absent	11.655752	5.751966
2020_11_04_CPJUMP1	BR00117003	CRISPR	trt	CACNA2D3	long	A549	Cas9	0	1	100	absent	14.180196	6.879244
2020_11_04_CPJUMP1	BR00117004	CRISPR	trt	ICAM1	long	A549	Cas9	0	1	100	absent	13.254224	6.5537457
2020_11_04_CPJUMP1	BR00117021	ORF	trt	SCNN1G	short	A549	Parental	0	1	100	absent	9.054038	4.440679
2020_11_04_CPJUMP1	BR00117020	ORF	trt	LCK	short	A549	Parental	0	1	100	absent	10.980174	4.1117563
2020_11_04_CPJUMP1	BR00117001	CRISPR	trt	LPAR1	long	A549	Cas9	0	1	100	Puromycin	3.0413213	5.7638593
2020_11_04_CPJUMP1	BR00117001	CRISPR	trt	KCNH7	long	A549	Cas9	0	1	100	Puromycin	8.079421	4.619466
2020_11_04_CPJUMP1	BR00117004	CRISPR	trt	F10	long	A549	Cas9	0	1	100	absent	2.3732803	6.06075
2020_11_04_CPJUMP1	BR00118041	CRISPR	negcon		short	A549	Cas9	0	1	100	absent	2.3587635	6.060978
2020_11_04_CPJUMP1	BR00117000	CRISPR	trt	CTSG	long	A549	Cas9	0	1	100	absent	14.005568	6.7491174
2020_11_04_CPJUMP1	BR00116992	Compound	trt	TGM2	short	A549	Parental	0	1	100	absent	-0.2749822	11.782534
2020_11_04_CPJUMP1	BR00117055	Compound	trt	ALDH2	long	A549	Parental	0	1	120	absent	9.560942	4.3842883
2020_11_04_CPJUMP1	BR00117004	CRISPR	trt	GPR55	long	A549	Cas9	0	1	100	absent	9.581434	4.5574965
2020_11_04_CPJUMP1	BR00117003	CRISPR	poscon	TUBB	long	A549	Cas9	0	1	100	absent	14.195616	6.9256153
2020_11_04_CPJUMP1	BR00117004	CRISPR	trt	MAPK8	long	A549	Cas9	0	1	100	absent	2.4924345	5.9610815
2020_11_04_CPJUMP1	BR00118043	CRISPR	trt	DCK	short	A549	Cas9	0	1	100	absent	13.790772	6.6323795
2020_11_04_CPJUMP1	BR00117006	ORF	poscon	PLK1	long	A549	Parental	0	1	100	absent	7.094378	3.568048
2020_11_04_CPJUMP1	BR00118050	ORF	trt	VEGFA	long	A549	Parental	0	1	100	absent	10.539967	4.6753736
2020_11_04_CPJUMP1	BR00117016	Compound	trt	PDPK1	long	A549	Parental	0	1	100	absent	-0.28527713	14.083264
2020_11_04_CPJUMP1	BR00117015	Compound	trt	PTPN2	long	A549	Parental	0	1	100	absent	7.2887754	2.9227104
2020_11_04_CPJUMP1	BR00117021	ORF	trt	COMT	short	A549	Parental	0	1	100	absent	10.961968	6.2529173
2020_11_04_CPJUMP1	BR00116992	Compound	trt	ATP5F1D	short	A549	Parental	0	1	100	absent	8.818077	4.226971
2020_11_04_CPJUMP1	BR00116992	Compound	trt	CACNG1	short	A549	Parental	0	1	100	absent	12.522758	2.9168196
2020_11_04_CPJUMP1	BR00117003	CRISPR	trt	CTSG	long	A549	Cas9	0	1	100	absent	12.755999	6.1571336
2020_11_04_CPJUMP1	BR00117004	CRISPR	trt	FGF1	long	A549	Cas9	0	1	100	absent	13.254689	6.354478
2020_11_04_CPJUMP1	BR00117020	ORF	poscon	BRAF	short	A549	Parental	0	1	100	absent	11.315076	6.7427816
2020_11_04_CPJUMP1	BR00117054	Compound	trt	SLC29A1	long	A549	Parental	0	1	120	absent	9.4586	5.2720056
2020_11_04_CPJUMP1	BR00117004	CRISPR	trt	BAX	long	A549	Cas9	0	1	100	absent	13.608456	6.4958944
2020_11_04_CPJUMP1	BR00117017	Compound	trt	SLC7A11	long	A549	Parental	0	1	100	absent	11.566889	4.30085
2020_11_04_CPJUMP1	BR00117009	Compound	trt	PTGIS	long	A549	Parental	0	1	80	absent	9.830531	4.9260283
2020_11_04_CPJUMP1	BR00117020	ORF	poscon	USP1	short	A549	Parental	0	1	100	absent	9.370719	4.7966795
2020_11_04_CPJUMP1	BR00117017	Compound	trt	SSTR2	long	A549	Parental	0	1	100	absent	12.457927	2.3020377
2020_11_04_CPJUMP1	BR00117019	Compound	trt	HDAC6	long	A549	Parental	0	1	100	absent	13.037892	5.347994
2020_11_04_CPJUMP1	BR00118050	ORF	trt	ATM	long	A549	Parental	0	1	100	absent	8.587105	4.7643642
2020_11_04_CPJUMP1	BR00117002	CRISPR	trt	KCNH7	long	A549	Cas9	0	1	100	Puromycin	9.924134	3.2587414
2020_11_04_CPJUMP1	BR00117000	CRISPR	trt	AGER	long	A549	Cas9	0	1	100	absent	3.1239164	5.329667
2020_11_04_CPJUMP1	BR00116991	Compound	trt	ICAM1	short	A549	Parental	0	1	100	absent	-0.6148889	8.609989
2020_11_04_CPJUMP1	BR00117003	CRISPR	trt	PTK2B	long	A549	Cas9	0	1	100	absent	12.748989	5.673102
2020_11_04_CPJUMP1	BR00118042	CRISPR	trt	RNASE1	short	A549	Cas9	0	1	100	absent	13.017736	6.6685014
2020_11_04_CPJUMP1	BR00117053	Compound	trt	AVPR1A	long	A549	Cas9	0	1	100	absent	13.8122425	4.2120023
2020_11_04_CPJUMP1	BR00117003	CRISPR	trt	GUCY1B1	long	A549	Cas9	0	1	100	absent	11.493961	5.6878324
2020_11_04_CPJUMP1	BR00116993	Compound	trt	PDE3A	short	A549	Parental	0	1	100	absent	11.447595	2.2042944
2020_11_04_CPJUMP1	BR00118049	ORF	trt	CACNB4	long	A549	Parental	0	1	100	Blasticidin	11.710351	4.428544
2020_11_04_CPJUMP1	BR00117002	CRISPR	trt	F10	long	A549	Cas9	0	1	100	Puromycin	3.8902342	5.4701347
2020_11_04_CPJUMP1	BR00117000	CRISPR	trt	PARP3	long	A549	Cas9	0	1	100	absent	13.571089	6.413429
2020_11_04_CPJUMP1	BR00117000	CRISPR	trt	PTGIR	long	A549	Cas9	0	1	100	absent	13.526306	6.4604197
2020_11_04_CPJUMP1	BR00117009	Compound	poscon	GABRB2	long	A549	Parental	0	1	80	absent	12.672768	4.398923
2020_11_04_CPJUMP1	BR00117053	Compound	trt	FFAR4	long	A549	Cas9	0	1	100	absent	11.546395	4.4104824
2020_11_04_CPJUMP1	BR00118043	CRISPR	trt	ITGB2	short	A549	Cas9	0	1	100	absent	3.1588876	5.4577045
2020_11_04_CPJUMP1	BR00117015	Compound	trt	PDPK1	long	A549	Parental	0	1	100	absent	0.98351735	12.510606
2020_11_04_CPJUMP1	BR00117051	Compound	trt	KCNN4	long	A549	Cas9	0	1	100	absent	12.097818	1.9138969
2020_11_04_CPJUMP1	BR00117000	CRISPR	trt	CDK4	long	A549	Cas9	0	1	100	absent	14.5169525	7.134362
2020_11_04_CPJUMP1	BR00117054	Compound	trt	AKR1B1	long	A549	Parental	0	1	120	absent	9.06028	3.7887602
2020_11_04_CPJUMP1	BR00117002	CRISPR	poscon	USP1	long	A549	Cas9	0	1	100	Puromycin	13.760824	6.7190294
2020_11_04_CPJUMP1	BR00117003	CRISPR	trt	CDK9	long	A549	Cas9	0	1	100	absent	14.775079	7.357895
2020_11_04_CPJUMP1	BR00118043	CRISPR	trt	IL1B	short	A549	Cas9	0	1	100	absent	13.35163	7.321496
2020_11_04_CPJUMP1	BR00117009	Compound	trt	CTSG	long	A549	Parental	0	1	80	absent	0.5218091	12.938496
2020_11_04_CPJUMP1	BR00117051	Compound	trt	CSK	long	A549	Cas9	0	1	100	absent	10.199931	10.584244
2020_11_04_CPJUMP1	BR00118042	CRISPR	poscon	FLT3	short	A549	Cas9	0	1	100	absent	12.185457	6.516068
2020_11_04_CPJUMP1	BR00117000	CRISPR	trt	SSTR2	long	A549	Cas9	0	1	100	absent	13.590064	6.727635
2020_11_04_CPJUMP1	BR00116991	Compound	poscon	PLK1	short	A549	Parental	0	1	100	absent	-3.112703	7.2426023
2020_11_04_CPJUMP1	BR00118041	CRISPR	trt	TNNC1	short	A549	Cas9	0	1	100	absent	12.539214	6.875353
2020_11_04_CPJUMP1	BR00117002	CRISPR	trt	CA14	long	A549	Cas9	0	1	100	Puromycin	12.864618	6.1770353
2020_11_04_CPJUMP1	BR00117015	Compound	trt	TBXAS1	long	A549	Parental	0	1	100	absent	11.99432	3.4388022
2020_11_04_CPJUMP1	BR00118043	CRISPR	trt	RGS4	short	A549	Cas9	0	1	100	absent	3.0961068	5.464905
2020_11_04_CPJUMP1	BR00117021	ORF	trt	HRH4	short	A549	Parental	0	1	100	absent	11.850841	6.8417616
2020_11_04_CPJUMP1	BR00117000	CRISPR	trt	CCR1	long	A549	Cas9	0	1	100	absent	10.396878	4.822557
2020_11_04_CPJUMP1	BR00117054	Compound	trt	FPR1	long	A549	Parental	0	1	120	absent	11.961567	5.9653697
2020_11_04_CPJUMP1	BR00116994	Compound	poscon	MAPK14	short	A549	Parental	0	1	100	absent	19.538746	-2.102819
2020_11_04_CPJUMP1	BR00117019	Compound	trt	CSF1R	long	A549	Parental	0	1	100	absent	2.8348458	16.155182
2020_11_04_CPJUMP1	BR00118049	ORF	trt	GPR119	long	A549	Parental	0	1	100	Blasticidin	3.3871615	10.364538
2020_11_04_CPJUMP1	BR00117019	Compound	trt	GAA	long	A549	Parental	0	1	100	absent	12.019152	4.2060666
2020_11_04_CPJUMP1	BR00117051	Compound	trt	S1PR4	long	A549	Cas9	0	1	100	absent	8.455838	1.3917035
2020_11_04_CPJUMP1	BR00116993	Compound	poscon	USP1	short	A549	Parental	0	1	100	absent	14.009705	4.3246045
2020_11_04_CPJUMP1	BR00118042	CRISPR	trt	TUBB3	short	A549	Cas9	0	1	100	absent	14.78151	7.2785354
2020_11_04_CPJUMP1	BR00117009	Compound	poscon	CHEK2	long	A549	Parental	0	1	80	absent	0.43124336	12.800729
2020_11_04_CPJUMP1	BR00117002	CRISPR	trt	TGFBR1	long	A549	Cas9	0	1	100	Puromycin	14.160735	6.8713956
2020_11_04_CPJUMP1	BR00117020	ORF	trt	SIRT2	short	A549	Parental	0	1	100	absent	10.8585005	4.7553835
2020_11_04_CPJUMP1	BR00117055	Compound	trt	FGF1	long	A549	Parental	0	1	120	absent	10.131091	5.7983527
2020_11_04_CPJUMP1	BR00116992	Compound	trt	PARP3	short	A549	Parental	0	1	100	absent	10.713791	5.8534756
2020_11_04_CPJUMP1	BR00117020	ORF	trt	PARP3	short	A549	Parental	0	1	100	absent	9.76384	4.4460893
2020_11_04_CPJUMP1	BR00118050	ORF	trt	KCNQ2	long	A549	Parental	0	1	100	absent	10.3545885	4.178396
2020_11_04_CPJUMP1	BR00116991	Compound	poscon	BRAF	short	A549	Parental	0	1	100	absent	10.931006	5.3469286
2020_11_04_CPJUMP1	BR00117008	Compound	trt	FGF1	long	A549	Parental	0	1	80	absent	9.85585	5.781928
2020_11_04_CPJUMP1	BR00117003	CRISPR	negcon		long	A549	Cas9	0	1	100	absent	10.267597	5.55914
2020_11_04_CPJUMP1	BR00117003	CRISPR	trt	PDE3A	long	A549	Cas9	0	1	100	absent	13.246254	6.2449236
2020_11_04_CPJUMP1	BR00117017	Compound	poscon	RET	long	A549	Parental	0	1	100	absent	2.9936514	17.529943
2020_11_04_CPJUMP1	BR00117050	Compound	trt	ANXA1	long	A549	Cas9	0	1	100	absent	21.119308	8.214135
2020_11_04_CPJUMP1	BR00117006	ORF	trt	FFAR4	long	A549	Parental	0	1	100	absent	9.615801	5.476851
2020_11_04_CPJUMP1	BR00117006	ORF	negcon	IKBKE	long	A549	Parental	0	1	100	absent	10.704156	5.5141096
2020_11_04_CPJUMP1	BR00117006	ORF	trt	PLD1	long	A549	Parental	0	1	100	absent	9.719712	4.635065
2020_11_04_CPJUMP1	BR00117004	CRISPR	trt	CA5A	long	A549	Cas9	0	1	100	absent	13.446243	6.9025464
2020_11_04_CPJUMP1	BR00117004	CRISPR	trt	PARP3	long	A549	Cas9	0	1	100	absent	13.473727	6.448374
2020_11_04_CPJUMP1	BR00116994	Compound	poscon	DNMT3A	short	A549	Parental	0	1	100	absent	10.35203	-7.5161023
2020_11_04_CPJUMP1	BR00117051	Compound	trt	PTGIS	long	A549	Cas9	0	1	100	absent	10.858685	4.774974
2020_11_04_CPJUMP1	BR00116992	Compound	poscon	HDAC3	short	A549	Parental	0	1	100	absent	11.271664	-2.6937878
2020_11_04_CPJUMP1	BR00117001	CRISPR	trt	CSF1R	long	A549	Cas9	0	1	100	Puromycin	13.793136	6.57253
2020_11_04_CPJUMP1	BR00116993	Compound	trt	CA5A	short	A549	Parental	0	1	100	absent	11.453647	1.7977507
2020_11_04_CPJUMP1	BR00118041	CRISPR	trt	HTR3A	short	A549	Cas9	0	1	100	absent	13.670125	6.9924455
2020_11_04_CPJUMP1	BR00117005	CRISPR	trt	PPAT	long	A549	Cas9	0	1	100	absent	14.539699	7.0776415
2020_11_04_CPJUMP1	BR00117053	Compound	trt	HDAC6	long	A549	Cas9	0	1	100	absent	12.90776	4.325833
2020_11_04_CPJUMP1	BR00116993	Compound	trt	AVPR1A	short	A549	Parental	0	1	100	absent	13.862298	3.8725371
2020_11_04_CPJUMP1	BR00118043	CRISPR	poscon	AURKB	short	A549	Cas9	0	1	100	absent	9.556038	4.402322
2020_11_04_CPJUMP1	BR00117004	CRISPR	trt	CDK9	long	A549	Cas9	0	1	100	absent	14.83392	7.3763
2020_11_04_CPJUMP1	BR00117021	ORF	trt	SIRT2	short	A549	Parental	0	1	100	absent	10.463817	4.445523
2020_11_04_CPJUMP1	BR00117004	CRISPR	trt	FOXM1	long	A549	Cas9	0	1	100	absent	2.7883656	5.8326178
2020_11_04_CPJUMP1	BR00117017	Compound	trt	KCNMA1	long	A549	Parental	0	1	100	absent	11.911792	1.1996715
2020_11_04_CPJUMP1	BR00117052	Compound	trt	SIRT2	long	A549	Cas9	0	1	100	absent	12.560383	5.4733973
2020_11_04_CPJUMP1	BR00117008	Compound	trt	KDR	long	A549	Parental	0	1	80	absent	12.7697935	2.026276
2020_11_04_CPJUMP1	BR00117002	CRISPR	poscon	TUBB	long	A549	Cas9	0	1	100	Puromycin	14.023228	7.0979333
2020_11_04_CPJUMP1	BR00117003	CRISPR	trt	PRKCB	long	A549	Cas9	0	1	100	absent	13.96439	7.042711
2020_11_04_CPJUMP1	BR00117050	Compound	trt	AKR1C1	long	A549	Cas9	0	1	100	absent	9.878979	4.4963236
2020_11_04_CPJUMP1	BR00118049	ORF	trt	S1PR4	long	A549	Parental	0	1	100	Blasticidin	3.499496	10.008966
2020_11_04_CPJUMP1	BR00118049	ORF	poscon	ERBB2	long	A549	Parental	0	1	100	Blasticidin	3.4840703	10.039919
2020_11_04_CPJUMP1	BR00118049	ORF	negcon	CFLAR	long	A549	Parental	0	1	100	Blasticidin	12.050013	5.7718143
2020_11_04_CPJUMP1	BR00117055	Compound	trt	HCK	long	A549	Parental	0	1	120	absent	7.692802	13.993091
2020_11_04_CPJUMP1	BR00116994	Compound	trt	PPARD	short	A549	Parental	0	1	100	absent	10.748506	6.1845613
2020_11_04_CPJUMP1	BR00118044	CRISPR	trt	KCTD16	short	A549	Cas9	0	1	100	absent	13.133294	6.3830976
2020_11_04_CPJUMP1	BR00117009	Compound	poscon	USP1	long	A549	Parental	0	1	80	absent	13.480572	5.5733376
2020_11_04_CPJUMP1	BR00117020	ORF	negcon	ZBTB24	short	A549	Parental	0	1	100	absent	9.465119	5.7720423
2020_11_04_CPJUMP1	BR00117050	Compound	trt	ATM	long	A549	Cas9	0	1	100	absent	11.5561495	13.314242
2020_11_04_CPJUMP1	BR00117052	Compound	trt	CYP1A2	long	A549	Cas9	0	1	100	absent	8.85835	1.8197078
2020_11_04_CPJUMP1	BR00117050	Compound	trt	LPAR1	long	A549	Cas9	0	1	100	absent	3.3217194	4.254216
2020_11_04_CPJUMP1	BR00118041	CRISPR	negcon		short	A549	Cas9	0	1	100	absent	8.951344	4.0152893
2020_11_04_CPJUMP1	BR00117054	Compound	trt	PTGIR	long	A549	Parental	0	1	120	absent	13.12254	4.7209506
2020_11_04_CPJUMP1	BR00117021	ORF	poscon	USP1	short	A549	Parental	0	1	100	absent	8.875331	3.996272
2020_11_04_CPJUMP1	BR00117052	Compound	trt	OPRM1	long	A549	Cas9	0	1	100	absent	10.875543	4.1294975
2020_11_04_CPJUMP1	BR00118049	ORF	poscon	TUBB	long	A549	Parental	0	1	100	Blasticidin	11.112302	5.6933255
2020_11_04_CPJUMP1	BR00116991	Compound	trt	ADORA2A	short	A549	Parental	0	1	100	absent	9.672826	3.9185836
2020_11_04_CPJUMP1	BR00117019	Compound	trt	GJB4	long	A549	Parental	0	1	100	absent	12.513798	1.9592901
2020_11_04_CPJUMP1	BR00118043	CRISPR	trt	IL1B	short	A549	Cas9	0	1	100	absent	13.322873	6.3233886
2020_11_04_CPJUMP1	BR00117053	Compound	trt	CDK4	long	A549	Cas9	0	1	100	absent	-0.4017949	12.107518
2020_11_04_CPJUMP1	BR00116994	Compound	trt	PDE4D	short	A549	Parental	0	1	100	absent	11.197507	1.8781624
2020_11_04_CPJUMP1	BR00116994	Compound	trt	PPAT	short	A549	Parental	0	1	100	absent	7.7475243	5.408374
2020_11_04_CPJUMP1	BR00117008	Compound	trt	PORCN	long	A549	Parental	0	1	80	absent	14.100079	4.839118
2020_11_04_CPJUMP1	BR00118042	CRISPR	trt	MMP2	short	A549	Cas9	0	1	100	absent	11.805049	6.520902
2020_11_04_CPJUMP1	BR00117052	Compound	trt	RPL23A	long	A549	Cas9	0	1	100	absent	0.5365025	13.122825
2020_11_04_CPJUMP1	BR00117021	ORF	trt	CYP1A2	short	A549	Parental	0	1	100	absent	8.290314	4.857135
2020_11_04_CPJUMP1	BR00117016	Compound	trt	COMT	long	A549	Parental	0	1	100	absent	13.106637	4.0331593
2020_11_04_CPJUMP1	BR00117003	CRISPR	negcon		long	A549	Cas9	0	1	100	absent	10.761411	6.8459206
2020_11_04_CPJUMP1	BR00117003	CRISPR	negcon		long	A549	Cas9	0	1	100	absent	9.820611	5.6893883
2020_11_04_CPJUMP1	BR00117051	Compound	trt	CCR1	long	A549	Cas9	0	1	100	absent	12.09602	1.799446
2020_11_04_CPJUMP1	BR00117020	ORF	trt	HBB	short	A549	Parental	0	1	100	absent	8.630223	5.103657
2020_11_04_CPJUMP1	BR00117008	Compound	poscon	KRAS	long	A549	Parental	0	1	80	absent	11.483686	17.343512
2020_11_04_CPJUMP1	BR00117020	ORF	negcon	BCL2L1	short	A549	Parental	0	1	100	absent	11.137713	5.6197276
2020_11_04_CPJUMP1	BR00117004	CRISPR	trt	ICAM1	long	A549	Cas9	0	1	100	absent	13.691424	6.274121
2020_11_04_CPJUMP1	BR00117021	ORF	negcon	RB1	short	A549	Parental	0	1	100	absent	10.845241	4.9302983
2020_11_04_CPJUMP1	BR00118043	CRISPR	trt	TGM2	short	A549	Cas9	0	1	100	absent	9.950677	3.9006684
2020_11_04_CPJUMP1	BR00117000	CRISPR	trt	GRIN2A	long	A549	Cas9	0	1	100	absent	13.205729	7.074999
2020_11_04_CPJUMP1	BR00117016	Compound	trt	HSD11B1	long	A549	Parental	0	1	100	absent	-0.2793696	11.945924
2020_11_04_CPJUMP1	BR00116991	Compound	trt	MAPK8	short	A549	Parental	0	1	100	absent	5.548023	-4.5915966
2020_11_04_CPJUMP1	BR00117019	Compound	trt	UGT1A9	long	A549	Parental	0	1	100	absent	11.707579	3.8329277
2020_11_04_CPJUMP1	BR00117016	Compound	poscon	CHEK2	long	A549	Parental	0	1	100	absent	0.6504873	12.804134
2020_11_04_CPJUMP1	BR00118049	ORF	poscon	PIK3CG	long	A549	Parental	0	1	100	Blasticidin	9.886277	3.6772692
2020_11_04_CPJUMP1	BR00116992	Compound	trt	PRKCB	short	A549	Parental	0	1	100	absent	7.844024	3.4454374
2020_11_04_CPJUMP1	BR00116992	Compound	trt	PDE7A	short	A549	Parental	0	1	100	absent	10.027637	5.9623165
2020_11_04_CPJUMP1	BR00117003	CRISPR	trt	CA14	long	A549	Cas9	0	1	100	absent	12.825142	6.5012827
2020_11_04_CPJUMP1	BR00116991	Compound	trt	HTR3A	short	A549	Parental	0	1	100	absent	11.345427	3.5547082
2020_11_04_CPJUMP1	BR00117050	Compound	poscon	ERBB2	long	A549	Cas9	0	1	100	absent	3.8002236	-1.6754543
2020_11_04_CPJUMP1	BR00117015	Compound	poscon	CLK1	long	A549	Parental	0	1	100	absent	6.4689555	4.6972404
2020_11_04_CPJUMP1	BR00118042	CRISPR	poscon	ERBB2	short	A549	Cas9	0	1	100	absent	11.287191	4.9841275
2020_11_04_CPJUMP1	BR00117000	CRISPR	trt	CACNB4	long	A549	Cas9	0	1	100	absent	13.603747	6.1694417
2020_11_04_CPJUMP1	BR00117004	CRISPR	trt	PDPK1	long	A549	Cas9	0	1	100	absent	2.8194737	5.7535315
2020_11_04_CPJUMP1	BR00117006	ORF	trt	PDE3A	long	A549	Parental	0	1	100	absent	8.8934355	3.7713218
2020_11_04_CPJUMP1	BR00117015	Compound	poscon	CDK7	long	A549	Parental	0	1	100	absent	-0.71550745	12.795372
2020_11_04_CPJUMP1	BR00117000	CRISPR	negcon		long	A549	Cas9	0	1	100	absent	13.395316	6.239843
2020_11_04_CPJUMP1	BR00116994	Compound	trt	CYP3A4	short	A549	Parental	0	1	100	absent	16.358677	5.2521605
2020_11_04_CPJUMP1	BR00116993	Compound	trt	KCNH7	short	A549	Parental	0	1	100	absent	11.184308	5.0512447
2020_11_04_CPJUMP1	BR00117050	Compound	trt	S1PR1	long	A549	Cas9	0	1	100	absent	9.154881	4.3563447
2020_11_04_CPJUMP1	BR00118050	ORF	trt	HBB	long	A549	Parental	0	1	100	absent	8.409897	5.21905
2020_11_04_CPJUMP1	BR00117005	CRISPR	trt	PDE4D	long	A549	Cas9	0	1	100	absent	13.271923	5.9584503
2020_11_04_CPJUMP1	BR00116991	Compound	trt	DDR2	short	A549	Parental	0	1	100	absent	1.2219216	2.4481
2020_11_04_CPJUMP1	BR00116991	Compound	trt	SSTR2	short	A549	Parental	0	1	100	absent	11.979733	3.8199766
2020_11_04_CPJUMP1	BR00117015	Compound	trt	GHSR	long	A549	Parental	0	1	100	absent	12.881051	2.6798594
2020_11_04_CPJUMP1	BR00118042	CRISPR	trt	PTGIS	short	A549	Cas9	0	1	100	absent	11.0817175	6.2870255
2020_11_04_CPJUMP1	BR00116993	Compound	poscon	BRD4	short	A549	Parental	0	1	100	absent	10.41986	-0.16758336
2020_11_04_CPJUMP1	BR00117021	ORF	trt	KCNK1	short	A549	Parental	0	1	100	absent	11.515516	4.682318
2020_11_04_CPJUMP1	BR00117016	Compound	trt	BTK	long	A549	Parental	0	1	100	absent	11.058975	1.9244884
2020_11_04_CPJUMP1	BR00118042	CRISPR	negcon		short	A549	Cas9	0	1	100	absent	10.677401	4.2371144
2020_11_04_CPJUMP1	BR00116994	Compound	trt	GPR55	short	A549	Parental	0	1	100	absent	12.659376	4.3525023
2020_11_04_CPJUMP1	BR00117004	CRISPR	poscon	MET	long	A549	Cas9	0	1	100	absent	12.843805	5.9954004
2020_11_04_CPJUMP1	BR00117006	ORF	trt	GPR55	long	A549	Parental	0	1	100	absent	7.2621727	3.931866
2020_11_04_CPJUMP1	BR00117003	CRISPR	negcon		long	A549	Cas9	0	1	100	absent	9.9299965	4.802325
2020_11_04_CPJUMP1	BR00117002	CRISPR	trt	UGT1A9	long	A549	Cas9	0	1	100	Puromycin	8.867063	3.4267201
2020_11_04_CPJUMP1	BR00117019	Compound	trt	CYP1A2	long	A549	Parental	0	1	100	absent	8.793501	1.7060746
2020_11_04_CPJUMP1	BR00117004	CRISPR	trt	PTGIS	long	A549	Cas9	0	1	100	absent	13.717967	6.718583
2020_11_04_CPJUMP1	BR00117002	CRISPR	trt	CASP3	long	A549	Cas9	0	1	100	Puromycin	9.39707	4.6970587
2020_11_04_CPJUMP1	BR00117001	CRISPR	trt	ABL1	long	A549	Cas9	0	1	100	Puromycin	3.240486	5.7734475
2020_11_04_CPJUMP1	BR00118043	CRISPR	trt	ICAM1	short	A549	Cas9	0	1	100	absent	13.313704	6.3083944
2020_11_04_CPJUMP1	BR00117001	CRISPR	poscon	AKT1	long	A549	Cas9	0	1	100	Puromycin	10.86971	6.405502
2020_11_04_CPJUMP1	BR00117050	Compound	trt	RPL23A	long	A549	Cas9	0	1	100	absent	0.430465	12.713003
2020_11_04_CPJUMP1	BR00117009	Compound	trt	IL1B	long	A549	Parental	0	1	80	absent	12.358296	5.132187
2020_11_04_CPJUMP1	BR00116993	Compound	trt	FOXM1	short	A549	Parental	0	1	100	absent	5.231305	-2.41169
2020_11_04_CPJUMP1	BR00118049	ORF	trt	CA5A	long	A549	Parental	0	1	100	Blasticidin	3.8012094	9.633758
2020_11_04_CPJUMP1	BR00117020	ORF	trt	ICAM1	short	A549	Parental	0	1	100	absent	11.045033	5.4523993
2020_11_04_CPJUMP1	BR00117016	Compound	trt	SLC29A1	long	A549	Parental	0	1	100	absent	11.434945	5.198115
2020_11_04_CPJUMP1	BR00118050	ORF	trt	CHRM3	long	A549	Parental	0	1	100	absent	10.853976	2.822294
2020_11_04_CPJUMP1	BR00116992	Compound	trt	GPR55	short	A549	Parental	0	1	100	absent	6.938494	4.4330273
2020_11_04_CPJUMP1	BR00117002	CRISPR	trt	VEGFA	long	A549	Cas9	0	1	100	Puromycin	12.782605	3.9804175
2020_11_04_CPJUMP1	BR00117021	ORF	negcon	SGK3	short	A549	Parental	0	1	100	absent	10.725005	5.7370954
2020_11_04_CPJUMP1	BR00117001	CRISPR	trt	HBB	long	A549	Cas9	0	1	100	Puromycin	12.512199	6.8496003
2020_11_04_CPJUMP1	BR00117016	Compound	trt	PDE7A	long	A549	Parental	0	1	100	absent	12.727967	5.023511
2020_11_04_CPJUMP1	BR00116991	Compound	trt	PTGIS	short	A549	Parental	0	1	100	absent	8.028429	5.794777
2020_11_04_CPJUMP1	BR00117001	CRISPR	negcon		long	A549	Cas9	0	1	100	Puromycin	9.370146	3.358368
2020_11_04_CPJUMP1	BR00117051	Compound	trt	PORCN	long	A549	Cas9	0	1	100	absent	14.213593	4.8777876
2020_11_04_CPJUMP1	BR00118044	CRISPR	trt	CCR1	short	A549	Cas9	0	1	100	absent	8.443216	4.371427
2020_11_04_CPJUMP1	BR00116991	Compound	trt	CSK	short	A549	Parental	0	1	100	absent	3.5306156	-1.5763912
2020_11_04_CPJUMP1	BR00116992	Compound	trt	FGF1	short	A549	Parental	0	1	100	absent	1.888812	7.355227
2020_11_04_CPJUMP1	BR00118044	CRISPR	negcon		short	A549	Cas9	0	1	100	absent	10.325955	5.3539815
2020_11_04_CPJUMP1	BR00117005	CRISPR	trt	KCNN4	long	A549	Cas9	0	1	100	absent	14.280144	6.370281
2020_11_04_CPJUMP1	BR00117053	Compound	trt	ATP5F1D	long	A549	Cas9	0	1	100	absent	7.8661566	3.5208728
2020_11_04_CPJUMP1	BR00118050	ORF	trt	HCK	long	A549	Parental	0	1	100	absent	9.861546	3.0855303
2020_11_04_CPJUMP1	BR00116994	Compound	trt	RNASE1	short	A549	Parental	0	1	100	absent	12.676119	5.60958
2020_11_04_CPJUMP1	BR00118043	CRISPR	poscon	ERBB2	short	A549	Cas9	0	1	100	absent	11.331254	6.1421623
2020_11_04_CPJUMP1	BR00117017	Compound	poscon	AKT1	long	A549	Parental	0	1	100	absent	4.9765973	13.389462
2020_11_04_CPJUMP1	BR00117002	CRISPR	trt	S1PR1	long	A549	Cas9	0	1	100	Puromycin	13.844089	6.3158507
2020_11_04_CPJUMP1	BR00117005	CRISPR	trt	F10	long	A549	Cas9	0	1	100	absent	2.7410414	5.7654862
2020_11_04_CPJUMP1	BR00116991	Compound	trt	CACNA2D3	short	A549	Parental	0	1	100	absent	21.226812	0.086395495
2020_11_04_CPJUMP1	BR00117000	CRISPR	trt	ADH1C	long	A549	Cas9	0	1	100	absent	12.845238	6.89303
2020_11_04_CPJUMP1	BR00117019	Compound	trt	ALDH2	long	A549	Parental	0	1	100	absent	8.878369	3.599502
2020_11_04_CPJUMP1	BR00117009	Compound	poscon	CHEK2	long	A549	Parental	0	1	80	absent	0.6463038	12.822516
2020_11_04_CPJUMP1	BR00118050	ORF	trt	CHRM2	long	A549	Parental	0	1	100	absent	10.292532	3.8607144
2020_11_04_CPJUMP1	BR00117017	Compound	poscon	USP1	long	A549	Parental	0	1	100	absent	0.008278598	12.577851
2020_11_04_CPJUMP1	BR00117019	Compound	trt	PARP3	long	A549	Parental	0	1	100	absent	10.705358	5.089814
2020_11_04_CPJUMP1	BR00117001	CRISPR	trt	PDE4D	long	A549	Cas9	0	1	100	Puromycin	13.082309	7.1251836
2020_11_04_CPJUMP1	BR00117006	ORF	trt	DDR2	long	A549	Parental	0	1	100	absent	9.279487	3.317209
2020_11_04_CPJUMP1	BR00118042	CRISPR	negcon		short	A549	Cas9	0	1	100	absent	9.126	4.6248307
2020_11_04_CPJUMP1	BR00117000	CRISPR	negcon		long	A549	Cas9	0	1	100	absent	10.5194645	5.1762543
2020_11_04_CPJUMP1	BR00117021	ORF	trt	FFAR2	short	A549	Parental	0	1	100	absent	9.856224	5.0964074
2020_11_04_CPJUMP1	BR00117054	Compound	trt	SIRT2	long	A549	Parental	0	1	120	absent	5.140471	4.9729705
2020_11_04_CPJUMP1	BR00117001	CRISPR	negcon		long	A549	Cas9	0	1	100	Puromycin	10.892561	5.554706
2020_11_04_CPJUMP1	BR00117017	Compound	trt	TNF	long	A549	Parental	0	1	100	absent	10.936144	5.0124083
2020_11_04_CPJUMP1	BR00117052	Compound	trt	CATSPER4	long	A549	Cas9	0	1	100	absent	-1.3420706	7.4514627
2020_11_04_CPJUMP1	BR00117009	Compound	poscon	BRD4	long	A549	Parental	0	1	80	absent	13.21047	5.885695
2020_11_04_CPJUMP1	BR00117017	Compound	trt	ITGB2	long	A549	Parental	0	1	100	absent	12.452288	2.2496789
2020_11_04_CPJUMP1	BR00117053	Compound	poscon	MAPK14	long	A549	Cas9	0	1	100	absent	6.2027063	2.3179886
2020_11_04_CPJUMP1	BR00117008	Compound	poscon	MAPK14	long	A549	Parental	0	1	80	absent	6.2265997	2.3329582
2020_11_04_CPJUMP1	BR00117017	Compound	trt	LPAR1	long	A549	Parental	0	1	100	absent	11.382797	1.862532
2020_11_04_CPJUMP1	BR00118049	ORF	poscon	JAK1	long	A549	Parental	0	1	100	Blasticidin	3.8274624	9.584054
2020_11_04_CPJUMP1	BR00118043	CRISPR	trt	CYP2A6	short	A549	Cas9	0	1	100	absent	13.160963	7.0506144
2020_11_04_CPJUMP1	BR00117006	ORF	poscon	AKT1	long	A549	Parental	0	1	100	absent	12.179836	5.8914604
2020_11_04_CPJUMP1	BR00118050	ORF	poscon	PAK1	long	A549	Parental	0	1	100	absent	8.329855	5.4675503
2020_11_04_CPJUMP1	BR00117054	Compound	trt	KCTD16	long	A549	Parental	0	1	120	absent	10.923596	5.5356126
2020_11_04_CPJUMP1	BR00117006	ORF	trt	AVPR1A	long	A549	Parental	0	1	100	absent	12.013188	5.7402987
2020_11_04_CPJUMP1	BR00117001	CRISPR	poscon	KRAS	long	A549	Cas9	0	1	100	Puromycin	13.660863	6.364109
2020_11_04_CPJUMP1	BR00116994	Compound	trt	SCNN1G	short	A549	Parental	0	1	100	absent	8.159671	-1.4221985
2020_11_04_CPJUMP1	BR00118041	CRISPR	trt	HBB	short	A549	Cas9	0	1	100	absent	14.01827	6.8204556
2020_11_04_CPJUMP1	BR00117015	Compound	trt	RNASE1	long	A549	Parental	0	1	100	absent	11.900082	5.038305
2020_11_04_CPJUMP1	BR00117004	CRISPR	trt	PPAT	long	A549	Cas9	0	1	100	absent	14.456694	6.9843607
2020_11_04_CPJUMP1	BR00117054	Compound	trt	GHSR	long	A549	Parental	0	1	120	absent	12.721857	3.0904193
2020_11_04_CPJUMP1	BR00117000	CRISPR	trt	ATM	long	A549	Cas9	0	1	100	absent	12.860143	6.1565514
2020_11_04_CPJUMP1	BR00118043	CRISPR	poscon	BRD4	short	A549	Cas9	0	1	100	absent	13.726967	7.420823
2020_11_04_CPJUMP1	BR00117001	CRISPR	trt	CCND1	long	A549	Cas9	0	1	100	Puromycin	14.194902	6.4812965
2020_11_04_CPJUMP1	BR00117003	CRISPR	trt	CYP3A4	long	A549	Cas9	0	1	100	absent	10.193568	5.5669107
2020_11_04_CPJUMP1	BR00117002	CRISPR	trt	CDK4	long	A549	Cas9	0	1	100	Puromycin	10.328288	10.35781
2020_11_04_CPJUMP1	BR00117050	Compound	trt	HSD11B1	long	A549	Cas9	0	1	100	absent	10.847238	3.2224834
2020_11_04_CPJUMP1	BR00117050	Compound	poscon	PLK1	long	A549	Cas9	0	1	100	absent	0.41159162	14.415468
2020_11_04_CPJUMP1	BR00117016	Compound	trt	HPGDS	long	A549	Parental	0	1	100	absent	12.477741	1.4436022
2020_11_04_CPJUMP1	BR00117021	ORF	negcon	CLOCK	short	A549	Parental	0	1	100	absent	8.737617	4.4195776
2020_11_04_CPJUMP1	BR00117001	CRISPR	trt	DHH	long	A549	Cas9	0	1	100	Puromycin	14.324253	6.8463273
2020_11_04_CPJUMP1	BR00117055	Compound	trt	TUBB3	long	A549	Parental	0	1	120	absent	1.4051788	14.045421
2020_11_04_CPJUMP1	BR00116994	Compound	poscon	IGF1R	short	A549	Parental	0	1	100	absent	11.138927	-4.6872516
2020_11_04_CPJUMP1	BR00118043	CRISPR	trt	RPL23A	short	A549	Cas9	0	1	100	absent	15.027936	7.3325753
2020_11_04_CPJUMP1	BR00117020	ORF	trt	CATSPER4	short	A549	Parental	0	1	100	absent	10.903279	3.933478
2020_11_04_CPJUMP1	BR00117021	ORF	poscon	MAPK14	short	A549	Parental	0	1	100	absent	8.560961	3.9557483
2020_11_04_CPJUMP1	BR00117051	Compound	trt	EDNRB	long	A549	Cas9	0	1	100	absent	8.99714	4.104809
2020_11_04_CPJUMP1	BR00117055	Compound	trt	ATP5F1D	long	A549	Parental	0	1	120	absent	9.504722	5.4406257
2020_11_04_CPJUMP1	BR00116994	Compound	poscon	GABRB2	short	A549	Parental	0	1	100	absent	14.673754	3.079098
2020_11_04_CPJUMP1	BR00117016	Compound	trt	PTGIS	long	A549	Parental	0	1	100	absent	8.790426	3.896325
2020_11_04_CPJUMP1	BR00117016	Compound	trt	PRKCE	long	A549	Parental	0	1	100	absent	-2.1521366	5.881941
2020_11_04_CPJUMP1	BR00117050	Compound	trt	KCNQ2	long	A549	Cas9	0	1	100	absent	9.523174	4.026506
2020_11_04_CPJUMP1	BR00117009	Compound	trt	CDK9	long	A549	Parental	0	1	80	absent	0.42640033	12.650549
2020_11_04_CPJUMP1	BR00118043	CRISPR	trt	NTRK1	short	A549	Cas9	0	1	100	absent	12.959094	6.919222
2020_11_04_CPJUMP1	BR00116992	Compound	trt	KCNK1	short	A549	Parental	0	1	100	absent	17.00453	4.1112294
2020_11_04_CPJUMP1	BR00118043	CRISPR	negcon		short	A549	Cas9	0	1	100	absent	8.794488	3.8809984
2020_11_04_CPJUMP1	BR00117055	Compound	trt	ASIC1	long	A549	Parental	0	1	120	absent	12.980242	-2.609082
2020_11_04_CPJUMP1	BR00116992	Compound	poscon	USP1	short	A549	Parental	0	1	100	absent	13.455989	4.983939
2020_11_04_CPJUMP1	BR00116994	Compound	trt	S1PR1	short	A549	Parental	0	1	100	absent	9.170028	1.3096896
2020_11_04_CPJUMP1	BR00118050	ORF	trt	CCR1	long	A549	Parental	0	1	100	absent	9.219118	3.1936424
2020_11_04_CPJUMP1	BR00117020	ORF	trt	RPL3	short	A549	Parental	0	1	100	absent	9.192866	5.0452285
2020_11_04_CPJUMP1	BR00118041	CRISPR	poscon	BRD4	short	A549	Cas9	0	1	100	absent	13.782843	7.4314904
2020_11_04_CPJUMP1	BR00117000	CRISPR	trt	FFAR2	long	A549	Cas9	0	1	100	absent	13.38203	5.9958863
2020_11_04_CPJUMP1	BR00116991	Compound	trt	LCK	short	A549	Parental	0	1	100	absent	-0.23953742	1.3977656
2020_11_04_CPJUMP1	BR00117053	Compound	trt	PLD1	long	A549	Cas9	0	1	100	absent	13.285083	4.260422
2020_11_04_CPJUMP1	BR00117000	CRISPR	poscon	HDAC3	long	A549	Cas9	0	1	100	absent	14.138405	6.690557
2020_11_04_CPJUMP1	BR00118043	CRISPR	trt	PDE3A	short	A549	Cas9	0	1	100	absent	9.136395	3.8701339
2020_11_04_CPJUMP1	BR00117053	Compound	trt	GUCY1B1	long	A549	Cas9	0	1	100	absent	10.006359	5.308657
2020_11_04_CPJUMP1	BR00117052	Compound	trt	LPAR1	long	A549	Cas9	0	1	100	absent	3.328766	4.227284
2020_11_04_CPJUMP1	BR00118043	CRISPR	trt	PLD1	short	A549	Cas9	0	1	100	absent	11.90923	6.6540728
2020_11_04_CPJUMP1	BR00117019	Compound	trt	KDR	long	A549	Parental	0	1	100	absent	13.668318	2.9880831
2020_11_04_CPJUMP1	BR00117002	CRISPR	trt	OPRM1	long	A549	Cas9	0	1	100	Puromycin	10.855594	4.5379767
2020_11_04_CPJUMP1	BR00117054	Compound	trt	GUCY1B1	long	A549	Parental	0	1	120	absent	8.692718	4.249712
2020_11_04_CPJUMP1	BR00117004	CRISPR	poscon	CDK7	long	A549	Cas9	0	1	100	absent	14.187611	6.768074
2020_11_04_CPJUMP1	BR00117021	ORF	negcon	MAPK9	short	A549	Parental	0	1	100	absent	10.577259	5.3214707
2020_11_04_CPJUMP1	BR00117003	CRISPR	trt	ADORA2A	long	A549	Cas9	0	1	100	absent	12.522105	6.2458405
2020_11_04_CPJUMP1	BR00118042	CRISPR	negcon		short	A549	Cas9	0	1	100	absent	12.474426	6.254859
2020_11_04_CPJUMP1	BR00118049	ORF	trt	FOXM1	long	A549	Parental	0	1	100	Blasticidin	10.870993	5.2649965
2020_11_04_CPJUMP1	BR00118049	ORF	trt	TGM2	long	A549	Parental	0	1	100	Blasticidin	4.149913	9.271036
2020_11_04_CPJUMP1	BR00117055	Compound	trt	PDE7A	long	A549	Parental	0	1	120	absent	10.134363	5.7625
2020_11_04_CPJUMP1	BR00117003	CRISPR	poscon	CDK2	long	A549	Cas9	0	1	100	absent	2.5546792	5.8760395
2020_11_04_CPJUMP1	BR00116994	Compound	trt	TUBB4B	short	A549	Parental	0	1	100	absent	-0.3207392	11.502451
2020_11_04_CPJUMP1	BR00117017	Compound	trt	CYP3A4	long	A549	Parental	0	1	100	absent	16.976027	6.8149815
2020_11_04_CPJUMP1	BR00118041	CRISPR	negcon		short	A549	Cas9	0	1	100	absent	10.718309	5.0836844
2020_11_04_CPJUMP1	BR00118050	ORF	poscon	HDAC3	long	A549	Parental	0	1	100	absent	2.9532697	5.4240847
2020_11_04_CPJUMP1	BR00117006	ORF	trt	ANXA1	long	A549	Parental	0	1	100	absent	8.656983	3.2223747
2020_11_04_CPJUMP1	BR00117015	Compound	trt	CDC25A	long	A549	Parental	0	1	100	absent	15.946334	7.253497
2020_11_04_CPJUMP1	BR00117053	Compound	trt	PORCN	long	A549	Cas9	0	1	100	absent	14.2083235	4.8613367
2020_11_04_CPJUMP1	BR00117003	CRISPR	trt	TUBB3	long	A549	Cas9	0	1	100	absent	15.0074835	7.3292775
2020_11_04_CPJUMP1	BR00117019	Compound	trt	TUBB4B	long	A549	Parental	0	1	100	absent	1.5995709	14.231882
2020_11_04_CPJUMP1	BR00117054	Compound	trt	CYP1A2	long	A549	Parental	0	1	120	absent	11.814692	5.1733108
2020_11_04_CPJUMP1	BR00117019	Compound	trt	CHRM2	long	A549	Parental	0	1	100	absent	12.156335	3.3731692
2020_11_04_CPJUMP1	BR00117019	Compound	trt	MAPK8	long	A549	Parental	0	1	100	absent	5.6568003	-4.680554
2020_11_04_CPJUMP1	BR00117052	Compound	trt	RGS4	long	A549	Cas9	0	1	100	absent	6.9452024	2.7832398
2020_11_04_CPJUMP1	BR00117051	Compound	trt	LCK	long	A549	Cas9	0	1	100	absent	1.6551775	11.719804
2020_11_04_CPJUMP1	BR00117016	Compound	trt	S100B	long	A549	Parental	0	1	100	absent	8.350575	3.6770146
2020_11_04_CPJUMP1	BR00118049	ORF	trt	KCNMA1	long	A549	Parental	0	1	100	Blasticidin	10.452016	3.9919035
2020_11_04_CPJUMP1	BR00117015	Compound	trt	TUBB3	long	A549	Parental	0	1	100	absent	1.5861238	14.230596
2020_11_04_CPJUMP1	BR00117015	Compound	trt	PTGIS	long	A549	Parental	0	1	100	absent	12.297044	5.259327
2020_11_04_CPJUMP1	BR00117050	Compound	trt	PTGIS	long	A549	Cas9	0	1	100	absent	6.9536486	2.903066
2020_11_04_CPJUMP1	BR00117002	CRISPR	trt	DCK	long	A549	Cas9	0	1	100	Puromycin	9.522098	5.769972
2020_11_04_CPJUMP1	BR00117050	Compound	trt	OPRL1	long	A549	Cas9	0	1	100	absent	-2.0525336	15.169134
2020_11_04_CPJUMP1	BR00117055	Compound	trt	CYP1A2	long	A549	Parental	0	1	120	absent	8.754547	4.3851614
2020_11_04_CPJUMP1	BR00117000	CRISPR	trt	ANXA1	long	A549	Cas9	0	1	100	absent	11.317232	3.4378042
2020_11_04_CPJUMP1	BR00117002	CRISPR	trt	BAX	long	A549	Cas9	0	1	100	Puromycin	13.08329	6.62488
2020_11_04_CPJUMP1	BR00117017	Compound	trt	AGER	long	A549	Parental	0	1	100	absent	-0.021406049	12.518991
2020_11_04_CPJUMP1	BR00116991	Compound	trt	PRKCB	short	A549	Parental	0	1	100	absent	7.682854	5.5279727
2020_11_04_CPJUMP1	BR00117006	ORF	trt	DHH	long	A549	Parental	0	1	100	absent	9.864405	5.226085
2020_11_04_CPJUMP1	BR00118050	ORF	negcon	ZBTB24	long	A549	Parental	0	1	100	absent	8.534279	5.2693872
2020_11_04_CPJUMP1	BR00117053	Compound	trt	PDE3A	long	A549	Cas9	0	1	100	absent	11.438453	3.279213
2020_11_04_CPJUMP1	BR00117016	Compound	trt	TBXAS1	long	A549	Parental	0	1	100	absent	11.942568	3.436779
2020_11_04_CPJUMP1	BR00118043	CRISPR	trt	BTK	short	A549	Cas9	0	1	100	absent	13.45498	6.912562
2020_11_04_CPJUMP1	BR00117019	Compound	trt	CSK	long	A549	Parental	0	1	100	absent	13.051482	1.7821367
2020_11_04_CPJUMP1	BR00116994	Compound	trt	BAX	short	A549	Parental	0	1	100	absent	-1.0816225	7.399203
2020_11_04_CPJUMP1	BR00117009	Compound	trt	PDE3A	long	A549	Parental	0	1	80	absent	9.952354	4.751959
2020_11_04_CPJUMP1	BR00117002	CRISPR	trt	PPARD	long	A549	Cas9	0	1	100	Puromycin	9.720875	3.7189004
2020_11_04_CPJUMP1	BR00117017	Compound	poscon	CDK7	long	A549	Parental	0	1	100	absent	-0.7018767	12.805791
2020_11_04_CPJUMP1	BR00117017	Compound	poscon	BRD4	long	A549	Parental	0	1	100	absent	13.210831	5.756225
2020_11_04_CPJUMP1	BR00117015	Compound	trt	SLC7A11	long	A549	Parental	0	1	100	absent	12.413706	2.321892
2020_11_04_CPJUMP1	BR00117005	CRISPR	negcon		long	A549	Cas9	0	1	100	absent	11.457954	6.1507463
2020_11_04_CPJUMP1	BR00118043	CRISPR	poscon	CLK1	short	A549	Cas9	0	1	100	absent	12.552396	6.664192
2020_11_04_CPJUMP1	BR00117020	ORF	trt	LYN	short	A549	Parental	0	1	100	absent	11.826263	5.185111
2020_11_04_CPJUMP1	BR00117015	Compound	poscon	TUBB	long	A549	Parental	0	1	100	absent	1.59224	14.243401
2020_11_04_CPJUMP1	BR00118043	CRISPR	poscon	EZH2	short	A549	Cas9	0	1	100	absent	13.255654	6.430396
2020_11_04_CPJUMP1	BR00118050	ORF	trt	CDK9	long	A549	Parental	0	1	100	absent	12.073137	5.9184136
2020_11_04_CPJUMP1	BR00117001	CRISPR	trt	EDNRB	long	A549	Cas9	0	1	100	Puromycin	13.0049095	7.038151
2020_11_04_CPJUMP1	BR00117054	Compound	trt	KCNJ1	long	A549	Parental	0	1	120	absent	9.653587	5.8438225
2020_11_04_CPJUMP1	BR00117053	Compound	trt	PTGIR	long	A549	Cas9	0	1	100	absent	13.408364	4.0724826
2020_11_04_CPJUMP1	BR00117020	ORF	trt	FGF1	short	A549	Parental	0	1	100	absent	11.285474	5.3888354
2020_11_04_CPJUMP1	BR00117019	Compound	trt	CTSG	long	A549	Parental	0	1	100	absent	0.34462324	12.872116
2020_11_04_CPJUMP1	BR00117055	Compound	trt	GHSR	long	A549	Parental	0	1	120	absent	12.92435	3.1995778
2020_11_04_CPJUMP1	BR00117021	ORF	trt	CYP3A4	short	A549	Parental	0	1	100	absent	9.595714	4.736958
2020_11_04_CPJUMP1	BR00118050	ORF	trt	HPGDS	long	A549	Parental	0	1	100	absent	9.379633	3.3918786
2020_11_04_CPJUMP1	BR00117002	CRISPR	trt	PDPK1	long	A549	Cas9	0	1	100	Puromycin	11.778366	6.0958834
2020_11_04_CPJUMP1	BR00117052	Compound	trt	ANXA1	long	A549	Cas9	0	1	100	absent	21.119167	8.214002
2020_11_04_CPJUMP1	BR00116992	Compound	trt	RPL23A	short	A549	Parental	0	1	100	absent	0.09415321	12.502803
2020_11_04_CPJUMP1	BR00118050	ORF	poscon	MET	long	A549	Parental	0	1	100	absent	10.263508	3.752991
2020_11_04_CPJUMP1	BR00117006	ORF	trt	PARP3	long	A549	Parental	0	1	100	absent	2.9750738	5.224133
2020_11_04_CPJUMP1	BR00118044	CRISPR	poscon	PAK1	short	A549	Cas9	0	1	100	absent	11.481213	6.576593
2020_11_04_CPJUMP1	BR00117000	CRISPR	trt	P3H1	long	A549	Cas9	0	1	100	absent	9.231828	3.6361716
2020_11_04_CPJUMP1	BR00117015	Compound	trt	CDC25A	long	A549	Parental	0	1	100	absent	16.00253	7.1737027
2020_11_04_CPJUMP1	BR00118044	CRISPR	trt	GHSR	short	A549	Cas9	0	1	100	absent	13.401931	5.9043217
2020_11_04_CPJUMP1	BR00118050	ORF	trt	PTGIS	long	A549	Parental	0	1	100	absent	11.783795	5.5384674
2020_11_04_CPJUMP1	BR00117003	CRISPR	trt	SLC29A1	long	A549	Cas9	0	1	100	absent	2.721292	5.8010817
2020_11_04_CPJUMP1	BR00117006	ORF	trt	CACNA2D3	long	A549	Parental	0	1	100	absent	9.299087	3.3300385
2020_11_04_CPJUMP1	BR00117050	Compound	trt	SCNN1G	long	A549	Cas9	0	1	100	absent	13.445536	5.431854
2020_11_04_CPJUMP1	BR00117000	CRISPR	trt	LYN	long	A549	Cas9	0	1	100	absent	13.495312	6.60858
2020_11_04_CPJUMP1	BR00117015	Compound	trt	CA14	long	A549	Parental	0	1	100	absent	13.8764105	5.2361045
2020_11_04_CPJUMP1	BR00118043	CRISPR	trt	KCNJ1	short	A549	Cas9	0	1	100	absent	14.071196	6.609285
2020_11_04_CPJUMP1	BR00117017	Compound	trt	SLC29A1	long	A549	Parental	0	1	100	absent	10.964963	5.0937405
2020_11_04_CPJUMP1	BR00117006	ORF	poscon	HDAC3	long	A549	Parental	0	1	100	absent	9.592727	4.215465
2020_11_04_CPJUMP1	BR00117020	ORF	trt	HSD11B1	short	A549	Parental	0	1	100	absent	10.658838	4.9933386
2020_11_04_CPJUMP1	BR00117052	Compound	trt	AKR1B1	long	A549	Cas9	0	1	100	absent	8.616454	3.9756072
2020_11_04_CPJUMP1	BR00117050	Compound	trt	CATSPER4	long	A549	Cas9	0	1	100	absent	-1.3343927	7.4436874
2020_11_04_CPJUMP1	BR00117055	Compound	trt	CACNG1	long	A549	Parental	0	1	120	absent	13.586787	4.623392
2020_11_04_CPJUMP1	BR00117000	CRISPR	poscon	AURKB	long	A549	Cas9	0	1	100	absent	14.880589	7.4093447
2020_11_04_CPJUMP1	BR00117019	Compound	trt	BAX	long	A549	Parental	0	1	100	absent	3.9812791	13.054313
2020_11_04_CPJUMP1	BR00117021	ORF	trt	IL1B	short	A549	Parental	0	1	100	absent	12.17647	5.912084
2020_11_04_CPJUMP1	BR00118044	CRISPR	poscon	CDK7	short	A549	Cas9	0	1	100	absent	14.360462	6.9196463
2020_11_04_CPJUMP1	BR00117004	CRISPR	trt	FFAR4	long	A549	Cas9	0	1	100	absent	13.931961	6.766442
2020_11_04_CPJUMP1	BR00118050	ORF	trt	CACNG1	long	A549	Parental	0	1	100	absent	11.169123	3.0683575
2020_11_04_CPJUMP1	BR00117002	CRISPR	poscon	PAK4	long	A549	Cas9	0	1	100	Puromycin	13.950587	6.7789335
2020_11_04_CPJUMP1	BR00117016	Compound	poscon	CDK2	long	A549	Parental	0	1	100	absent	21.291718	3.5062523
2020_11_04_CPJUMP1	BR00117019	Compound	trt	FOXM1	long	A549	Parental	0	1	100	absent	16.188152	7.4140515
2020_11_04_CPJUMP1	BR00117054	Compound	trt	AGER	long	A549	Parental	0	1	120	absent	11.6039095	5.1925654
2020_11_04_CPJUMP1	BR00117002	CRISPR	trt	SCNN1G	long	A549	Cas9	0	1	100	Puromycin	9.967345	3.273322
2020_11_04_CPJUMP1	BR00118042	CRISPR	trt	OPRM1	short	A549	Cas9	0	1	100	absent	4.1396217	5.5608683
2020_11_04_CPJUMP1	BR00117000	CRISPR	trt	DCK	long	A549	Cas9	0	1	100	absent	12.695719	6.3513064
2020_11_04_CPJUMP1	BR00118042	CRISPR	negcon		short	A549	Cas9	0	1	100	absent	9.22761	4.6434283
2020_11_04_CPJUMP1	BR00117021	ORF	trt	MME	short	A549	Parental	0	1	100	absent	12.013639	5.3742156
2020_11_04_CPJUMP1	BR00116993	Compound	trt	VEGFA	short	A549	Parental	0	1	100	absent	11.251814	2.0707865
2020_11_04_CPJUMP1	BR00117020	ORF	trt	AKR1B1	short	A549	Parental	0	1	100	absent	12.121485	5.669499
2020_11_04_CPJUMP1	BR00117055	Compound	trt	CDK9	long	A549	Parental	0	1	120	absent	-0.32711935	12.735237
2020_11_04_CPJUMP1	BR00117009	Compound	trt	P2RY12	long	A549	Parental	0	1	80	absent	11.271457	2.502077
2020_11_04_CPJUMP1	BR00117015	Compound	trt	GLRA3	long	A549	Parental	0	1	100	absent	11.119542	4.9410095
2020_11_04_CPJUMP1	BR00117005	CRISPR	negcon		long	A549	Cas9	0	1	100	absent	12.244915	5.212324
2020_11_04_CPJUMP1	BR00117008	Compound	trt	GHSR	long	A549	Parental	0	1	80	absent	13.814877	3.6864698
2020_11_04_CPJUMP1	BR00117021	ORF	trt	CYP2A6	short	A549	Parental	0	1	100	absent	11.235402	4.2725906
2020_11_04_CPJUMP1	BR00118041	CRISPR	trt	AKR1B1	short	A549	Cas9	0	1	100	absent	2.5540264	5.8301277
2020_11_04_CPJUMP1	BR00117054	Compound	trt	TNNC1	long	A549	Parental	0	1	120	absent	14.095336	4.7626386
2020_11_04_CPJUMP1	BR00118042	CRISPR	negcon		short	A549	Cas9	0	1	100	absent	10.567198	5.501698
2020_11_04_CPJUMP1	BR00116991	Compound	trt	CYP3A4	short	A549	Parental	0	1	100	absent	16.209127	5.3129387
2020_11_04_CPJUMP1	BR00117017	Compound	poscon	CLK1	long	A549	Parental	0	1	100	absent	11.915823	4.2313886
2020_11_04_CPJUMP1	BR00117053	Compound	trt	TUBB4B	long	A549	Cas9	0	1	100	absent	1.4362354	14.044019
2020_11_04_CPJUMP1	BR00116992	Compound	trt	PLD1	short	A549	Parental	0	1	100	absent	12.792476	4.439863
2020_11_04_CPJUMP1	BR00117055	Compound	trt	TGFBR1	long	A549	Parental	0	1	120	absent	-1.2799615	9.222595
2020_11_04_CPJUMP1	BR00118050	ORF	trt	CCR1	long	A549	Parental	0	1	100	absent	10.005134	3.2508087
2020_11_04_CPJUMP1	BR00118041	CRISPR	trt	CHRM3	short	A549	Cas9	0	1	100	absent	13.428996	5.962541
2020_11_04_CPJUMP1	BR00117015	Compound	trt	OPRL1	long	A549	Parental	0	1	100	absent	4.3992944	13.299133
2020_11_04_CPJUMP1	BR00118041	CRISPR	trt	F10	short	A549	Cas9	0	1	100	absent	13.082829	6.4989295
2020_11_04_CPJUMP1	BR00117016	Compound	trt	EDNRB	long	A549	Parental	0	1	100	absent	10.046619	5.8295197
2020_11_04_CPJUMP1	BR00117020	ORF	trt	S1PR1	short	A549	Parental	0	1	100	absent	10.928002	3.863094
2020_11_04_CPJUMP1	BR00118041	CRISPR	negcon		short	A549	Cas9	0	1	100	absent	9.010618	4.3630705
2020_11_04_CPJUMP1	BR00117008	Compound	trt	PORCN	long	A549	Parental	0	1	80	absent	13.927954	4.1991043
2020_11_04_CPJUMP1	BR00117054	Compound	trt	ICAM1	long	A549	Parental	0	1	120	absent	10.900985	1.1895963
2020_11_04_CPJUMP1	BR00118050	ORF	trt	ICAM1	long	A549	Parental	0	1	100	absent	8.37002	4.8257356
2020_11_04_CPJUMP1	BR00117005	CRISPR	trt	CCR1	long	A549	Cas9	0	1	100	absent	11.015963	6.4439926
2020_11_04_CPJUMP1	BR00117009	Compound	poscon	GABRB2	long	A549	Parental	0	1	80	absent	13.762745	3.4341865
2020_11_04_CPJUMP1	BR00118043	CRISPR	negcon		short	A549	Cas9	0	1	100	absent	13.192449	7.3444667
2020_11_04_CPJUMP1	BR00117015	Compound	trt	RGS4	long	A549	Parental	0	1	100	absent	6.946383	2.7750099
2020_11_04_CPJUMP1	BR00118050	ORF	trt	SSTR2	long	A549	Parental	0	1	100	absent	10.787178	4.3297997
2020_11_04_CPJUMP1	BR00117020	ORF	trt	CA5A	short	A549	Parental	0	1	100	absent	10.31626	3.6879828
2020_11_04_CPJUMP1	BR00117015	Compound	trt	P2RY12	long	A549	Parental	0	1	100	absent	12.459102	1.4011787
2020_11_04_CPJUMP1	BR00116992	Compound	trt	RPL3	short	A549	Parental	0	1	100	absent	6.275237	-6.584389
2020_11_04_CPJUMP1	BR00117017	Compound	trt	HTR3A	long	A549	Parental	0	1	100	absent	12.513759	1.9531841
2020_11_04_CPJUMP1	BR00116994	Compound	trt	FFAR2	short	A549	Parental	0	1	100	absent	4.760865	3.754715
2020_11_04_CPJUMP1	BR00118049	ORF	trt	RPL23A	long	A549	Parental	0	1	100	Blasticidin	10.904276	6.0149136
2020_11_04_CPJUMP1	BR00118042	CRISPR	trt	HSD11B1	short	A549	Cas9	0	1	100	absent	12.471447	6.263541
2020_11_04_CPJUMP1	BR00117017	Compound	trt	HCK	long	A549	Parental	0	1	100	absent	0.27626953	12.545305
2020_11_04_CPJUMP1	BR00117020	ORF	poscon	HDAC3	short	A549	Parental	0	1	100	absent	11.126764	4.9307814
2020_11_04_CPJUMP1	BR00118044	CRISPR	trt	CACNA2D3	short	A549	Cas9	0	1	100	absent	12.6613655	6.730927
2020_11_04_CPJUMP1	BR00117021	ORF	trt	HPGDS	short	A549	Parental	0	1	100	absent	10.345382	3.9542475
2020_11_04_CPJUMP1	BR00117005	CRISPR	trt	ASIC1	long	A549	Cas9	0	1	100	absent	12.972765	6.9964314
2020_11_04_CPJUMP1	BR00117000	CRISPR	trt	HSP90AB1	long	A549	Cas9	0	1	100	absent	11.585522	6.904869
2020_11_04_CPJUMP1	BR00117006	ORF	trt	ATM	long	A549	Parental	0	1	100	absent	11.541863	5.6819725
2020_11_04_CPJUMP1	BR00116993	Compound	poscon	AURKB	short	A549	Parental	0	1	100	absent	8.238165	3.6286807
2020_11_04_CPJUMP1	BR00117003	CRISPR	negcon		long	A549	Cas9	0	1	100	absent	10.240632	5.335577
2020_11_04_CPJUMP1	BR00117016	Compound	trt	KCNJ1	long	A549	Parental	0	1	100	absent	8.837186	5.192284
2020_11_04_CPJUMP1	BR00117020	ORF	trt	KCNN4	short	A549	Parental	0	1	100	absent	9.506354	4.7455354
2020_11_04_CPJUMP1	BR00117021	ORF	trt	CACNG1	short	A549	Parental	0	1	100	absent	10.675987	4.05631
2020_11_04_CPJUMP1	BR00117016	Compound	trt	GRIN2A	long	A549	Parental	0	1	100	absent	7.6347365	4.499827
2020_11_04_CPJUMP1	BR00117009	Compound	trt	ELANE	long	A549	Parental	0	1	80	absent	12.238901	5.2292395
2020_11_04_CPJUMP1	BR00118043	CRISPR	negcon		short	A549	Cas9	0	1	100	absent	3.1239994	5.548374
2020_11_04_CPJUMP1	BR00117055	Compound	trt	HSP90AB1	long	A549	Parental	0	1	120	absent	0.20301533	18.147625
2020_11_04_CPJUMP1	BR00118042	CRISPR	trt	LCK	short	A549	Cas9	0	1	100	absent	11.324909	5.7334948
2020_11_04_CPJUMP1	BR00117001	CRISPR	trt	FFAR2	long	A549	Cas9	0	1	100	Puromycin	13.711319	6.082369
2020_11_04_CPJUMP1	BR00117001	CRISPR	poscon	AURKB	long	A549	Cas9	0	1	100	Puromycin	14.791301	7.334591
2020_11_04_CPJUMP1	BR00116994	Compound	trt	PORCN	short	A549	Parental	0	1	100	absent	14.256744	4.7916093
2020_11_04_CPJUMP1	BR00116991	Compound	trt	KCNN4	short	A549	Parental	0	1	100	absent	13.818033	-6.6614556
2020_11_04_CPJUMP1	BR00117050	Compound	trt	KDR	long	A549	Cas9	0	1	100	absent	13.889865	3.0140731
2020_11_04_CPJUMP1	BR00118041	CRISPR	trt	TUBB4B	short	A549	Cas9	0	1	100	absent	3.0815861	5.4385176
2020_11_04_CPJUMP1	BR00117002	CRISPR	trt	HDAC6	long	A549	Cas9	0	1	100	Puromycin	13.738797	6.61397
2020_11_04_CPJUMP1	BR00118041	CRISPR	trt	CDK9	short	A549	Cas9	0	1	100	absent	14.21479	7.3362556
2020_11_04_CPJUMP1	BR00117001	CRISPR	trt	GPR55	long	A549	Cas9	0	1	100	Puromycin	13.662937	6.4180264
2020_11_04_CPJUMP1	BR00117001	CRISPR	poscon	HDAC3	long	A549	Cas9	0	1	100	Puromycin	13.551846	6.436652
2020_11_04_CPJUMP1	BR00118049	ORF	trt	ITGB2	long	A549	Parental	0	1	100	Blasticidin	11.889282	5.6424966
2020_11_04_CPJUMP1	BR00117005	CRISPR	trt	PDPK1	long	A549	Cas9	0	1	100	absent	2.4450479	5.97453
2020_11_04_CPJUMP1	BR00117005	CRISPR	trt	CSF1R	long	A549	Cas9	0	1	100	absent	13.685049	6.8135605
2020_11_04_CPJUMP1	BR00116993	Compound	trt	KCNK1	short	A549	Parental	0	1	100	absent	8.256819	5.2219934
2020_11_04_CPJUMP1	BR00116993	Compound	trt	OPRL1	short	A549	Parental	0	1	100	absent	-2.1117878	15.216339
2020_11_04_CPJUMP1	BR00117001	CRISPR	trt	KCNMA1	long	A549	Cas9	0	1	100	Puromycin	13.674346	6.187906
2020_11_04_CPJUMP1	BR00117005	CRISPR	trt	ITGB2	long	A549	Cas9	0	1	100	absent	13.269518	5.8854685
2020_11_04_CPJUMP1	BR00118044	CRISPR	trt	PRKCE	short	A549	Cas9	0	1	100	absent	12.421237	6.6470394
2020_11_04_CPJUMP1	BR00117001	CRISPR	negcon		long	A549	Cas9	0	1	100	Puromycin	11.156249	5.505208
2020_11_04_CPJUMP1	BR00117021	ORF	trt	PPAT	short	A549	Parental	0	1	100	absent	10.367986	5.3989024
2020_11_04_CPJUMP1	BR00117052	Compound	trt	HSD11B1	long	A549	Cas9	0	1	100	absent	11.0876665	3.0464249
2020_11_04_CPJUMP1	BR00117000	CRISPR	trt	MME	long	A549	Cas9	0	1	100	absent	13.746738	6.5012712
2020_11_04_CPJUMP1	BR00117004	CRISPR	trt	HBB	long	A549	Cas9	0	1	100	absent	13.710923	6.682395
2020_11_04_CPJUMP1	BR00116994	Compound	trt	CATSPER4	short	A549	Parental	0	1	100	absent	9.978947	4.144249
2020_11_04_CPJUMP1	BR00118049	ORF	negcon	STAT1	long	A549	Parental	0	1	100	Blasticidin	10.484829	5.0004992
2020_11_04_CPJUMP1	BR00117019	Compound	trt	GPR55	long	A549	Parental	0	1	100	absent	7.4612927	4.043119
2020_11_04_CPJUMP1	BR00117006	ORF	negcon	SLIRP	long	A549	Parental	0	1	100	absent	8.900581	5.544139
2020_11_04_CPJUMP1	BR00117004	CRISPR	poscon	AURKB	long	A549	Cas9	0	1	100	absent	14.941023	7.387957
2020_11_04_CPJUMP1	BR00117006	ORF	trt	FFAR2	long	A549	Parental	0	1	100	absent	9.755123	3.4233925
2020_11_04_CPJUMP1	BR00117020	ORF	poscon	AKT1	short	A549	Parental	0	1	100	absent	9.92801	4.7809973
2020_11_04_CPJUMP1	BR00117001	CRISPR	trt	EDNRB	long	A549	Cas9	0	1	100	Puromycin	11.072993	5.7287345
2020_11_04_CPJUMP1	BR00117021	ORF	poscon	BRAF	short	A549	Parental	0	1	100	absent	11.416146	6.0325675
2020_11_04_CPJUMP1	BR00118043	CRISPR	negcon		short	A549	Cas9	0	1	100	absent	3.0752628	5.331281
2020_11_04_CPJUMP1	BR00116991	Compound	trt	PDE7A	short	A549	Parental	0	1	100	absent	11.476074	6.429735
2020_11_04_CPJUMP1	BR00117016	Compound	trt	VEGFA	long	A549	Parental	0	1	100	absent	12.20892	3.3271847
2020_11_04_CPJUMP1	BR00116994	Compound	trt	ITGB2	short	A549	Parental	0	1	100	absent	11.097612	3.4406886
2020_11_04_CPJUMP1	BR00117002	CRISPR	trt	TGFBR1	long	A549	Cas9	0	1	100	Puromycin	10.167992	10.655013
2020_11_04_CPJUMP1	BR00117021	ORF	trt	RNASE1	short	A549	Parental	0	1	100	absent	11.465162	6.0368323
2020_11_04_CPJUMP1	BR00118049	ORF	negcon	MAPK9	long	A549	Parental	0	1	100	Blasticidin	10.935239	4.2530756
2020_11_04_CPJUMP1	BR00116993	Compound	trt	BTK	short	A549	Parental	0	1	100	absent	9.01155	2.4576097
2020_11_04_CPJUMP1	BR00117004	CRISPR	trt	ASIC1	long	A549	Cas9	0	1	100	absent	14.389677	6.986341
2020_11_04_CPJUMP1	BR00117052	Compound	trt	ELANE	long	A549	Cas9	0	1	100	absent	11.575742	6.225304
2020_11_04_CPJUMP1	BR00117054	Compound	trt	ADRA2B	long	A549	Parental	0	1	120	absent	11.385868	5.7850204
2020_11_04_CPJUMP1	BR00117004	CRISPR	trt	KCTD16	long	A549	Cas9	0	1	100	absent	12.714061	6.5363154
2020_11_04_CPJUMP1	BR00117006	ORF	trt	SSTR2	long	A549	Parental	0	1	100	absent	3.1933382	5.614942
2020_11_04_CPJUMP1	BR00117015	Compound	trt	KCNMA1	long	A549	Parental	0	1	100	absent	11.860794	1.1565241
2020_11_04_CPJUMP1	BR00118044	CRISPR	negcon		short	A549	Cas9	0	1	100	absent	8.486377	5.860789
2020_11_04_CPJUMP1	BR00116994	Compound	trt	MAPK8	short	A549	Parental	0	1	100	absent	14.216287	5.7896233
2020_11_04_CPJUMP1	BR00117009	Compound	trt	TNF	long	A549	Parental	0	1	80	absent	6.886699	14.865015
2020_11_04_CPJUMP1	BR00117054	Compound	trt	COMT	long	A549	Parental	0	1	120	absent	12.725967	4.306492
2020_11_04_CPJUMP1	BR00116992	Compound	trt	CATSPER4	short	A549	Parental	0	1	100	absent	-1.2760963	7.1227527
2020_11_04_CPJUMP1	BR00117055	Compound	trt	KCNN1	long	A549	Parental	0	1	120	absent	11.242891	2.6219873
2020_11_04_CPJUMP1	BR00116993	Compound	trt	CCR1	short	A549	Parental	0	1	100	absent	13.911853	2.2477748
2020_11_04_CPJUMP1	BR00117050	Compound	trt	AGER	long	A549	Cas9	0	1	100	absent	12.219826	4.995328
2020_11_04_CPJUMP1	BR00118041	CRISPR	negcon		short	A549	Cas9	0	1	100	absent	10.829093	5.0170684
2020_11_04_CPJUMP1	BR00118050	ORF	trt	HRH4	long	A549	Parental	0	1	100	absent	8.686303	4.0288258
2020_11_04_CPJUMP1	BR00116992	Compound	trt	DCK	short	A549	Parental	0	1	100	absent	-3.2015634	5.309034
2020_11_04_CPJUMP1	BR00117054	Compound	trt	ADRA2B	long	A549	Parental	0	1	120	absent	11.399278	5.9574456
2020_11_04_CPJUMP1	BR00118043	CRISPR	trt	AKR1C1	short	A549	Cas9	0	1	100	absent	13.63958	6.286681
2020_11_04_CPJUMP1	BR00117015	Compound	trt	PRKCB	long	A549	Parental	0	1	100	absent	8.262092	4.011554
2020_11_04_CPJUMP1	BR00116991	Compound	poscon	PAK1	short	A549	Parental	0	1	100	absent	-0.91213846	-5.3844295
2020_11_04_CPJUMP1	BR00117055	Compound	trt	ELANE	long	A549	Parental	0	1	120	absent	12.345579	6.1112266
2020_11_04_CPJUMP1	BR00117020	ORF	trt	MAPK8	short	A549	Parental	0	1	100	absent	7.944176	4.729711
2020_11_04_CPJUMP1	BR00117017	Compound	poscon	PAK1	long	A549	Parental	0	1	100	absent	0.964434	-0.9422478
2020_11_04_CPJUMP1	BR00116993	Compound	trt	CASP3	short	A549	Parental	0	1	100	absent	12.452118	5.734769
2020_11_04_CPJUMP1	BR00117004	CRISPR	trt	BTK	long	A549	Cas9	0	1	100	absent	2.9186788	5.831214
2020_11_04_CPJUMP1	BR00116994	Compound	trt	FGF1	short	A549	Parental	0	1	100	absent	1.9196072	7.318247
2020_11_04_CPJUMP1	BR00116991	Compound	poscon	IGF1R	short	A549	Parental	0	1	100	absent	11.138355	-4.694177
2020_11_04_CPJUMP1	BR00117003	CRISPR	trt	PARP3	long	A549	Cas9	0	1	100	absent	14.443215	7.06421
2020_11_04_CPJUMP1	BR00117019	Compound	poscon	TUBB	long	A549	Parental	0	1	100	absent	1.5869335	14.232718
2020_11_04_CPJUMP1	BR00117009	Compound	trt	CCND1	long	A549	Parental	0	1	80	absent	1.5692294	14.186843
2020_11_04_CPJUMP1	BR00117020	ORF	negcon	HIF1AN	short	A549	Parental	0	1	100	absent	10.408315	4.095877
2020_11_04_CPJUMP1	BR00117021	ORF	poscon	IGF1R	short	A549	Parental	0	1	100	absent	11.712534	5.613128
2020_11_04_CPJUMP1	BR00118050	ORF	trt	HTR2C	long	A549	Parental	0	1	100	absent	7.790761	5.29789
2020_11_04_CPJUMP1	BR00117051	Compound	trt	RPL23A	long	A549	Cas9	0	1	100	absent	0.58317107	13.616566
2020_11_04_CPJUMP1	BR00118043	CRISPR	trt	PRKCE	short	A549	Cas9	0	1	100	absent	13.30089	6.434017
2020_11_04_CPJUMP1	BR00118041	CRISPR	trt	CTSG	short	A549	Cas9	0	1	100	absent	13.499818	6.391508
2020_11_04_CPJUMP1	BR00117002	CRISPR	trt	MAPK8	long	A549	Cas9	0	1	100	Puromycin	3.3211677	5.644898
2020_11_04_CPJUMP1	BR00117052	Compound	trt	CSK	long	A549	Cas9	0	1	100	absent	3.5892284	-1.5952315
2020_11_04_CPJUMP1	BR00117006	ORF	trt	P2RY12	long	A549	Parental	0	1	100	absent	11.141161	3.085967
2020_11_04_CPJUMP1	BR00117002	CRISPR	trt	CHRM2	long	A549	Cas9	0	1	100	Puromycin	12.447349	6.315285
2020_11_04_CPJUMP1	BR00117006	ORF	trt	KCNJ1	long	A549	Parental	0	1	100	absent	10.967206	5.3576713
2020_11_04_CPJUMP1	BR00117000	CRISPR	poscon	USP1	long	A549	Cas9	0	1	100	absent	13.208593	6.5689363
2020_11_04_CPJUMP1	BR00117055	Compound	trt	LCK	long	A549	Parental	0	1	120	absent	1.648668	11.7169695
2020_11_04_CPJUMP1	BR00118049	ORF	poscon	JAK1	long	A549	Parental	0	1	100	Blasticidin	12.464582	5.727994
2020_11_04_CPJUMP1	BR00116991	Compound	trt	RGS4	short	A549	Parental	0	1	100	absent	11.648957	6.7976866
2020_11_04_CPJUMP1	BR00117021	ORF	negcon	PRKACB	short	A549	Parental	0	1	100	absent	10.350525	5.6399856
2020_11_04_CPJUMP1	BR00117050	Compound	poscon	PLK1	long	A549	Cas9	0	1	100	absent	0.4133499	14.412469
2020_11_04_CPJUMP1	BR00117054	Compound	trt	LPAR1	long	A549	Parental	0	1	120	absent	3.302322	4.245998
2020_11_04_CPJUMP1	BR00117050	Compound	trt	CYP1A2	long	A549	Cas9	0	1	100	absent	12.34858	4.943085
2020_11_04_CPJUMP1	BR00117001	CRISPR	poscon	EZH2	long	A549	Cas9	0	1	100	Puromycin	11.442229	6.115383
2020_11_04_CPJUMP1	BR00117055	Compound	trt	HSD11B1	long	A549	Parental	0	1	120	absent	10.8801775	3.0489414
2020_11_04_CPJUMP1	BR00118044	CRISPR	negcon		short	A549	Cas9	0	1	100	absent	11.47361	5.5390987
2020_11_04_CPJUMP1	BR00117000	CRISPR	trt	HDAC6	long	A549	Cas9	0	1	100	absent	10.257542	5.9539604
2020_11_04_CPJUMP1	BR00116994	Compound	trt	PTK2B	short	A549	Parental	0	1	100	absent	13.452999	4.672719
2020_11_04_CPJUMP1	BR00118041	CRISPR	trt	CCR1	short	A549	Cas9	0	1	100	absent	12.900952	6.534683
2020_11_04_CPJUMP1	BR00117002	CRISPR	trt	PDE3A	long	A549	Cas9	0	1	100	Puromycin	13.560936	6.191414
2020_11_04_CPJUMP1	BR00118043	CRISPR	trt	SCNN1G	short	A549	Cas9	0	1	100	absent	3.1401794	5.6694775
2020_11_04_CPJUMP1	BR00118049	ORF	trt	GRIN2A	long	A549	Parental	0	1	100	Blasticidin	3.4876254	10.051438
2020_11_04_CPJUMP1	BR00117006	ORF	trt	ATP5F1D	long	A549	Parental	0	1	100	absent	10.74293	3.7542303
2020_11_04_CPJUMP1	BR00118049	ORF	trt	TGFBR1	long	A549	Parental	0	1	100	Blasticidin	3.6697361	9.790619
2020_11_04_CPJUMP1	BR00117005	CRISPR	trt	FGF1	long	A549	Cas9	0	1	100	absent	13.363832	6.6559234
2020_11_04_CPJUMP1	BR00117000	CRISPR	poscon	PLK1	long	A549	Cas9	0	1	100	absent	14.918437	7.4349885
2020_11_04_CPJUMP1	BR00117020	ORF	poscon	DNMT3A	short	A549	Parental	0	1	100	absent	10.672704	4.737609
2020_11_04_CPJUMP1	BR00118044	CRISPR	trt	GJB4	short	A549	Cas9	0	1	100	absent	10.016302	9.836475
2020_11_04_CPJUMP1	BR00117004	CRISPR	negcon		long	A549	Cas9	0	1	100	absent	9.899138	4.5649934
2020_11_04_CPJUMP1	BR00117020	ORF	trt	CASP3	short	A549	Parental	0	1	100	absent	11.489857	6.162842
2020_11_04_CPJUMP1	BR00116994	Compound	poscon	DYRK1B	short	A549	Parental	0	1	100	absent	12.122102	-1.9101007
2020_11_04_CPJUMP1	BR00117005	CRISPR	poscon	FLT3	long	A549	Cas9	0	1	100	absent	13.4593115	6.733316
2020_11_04_CPJUMP1	BR00118049	ORF	trt	CDK9	long	A549	Parental	0	1	100	Blasticidin	3.4805791	10.008515
2020_11_04_CPJUMP1	BR00117003	CRISPR	trt	LCK	long	A549	Cas9	0	1	100	absent	13.220019	6.114591
2020_11_04_CPJUMP1	BR00117008	Compound	poscon	DYRK1B	long	A549	Parental	0	1	80	absent	12.0987215	-1.6987104
2020_11_04_CPJUMP1	BR00118044	CRISPR	trt	ANXA1	short	A549	Cas9	0	1	100	absent	11.497435	3.763482
2020_11_04_CPJUMP1	BR00118050	ORF	trt	PTGIR	long	A549	Parental	0	1	100	absent	11.260075	5.5333977
2020_11_04_CPJUMP1	BR00118049	ORF	poscon	GABRB2	long	A549	Parental	0	1	100	Blasticidin	10.853517	5.320336
2020_11_04_CPJUMP1	BR00117051	Compound	trt	MMP2	long	A549	Cas9	0	1	100	absent	12.787563	5.2168446
2020_11_04_CPJUMP1	BR00117003	CRISPR	trt	PDE3A	long	A549	Cas9	0	1	100	absent	2.560126	5.7089944
2020_11_04_CPJUMP1	BR00118049	ORF	negcon	ATG5	long	A549	Parental	0	1	100	Blasticidin	12.044454	5.444374
2020_11_04_CPJUMP1	BR00117021	ORF	trt	ASIC1	short	A549	Parental	0	1	100	absent	10.54774	5.4604807
2020_11_04_CPJUMP1	BR00117005	CRISPR	trt	TNNC1	long	A549	Cas9	0	1	100	absent	13.132794	7.0836225
2020_11_04_CPJUMP1	BR00117019	Compound	trt	S1PR2	long	A549	Parental	0	1	100	absent	10.055178	5.7166557
2020_11_04_CPJUMP1	BR00117008	Compound	trt	CSK	long	A549	Parental	0	1	80	absent	13.573095	2.1597686
2020_11_04_CPJUMP1	BR00116993	Compound	poscon	DNMT3A	short	A549	Parental	0	1	100	absent	10.371983	-7.5402884
2020_11_04_CPJUMP1	BR00117005	CRISPR	trt	CYP2A6	long	A549	Cas9	0	1	100	absent	12.179782	6.795087
2020_11_04_CPJUMP1	BR00116994	Compound	trt	GPR55	short	A549	Parental	0	1	100	absent	7.3524384	3.8541346
2020_11_04_CPJUMP1	BR00118043	CRISPR	trt	ABL1	short	A549	Cas9	0	1	100	absent	3.441455	5.7420206
2020_11_04_CPJUMP1	BR00117009	Compound	trt	ANXA1	long	A549	Parental	0	1	80	absent	21.118908	8.213725
2020_11_04_CPJUMP1	BR00117000	CRISPR	trt	AVPR1A	long	A549	Cas9	0	1	100	absent	2.9263556	5.5967417
2020_11_04_CPJUMP1	BR00117054	Compound	poscon	NAMPT	long	A549	Parental	0	1	120	absent	-6.374424	3.502784
2020_11_04_CPJUMP1	BR00117004	CRISPR	negcon		long	A549	Cas9	0	1	100	absent	9.434223	4.9038234
2020_11_04_CPJUMP1	BR00117001	CRISPR	trt	GUCY1B1	long	A549	Cas9	0	1	100	Puromycin	13.570558	6.158438
2020_11_04_CPJUMP1	BR00116993	Compound	trt	CACNG1	short	A549	Parental	0	1	100	absent	12.67091	2.806044
2020_11_04_CPJUMP1	BR00118043	CRISPR	trt	CSK	short	A549	Cas9	0	1	100	absent	13.824796	6.234395
2020_11_04_CPJUMP1	BR00117016	Compound	trt	ADA	long	A549	Parental	0	1	100	absent	-3.1845546	5.3223324
2020_11_04_CPJUMP1	BR00118041	CRISPR	trt	PDE3A	short	A549	Cas9	0	1	100	absent	13.780852	6.395547
2020_11_04_CPJUMP1	BR00117009	Compound	trt	ICAM1	long	A549	Parental	0	1	80	absent	14.762436	13.256229
2020_11_04_CPJUMP1	BR00117016	Compound	poscon	DNMT3A	long	A549	Parental	0	1	100	absent	0.55087906	1.9699615
2020_11_04_CPJUMP1	BR00117004	CRISPR	trt	GUCY1B1	long	A549	Cas9	0	1	100	absent	2.5881753	5.8990774
2020_11_04_CPJUMP1	BR00117001	CRISPR	poscon	MET	long	A549	Cas9	0	1	100	Puromycin	9.942549	5.161767
2020_11_04_CPJUMP1	BR00117019	Compound	trt	MMP2	long	A549	Parental	0	1	100	absent	12.68028	5.5663033
2020_11_04_CPJUMP1	BR00117004	CRISPR	negcon		long	A549	Cas9	0	1	100	absent	2.3865206	6.041864
2020_11_04_CPJUMP1	BR00118044	CRISPR	trt	PNLIP	short	A549	Cas9	0	1	100	absent	13.313086	6.7529244
2020_11_04_CPJUMP1	BR00117008	Compound	trt	EDNRB	long	A549	Parental	0	1	80	absent	11.987667	5.713354
2020_11_04_CPJUMP1	BR00117009	Compound	trt	DCK	long	A549	Parental	0	1	80	absent	4.4034643	16.00485
2020_11_04_CPJUMP1	BR00117051	Compound	trt	KCNQ2	long	A549	Cas9	0	1	100	absent	12.367295	1.8589133
2020_11_04_CPJUMP1	BR00118043	CRISPR	trt	CHRM2	short	A549	Cas9	0	1	100	absent	13.384715	6.1204443
2020_11_04_CPJUMP1	BR00116991	Compound	trt	HSP90AB1	short	A549	Parental	0	1	100	absent	1.222396	17.673113
2020_11_04_CPJUMP1	BR00118049	ORF	negcon	SLIRP	long	A549	Parental	0	1	100	Blasticidin	10.91416	5.6225905
2020_11_04_CPJUMP1	BR00118049	ORF	trt	GAA	long	A549	Parental	0	1	100	Blasticidin	3.4954407	10.054931
2020_11_04_CPJUMP1	BR00118041	CRISPR	poscon	MET	short	A549	Cas9	0	1	100	absent	8.835025	5.0731664
2020_11_04_CPJUMP1	BR00117016	Compound	trt	ANXA1	long	A549	Parental	0	1	100	absent	21.117115	8.209202
2020_11_04_CPJUMP1	BR00117008	Compound	trt	FPR1	long	A549	Parental	0	1	80	absent	11.676624	5.9486413
2020_11_04_CPJUMP1	BR00118042	CRISPR	trt	HTR3A	short	A549	Cas9	0	1	100	absent	12.314896	6.287701
2020_11_04_CPJUMP1	BR00117000	CRISPR	trt	PLA2G1B	long	A549	Cas9	0	1	100	absent	12.951899	7.2013955
2020_11_04_CPJUMP1	BR00117019	Compound	trt	RNASE1	long	A549	Parental	0	1	100	absent	11.955312	5.065892
2020_11_04_CPJUMP1	BR00117000	CRISPR	trt	PLD1	long	A549	Cas9	0	1	100	absent	13.387989	6.2708755
2020_11_04_CPJUMP1	BR00117021	ORF	trt	BAX	short	A549	Parental	0	1	100	absent	9.18764	4.9110584
2020_11_04_CPJUMP1	BR00118041	CRISPR	trt	S1PR2	short	A549	Cas9	0	1	100	absent	13.861014	7.0595474
2020_11_04_CPJUMP1	BR00117020	ORF	negcon	HIF1AN	short	A549	Parental	0	1	100	absent	9.417975	4.6371355
2020_11_04_CPJUMP1	BR00117000	CRISPR	trt	P2RY12	long	A549	Cas9	0	1	100	absent	3.229077	5.7425475
2020_11_04_CPJUMP1	BR00117016	Compound	poscon	MAPK14	long	A549	Parental	0	1	100	absent	19.55256	-2.0896096
2020_11_04_CPJUMP1	BR00117002	CRISPR	trt	AKR1B1	long	A549	Cas9	0	1	100	Puromycin	3.4169784	5.3430157
2020_11_04_CPJUMP1	BR00117001	CRISPR	poscon	AURKB	long	A549	Cas9	0	1	100	Puromycin	10.609167	4.644153
2020_11_04_CPJUMP1	BR00117008	Compound	trt	PLD1	long	A549	Parental	0	1	80	absent	12.451881	4.866244
2020_11_04_CPJUMP1	BR00118044	CRISPR	negcon		short	A549	Cas9	0	1	100	absent	7.2667966	3.992478
2020_11_04_CPJUMP1	BR00117051	Compound	trt	CYP3A4	long	A549	Cas9	0	1	100	absent	1.617758	12.330401
2020_11_04_CPJUMP1	BR00117004	CRISPR	trt	HSP90AB1	long	A549	Cas9	0	1	100	absent	13.603176	6.91827
2020_11_04_CPJUMP1	BR00117003	CRISPR	trt	BTK	long	A549	Cas9	0	1	100	absent	2.562579	5.845497
2020_11_04_CPJUMP1	BR00117002	CRISPR	trt	KDR	long	A549	Cas9	0	1	100	Puromycin	13.360788	6.792151
2020_11_04_CPJUMP1	BR00117015	Compound	poscon	BRAF	long	A549	Parental	0	1	100	absent	8.480908	1.1892897
2020_11_04_CPJUMP1	BR00117015	Compound	trt	MMP2	long	A549	Parental	0	1	100	absent	13.246302	5.4675846
2020_11_04_CPJUMP1	BR00118043	CRISPR	negcon		short	A549	Cas9	0	1	100	absent	10.291966	9.758924
2020_11_04_CPJUMP1	BR00117019	Compound	poscon	DNMT3A	long	A549	Parental	0	1	100	absent	0.5500988	1.9701527
2020_11_04_CPJUMP1	BR00118050	ORF	negcon	SGK3	long	A549	Parental	0	1	100	absent	12.359739	6.0776014
2020_11_04_CPJUMP1	BR00118042	CRISPR	poscon	HSP90AA1	short	A549	Cas9	0	1	100	absent	13.56915	6.8216453
2020_11_04_CPJUMP1	BR00116992	Compound	trt	TGM2	short	A549	Parental	0	1	100	absent	8.657083	3.196504
2020_11_04_CPJUMP1	BR00118043	CRISPR	trt	ALK	short	A549	Cas9	0	1	100	absent	10.912648	6.1317453
2020_11_04_CPJUMP1	BR00117020	ORF	negcon	BCL2L1	short	A549	Parental	0	1	100	absent	10.640802	4.290446
2020_11_04_CPJUMP1	BR00117015	Compound	trt	PARP3	long	A549	Parental	0	1	100	absent	11.481663	6.686604
2020_11_04_CPJUMP1	BR00117021	ORF	trt	PTK2B	short	A549	Parental	0	1	100	absent	11.086929	4.4201894
2020_11_04_CPJUMP1	BR00116992	Compound	trt	MAPK8	short	A549	Parental	0	1	100	absent	17.651217	3.95957
2020_11_04_CPJUMP1	BR00116992	Compound	trt	TUBB3	short	A549	Parental	0	1	100	absent	-0.30793977	11.497253
2020_11_04_CPJUMP1	BR00118042	CRISPR	trt	KCNN1	short	A549	Cas9	0	1	100	absent	13.644315	6.90178
2020_11_04_CPJUMP1	BR00118043	CRISPR	trt	PPAT	short	A549	Cas9	0	1	100	absent	13.300752	6.5448904
2020_11_04_CPJUMP1	BR00117055	Compound	trt	CYP1A2	long	A549	Parental	0	1	120	absent	12.356477	4.7207365
2020_11_04_CPJUMP1	BR00117006	ORF	trt	TNNC1	long	A549	Parental	0	1	100	absent	10.657498	5.640948
2020_11_04_CPJUMP1	BR00117017	Compound	trt	F10	long	A549	Parental	0	1	100	absent	12.324261	4.298409
2020_11_04_CPJUMP1	BR00117002	CRISPR	trt	HSD11B1	long	A549	Cas9	0	1	100	Puromycin	13.539684	6.463279
2020_11_04_CPJUMP1	BR00117004	CRISPR	poscon	IMPDH1	long	A549	Cas9	0	1	100	absent	2.8692005	5.5068316
2020_11_04_CPJUMP1	BR00118042	CRISPR	trt	LCK	short	A549	Cas9	0	1	100	absent	13.923459	6.6889057
2020_11_04_CPJUMP1	BR00117001	CRISPR	negcon		long	A549	Cas9	0	1	100	Puromycin	12.149124	5.6841207
2020_11_04_CPJUMP1	BR00117020	ORF	trt	PLA2G1B	short	A549	Parental	0	1	100	absent	10.915934	5.9986887
2020_11_04_CPJUMP1	BR00117009	Compound	trt	S1PR1	long	A549	Parental	0	1	80	absent	8.468355	1.4405165
2020_11_04_CPJUMP1	BR00118042	CRISPR	trt	ALDH2	short	A549	Cas9	0	1	100	absent	14.201892	6.7665496
2020_11_04_CPJUMP1	BR00118041	CRISPR	trt	CACNA2D3	short	A549	Cas9	0	1	100	absent	10.494797	5.4333487
2020_11_04_CPJUMP1	BR00117003	CRISPR	trt	OPRL1	long	A549	Cas9	0	1	100	absent	12.877597	7.01267
2020_11_04_CPJUMP1	BR00116993	Compound	poscon	CDK7	short	A549	Parental	0	1	100	absent	-2.891095	10.915719
2020_11_04_CPJUMP1	BR00117002	CRISPR	trt	PRKCE	long	A549	Cas9	0	1	100	Puromycin	13.715672	6.8176723
2020_11_04_CPJUMP1	BR00117008	Compound	trt	PRKCE	long	A549	Parental	0	1	80	absent	-2.1529121	5.8812428
2020_11_04_CPJUMP1	BR00116991	Compound	poscon	RET	short	A549	Parental	0	1	100	absent	12.824266	-4.5970373
2020_11_04_CPJUMP1	BR00117053	Compound	poscon	BRD4	long	A549	Cas9	0	1	100	absent	12.36298	6.560075
2020_11_04_CPJUMP1	BR00117020	ORF	trt	RNASE1	short	A549	Parental	0	1	100	absent	8.550715	5.1727
2020_11_04_CPJUMP1	BR00117004	CRISPR	trt	SLC29A1	long	A549	Cas9	0	1	100	absent	2.513007	5.945521
2020_11_04_CPJUMP1	BR00118044	CRISPR	poscon	PIK3CG	short	A549	Cas9	0	1	100	absent	12.70067	6.7355886
2020_11_04_CPJUMP1	BR00117052	Compound	trt	CSF1R	long	A549	Cas9	0	1	100	absent	-1.4867833	7.59834
2020_11_04_CPJUMP1	BR00118049	ORF	trt	SLC7A11	long	A549	Parental	0	1	100	Blasticidin	3.890696	9.535736
2020_11_04_CPJUMP1	BR00118042	CRISPR	negcon		short	A549	Cas9	0	1	100	absent	12.536575	6.819709
2020_11_04_CPJUMP1	BR00117055	Compound	trt	CDC25A	long	A549	Parental	0	1	120	absent	16.015411	7.1661434
2020_11_04_CPJUMP1	BR00117016	Compound	trt	KCNK1	long	A549	Parental	0	1	100	absent	13.161448	4.1411133
2020_11_04_CPJUMP1	BR00118049	ORF	trt	BTK	long	A549	Parental	0	1	100	Blasticidin	3.4043386	10.441316
2020_11_04_CPJUMP1	BR00117050	Compound	trt	PRKCE	long	A549	Cas9	0	1	100	absent	6.106846	14.68706
2020_11_04_CPJUMP1	BR00117005	CRISPR	negcon		long	A549	Cas9	0	1	100	absent	12.101504	5.1506233
2020_11_04_CPJUMP1	BR00116992	Compound	trt	ALK	short	A549	Parental	0	1	100	absent	14.196506	2.4730802
2020_11_04_CPJUMP1	BR00117020	ORF	trt	VEGFA	short	A549	Parental	0	1	100	absent	12.109781	5.4292727
2020_11_04_CPJUMP1	BR00117005	CRISPR	poscon	JAK1	long	A549	Cas9	0	1	100	absent	13.312073	6.3189106
2020_11_04_CPJUMP1	BR00117006	ORF	trt	OPRM1	long	A549	Parental	0	1	100	absent	10.90437	3.0460174
2020_11_04_CPJUMP1	BR00118050	ORF	trt	PTGIR	long	A549	Parental	0	1	100	absent	8.786896	4.782454
2020_11_04_CPJUMP1	BR00117015	Compound	trt	DDR2	long	A549	Parental	0	1	100	absent	13.984418	1.6785679
2020_11_04_CPJUMP1	BR00117020	ORF	trt	ITGB2	short	A549	Parental	0	1	100	absent	11.053058	4.562978
2020_11_04_CPJUMP1	BR00117003	CRISPR	trt	FFAR2	long	A549	Cas9	0	1	100	absent	14.420407	6.610893
2020_11_04_CPJUMP1	BR00117021	ORF	trt	RPL3	short	A549	Parental	0	1	100	absent	8.956302	3.9862351
2020_11_04_CPJUMP1	BR00118044	CRISPR	trt	UGT1A9	short	A549	Cas9	0	1	100	absent	12.669065	6.2067933
2020_11_04_CPJUMP1	BR00117055	Compound	trt	FFAR2	long	A549	Parental	0	1	120	absent	11.5032625	1.7983078
2020_11_04_CPJUMP1	BR00117006	ORF	trt	FFAR4	long	A549	Parental	0	1	100	absent	10.984554	5.6701508
2020_11_04_CPJUMP1	BR00117021	ORF	trt	HSD11B1	short	A549	Parental	0	1	100	absent	10.15575	4.5416036
2020_11_04_CPJUMP1	BR00116991	Compound	trt	CATSPER4	short	A549	Parental	0	1	100	absent	9.397207	4.052426
2020_11_04_CPJUMP1	BR00117017	Compound	trt	LPAR1	long	A549	Parental	0	1	100	absent	3.3363757	4.223639
2020_11_04_CPJUMP1	BR00118049	ORF	trt	KCNH7	long	A549	Parental	0	1	100	Blasticidin	11.1198015	3.497183
2020_11_04_CPJUMP1	BR00117005	CRISPR	trt	P2RY12	long	A549	Cas9	0	1	100	absent	2.646072	5.8067474
2020_11_04_CPJUMP1	BR00118044	CRISPR	trt	ADORA2A	short	A549	Cas9	0	1	100	absent	13.590155	6.7609434
2020_11_04_CPJUMP1	BR00117020	ORF	trt	IL1B	short	A549	Parental	0	1	100	absent	8.681479	4.852567
2020_11_04_CPJUMP1	BR00117020	ORF	trt	DHH	short	A549	Parental	0	1	100	absent	10.826234	5.9308147
2020_11_04_CPJUMP1	BR00118042	CRISPR	trt	KCNH7	short	A549	Cas9	0	1	100	absent	12.953942	6.203849
2020_11_04_CPJUMP1	BR00118043	CRISPR	negcon		short	A549	Cas9	0	1	100	absent	13.223201	6.4197865
2020_11_04_CPJUMP1	BR00117000	CRISPR	trt	FFAR2	long	A549	Cas9	0	1	100	absent	14.14354	6.3173976
2020_11_04_CPJUMP1	BR00117005	CRISPR	trt	RPL23A	long	A549	Cas9	0	1	100	absent	15.004941	7.3373823
2020_11_04_CPJUMP1	BR00117015	Compound	trt	PDE4D	long	A549	Parental	0	1	100	absent	11.897654	2.9691226
2020_11_04_CPJUMP1	BR00117017	Compound	poscon	CDK2	long	A549	Parental	0	1	100	absent	-0.8512304	-0.14882576
2020_11_04_CPJUMP1	BR00118050	ORF	trt	OPRL1	long	A549	Parental	0	1	100	absent	8.757671	3.7098362
2020_11_04_CPJUMP1	BR00117017	Compound	trt	IL1B	long	A549	Parental	0	1	100	absent	11.219148	4.0679235
2020_11_04_CPJUMP1	BR00117004	CRISPR	trt	HBB	long	A549	Cas9	0	1	100	absent	3.037716	5.649519
2020_11_04_CPJUMP1	BR00116991	Compound	trt	S100B	short	A549	Parental	0	1	100	absent	21.242363	0.09207728
2020_11_04_CPJUMP1	BR00118043	CRISPR	negcon		short	A549	Cas9	0	1	100	absent	12.240327	5.908206
2020_11_04_CPJUMP1	BR00116992	Compound	poscon	RET	short	A549	Parental	0	1	100	absent	-4.333611	5.234391
2020_11_04_CPJUMP1	BR00118043	CRISPR	trt	TGM2	short	A549	Cas9	0	1	100	absent	13.92073	6.413756
2020_11_04_CPJUMP1	BR00118044	CRISPR	trt	HSD11B1	short	A549	Cas9	0	1	100	absent	13.187024	6.0862207
2020_11_04_CPJUMP1	BR00116992	Compound	trt	COMT	short	A549	Parental	0	1	100	absent	8.823208	3.8173926
2020_11_04_CPJUMP1	BR00117000	CRISPR	trt	SCNN1G	long	A549	Cas9	0	1	100	absent	13.076819	5.798089
2020_11_04_CPJUMP1	BR00117053	Compound	trt	HSP90AB1	long	A549	Cas9	0	1	100	absent	0.20617667	18.143408
2020_11_04_CPJUMP1	BR00118042	CRISPR	poscon	CLK1	short	A549	Cas9	0	1	100	absent	12.047791	5.759998
2020_11_04_CPJUMP1	BR00117051	Compound	trt	KDR	long	A549	Cas9	0	1	100	absent	13.797126	3.0906734
2020_11_04_CPJUMP1	BR00118044	CRISPR	trt	TUBB3	short	A549	Cas9	0	1	100	absent	13.525496	6.1539493
2020_11_04_CPJUMP1	BR00117008	Compound	trt	PTK2B	long	A549	Parental	0	1	80	absent	-3.4971313	8.373649
2020_11_04_CPJUMP1	BR00118042	CRISPR	trt	FOXM1	short	A549	Cas9	0	1	100	absent	14.118586	6.744233
2020_11_04_CPJUMP1	BR00117004	CRISPR	trt	CYP2A6	long	A549	Cas9	0	1	100	absent	13.634308	6.7560773
2020_11_04_CPJUMP1	BR00116994	Compound	trt	CDK4	short	A549	Parental	0	1	100	absent	10.774392	2.0786417
2020_11_04_CPJUMP1	BR00117009	Compound	trt	PTK2B	long	A549	Parental	0	1	80	absent	-3.489139	8.366776
2020_11_04_CPJUMP1	BR00118042	CRISPR	negcon		short	A549	Cas9	0	1	100	absent	10.555052	5.979514
2020_11_04_CPJUMP1	BR00117050	Compound	trt	HRH4	long	A549	Cas9	0	1	100	absent	10.934908	3.0867999
2020_11_04_CPJUMP1	BR00117052	Compound	poscon	ERBB2	long	A549	Cas9	0	1	100	absent	12.022471	4.1161838
2020_11_04_CPJUMP1	BR00116991	Compound	trt	PDE7A	short	A549	Parental	0	1	100	absent	11.95793	4.8277774
2020_11_04_CPJUMP1	BR00117002	CRISPR	trt	PLA2G1B	long	A549	Cas9	0	1	100	Puromycin	3.6957104	5.397881
2020_11_04_CPJUMP1	BR00117001	CRISPR	trt	ALK	long	A549	Cas9	0	1	100	Puromycin	11.882967	5.8504925
2020_11_04_CPJUMP1	BR00118050	ORF	trt	CACNB4	long	A549	Parental	0	1	100	absent	9.805882	3.086541
2020_11_04_CPJUMP1	BR00118042	CRISPR	poscon	HSP90AA1	short	A549	Cas9	0	1	100	absent	9.032474	4.0391564
2020_11_04_CPJUMP1	BR00117008	Compound	trt	SLC7A11	long	A549	Parental	0	1	80	absent	8.978562	4.3210855
2020_11_04_CPJUMP1	BR00118043	CRISPR	trt	CA5A	short	A549	Cas9	0	1	100	absent	13.561058	6.92527
2020_11_04_CPJUMP1	BR00117002	CRISPR	trt	OPRM1	long	A549	Cas9	0	1	100	Puromycin	12.993611	6.059049
2020_11_04_CPJUMP1	BR00117002	CRISPR	trt	CYP1A2	long	A549	Cas9	0	1	100	Puromycin	12.882928	6.758367
2020_11_04_CPJUMP1	BR00117006	ORF	trt	KCNK1	long	A549	Parental	0	1	100	absent	10.71049	5.83771
2020_11_04_CPJUMP1	BR00117009	Compound	trt	S1PR4	long	A549	Parental	0	1	80	absent	8.396616	1.3570238
2020_11_04_CPJUMP1	BR00117021	ORF	negcon	SLIRP	short	A549	Parental	0	1	100	absent	8.208688	5.067031
2020_11_04_CPJUMP1	BR00117001	CRISPR	trt	TGFBR1	long	A549	Cas9	0	1	100	Puromycin	14.047769	6.6070786
2020_11_04_CPJUMP1	BR00116991	Compound	poscon	IGF1R	short	A549	Parental	0	1	100	absent	-0.80109847	7.513803
2020_11_04_CPJUMP1	BR00118042	CRISPR	trt	MME	short	A549	Cas9	0	1	100	absent	13.247964	6.9413958
2020_11_04_CPJUMP1	BR00117052	Compound	trt	TNNC1	long	A549	Cas9	0	1	100	absent	12.133972	5.2130394
2020_11_04_CPJUMP1	BR00117019	Compound	trt	PARP3	long	A549	Parental	0	1	100	absent	8.323273	5.351163
2020_11_04_CPJUMP1	BR00117017	Compound	trt	CDK9	long	A549	Parental	0	1	100	absent	0.6302912	12.598348
2020_11_04_CPJUMP1	BR00116991	Compound	trt	ASIC1	short	A549	Parental	0	1	100	absent	7.2002006	4.2588377
2020_11_04_CPJUMP1	BR00117016	Compound	trt	KDR	long	A549	Parental	0	1	100	absent	13.054537	1.8261479
2020_11_04_CPJUMP1	BR00118042	CRISPR	trt	PDE4D	short	A549	Cas9	0	1	100	absent	13.321788	6.639299
2020_11_04_CPJUMP1	BR00117020	ORF	negcon	BCL2L1	short	A549	Parental	0	1	100	absent	11.633523	6.163984
2020_11_04_CPJUMP1	BR00117005	CRISPR	trt	MAPK8	long	A549	Cas9	0	1	100	absent	8.896516	5.4143505
2020_11_04_CPJUMP1	BR00117005	CRISPR	trt	ADH1C	long	A549	Cas9	0	1	100	absent	12.895854	6.907108
2020_11_04_CPJUMP1	BR00117008	Compound	trt	CSK	long	A549	Parental	0	1	80	absent	3.6157358	-1.6078252
2020_11_04_CPJUMP1	BR00116994	Compound	trt	OPRM1	short	A549	Parental	0	1	100	absent	11.110604	2.2410662
2020_11_04_CPJUMP1	BR00117004	CRISPR	poscon	PLK1	long	A549	Cas9	0	1	100	absent	3.0654814	5.32376
2020_11_04_CPJUMP1	BR00117005	CRISPR	negcon		long	A549	Cas9	0	1	100	absent	11.081103	5.643474
2020_11_04_CPJUMP1	BR00118044	CRISPR	trt	TBXAS1	short	A549	Cas9	0	1	100	absent	10.283409	10.058883
2020_11_04_CPJUMP1	BR00117006	ORF	trt	AKR1C1	long	A549	Parental	0	1	100	absent	10.1905365	10.577946
2020_11_04_CPJUMP1	BR00116991	Compound	trt	RPL3	short	A549	Parental	0	1	100	absent	6.2753534	-6.573343
2020_11_04_CPJUMP1	BR00118043	CRISPR	negcon		short	A549	Cas9	0	1	100	absent	11.835872	5.981844
2020_11_04_CPJUMP1	BR00118044	CRISPR	negcon		short	A549	Cas9	0	1	100	absent	8.042353	4.352604
2020_11_04_CPJUMP1	BR00117054	Compound	poscon	RET	long	A549	Parental	0	1	120	absent	2.9939785	17.530945
2020_11_04_CPJUMP1	BR00116994	Compound	trt	GRIN2A	short	A549	Parental	0	1	100	absent	8.738327	5.950648
2020_11_04_CPJUMP1	BR00118043	CRISPR	poscon	IMPDH1	short	A549	Cas9	0	1	100	absent	14.075888	6.6822705
2020_11_04_CPJUMP1	BR00117009	Compound	trt	UGT1A9	long	A549	Parental	0	1	80	absent	9.85223	4.76926
2020_11_04_CPJUMP1	BR00117052	Compound	trt	COMT	long	A549	Cas9	0	1	100	absent	10.616655	5.1915965
2020_11_04_CPJUMP1	BR00117009	Compound	trt	ANXA1	long	A549	Parental	0	1	80	absent	21.119284	8.211528
2020_11_04_CPJUMP1	BR00117021	ORF	trt	HCK	short	A549	Parental	0	1	100	absent	9.648993	3.1123526
2020_11_04_CPJUMP1	BR00117016	Compound	poscon	GABRB2	long	A549	Parental	0	1	100	absent	13.88654	3.4917412
2020_11_04_CPJUMP1	BR00118043	CRISPR	negcon		short	A549	Cas9	0	1	100	absent	11.992649	6.3837647
2020_11_04_CPJUMP1	BR00117006	ORF	trt	KCNQ2	long	A549	Parental	0	1	100	absent	9.820759	3.349187
2020_11_04_CPJUMP1	BR00118041	CRISPR	trt	DHH	short	A549	Cas9	0	1	100	absent	13.49125	6.952788
2020_11_04_CPJUMP1	BR00117002	CRISPR	trt	HTR3A	long	A549	Cas9	0	1	100	Puromycin	13.811017	6.895356
2020_11_04_CPJUMP1	BR00116994	Compound	trt	TBXAS1	short	A549	Parental	0	1	100	absent	10.005258	4.1022425
2020_11_04_CPJUMP1	BR00118044	CRISPR	trt	KDR	short	A549	Cas9	0	1	100	absent	8.995933	5.0240674
2020_11_04_CPJUMP1	BR00116992	Compound	trt	HPGDS	short	A549	Parental	0	1	100	absent	10.689277	1.945562
2020_11_04_CPJUMP1	BR00117005	CRISPR	trt	ELANE	long	A549	Cas9	0	1	100	absent	2.4066277	6.018054
2020_11_04_CPJUMP1	BR00117021	ORF	trt	SLCO2B1	short	A549	Parental	0	1	100	absent	10.174074	3.7117474
2020_11_04_CPJUMP1	BR00116993	Compound	trt	HIF1A	short	A549	Parental	0	1	100	absent	8.690775	2.953656
2020_11_04_CPJUMP1	BR00116992	Compound	poscon	CLK1	short	A549	Parental	0	1	100	absent	11.688261	5.971506
2020_11_04_CPJUMP1	BR00117051	Compound	trt	FOXM1	long	A549	Cas9	0	1	100	absent	16.192196	7.4176803
2020_11_04_CPJUMP1	BR00118042	CRISPR	negcon		short	A549	Cas9	0	1	100	absent	4.16222	5.554451
2020_11_04_CPJUMP1	BR00118050	ORF	trt	F10	long	A549	Parental	0	1	100	absent	11.027468	5.608588
2020_11_04_CPJUMP1	BR00118050	ORF	trt	RPL3	long	A549	Parental	0	1	100	absent	10.726537	5.708938
2020_11_04_CPJUMP1	BR00116993	Compound	trt	ATP5F1D	short	A549	Parental	0	1	100	absent	10.357679	5.958025
2020_11_04_CPJUMP1	BR00116994	Compound	trt	PLA2G1B	short	A549	Parental	0	1	100	absent	7.621192	4.9473615
2020_11_04_CPJUMP1	BR00117004	CRISPR	poscon	IGF1R	long	A549	Cas9	0	1	100	absent	8.523368	3.9484138
2020_11_04_CPJUMP1	BR00117008	Compound	trt	LYN	long	A549	Parental	0	1	80	absent	0.35009757	12.76156
2020_11_04_CPJUMP1	BR00117005	CRISPR	poscon	ERBB2	long	A549	Cas9	0	1	100	absent	11.795776	6.2109575
2020_11_04_CPJUMP1	BR00117054	Compound	trt	GLRA3	long	A549	Parental	0	1	120	absent	11.5065565	6.335798
2020_11_04_CPJUMP1	BR00117015	Compound	trt	HPGDS	long	A549	Parental	0	1	100	absent	8.817545	2.4693425
2020_11_04_CPJUMP1	BR00118049	ORF	trt	ATM	long	A549	Parental	0	1	100	Blasticidin	10.166299	3.9085107
2020_11_04_CPJUMP1	BR00118049	ORF	trt	PPARD	long	A549	Parental	0	1	100	Blasticidin	8.897316	4.0375714
2020_11_04_CPJUMP1	BR00117009	Compound	trt	PNLIP	long	A549	Parental	0	1	80	absent	9.368262	5.636874
2020_11_04_CPJUMP1	BR00118044	CRISPR	trt	ICAM1	short	A549	Cas9	0	1	100	absent	13.622577	6.0034304
2020_11_04_CPJUMP1	BR00117055	Compound	trt	CACNB4	long	A549	Parental	0	1	120	absent	11.678895	1.8218037
2020_11_04_CPJUMP1	BR00117000	CRISPR	trt	TNF	long	A549	Cas9	0	1	100	absent	9.766623	4.84181
2020_11_04_CPJUMP1	BR00117020	ORF	trt	ALK	short	A549	Parental	0	1	100	absent	8.420872	5.023179
2020_11_04_CPJUMP1	BR00117017	Compound	poscon	JAK1	long	A549	Parental	0	1	100	absent	12.13071	-0.7981905
2020_11_04_CPJUMP1	BR00116993	Compound	trt	FGF1	short	A549	Parental	0	1	100	absent	11.47638	5.639334
2020_11_04_CPJUMP1	BR00117008	Compound	trt	CCR1	long	A549	Parental	0	1	80	absent	12.042151	1.7904724
2020_11_04_CPJUMP1	BR00118050	ORF	trt	KCNH7	long	A549	Parental	0	1	100	absent	8.756348	4.603135
2020_11_04_CPJUMP1	BR00117021	ORF	negcon	CLOCK	short	A549	Parental	0	1	100	absent	8.822524	5.2260747
2020_11_04_CPJUMP1	BR00117055	Compound	trt	ICAM1	long	A549	Parental	0	1	120	absent	14.771959	13.261038
2020_11_04_CPJUMP1	BR00117006	ORF	trt	GHSR	long	A549	Parental	0	1	100	absent	11.318002	3.2030487
2020_11_04_CPJUMP1	BR00117005	CRISPR	poscon	ERBB2	long	A549	Cas9	0	1	100	absent	14.094462	7.1266665
2020_11_04_CPJUMP1	BR00116991	Compound	trt	PTPN2	short	A549	Parental	0	1	100	absent	10.7697935	4.6011276
2020_11_04_CPJUMP1	BR00116991	Compound	trt	HSP90AB1	short	A549	Parental	0	1	100	absent	1.2273294	17.682768
2020_11_04_CPJUMP1	BR00116994	Compound	trt	KCNN4	short	A549	Parental	0	1	100	absent	7.855763	4.161519
2020_11_04_CPJUMP1	BR00117016	Compound	trt	S1PR1	long	A549	Parental	0	1	100	absent	4.8852925	-3.0620098
2020_11_04_CPJUMP1	BR00116991	Compound	trt	FFAR2	short	A549	Parental	0	1	100	absent	11.478546	2.2108102
2020_11_04_CPJUMP1	BR00118049	ORF	trt	S1PR1	long	A549	Parental	0	1	100	Blasticidin	3.1720984	5.4359865
2020_11_04_CPJUMP1	BR00117000	CRISPR	poscon	CHEK2	long	A549	Cas9	0	1	100	absent	13.292971	6.478243
2020_11_04_CPJUMP1	BR00117006	ORF	trt	HSP90AB1	long	A549	Parental	0	1	100	absent	12.720641	6.907219
2020_11_04_CPJUMP1	BR00117016	Compound	poscon	BRD4	long	A549	Parental	0	1	100	absent	13.13937	5.8311276
2020_11_04_CPJUMP1	BR00116992	Compound	trt	IL1B	short	A549	Parental	0	1	100	absent	8.482059	5.4237494
2020_11_04_CPJUMP1	BR00117051	Compound	poscon	HSP90AA1	long	A549	Cas9	0	1	100	absent	0.20815262	18.141287
2020_11_04_CPJUMP1	BR00117054	Compound	trt	PDE7A	long	A549	Parental	0	1	120	absent	11.045913	5.7838116
2020_11_04_CPJUMP1	BR00117005	CRISPR	trt	FFAR2	long	A549	Cas9	0	1	100	absent	12.592056	6.0758557
2020_11_04_CPJUMP1	BR00117052	Compound	trt	GUCY1B1	long	A549	Cas9	0	1	100	absent	8.991707	3.8055677
2020_11_04_CPJUMP1	BR00116994	Compound	trt	ABL1	short	A549	Parental	0	1	100	absent	0.59177566	12.769444
2020_11_04_CPJUMP1	BR00117000	CRISPR	trt	CTSG	long	A549	Cas9	0	1	100	absent	13.566917	6.245476
2020_11_04_CPJUMP1	BR00118042	CRISPR	trt	AKR1B1	short	A549	Cas9	0	1	100	absent	3.9333172	5.514915
2020_11_04_CPJUMP1	BR00117000	CRISPR	negcon		long	A549	Cas9	0	1	100	absent	9.659637	4.0515676
2020_11_04_CPJUMP1	BR00118050	ORF	negcon	RB1	long	A549	Parental	0	1	100	absent	11.979024	5.679124
2020_11_04_CPJUMP1	BR00117019	Compound	trt	PNLIP	long	A549	Parental	0	1	100	absent	7.753439	4.314688
2020_11_04_CPJUMP1	BR00118041	CRISPR	trt	CDK4	short	A549	Cas9	0	1	100	absent	14.534755	7.036953
2020_11_04_CPJUMP1	BR00117019	Compound	trt	ALDH2	long	A549	Parental	0	1	100	absent	11.600253	3.6180816
2020_11_04_CPJUMP1	BR00117020	ORF	negcon	PRKACB	short	A549	Parental	0	1	100	absent	10.800784	5.233942
2020_11_04_CPJUMP1	BR00117004	CRISPR	poscon	KRAS	long	A549	Cas9	0	1	100	absent	2.4407706	6.004188
2020_11_04_CPJUMP1	BR00116992	Compound	trt	KCNH7	short	A549	Parental	0	1	100	absent	9.25429	3.8522637
2020_11_04_CPJUMP1	BR00118044	CRISPR	poscon	RET	short	A549	Cas9	0	1	100	absent	12.99819	6.9003367
2020_11_04_CPJUMP1	BR00117008	Compound	trt	CASP3	long	A549	Parental	0	1	80	absent	8.9555855	5.2597647
2020_11_04_CPJUMP1	BR00118050	ORF	trt	BAX	long	A549	Parental	0	1	100	absent	11.810387	5.752892
2020_11_04_CPJUMP1	BR00117006	ORF	trt	TGFBR1	long	A549	Parental	0	1	100	absent	9.202427	5.4248857
2020_11_04_CPJUMP1	BR00118049	ORF	trt	HSD11B1	long	A549	Parental	0	1	100	Blasticidin	9.891609	3.465113
2020_11_04_CPJUMP1	BR00118043	CRISPR	trt	TBXAS1	short	A549	Cas9	0	1	100	absent	11.410426	3.7409012
2020_11_04_CPJUMP1	BR00118050	ORF	trt	KCNH7	long	A549	Parental	0	1	100	absent	11.133686	3.1035488
2020_11_04_CPJUMP1	BR00118044	CRISPR	trt	ATP5F1D	short	A549	Cas9	0	1	100	absent	13.253298	6.087371
2020_11_04_CPJUMP1	BR00118049	ORF	poscon	PAK4	long	A549	Parental	0	1	100	Blasticidin	11.397235	5.9457936
2020_11_04_CPJUMP1	BR00117019	Compound	trt	FPR1	long	A549	Parental	0	1	100	absent	12.48554	5.10837
2020_11_04_CPJUMP1	BR00117015	Compound	trt	CTSG	long	A549	Parental	0	1	100	absent	0.52215844	13.254718
2020_11_04_CPJUMP1	BR00118049	ORF	trt	ICAM1	long	A549	Parental	0	1	100	Blasticidin	11.798171	5.9655204
2020_11_04_CPJUMP1	BR00116991	Compound	trt	PTK2B	short	A549	Parental	0	1	100	absent	10.247714	6.2313533
2020_11_04_CPJUMP1	BR00116994	Compound	poscon	ERBB2	short	A549	Parental	0	1	100	absent	3.8252633	-1.6219858
2020_11_04_CPJUMP1	BR00116991	Compound	trt	CDK4	short	A549	Parental	0	1	100	absent	11.4148035	3.0194614
2020_11_04_CPJUMP1	BR00117006	ORF	negcon	MAPK13	long	A549	Parental	0	1	100	absent	9.850609	4.860565
2020_11_04_CPJUMP1	BR00117000	CRISPR	trt	AKR1B1	long	A549	Cas9	0	1	100	absent	3.1868713	5.3015714
2020_11_04_CPJUMP1	BR00118041	CRISPR	negcon		short	A549	Cas9	0	1	100	absent	9.912329	4.9279284
2020_11_04_CPJUMP1	BR00117017	Compound	trt	PRKCE	long	A549	Parental	0	1	100	absent	6.1125927	14.699965
2020_11_04_CPJUMP1	BR00117052	Compound	trt	DHH	long	A549	Cas9	0	1	100	absent	9.054813	5.005427
2020_11_04_CPJUMP1	BR00118049	ORF	negcon	BCL2L1	long	A549	Parental	0	1	100	Blasticidin	3.4933596	10.008086
2020_11_04_CPJUMP1	BR00117002	CRISPR	trt	EDNRB	long	A549	Cas9	0	1	100	Puromycin	13.358209	6.749669
2020_11_04_CPJUMP1	BR00117054	Compound	trt	TNF	long	A549	Parental	0	1	120	absent	6.886622	14.866484
2020_11_04_CPJUMP1	BR00117005	CRISPR	poscon	PAK4	long	A549	Cas9	0	1	100	absent	10.494547	5.412085
2020_11_04_CPJUMP1	BR00117000	CRISPR	trt	ELANE	long	A549	Cas9	0	1	100	absent	13.025425	6.2984004
2020_11_04_CPJUMP1	BR00117053	Compound	trt	RGS4	long	A549	Cas9	0	1	100	absent	6.957792	2.8027956
2020_11_04_CPJUMP1	BR00117003	CRISPR	poscon	BRD4	long	A549	Cas9	0	1	100	absent	13.886408	7.368509
2020_11_04_CPJUMP1	BR00117017	Compound	trt	HTR2C	long	A549	Parental	0	1	100	absent	10.558004	5.643549
2020_11_04_CPJUMP1	BR00117001	CRISPR	trt	ASIC1	long	A549	Cas9	0	1	100	Puromycin	13.808954	6.505353
2020_11_04_CPJUMP1	BR00118042	CRISPR	trt	FPR1	short	A549	Cas9	0	1	100	absent	13.413069	6.4160943
2020_11_04_CPJUMP1	BR00117054	Compound	trt	PTPN2	long	A549	Parental	0	1	120	absent	7.3393197	2.952209
2020_11_04_CPJUMP1	BR00117021	ORF	poscon	AURKB	short	A549	Parental	0	1	100	absent	11.018721	6.387294
2020_11_04_CPJUMP1	BR00116992	Compound	trt	HBB	short	A549	Parental	0	1	100	absent	11.144515	5.860135
2020_11_04_CPJUMP1	BR00117003	CRISPR	trt	S1PR1	long	A549	Cas9	0	1	100	absent	13.3397255	5.9875283
2020_11_04_CPJUMP1	BR00117021	ORF	negcon	MAPK9	short	A549	Parental	0	1	100	absent	8.716479	4.5204053
2020_11_04_CPJUMP1	BR00117001	CRISPR	trt	PTGIS	long	A549	Cas9	0	1	100	Puromycin	13.456048	6.5830674
2020_11_04_CPJUMP1	BR00117005	CRISPR	poscon	TUBB	long	A549	Cas9	0	1	100	absent	13.985752	6.975777
2020_11_04_CPJUMP1	BR00117020	ORF	negcon	MAPK13	short	A549	Parental	0	1	100	absent	10.891073	6.503172
2020_11_04_CPJUMP1	BR00117016	Compound	trt	FFAR2	long	A549	Parental	0	1	100	absent	10.921198	1.8768119
2020_11_04_CPJUMP1	BR00117017	Compound	trt	CYP3A4	long	A549	Parental	0	1	100	absent	1.6187698	12.308444
2020_11_04_CPJUMP1	BR00117015	Compound	trt	TNNC1	long	A549	Parental	0	1	100	absent	14.070007	4.82122
2020_11_04_CPJUMP1	BR00117000	CRISPR	poscon	AURKB	long	A549	Cas9	0	1	100	absent	8.941795	5.325279
2020_11_04_CPJUMP1	BR00117009	Compound	trt	MMP2	long	A549	Parental	0	1	80	absent	14.349779	5.3350153
2020_11_04_CPJUMP1	BR00118044	CRISPR	trt	ADORA2A	short	A549	Cas9	0	1	100	absent	13.52303	6.2423024
2020_11_04_CPJUMP1	BR00116993	Compound	trt	PTGIS	short	A549	Parental	0	1	100	absent	12.289554	5.697508
2020_11_04_CPJUMP1	BR00117016	Compound	trt	PNLIP	long	A549	Parental	0	1	100	absent	11.934932	3.5434248
2020_11_04_CPJUMP1	BR00117051	Compound	poscon	RET	long	A549	Cas9	0	1	100	absent	2.9937072	17.530619
2020_11_04_CPJUMP1	BR00118049	ORF	negcon	SLIRP	long	A549	Parental	0	1	100	Blasticidin	7.4716015	4.254495
2020_11_04_CPJUMP1	BR00116992	Compound	trt	HSD11B1	short	A549	Parental	0	1	100	absent	10.611246	3.3565989
2020_11_04_CPJUMP1	BR00116991	Compound	trt	CCND1	short	A549	Parental	0	1	100	absent	-0.22684297	11.522807
2020_11_04_CPJUMP1	BR00118044	CRISPR	trt	PARP3	short	A549	Cas9	0	1	100	absent	13.165377	6.502552
2020_11_04_CPJUMP1	BR00117005	CRISPR	negcon		long	A549	Cas9	0	1	100	absent	2.7188025	5.706022
2020_11_04_CPJUMP1	BR00117019	Compound	poscon	BRD4	long	A549	Parental	0	1	100	absent	0.516353	13.208483
2020_11_04_CPJUMP1	BR00117006	ORF	poscon	PAK1	long	A549	Parental	0	1	100	absent	8.035699	4.679128
2020_11_04_CPJUMP1	BR00117051	Compound	trt	PLD1	long	A549	Cas9	0	1	100	absent	11.473376	-2.764356
2020_11_04_CPJUMP1	BR00117050	Compound	poscon	DNMT3A	long	A549	Cas9	0	1	100	absent	0.5491029	1.9703736
2020_11_04_CPJUMP1	BR00118043	CRISPR	negcon		short	A549	Cas9	0	1	100	absent	11.04731	5.5156837
2020_11_04_CPJUMP1	BR00117051	Compound	trt	PORCN	long	A549	Cas9	0	1	100	absent	13.953712	4.173368
2020_11_04_CPJUMP1	BR00117001	CRISPR	trt	PTPN2	long	A549	Cas9	0	1	100	Puromycin	13.654539	5.950971
2020_11_04_CPJUMP1	BR00118050	ORF	negcon	SGK3	long	A549	Parental	0	1	100	absent	11.272915	3.203099
2020_11_04_CPJUMP1	BR00117051	Compound	trt	RPL3	long	A549	Cas9	0	1	100	absent	10.151787	-7.2787175
2020_11_04_CPJUMP1	BR00118044	CRISPR	trt	PDE3A	short	A549	Cas9	0	1	100	absent	13.114627	6.8648877
2020_11_04_CPJUMP1	BR00118050	ORF	trt	ATM	long	A549	Parental	0	1	100	absent	10.495462	4.017677
2020_11_04_CPJUMP1	BR00117001	CRISPR	poscon	HSP90AA1	long	A549	Cas9	0	1	100	Puromycin	13.704247	6.6887164
2020_11_04_CPJUMP1	BR00118042	CRISPR	negcon		short	A549	Cas9	0	1	100	absent	4.1289563	5.5582333
2020_11_04_CPJUMP1	BR00117006	ORF	trt	VEGFA	long	A549	Parental	0	1	100	absent	9.222074	3.8293839
2020_11_04_CPJUMP1	BR00117052	Compound	trt	BTK	long	A549	Cas9	0	1	100	absent	9.963517	3.6046584
2020_11_04_CPJUMP1	BR00118049	ORF	trt	EDNRB	long	A549	Parental	0	1	100	Blasticidin	11.247571	5.961688
2020_11_04_CPJUMP1	BR00117016	Compound	trt	ADH1C	long	A549	Parental	0	1	100	absent	8.253341	1.5974132
2020_11_04_CPJUMP1	BR00117017	Compound	trt	PDE7A	long	A549	Parental	0	1	100	absent	11.87643	5.050953
2020_11_04_CPJUMP1	BR00117050	Compound	trt	CA5A	long	A549	Cas9	0	1	100	absent	11.862345	1.8289961
2020_11_04_CPJUMP1	BR00117055	Compound	trt	PTGIS	long	A549	Parental	0	1	120	absent	8.686107	3.8763716
2020_11_04_CPJUMP1	BR00117050	Compound	trt	PPAT	long	A549	Cas9	0	1	100	absent	7.8720837	4.5455384
2020_11_04_CPJUMP1	BR00117020	ORF	trt	DDR2	short	A549	Parental	0	1	100	absent	10.642366	4.1018686
2020_11_04_CPJUMP1	BR00118050	ORF	trt	ELANE	long	A549	Parental	0	1	100	absent	11.830076	5.894779
2020_11_04_CPJUMP1	BR00118044	CRISPR	poscon	KRAS	short	A549	Cas9	0	1	100	absent	3.033287	5.415304
2020_11_04_CPJUMP1	BR00117016	Compound	poscon	KRAS	long	A549	Parental	0	1	100	absent	11.480474	17.34662
2020_11_04_CPJUMP1	BR00118043	CRISPR	poscon	PAK4	short	A549	Cas9	0	1	100	absent	13.506806	6.604023
2020_11_04_CPJUMP1	BR00117002	CRISPR	trt	CDK4	long	A549	Cas9	0	1	100	Puromycin	14.600036	7.19142
2020_11_04_CPJUMP1	BR00116994	Compound	poscon	AURKB	short	A549	Parental	0	1	100	absent	-3.377468	8.419679
2020_11_04_CPJUMP1	BR00116992	Compound	trt	PRKCB	short	A549	Parental	0	1	100	absent	11.2089205	4.8892665
2020_11_04_CPJUMP1	BR00117054	Compound	trt	GRIN2A	long	A549	Parental	0	1	120	absent	12.148932	4.3785777
2020_11_04_CPJUMP1	BR00117051	Compound	trt	SLC7A11	long	A549	Cas9	0	1	100	absent	11.356825	3.168444
2020_11_04_CPJUMP1	BR00116992	Compound	poscon	AKT1	short	A549	Parental	0	1	100	absent	-1.0773427	6.0186048
2020_11_04_CPJUMP1	BR00117009	Compound	trt	FFAR2	long	A549	Parental	0	1	80	absent	9.523385	3.409441
2020_11_04_CPJUMP1	BR00118043	CRISPR	trt	PLA2G1B	short	A549	Cas9	0	1	100	absent	3.1303263	5.3857236
2020_11_04_CPJUMP1	BR00117015	Compound	poscon	EZH2	long	A549	Parental	0	1	100	absent	0.536226	13.33792
2020_11_04_CPJUMP1	BR00117005	CRISPR	trt	PDE7A	long	A549	Cas9	0	1	100	absent	13.049008	6.3631964
2020_11_04_CPJUMP1	BR00118049	ORF	trt	PDE7A	long	A549	Parental	0	1	100	Blasticidin	3.4814866	10.014918
2020_11_04_CPJUMP1	BR00117019	Compound	poscon	GABRB2	long	A549	Parental	0	1	100	absent	13.864731	3.5542233
2020_11_04_CPJUMP1	BR00117016	Compound	trt	SIRT2	long	A549	Parental	0	1	100	absent	5.145956	4.9590325
2020_11_04_CPJUMP1	BR00117055	Compound	poscon	EZH2	long	A549	Parental	0	1	120	absent	13.391225	4.799823
2020_11_04_CPJUMP1	BR00118043	CRISPR	trt	PTGIS	short	A549	Cas9	0	1	100	absent	12.724006	6.3267574
2020_11_04_CPJUMP1	BR00117021	ORF	poscon	FLT3	short	A549	Parental	0	1	100	absent	11.033674	5.710955
2020_11_04_CPJUMP1	BR00117003	CRISPR	trt	ATP5F1D	long	A549	Cas9	0	1	100	absent	13.101323	6.554758
2020_11_04_CPJUMP1	BR00117021	ORF	negcon	MAPK13	short	A549	Parental	0	1	100	absent	9.341748	4.529484
2020_11_04_CPJUMP1	BR00116991	Compound	trt	ABL1	short	A549	Parental	0	1	100	absent	14.163359	4.4219556
2020_11_04_CPJUMP1	BR00117055	Compound	trt	S100B	long	A549	Parental	0	1	120	absent	9.475458	4.5986
2020_11_04_CPJUMP1	BR00117008	Compound	trt	SLC7A11	long	A549	Parental	0	1	80	absent	11.214972	3.0820847
2020_11_04_CPJUMP1	BR00118043	CRISPR	negcon		short	A549	Cas9	0	1	100	absent	7.467172	4.156873
2020_11_04_CPJUMP1	BR00117006	ORF	trt	OPRL1	long	A549	Parental	0	1	100	absent	10.930011	2.973696
2020_11_04_CPJUMP1	BR00117003	CRISPR	poscon	PIK3CG	long	A549	Cas9	0	1	100	absent	13.29641	6.3532786
2020_11_04_CPJUMP1	BR00118050	ORF	trt	TUBB4B	long	A549	Parental	0	1	100	absent	8.679069	4.737061
2020_11_04_CPJUMP1	BR00117006	ORF	trt	CA5A	long	A549	Parental	0	1	100	absent	11.184371	3.3907254
2020_11_04_CPJUMP1	BR00117008	Compound	trt	MME	long	A549	Parental	0	1	80	absent	12.717747	5.033277
2020_11_04_CPJUMP1	BR00117054	Compound	trt	CCND1	long	A549	Parental	0	1	120	absent	7.8560915	-7.6501746
2020_11_04_CPJUMP1	BR00118041	CRISPR	trt	CHRM2	short	A549	Cas9	0	1	100	absent	13.966668	6.588728
2020_11_04_CPJUMP1	BR00116994	Compound	trt	ATM	short	A549	Parental	0	1	100	absent	2.7484512	11.612664
2020_11_04_CPJUMP1	BR00117053	Compound	trt	ATM	long	A549	Cas9	0	1	100	absent	3.8489273	12.937673
2020_11_04_CPJUMP1	BR00117005	CRISPR	trt	PORCN	long	A549	Cas9	0	1	100	absent	13.631112	6.7002134
2020_11_04_CPJUMP1	BR00117008	Compound	trt	RGS4	long	A549	Parental	0	1	80	absent	8.81109	5.4679565
2020_11_04_CPJUMP1	BR00117020	ORF	trt	CSK	short	A549	Parental	0	1	100	absent	10.560865	3.7077615
2020_11_04_CPJUMP1	BR00117017	Compound	trt	HPGDS	long	A549	Parental	0	1	100	absent	11.018904	1.9124281
2020_11_04_CPJUMP1	BR00117005	CRISPR	trt	GRIN2A	long	A549	Cas9	0	1	100	absent	14.238604	6.701269
2020_11_04_CPJUMP1	BR00118041	CRISPR	negcon		short	A549	Cas9	0	1	100	absent	13.305457	6.615039
2020_11_04_CPJUMP1	BR00116993	Compound	trt	PTPN2	short	A549	Parental	0	1	100	absent	7.620425	3.503315
2020_11_04_CPJUMP1	BR00117006	ORF	negcon	HIF1AN	long	A549	Parental	0	1	100	absent	10.44679	5.7096567
2020_11_04_CPJUMP1	BR00117004	CRISPR	negcon		long	A549	Cas9	0	1	100	absent	12.717671	6.9788747
2020_11_04_CPJUMP1	BR00118049	ORF	trt	BAX	long	A549	Parental	0	1	100	Blasticidin	3.3874292	10.316865
2020_11_04_CPJUMP1	BR00117054	Compound	poscon	IGF1R	long	A549	Parental	0	1	120	absent	4.0049043	13.115827
2020_11_04_CPJUMP1	BR00117002	CRISPR	poscon	DNMT3A	long	A549	Cas9	0	1	100	Puromycin	13.056522	6.6048145
2020_11_04_CPJUMP1	BR00117015	Compound	trt	HSP90AB1	long	A549	Parental	0	1	100	absent	0.18788306	18.163857
2020_11_04_CPJUMP1	BR00118044	CRISPR	trt	HIF1A	short	A549	Cas9	0	1	100	absent	13.787539	6.42673
2020_11_04_CPJUMP1	BR00118041	CRISPR	trt	BTK	short	A549	Cas9	0	1	100	absent	13.426821	5.8675265
2020_11_04_CPJUMP1	BR00117003	CRISPR	trt	KCNK1	long	A549	Cas9	0	1	100	absent	13.728474	6.600714
2020_11_04_CPJUMP1	BR00117017	Compound	trt	CA14	long	A549	Parental	0	1	100	absent	11.063312	6.078507
2020_11_04_CPJUMP1	BR00118043	CRISPR	trt	CACNG1	short	A549	Cas9	0	1	100	absent	3.1343293	5.5438957
2020_11_04_CPJUMP1	BR00117002	CRISPR	trt	PPAT	long	A549	Cas9	0	1	100	Puromycin	14.436431	7.0636926
2020_11_04_CPJUMP1	BR00118041	CRISPR	trt	HDAC6	short	A549	Cas9	0	1	100	absent	12.661257	6.4422455
2020_11_04_CPJUMP1	BR00117021	ORF	trt	ANXA1	short	A549	Parental	0	1	100	absent	11.570549	4.7620606
2020_11_04_CPJUMP1	BR00116993	Compound	trt	KCNN4	short	A549	Parental	0	1	100	absent	8.398983	4.355771
2020_11_04_CPJUMP1	BR00117052	Compound	poscon	EZH2	long	A549	Cas9	0	1	100	absent	0.5814915	13.569718
2020_11_04_CPJUMP1	BR00116992	Compound	trt	CHRM3	short	A549	Parental	0	1	100	absent	9.268369	4.016456
2020_11_04_CPJUMP1	BR00116993	Compound	trt	PPAT	short	A549	Parental	0	1	100	absent	7.6307783	5.4720125
2020_11_04_CPJUMP1	BR00117020	ORF	negcon	HIF1AN	short	A549	Parental	0	1	100	absent	9.050388	5.316077
2020_11_04_CPJUMP1	BR00116991	Compound	poscon	USP1	short	A549	Parental	0	1	100	absent	6.54167	-5.154504
2020_11_04_CPJUMP1	BR00117009	Compound	trt	FPR1	long	A549	Parental	0	1	80	absent	8.820794	5.3580155
2020_11_04_CPJUMP1	BR00117005	CRISPR	trt	GRIN2A	long	A549	Cas9	0	1	100	absent	14.345682	6.3538136
2020_11_04_CPJUMP1	BR00117019	Compound	trt	HRH4	long	A549	Parental	0	1	100	absent	11.065795	1.7952456
2020_11_04_CPJUMP1	BR00117054	Compound	trt	ELANE	long	A549	Parental	0	1	120	absent	12.750292	5.250462
2020_11_04_CPJUMP1	BR00117051	Compound	poscon	CLK1	long	A549	Cas9	0	1	100	absent	10.154774	10.006175
2020_11_04_CPJUMP1	BR00117054	Compound	trt	PTPN2	long	A549	Parental	0	1	120	absent	7.428279	3.4165444
2020_11_04_CPJUMP1	BR00117055	Compound	trt	PPAT	long	A549	Parental	0	1	120	absent	11.708797	6.280654
2020_11_04_CPJUMP1	BR00117052	Compound	poscon	DYRK1B	long	A549	Cas9	0	1	100	absent	12.102983	-1.7253242
2020_11_04_CPJUMP1	BR00117005	CRISPR	negcon		long	A549	Cas9	0	1	100	absent	12.84027	6.1368256
2020_11_04_CPJUMP1	BR00117000	CRISPR	negcon		long	A549	Cas9	0	1	100	absent	10.685726	4.7205887
2020_11_04_CPJUMP1	BR00118049	ORF	trt	MAPK8	long	A549	Parental	0	1	100	Blasticidin	3.6211944	9.84591
2020_11_04_CPJUMP1	BR00117017	Compound	trt	GAA	long	A549	Parental	0	1	100	absent	11.938555	3.9970987
2020_11_04_CPJUMP1	BR00117004	CRISPR	trt	CYP2A6	long	A549	Cas9	0	1	100	absent	13.835462	6.5289245
2020_11_04_CPJUMP1	BR00118042	CRISPR	negcon		short	A549	Cas9	0	1	100	absent	9.294162	4.822868
2020_11_04_CPJUMP1	BR00117016	Compound	trt	CASP3	long	A549	Parental	0	1	100	absent	13.529973	5.094752
2020_11_04_CPJUMP1	BR00118044	CRISPR	trt	KCNN1	short	A549	Cas9	0	1	100	absent	12.735063	6.7600894
2020_11_04_CPJUMP1	BR00118042	CRISPR	poscon	NAMPT	short	A549	Cas9	0	1	100	absent	13.232021	6.535848
2020_11_04_CPJUMP1	BR00118049	ORF	trt	CYP2A6	long	A549	Parental	0	1	100	Blasticidin	3.4846165	10.044262
2020_11_04_CPJUMP1	BR00117016	Compound	trt	P3H1	long	A549	Parental	0	1	100	absent	12.2033	1.5038627
2020_11_04_CPJUMP1	BR00117021	ORF	trt	HBB	short	A549	Parental	0	1	100	absent	8.755106	4.266021
2020_11_04_CPJUMP1	BR00117008	Compound	trt	CCR1	long	A549	Parental	0	1	80	absent	13.891584	2.364353
2020_11_04_CPJUMP1	BR00117002	CRISPR	trt	CHRM2	long	A549	Cas9	0	1	100	Puromycin	13.359094	6.853658
2020_11_04_CPJUMP1	BR00118050	ORF	trt	MMP2	long	A549	Parental	0	1	100	absent	12.007229	5.781021
2020_11_04_CPJUMP1	BR00117021	ORF	trt	CCR1	short	A549	Parental	0	1	100	absent	9.161612	3.6661456
2020_11_04_CPJUMP1	BR00117020	ORF	trt	AGER	short	A549	Parental	0	1	100	absent	9.240703	4.307572
2020_11_04_CPJUMP1	BR00118050	ORF	trt	OPRM1	long	A549	Parental	0	1	100	absent	10.853542	3.0081427
2020_11_04_CPJUMP1	BR00117003	CRISPR	trt	NTRK1	long	A549	Cas9	0	1	100	absent	2.950115	5.7384315
2020_11_04_CPJUMP1	BR00118050	ORF	trt	LPAR1	long	A549	Parental	0	1	100	absent	12.118513	6.1821923
2020_11_04_CPJUMP1	BR00117015	Compound	trt	KCNN1	long	A549	Parental	0	1	100	absent	12.417652	1.3658701
2020_11_04_CPJUMP1	BR00118050	ORF	trt	UGT1A9	long	A549	Parental	0	1	100	absent	9.287162	3.2714832
2020_11_04_CPJUMP1	BR00117053	Compound	trt	HSP90AB1	long	A549	Cas9	0	1	100	absent	0.20408066	18.146477
2020_11_04_CPJUMP1	BR00116992	Compound	trt	PDE3A	short	A549	Parental	0	1	100	absent	8.798814	3.244598
2020_11_04_CPJUMP1	BR00116993	Compound	trt	F10	short	A549	Parental	0	1	100	absent	11.423485	4.766147
2020_11_04_CPJUMP1	BR00117009	Compound	trt	TGM2	long	A549	Parental	0	1	80	absent	0.123002015	12.6937895
2020_11_04_CPJUMP1	BR00118041	CRISPR	poscon	CDK2	short	A549	Cas9	0	1	100	absent	14.47046	7.113695
2020_11_04_CPJUMP1	BR00118041	CRISPR	trt	KCTD16	short	A549	Cas9	0	1	100	absent	12.684944	6.571469
2020_11_04_CPJUMP1	BR00118041	CRISPR	trt	GHSR	short	A549	Cas9	0	1	100	absent	10.551281	4.7092986
2020_11_04_CPJUMP1	BR00118043	CRISPR	trt	HBB	short	A549	Cas9	0	1	100	absent	9.969064	4.0544257
2020_11_04_CPJUMP1	BR00118042	CRISPR	trt	MME	short	A549	Cas9	0	1	100	absent	13.480847	6.5695415
2020_11_04_CPJUMP1	BR00117017	Compound	trt	PARP3	long	A549	Parental	0	1	100	absent	11.475149	6.5697417
2020_11_04_CPJUMP1	BR00117020	ORF	negcon	ATG5	short	A549	Parental	0	1	100	absent	9.25822	3.6209283
2020_11_04_CPJUMP1	BR00117020	ORF	trt	MMP2	short	A549	Parental	0	1	100	absent	11.096142	5.338834
2020_11_04_CPJUMP1	BR00117005	CRISPR	trt	ATP5F1D	long	A549	Cas9	0	1	100	absent	14.018491	7.1112223
2020_11_04_CPJUMP1	BR00118041	CRISPR	trt	PDE4D	short	A549	Cas9	0	1	100	absent	12.671523	5.9898953
2020_11_04_CPJUMP1	BR00117003	CRISPR	trt	PDPK1	long	A549	Cas9	0	1	100	absent	13.30631	6.4346194
2020_11_04_CPJUMP1	BR00117020	ORF	negcon	MAPK9	short	A549	Parental	0	1	100	absent	8.314358	4.8647757
2020_11_04_CPJUMP1	BR00117016	Compound	trt	GLRA3	long	A549	Parental	0	1	100	absent	11.0497055	5.0598345
2020_11_04_CPJUMP1	BR00117009	Compound	trt	HIF1A	long	A549	Parental	0	1	80	absent	13.6067295	2.8849878
2020_11_04_CPJUMP1	BR00116993	Compound	trt	NTRK1	short	A549	Parental	0	1	100	absent	13.865887	1.2006235
2020_11_04_CPJUMP1	BR00117016	Compound	trt	ADRA2B	long	A549	Parental	0	1	100	absent	9.647463	4.575308
2020_11_04_CPJUMP1	BR00117005	CRISPR	poscon	USP1	long	A549	Cas9	0	1	100	absent	13.787728	6.8933024
2020_11_04_CPJUMP1	BR00117009	Compound	trt	CA14	long	A549	Parental	0	1	80	absent	10.897115	6.448491
2020_11_04_CPJUMP1	BR00116994	Compound	trt	PARP3	short	A549	Parental	0	1	100	absent	11.510553	6.5823
2020_11_04_CPJUMP1	BR00117003	CRISPR	trt	SLC29A1	long	A549	Cas9	0	1	100	absent	14.155136	6.6366854
2020_11_04_CPJUMP1	BR00117054	Compound	poscon	ERBB2	long	A549	Parental	0	1	120	absent	12.274031	4.802982
2020_11_04_CPJUMP1	BR00117009	Compound	trt	FFAR4	long	A549	Parental	0	1	80	absent	11.595583	6.417804
2020_11_04_CPJUMP1	BR00117005	CRISPR	poscon	BRAF	long	A549	Cas9	0	1	100	absent	11.700194	6.103964
2020_11_04_CPJUMP1	BR00117008	Compound	poscon	CHEK2	long	A549	Parental	0	1	80	absent	0.57839966	12.7771015
2020_11_04_CPJUMP1	BR00117005	CRISPR	trt	PDE4D	long	A549	Cas9	0	1	100	absent	13.595691	6.708399
2020_11_04_CPJUMP1	BR00118044	CRISPR	trt	CHRM3	short	A549	Cas9	0	1	100	absent	13.642022	6.0663314
2020_11_04_CPJUMP1	BR00117008	Compound	trt	OPRM1	long	A549	Parental	0	1	80	absent	13.986954	2.4026387
2020_11_04_CPJUMP1	BR00117020	ORF	trt	CA5A	short	A549	Parental	0	1	100	absent	11.157227	4.439944
2020_11_04_CPJUMP1	BR00117055	Compound	poscon	ERBB2	long	A549	Parental	0	1	120	absent	11.358663	4.329194
2020_11_04_CPJUMP1	BR00117003	CRISPR	trt	CASP3	long	A549	Cas9	0	1	100	absent	12.693429	5.556578
2020_11_04_CPJUMP1	BR00117051	Compound	poscon	BRAF	long	A549	Cas9	0	1	100	absent	6.785884	2.7340317
2020_11_04_CPJUMP1	BR00117002	CRISPR	trt	FPR1	long	A549	Cas9	0	1	100	Puromycin	11.002684	6.030317
2020_11_04_CPJUMP1	BR00118041	CRISPR	trt	TUBB3	short	A549	Cas9	0	1	100	absent	13.646865	6.482097
2020_11_04_CPJUMP1	BR00117000	CRISPR	trt	DCK	long	A549	Cas9	0	1	100	absent	13.984229	6.8439636
2020_11_04_CPJUMP1	BR00116994	Compound	trt	KCNQ2	short	A549	Parental	0	1	100	absent	12.308961	1.8130473
2020_11_04_CPJUMP1	BR00117053	Compound	poscon	DYRK1B	long	A549	Cas9	0	1	100	absent	12.098078	-1.7093797
2020_11_04_CPJUMP1	BR00117053	Compound	trt	TGM2	long	A549	Cas9	0	1	100	absent	0.49287647	13.354168
2020_11_04_CPJUMP1	BR00118050	ORF	trt	CACNB4	long	A549	Parental	0	1	100	absent	11.131897	3.1586332
2020_11_04_CPJUMP1	BR00117009	Compound	trt	ADA	long	A549	Parental	0	1	80	absent	-3.1751506	5.328522
2020_11_04_CPJUMP1	BR00117054	Compound	trt	FOXM1	long	A549	Parental	0	1	120	absent	5.743081	-1.9260073
2020_11_04_CPJUMP1	BR00117005	CRISPR	trt	PPAT	long	A549	Cas9	0	1	100	absent	14.4017105	7.0050573
2020_11_04_CPJUMP1	BR00117017	Compound	trt	MME	long	A549	Parental	0	1	100	absent	12.128964	4.8987365
2020_11_04_CPJUMP1	BR00117020	ORF	trt	PNLIP	short	A549	Parental	0	1	100	absent	9.725863	5.1012874
2020_11_04_CPJUMP1	BR00118044	CRISPR	trt	ADA	short	A549	Cas9	0	1	100	absent	13.526618	6.6036563
2020_11_04_CPJUMP1	BR00117051	Compound	trt	KCNMA1	long	A549	Cas9	0	1	100	absent	11.812636	1.1468779
2020_11_04_CPJUMP1	BR00116992	Compound	trt	SLC29A1	short	A549	Parental	0	1	100	absent	9.575844	5.025462
2020_11_04_CPJUMP1	BR00117008	Compound	trt	CDK9	long	A549	Parental	0	1	80	absent	0.46861562	12.666221
2020_11_04_CPJUMP1	BR00117006	ORF	negcon	ATG5	long	A549	Parental	0	1	100	absent	12.108103	5.457686
2020_11_04_CPJUMP1	BR00118050	ORF	trt	NTRK1	long	A549	Parental	0	1	100	absent	9.940777	3.0229616
2020_11_04_CPJUMP1	BR00117016	Compound	trt	PRKCB	long	A549	Parental	0	1	100	absent	8.390715	3.8602993
2020_11_04_CPJUMP1	BR00117052	Compound	trt	MME	long	A549	Cas9	0	1	100	absent	12.395851	5.335964
2020_11_04_CPJUMP1	BR00117009	Compound	trt	IL1B	long	A549	Parental	0	1	80	absent	10.698184	6.055889
2020_11_04_CPJUMP1	BR00118044	CRISPR	trt	S100B	short	A549	Cas9	0	1	100	absent	13.517515	6.425627
2020_11_04_CPJUMP1	BR00118044	CRISPR	trt	HPGDS	short	A549	Cas9	0	1	100	absent	13.182012	6.981435
2020_11_04_CPJUMP1	BR00118043	CRISPR	trt	CDK9	short	A549	Cas9	0	1	100	absent	13.495338	7.354209
2020_11_04_CPJUMP1	BR00117009	Compound	trt	HIF1A	long	A549	Parental	0	1	80	absent	9.559679	3.3737974
2020_11_04_CPJUMP1	BR00117020	ORF	trt	LPAR1	short	A549	Parental	0	1	100	absent	10.426617	3.6692624
2020_11_04_CPJUMP1	BR00118042	CRISPR	trt	GPR119	short	A549	Cas9	0	1	100	absent	13.291538	6.273587
2020_11_04_CPJUMP1	BR00117050	Compound	trt	PDE7A	long	A549	Cas9	0	1	100	absent	10.574122	6.298684
2020_11_04_CPJUMP1	BR00116992	Compound	trt	GJB4	short	A549	Parental	0	1	100	absent	11.631358	3.633805
2020_11_04_CPJUMP1	BR00118042	CRISPR	negcon		short	A549	Cas9	0	1	100	absent	9.454138	6.161107
2020_11_04_CPJUMP1	BR00117008	Compound	trt	DDR2	long	A549	Parental	0	1	80	absent	1.211054	2.4586198
2020_11_04_CPJUMP1	BR00118043	CRISPR	poscon	DNMT3A	short	A549	Cas9	0	1	100	absent	12.678002	6.684941
2020_11_04_CPJUMP1	BR00117050	Compound	trt	CYP3A4	long	A549	Cas9	0	1	100	absent	1.6260825	12.349502
2020_11_04_CPJUMP1	BR00117053	Compound	trt	SLCO2B1	long	A549	Cas9	0	1	100	absent	10.321099	4.3671713
2020_11_04_CPJUMP1	BR00117009	Compound	poscon	PLK1	long	A549	Parental	0	1	80	absent	0.41760844	14.410156
2020_11_04_CPJUMP1	BR00117020	ORF	trt	SLC29A1	short	A549	Parental	0	1	100	absent	10.11255	4.636032
2020_11_04_CPJUMP1	BR00117053	Compound	trt	KCTD16	long	A549	Cas9	0	1	100	absent	11.512273	5.87148
2020_11_04_CPJUMP1	BR00117015	Compound	trt	GJB4	long	A549	Parental	0	1	100	absent	12.466795	1.3248401
2020_11_04_CPJUMP1	BR00117054	Compound	trt	HDAC6	long	A549	Parental	0	1	120	absent	12.484771	5.5507793
2020_11_04_CPJUMP1	BR00118044	CRISPR	negcon		short	A549	Cas9	0	1	100	absent	8.268492	3.7525551
2020_11_04_CPJUMP1	BR00116992	Compound	trt	PRKCE	short	A549	Parental	0	1	100	absent	17.702778	2.1069727
2020_11_04_CPJUMP1	BR00116991	Compound	trt	ADRA2B	short	A549	Parental	0	1	100	absent	11.45934	4.692557
2020_11_04_CPJUMP1	BR00116993	Compound	trt	PARP3	short	A549	Parental	0	1	100	absent	12.041505	6.0492487
2020_11_04_CPJUMP1	BR00116993	Compound	trt	CCND1	short	A549	Parental	0	1	100	absent	7.7805624	-7.5694823
2020_11_04_CPJUMP1	BR00117015	Compound	trt	CASP3	long	A549	Parental	0	1	100	absent	13.497098	5.0937653
2020_11_04_CPJUMP1	BR00117053	Compound	poscon	NAMPT	long	A549	Cas9	0	1	100	absent	-6.3791957	3.5075057
2020_11_04_CPJUMP1	BR00117017	Compound	trt	PDE4D	long	A549	Parental	0	1	100	absent	12.446605	2.2777748
2020_11_04_CPJUMP1	BR00117053	Compound	trt	HDAC6	long	A549	Cas9	0	1	100	absent	11.362401	5.9811754
2020_11_04_CPJUMP1	BR00118041	CRISPR	trt	HTR2C	short	A549	Cas9	0	1	100	absent	10.317928	6.082033
2020_11_04_CPJUMP1	BR00117015	Compound	trt	GPR119	long	A549	Parental	0	1	100	absent	12.387501	1.3731695
2020_11_04_CPJUMP1	BR00117052	Compound	trt	PRKCB	long	A549	Cas9	0	1	100	absent	8.298491	4.580539
2020_11_04_CPJUMP1	BR00117019	Compound	trt	DCK	long	A549	Parental	0	1	100	absent	4.412826	16.007328
2020_11_04_CPJUMP1	BR00118042	CRISPR	trt	HIF1A	short	A549	Cas9	0	1	100	absent	13.680922	6.258522
2020_11_04_CPJUMP1	BR00118049	ORF	trt	GLRA3	long	A549	Parental	0	1	100	Blasticidin	3.3522902	10.412397
2020_11_04_CPJUMP1	BR00118050	ORF	trt	GAA	long	A549	Parental	0	1	100	absent	9.210098	3.9979985
2020_11_04_CPJUMP1	BR00118043	CRISPR	trt	VEGFA	short	A549	Cas9	0	1	100	absent	12.715781	6.7556868
2020_11_04_CPJUMP1	BR00117052	Compound	trt	CATSPER4	long	A549	Cas9	0	1	100	absent	11.768196	4.885454
2020_11_04_CPJUMP1	BR00118041	CRISPR	trt	MME	short	A549	Cas9	0	1	100	absent	13.746348	6.8400135
2020_11_04_CPJUMP1	BR00117053	Compound	trt	NTRK1	long	A549	Cas9	0	1	100	absent	13.83915	1.2866424
2020_11_04_CPJUMP1	BR00117016	Compound	trt	ADH1C	long	A549	Parental	0	1	100	absent	8.476284	3.018247
2020_11_04_CPJUMP1	BR00118049	ORF	trt	TNNC1	long	A549	Parental	0	1	100	Blasticidin	3.9208405	9.503985
2020_11_04_CPJUMP1	BR00117001	CRISPR	negcon		long	A549	Cas9	0	1	100	Puromycin	7.379393	3.927883
2020_11_04_CPJUMP1	BR00117005	CRISPR	negcon		long	A549	Cas9	0	1	100	absent	9.765994	4.9385023
2020_11_04_CPJUMP1	BR00117006	ORF	trt	TGFBR1	long	A549	Parental	0	1	100	absent	8.702263	4.2534003
2020_11_04_CPJUMP1	BR00117005	CRISPR	poscon	MAPK14	long	A549	Cas9	0	1	100	absent	13.816976	6.56734
2020_11_04_CPJUMP1	BR00117009	Compound	poscon	DNMT3A	long	A549	Parental	0	1	80	absent	0.5567961	1.9669057
2020_11_04_CPJUMP1	BR00117020	ORF	poscon	KRAS	short	A549	Parental	0	1	100	absent	9.804541	4.749155
2020_11_04_CPJUMP1	BR00117004	CRISPR	trt	PPARD	long	A549	Cas9	0	1	100	absent	13.548002	6.65683
2020_11_04_CPJUMP1	BR00116993	Compound	trt	KCTD16	short	A549	Parental	0	1	100	absent	12.40534	4.653104
2020_11_04_CPJUMP1	BR00117003	CRISPR	trt	SIRT2	long	A549	Cas9	0	1	100	absent	14.717524	7.161379
2020_11_04_CPJUMP1	BR00117050	Compound	trt	SCNN1G	long	A549	Cas9	0	1	100	absent	10.244255	5.653154
2020_11_04_CPJUMP1	BR00117008	Compound	trt	AGER	long	A549	Parental	0	1	80	absent	12.540142	5.099506
2020_11_04_CPJUMP1	BR00117008	Compound	trt	ICAM1	long	A549	Parental	0	1	80	absent	14.772303	13.261117
2020_11_04_CPJUMP1	BR00117016	Compound	trt	EDNRB	long	A549	Parental	0	1	100	absent	7.683109	4.9027085
2020_11_04_CPJUMP1	BR00118049	ORF	negcon	PRKACB	long	A549	Parental	0	1	100	Blasticidin	10.912381	5.7797723
2020_11_04_CPJUMP1	BR00117016	Compound	trt	HBB	long	A549	Parental	0	1	100	absent	9.325989	5.1889052
2020_11_04_CPJUMP1	BR00116994	Compound	trt	RPL3	short	A549	Parental	0	1	100	absent	0.168846	12.571163
2020_11_04_CPJUMP1	BR00118042	CRISPR	negcon		short	A549	Cas9	0	1	100	absent	4.0712733	5.544199
2020_11_04_CPJUMP1	BR00116994	Compound	trt	ATP5F1D	short	A549	Parental	0	1	100	absent	12.632498	5.2403717
2020_11_04_CPJUMP1	BR00117052	Compound	trt	ATP5F1D	long	A549	Cas9	0	1	100	absent	10.551466	6.0910373
2020_11_04_CPJUMP1	BR00117054	Compound	trt	EDNRB	long	A549	Parental	0	1	120	absent	11.246076	6.1180725
2020_11_04_CPJUMP1	BR00117000	CRISPR	trt	ALK	long	A549	Cas9	0	1	100	absent	12.246566	6.0992494
2020_11_04_CPJUMP1	BR00116993	Compound	poscon	CHEK2	short	A549	Parental	0	1	100	absent	0.5138323	12.350509
2020_11_04_CPJUMP1	BR00117021	ORF	negcon	RHEB	short	A549	Parental	0	1	100	absent	9.769262	5.1206703
2020_11_04_CPJUMP1	BR00117000	CRISPR	trt	KCNH7	long	A549	Cas9	0	1	100	absent	13.256229	7.1112366
2020_11_04_CPJUMP1	BR00117053	Compound	poscon	AKT1	long	A549	Cas9	0	1	100	absent	4.9983377	13.399742
2020_11_04_CPJUMP1	BR00118042	CRISPR	trt	TUBB4B	short	A549	Cas9	0	1	100	absent	13.14363	6.5325384
2020_11_04_CPJUMP1	BR00117021	ORF	trt	CSK	short	A549	Parental	0	1	100	absent	9.90158	3.5841205
2020_11_04_CPJUMP1	BR00117006	ORF	negcon	RB1	long	A549	Parental	0	1	100	absent	7.852983	4.5975914
2020_11_04_CPJUMP1	BR00116991	Compound	poscon	PIK3CG	short	A549	Parental	0	1	100	absent	-0.15633109	11.667787
2020_11_04_CPJUMP1	BR00117006	ORF	trt	PPARD	long	A549	Parental	0	1	100	absent	11.673052	5.916221
2020_11_04_CPJUMP1	BR00117015	Compound	trt	DHH	long	A549	Parental	0	1	100	absent	12.05619	5.0850487
2020_11_04_CPJUMP1	BR00117003	CRISPR	poscon	KRAS	long	A549	Cas9	0	1	100	absent	13.9611435	7.065434
2020_11_04_CPJUMP1	BR00117051	Compound	trt	RNASE1	long	A549	Cas9	0	1	100	absent	12.7216425	4.5860324
2020_11_04_CPJUMP1	BR00117000	CRISPR	trt	RNASE1	long	A549	Cas9	0	1	100	absent	13.58473	6.4905663
2020_11_04_CPJUMP1	BR00117019	Compound	trt	FFAR2	long	A549	Parental	0	1	100	absent	10.807701	1.9461255
2020_11_04_CPJUMP1	BR00116994	Compound	trt	HIF1A	short	A549	Parental	0	1	100	absent	8.193607	2.2670417
2020_11_04_CPJUMP1	BR00117004	CRISPR	negcon		long	A549	Cas9	0	1	100	absent	12.886079	6.245543
2020_11_04_CPJUMP1	BR00117051	Compound	trt	ASIC1	long	A549	Cas9	0	1	100	absent	10.485283	6.915884
2020_11_04_CPJUMP1	BR00117008	Compound	poscon	IGF1R	long	A549	Parental	0	1	80	absent	4.684124	13.25854
2020_11_04_CPJUMP1	BR00117019	Compound	poscon	RET	long	A549	Parental	0	1	100	absent	2.9938805	17.529638
2020_11_04_CPJUMP1	BR00117003	CRISPR	trt	CYP1A2	long	A549	Cas9	0	1	100	absent	14.02014	6.7552176
2020_11_04_CPJUMP1	BR00117006	ORF	trt	CA14	long	A549	Parental	0	1	100	absent	8.324927	3.7789207
2020_11_04_CPJUMP1	BR00118050	ORF	poscon	DYRK1B	long	A549	Parental	0	1	100	absent	13.99899	7.037012
2020_11_04_CPJUMP1	BR00117020	ORF	trt	MME	short	A549	Parental	0	1	100	absent	8.200788	5.0709586
2020_11_04_CPJUMP1	BR00117015	Compound	trt	RPL23A	long	A549	Parental	0	1	100	absent	0.5747551	13.531432
2020_11_04_CPJUMP1	BR00117002	CRISPR	trt	RGS4	long	A549	Cas9	0	1	100	Puromycin	12.062678	5.88442
2020_11_04_CPJUMP1	BR00116993	Compound	trt	SSTR2	short	A549	Parental	0	1	100	absent	11.621838	4.2792597
2020_11_04_CPJUMP1	BR00117009	Compound	trt	LCK	long	A549	Parental	0	1	80	absent	1.644315	11.682892
2020_11_04_CPJUMP1	BR00117004	CRISPR	negcon		long	A549	Cas9	0	1	100	absent	11.3290415	4.392293
2020_11_04_CPJUMP1	BR00116992	Compound	trt	RPL23A	short	A549	Parental	0	1	100	absent	-0.05035841	12.563324
2020_11_04_CPJUMP1	BR00117020	ORF	trt	PDE7A	short	A549	Parental	0	1	100	absent	10.684645	4.1368766
2020_11_04_CPJUMP1	BR00117017	Compound	poscon	DYRK1B	long	A549	Parental	0	1	100	absent	12.103335	-1.7398285
2020_11_04_CPJUMP1	BR00118050	ORF	poscon	HDAC3	long	A549	Parental	0	1	100	absent	10.393676	4.8843985
2020_11_04_CPJUMP1	BR00117021	ORF	trt	KDR	short	A549	Parental	0	1	100	absent	11.206491	3.620031
2020_11_04_CPJUMP1	BR00117004	CRISPR	trt	HSD11B1	long	A549	Cas9	0	1	100	absent	13.405857	6.556305
2020_11_04_CPJUMP1	BR00117000	CRISPR	trt	CSK	long	A549	Cas9	0	1	100	absent	10.12827	4.683522
2020_11_04_CPJUMP1	BR00116992	Compound	poscon	GABRB2	short	A549	Parental	0	1	100	absent	13.643545	3.0924313
2020_11_04_CPJUMP1	BR00117002	CRISPR	trt	CSK	long	A549	Cas9	0	1	100	Puromycin	9.595614	4.2208195
2020_11_04_CPJUMP1	BR00117055	Compound	trt	ADRA2B	long	A549	Parental	0	1	120	absent	12.973781	4.740407
2020_11_04_CPJUMP1	BR00117055	Compound	trt	HRH4	long	A549	Parental	0	1	120	absent	11.53175	4.4480762
2020_11_04_CPJUMP1	BR00117021	ORF	trt	CTSG	short	A549	Parental	0	1	100	absent	11.106008	5.3327174
2020_11_04_CPJUMP1	BR00117017	Compound	trt	S1PR1	long	A549	Parental	0	1	100	absent	4.887794	-3.0664666
2020_11_04_CPJUMP1	BR00117005	CRISPR	trt	PTGIS	long	A549	Cas9	0	1	100	absent	13.300071	6.3944497
2020_11_04_CPJUMP1	BR00118041	CRISPR	trt	PDE4D	short	A549	Cas9	0	1	100	absent	13.240791	5.898494
2020_11_04_CPJUMP1	BR00117050	Compound	trt	CDC25A	long	A549	Cas9	0	1	100	absent	15.937826	7.2243433
2020_11_04_CPJUMP1	BR00118043	CRISPR	trt	AGER	short	A549	Cas9	0	1	100	absent	13.3393	6.536035
2020_11_04_CPJUMP1	BR00117019	Compound	trt	MMP2	long	A549	Parental	0	1	100	absent	14.370501	5.350193
2020_11_04_CPJUMP1	BR00117051	Compound	poscon	TUBB	long	A549	Cas9	0	1	100	absent	1.4410956	14.056382
2020_11_04_CPJUMP1	BR00117001	CRISPR	trt	LPAR1	long	A549	Cas9	0	1	100	Puromycin	8.305877	5.3569617
2020_11_04_CPJUMP1	BR00118049	ORF	trt	AVPR1A	long	A549	Parental	0	1	100	Blasticidin	3.3993018	10.369576
2020_11_04_CPJUMP1	BR00117053	Compound	poscon	HSP90AA1	long	A549	Cas9	0	1	100	absent	0.20579492	18.143997
2020_11_04_CPJUMP1	BR00117051	Compound	poscon	TUBB	long	A549	Cas9	0	1	100	absent	1.4362946	14.048664
2020_11_04_CPJUMP1	BR00117052	Compound	trt	HRH4	long	A549	Cas9	0	1	100	absent	10.558868	3.2370443
2020_11_04_CPJUMP1	BR00117003	CRISPR	negcon		long	A549	Cas9	0	1	100	absent	9.305809	4.826212
2020_11_04_CPJUMP1	BR00117001	CRISPR	trt	CCR1	long	A549	Cas9	0	1	100	Puromycin	9.211256	3.8828828
2020_11_04_CPJUMP1	BR00118049	ORF	poscon	PAK1	long	A549	Parental	0	1	100	Blasticidin	7.6559367	4.5694146
2020_11_04_CPJUMP1	BR00117008	Compound	poscon	IMPDH1	long	A549	Parental	0	1	80	absent	13.126972	-2.855229
2020_11_04_CPJUMP1	BR00117016	Compound	poscon	BRD4	long	A549	Parental	0	1	100	absent	0.5522705	13.262734
2020_11_04_CPJUMP1	BR00116992	Compound	trt	RGS4	short	A549	Parental	0	1	100	absent	11.119214	4.7025924
2020_11_04_CPJUMP1	BR00117055	Compound	trt	KCNH7	long	A549	Parental	0	1	120	absent	8.687652	4.926934
2020_11_04_CPJUMP1	BR00118044	CRISPR	negcon		short	A549	Cas9	0	1	100	absent	12.449607	6.1010585
2020_11_04_CPJUMP1	BR00117004	CRISPR	poscon	CLK1	long	A549	Cas9	0	1	100	absent	14.235374	6.978011
2020_11_04_CPJUMP1	BR00118049	ORF	trt	CASP3	long	A549	Parental	0	1	100	Blasticidin	8.935758	5.830628
2020_11_04_CPJUMP1	BR00116994	Compound	trt	MME	short	A549	Parental	0	1	100	absent	12.447695	5.124085
2020_11_04_CPJUMP1	BR00117001	CRISPR	negcon		long	A549	Cas9	0	1	100	Puromycin	11.336079	5.4235325
2020_11_04_CPJUMP1	BR00117020	ORF	negcon	STAT1	short	A549	Parental	0	1	100	absent	9.154015	5.397042
2020_11_04_CPJUMP1	BR00117004	CRISPR	poscon	BRD4	long	A549	Cas9	0	1	100	absent	14.035969	7.342503
2020_11_04_CPJUMP1	BR00117000	CRISPR	trt	CCND1	long	A549	Cas9	0	1	100	absent	9.250483	3.600677
2020_11_04_CPJUMP1	BR00116993	Compound	trt	HPGDS	short	A549	Parental	0	1	100	absent	12.689539	2.2006192
2020_11_04_CPJUMP1	BR00118050	ORF	trt	LYN	long	A549	Parental	0	1	100	absent	9.458259	4.518296
2020_11_04_CPJUMP1	BR00116991	Compound	trt	KCNJ1	short	A549	Parental	0	1	100	absent	12.140359	4.742601
2020_11_04_CPJUMP1	BR00116992	Compound	trt	CTSG	short	A549	Parental	0	1	100	absent	-2.9406734	3.2188337
2020_11_04_CPJUMP1	BR00117006	ORF	poscon	DYRK1B	long	A549	Parental	0	1	100	absent	14.156009	7.095229
2020_11_04_CPJUMP1	BR00118042	CRISPR	negcon		short	A549	Cas9	0	1	100	absent	12.04799	6.586797
2020_11_04_CPJUMP1	BR00117050	Compound	trt	OPRM1	long	A549	Cas9	0	1	100	absent	11.315785	2.3386478
2020_11_04_CPJUMP1	BR00117002	CRISPR	trt	ITGB2	long	A549	Cas9	0	1	100	Puromycin	11.002772	3.9063401
2020_11_04_CPJUMP1	BR00117016	Compound	trt	TNNC1	long	A549	Parental	0	1	100	absent	8.22435	5.3879757
2020_11_04_CPJUMP1	BR00117015	Compound	poscon	CLK1	long	A549	Parental	0	1	100	absent	11.975297	4.522827
2020_11_04_CPJUMP1	BR00117050	Compound	trt	RNASE1	long	A549	Cas9	0	1	100	absent	10.890988	6.0576024
2020_11_04_CPJUMP1	BR00117001	CRISPR	trt	CYP1A2	long	A549	Cas9	0	1	100	Puromycin	13.824597	6.604597
2020_11_04_CPJUMP1	BR00118042	CRISPR	poscon	RET	short	A549	Cas9	0	1	100	absent	12.397698	6.618972
2020_11_04_CPJUMP1	BR00118041	CRISPR	poscon	PAK4	short	A549	Cas9	0	1	100	absent	14.344911	6.86055
2020_11_04_CPJUMP1	BR00116994	Compound	trt	PDPK1	short	A549	Parental	0	1	100	absent	-1.6093814	-2.6320035
2020_11_04_CPJUMP1	BR00117016	Compound	trt	FFAR4	long	A549	Parental	0	1	100	absent	12.972951	5.387868
2020_11_04_CPJUMP1	BR00117019	Compound	trt	GPR55	long	A549	Parental	0	1	100	absent	12.16901	5.2369785
2020_11_04_CPJUMP1	BR00117001	CRISPR	negcon		long	A549	Cas9	0	1	100	Puromycin	8.498753	4.070034
2020_11_04_CPJUMP1	BR00118049	ORF	trt	HPGDS	long	A549	Parental	0	1	100	Blasticidin	8.9239855	4.0064635
2020_11_04_CPJUMP1	BR00117002	CRISPR	trt	CA5A	long	A549	Cas9	0	1	100	Puromycin	13.01989	6.86311
2020_11_04_CPJUMP1	BR00118044	CRISPR	trt	ADH1C	short	A549	Cas9	0	1	100	absent	12.518823	6.7970586
2020_11_04_CPJUMP1	BR00117017	Compound	trt	GRIN2A	long	A549	Parental	0	1	100	absent	12.196636	3.4302576
2020_11_04_CPJUMP1	BR00117000	CRISPR	poscon	PAK4	long	A549	Cas9	0	1	100	absent	11.199233	5.870007
2020_11_04_CPJUMP1	BR00117052	Compound	trt	S100B	long	A549	Cas9	0	1	100	absent	8.207775	3.6270242
2020_11_04_CPJUMP1	BR00118041	CRISPR	trt	GPR119	short	A549	Cas9	0	1	100	absent	10.737608	3.3067076
2020_11_04_CPJUMP1	BR00117050	Compound	trt	MAPK8	long	A549	Cas9	0	1	100	absent	5.662846	-4.687196
2020_11_04_CPJUMP1	BR00116993	Compound	poscon	MET	short	A549	Parental	0	1	100	absent	10.195225	6.008704
2020_11_04_CPJUMP1	BR00116991	Compound	trt	SIRT2	short	A549	Parental	0	1	100	absent	7.325461	4.835925
2020_11_04_CPJUMP1	BR00116992	Compound	trt	PORCN	short	A549	Parental	0	1	100	absent	13.501918	4.350043
2020_11_04_CPJUMP1	BR00117053	Compound	trt	HSD11B1	long	A549	Cas9	0	1	100	absent	-0.2617638	12.208086
2020_11_04_CPJUMP1	BR00117020	ORF	trt	ATP5F1D	short	A549	Parental	0	1	100	absent	8.693071	4.627762
2020_11_04_CPJUMP1	BR00117002	CRISPR	trt	TUBB4B	long	A549	Cas9	0	1	100	Puromycin	14.27863	6.779294
2020_11_04_CPJUMP1	BR00117016	Compound	trt	IL1B	long	A549	Parental	0	1	100	absent	10.946963	4.717082
2020_11_04_CPJUMP1	BR00118044	CRISPR	trt	AGER	short	A549	Cas9	0	1	100	absent	9.017208	5.334546
2020_11_04_CPJUMP1	BR00117052	Compound	trt	TUBB3	long	A549	Cas9	0	1	100	absent	1.4105879	14.021874
2020_11_04_CPJUMP1	BR00117015	Compound	trt	ADRA2B	long	A549	Parental	0	1	100	absent	12.472947	5.410703
2020_11_04_CPJUMP1	BR00118041	CRISPR	negcon		short	A549	Cas9	0	1	100	absent	2.3763096	6.0421515
2020_11_04_CPJUMP1	BR00118043	CRISPR	negcon		short	A549	Cas9	0	1	100	absent	11.670586	6.790854
2020_11_04_CPJUMP1	BR00117000	CRISPR	trt	FGF1	long	A549	Cas9	0	1	100	absent	13.113476	6.1390543
2020_11_04_CPJUMP1	BR00117055	Compound	trt	KCNK1	long	A549	Parental	0	1	120	absent	13.579658	4.517014
2020_11_04_CPJUMP1	BR00117051	Compound	trt	HTR3A	long	A549	Cas9	0	1	100	absent	12.707663	1.8403176
2020_11_04_CPJUMP1	BR00117054	Compound	poscon	MET	long	A549	Parental	0	1	120	absent	10.811514	5.366711
2020_11_04_CPJUMP1	BR00117054	Compound	trt	CATSPER4	long	A549	Parental	0	1	120	absent	-1.3372221	7.446076
2020_11_04_CPJUMP1	BR00117006	ORF	trt	GUCY1B1	long	A549	Parental	0	1	100	absent	7.232399	3.8356838
2020_11_04_CPJUMP1	BR00117002	CRISPR	negcon		long	A549	Cas9	0	1	100	Puromycin	8.816584	4.3253593
2020_11_04_CPJUMP1	BR00117016	Compound	trt	HCK	long	A549	Parental	0	1	100	absent	0.2757861	12.561109
2020_11_04_CPJUMP1	BR00117019	Compound	poscon	IMPDH1	long	A549	Parental	0	1	100	absent	13.203071	-2.9570348
2020_11_04_CPJUMP1	BR00117004	CRISPR	poscon	EZH2	long	A549	Cas9	0	1	100	absent	13.827448	6.7002287
2020_11_04_CPJUMP1	BR00118044	CRISPR	poscon	MET	short	A549	Cas9	0	1	100	absent	11.5581045	6.091125
2020_11_04_CPJUMP1	BR00118042	CRISPR	trt	GAA	short	A549	Cas9	0	1	100	absent	13.340099	6.3895617
2020_11_04_CPJUMP1	BR00117021	ORF	negcon	MAPK9	short	A549	Parental	0	1	100	absent	11.048072	4.716644
2020_11_04_CPJUMP1	BR00116992	Compound	poscon	KRAS	short	A549	Parental	0	1	100	absent	3.7476046	-0.15166055
2020_11_04_CPJUMP1	BR00118042	CRISPR	poscon	IMPDH1	short	A549	Cas9	0	1	100	absent	12.583333	6.9387646
2020_11_04_CPJUMP1	BR00117021	ORF	trt	TNF	short	A549	Parental	0	1	100	absent	13.026386	5.695479
2020_11_04_CPJUMP1	BR00117008	Compound	trt	DCK	long	A549	Parental	0	1	80	absent	10.444381	4.914638
2020_11_04_CPJUMP1	BR00118041	CRISPR	trt	S1PR4	short	A549	Cas9	0	1	100	absent	14.184224	7.001374
2020_11_04_CPJUMP1	BR00117055	Compound	trt	PNLIP	long	A549	Parental	0	1	120	absent	11.303046	6.519621
2020_11_04_CPJUMP1	BR00116991	Compound	trt	OPRL1	short	A549	Parental	0	1	100	absent	-2.1119127	15.216295
2020_11_04_CPJUMP1	BR00118044	CRISPR	trt	PTPN2	short	A549	Cas9	0	1	100	absent	13.678182	6.0237727
2020_11_04_CPJUMP1	BR00118050	ORF	poscon	GABRB2	long	A549	Parental	0	1	100	absent	11.088002	5.410954
2020_11_04_CPJUMP1	BR00116993	Compound	trt	CYP3A4	short	A549	Parental	0	1	100	absent	-2.3492002	0.8463728
2020_11_04_CPJUMP1	BR00118041	CRISPR	trt	ALDH2	short	A549	Cas9	0	1	100	absent	13.923091	6.638236
2020_11_04_CPJUMP1	BR00118041	CRISPR	trt	HSD11B1	short	A549	Cas9	0	1	100	absent	4.7510247	3.7989006
2020_11_04_CPJUMP1	BR00117016	Compound	trt	ASIC1	long	A549	Parental	0	1	100	absent	7.4256124	4.2791486
2020_11_04_CPJUMP1	BR00117005	CRISPR	trt	MME	long	A549	Cas9	0	1	100	absent	13.43855	6.9222097
2020_11_04_CPJUMP1	BR00117051	Compound	trt	KCNQ2	long	A549	Cas9	0	1	100	absent	9.753145	5.375358
2020_11_04_CPJUMP1	BR00117015	Compound	poscon	USP1	long	A549	Parental	0	1	100	absent	0.031367015	12.621051
2020_11_04_CPJUMP1	BR00116992	Compound	trt	TGFBR1	short	A549	Parental	0	1	100	absent	-1.2948607	9.209254
2020_11_04_CPJUMP1	BR00117001	CRISPR	trt	S1PR4	long	A549	Cas9	0	1	100	Puromycin	12.798585	6.7273755
2020_11_04_CPJUMP1	BR00117051	Compound	trt	HRH4	long	A549	Cas9	0	1	100	absent	11.418563	2.466161
2020_11_04_CPJUMP1	BR00117053	Compound	trt	MME	long	A549	Cas9	0	1	100	absent	12.329264	5.446838
2020_11_04_CPJUMP1	BR00117001	CRISPR	trt	CYP2A6	long	A549	Cas9	0	1	100	Puromycin	13.801497	6.344374
2020_11_04_CPJUMP1	BR00117005	CRISPR	trt	EDNRB	long	A549	Cas9	0	1	100	absent	9.245941	4.840108
2020_11_04_CPJUMP1	BR00116993	Compound	trt	DDR2	short	A549	Parental	0	1	100	absent	1.2172137	2.4593775
2020_11_04_CPJUMP1	BR00117016	Compound	trt	HTR2C	long	A549	Parental	0	1	100	absent	10.421114	5.683388
2020_11_04_CPJUMP1	BR00117008	Compound	trt	KCNJ1	long	A549	Parental	0	1	80	absent	12.235213	5.381985
2020_11_04_CPJUMP1	BR00117050	Compound	poscon	PIK3CG	long	A549	Cas9	0	1	100	absent	0.7636443	12.821019
2020_11_04_CPJUMP1	BR00117051	Compound	trt	AKR1B1	long	A549	Cas9	0	1	100	absent	13.1515465	5.5259
2020_11_04_CPJUMP1	BR00117005	CRISPR	trt	ADA	long	A549	Cas9	0	1	100	absent	10.9517975	4.924303
2020_11_04_CPJUMP1	BR00117005	CRISPR	trt	KCNMA1	long	A549	Cas9	0	1	100	absent	13.332475	6.1936007
2020_11_04_CPJUMP1	BR00118041	CRISPR	poscon	GABRB2	short	A549	Cas9	0	1	100	absent	13.774227	6.517524
2020_11_04_CPJUMP1	BR00116992	Compound	trt	CA14	short	A549	Parental	0	1	100	absent	9.203754	5.6674905
2020_11_04_CPJUMP1	BR00117015	Compound	trt	ELANE	long	A549	Parental	0	1	100	absent	12.439609	5.6226335
2020_11_04_CPJUMP1	BR00117006	ORF	trt	HDAC6	long	A549	Parental	0	1	100	absent	11.104037	5.2702875
2020_11_04_CPJUMP1	BR00116992	Compound	trt	GHSR	short	A549	Parental	0	1	100	absent	13.820175	3.7039702
2020_11_04_CPJUMP1	BR00117052	Compound	trt	COMT	long	A549	Cas9	0	1	100	absent	13.132137	4.0549216
2020_11_04_CPJUMP1	BR00117053	Compound	trt	ABL1	long	A549	Cas9	0	1	100	absent	0.58768237	13.625022
2020_11_04_CPJUMP1	BR00117006	ORF	poscon	KRAS	long	A549	Parental	0	1	100	absent	2.7613962	5.345649
2020_11_04_CPJUMP1	BR00118041	CRISPR	trt	TBXAS1	short	A549	Cas9	0	1	100	absent	14.37299	6.8529286
2020_11_04_CPJUMP1	BR00118043	CRISPR	trt	TNF	short	A549	Cas9	0	1	100	absent	10.839886	5.6810546
2020_11_04_CPJUMP1	BR00117001	CRISPR	trt	P2RY12	long	A549	Cas9	0	1	100	Puromycin	10.539746	3.8276095
2020_11_04_CPJUMP1	BR00117000	CRISPR	poscon	DNMT3A	long	A549	Cas9	0	1	100	absent	10.505885	4.964973
2020_11_04_CPJUMP1	BR00116994	Compound	trt	EDNRB	short	A549	Parental	0	1	100	absent	9.5769205	4.787046
2020_11_04_CPJUMP1	BR00117008	Compound	trt	FOXM1	long	A549	Parental	0	1	80	absent	16.190992	7.4158006
2020_11_04_CPJUMP1	BR00117050	Compound	poscon	HDAC3	long	A549	Cas9	0	1	100	absent	11.366166	-2.6847396
2020_11_04_CPJUMP1	BR00117003	CRISPR	trt	FOXM1	long	A549	Cas9	0	1	100	absent	9.677294	5.45843
2020_11_04_CPJUMP1	BR00118044	CRISPR	negcon		short	A549	Cas9	0	1	100	absent	9.388647	5.7232504
2020_11_04_CPJUMP1	BR00117016	Compound	poscon	PLK1	long	A549	Parental	0	1	100	absent	0.41036612	14.419055
2020_11_04_CPJUMP1	BR00118050	ORF	trt	CDC25A	long	A549	Parental	0	1	100	absent	10.250844	5.1048026
2020_11_04_CPJUMP1	BR00116991	Compound	poscon	CDK7	short	A549	Parental	0	1	100	absent	-2.8975174	10.925876
2020_11_04_CPJUMP1	BR00117001	CRISPR	trt	NTRK1	long	A549	Cas9	0	1	100	Puromycin	13.482454	7.0083885
2020_11_04_CPJUMP1	BR00117055	Compound	trt	CATSPER4	long	A549	Parental	0	1	120	absent	9.288745	4.247124
2020_11_04_CPJUMP1	BR00118049	ORF	trt	CDC25A	long	A549	Parental	0	1	100	Blasticidin	3.8444185	9.585168
2020_11_04_CPJUMP1	BR00116993	Compound	poscon	JAK1	short	A549	Parental	0	1	100	absent	12.1286545	-0.835009
2020_11_04_CPJUMP1	BR00117002	CRISPR	trt	CATSPER4	long	A549	Cas9	0	1	100	Puromycin	10.8440695	4.5501394
2020_11_04_CPJUMP1	BR00117020	ORF	trt	CTSG	short	A549	Parental	0	1	100	absent	8.510201	5.006947
2020_11_04_CPJUMP1	BR00117053	Compound	trt	RGS4	long	A549	Cas9	0	1	100	absent	9.910993	5.220612
2020_11_04_CPJUMP1	BR00117005	CRISPR	trt	KDR	long	A549	Cas9	0	1	100	absent	13.178138	6.850659
2020_11_04_CPJUMP1	BR00118042	CRISPR	negcon		short	A549	Cas9	0	1	100	absent	10.113606	5.9605346
2020_11_04_CPJUMP1	BR00118041	CRISPR	poscon	PAK1	short	A549	Cas9	0	1	100	absent	13.767051	6.597953
2020_11_04_CPJUMP1	BR00116993	Compound	trt	PORCN	short	A549	Parental	0	1	100	absent	14.135918	4.8838644
2020_11_04_CPJUMP1	BR00117050	Compound	trt	COMT	long	A549	Cas9	0	1	100	absent	12.911707	5.190084
2020_11_04_CPJUMP1	BR00116991	Compound	trt	MMP2	short	A549	Parental	0	1	100	absent	10.199424	5.809774
2020_11_04_CPJUMP1	BR00117002	CRISPR	trt	PRKCB	long	A549	Cas9	0	1	100	Puromycin	13.177236	6.7484827
2020_11_04_CPJUMP1	BR00117052	Compound	poscon	AKT1	long	A549	Cas9	0	1	100	absent	4.995666	13.398676
2020_11_04_CPJUMP1	BR00117017	Compound	trt	CCND1	long	A549	Parental	0	1	100	absent	7.8547473	-7.648661
2020_11_04_CPJUMP1	BR00117003	CRISPR	trt	KDR	long	A549	Cas9	0	1	100	absent	13.005703	5.9149914
2020_11_04_CPJUMP1	BR00117006	ORF	negcon	PRKACB	long	A549	Parental	0	1	100	absent	8.946664	4.1170087
2020_11_04_CPJUMP1	BR00118043	CRISPR	trt	PDE3A	short	A549	Cas9	0	1	100	absent	13.100781	6.6698318
2020_11_04_CPJUMP1	BR00117001	CRISPR	trt	LYN	long	A549	Cas9	0	1	100	Puromycin	13.603476	7.444865
2020_11_04_CPJUMP1	BR00118041	CRISPR	poscon	TUBB	short	A549	Cas9	0	1	100	absent	13.964376	6.833639
2020_11_04_CPJUMP1	BR00117005	CRISPR	trt	GAA	long	A549	Cas9	0	1	100	absent	2.6083956	5.8618503
2020_11_04_CPJUMP1	BR00117016	Compound	trt	CACNG1	long	A549	Parental	0	1	100	absent	13.626586	4.719608
2020_11_04_CPJUMP1	BR00118043	CRISPR	negcon		short	A549	Cas9	0	1	100	absent	10.99793	6.1216164
2020_11_04_CPJUMP1	BR00117004	CRISPR	negcon		long	A549	Cas9	0	1	100	absent	11.056741	6.5612054
2020_11_04_CPJUMP1	BR00117006	ORF	trt	S1PR4	long	A549	Parental	0	1	100	absent	10.905668	5.389035
2020_11_04_CPJUMP1	BR00117017	Compound	trt	KCNK1	long	A549	Parental	0	1	100	absent	13.664662	4.2322164
2020_11_04_CPJUMP1	BR00117051	Compound	trt	KCNMA1	long	A549	Cas9	0	1	100	absent	11.835862	4.509858
2020_11_04_CPJUMP1	BR00118041	CRISPR	trt	UGT1A9	short	A549	Cas9	0	1	100	absent	13.187064	6.364428
2020_11_04_CPJUMP1	BR00116994	Compound	trt	ALK	short	A549	Parental	0	1	100	absent	14.06346	2.5651753
2020_11_04_CPJUMP1	BR00117054	Compound	trt	PDPK1	long	A549	Parental	0	1	120	absent	-0.2793985	14.077174
2020_11_04_CPJUMP1	BR00118043	CRISPR	trt	F10	short	A549	Cas9	0	1	100	absent	13.323181	6.2931204
2020_11_04_CPJUMP1	BR00117002	CRISPR	trt	COMT	long	A549	Cas9	0	1	100	Puromycin	8.608269	3.7497282
2020_11_04_CPJUMP1	BR00118043	CRISPR	trt	COMT	short	A549	Cas9	0	1	100	absent	14.028608	6.199268
2020_11_04_CPJUMP1	BR00117021	ORF	poscon	CDK2	short	A549	Parental	0	1	100	absent	9.865545	4.5964546
2020_11_04_CPJUMP1	BR00117051	Compound	trt	HTR2C	long	A549	Cas9	0	1	100	absent	10.506032	5.816063
2020_11_04_CPJUMP1	BR00117051	Compound	trt	ADA	long	A549	Cas9	0	1	100	absent	-3.1807332	5.321513
2020_11_04_CPJUMP1	BR00117016	Compound	trt	AKR1C1	long	A549	Parental	0	1	100	absent	11.905035	1.5064301
2020_11_04_CPJUMP1	BR00117054	Compound	trt	COMT	long	A549	Parental	0	1	120	absent	9.362787	4.3076854
2020_11_04_CPJUMP1	BR00117051	Compound	poscon	JAK1	long	A549	Cas9	0	1	100	absent	12.094075	-0.74856436
2020_11_04_CPJUMP1	BR00118049	ORF	trt	HCK	long	A549	Parental	0	1	100	Blasticidin	8.861308	3.9386342
2020_11_04_CPJUMP1	BR00116992	Compound	trt	PPARD	short	A549	Parental	0	1	100	absent	7.646853	5.54971
2020_11_04_CPJUMP1	BR00117021	ORF	negcon	BCL2L1	short	A549	Parental	0	1	100	absent	11.161607	4.9748807
2020_11_04_CPJUMP1	BR00117000	CRISPR	trt	CYP2A6	long	A549	Cas9	0	1	100	absent	14.21074	6.776357
2020_11_04_CPJUMP1	BR00116991	Compound	trt	HBB	short	A549	Parental	0	1	100	absent	12.149551	4.39321
2020_11_04_CPJUMP1	BR00117006	ORF	trt	KCTD16	long	A549	Parental	0	1	100	absent	10.636833	5.2106156
2020_11_04_CPJUMP1	BR00117008	Compound	poscon	GABRB2	long	A549	Parental	0	1	80	absent	13.324096	4.624998
2020_11_04_CPJUMP1	BR00117015	Compound	trt	SCNN1G	long	A549	Parental	0	1	100	absent	12.533328	1.1419576
2020_11_04_CPJUMP1	BR00117004	CRISPR	trt	ATP5F1D	long	A549	Cas9	0	1	100	absent	14.4948635	7.0691442
2020_11_04_CPJUMP1	BR00116994	Compound	trt	PTGIS	short	A549	Parental	0	1	100	absent	8.109763	2.6375961
2020_11_04_CPJUMP1	BR00117020	ORF	trt	AKR1B1	short	A549	Parental	0	1	100	absent	9.764761	4.5333714
2020_11_04_CPJUMP1	BR00117054	Compound	trt	CASP3	long	A549	Parental	0	1	120	absent	9.206526	5.535398
2020_11_04_CPJUMP1	BR00117005	CRISPR	trt	DDR2	long	A549	Cas9	0	1	100	absent	11.657127	5.0086904
2020_11_04_CPJUMP1	BR00117052	Compound	trt	CACNA2D3	long	A549	Cas9	0	1	100	absent	13.348074	2.0501208
2020_11_04_CPJUMP1	BR00117002	CRISPR	trt	KCNN1	long	A549	Cas9	0	1	100	Puromycin	13.579705	6.772942
2020_11_04_CPJUMP1	BR00118044	CRISPR	trt	CSF1R	short	A549	Cas9	0	1	100	absent	13.827021	6.5448694
2020_11_04_CPJUMP1	BR00117016	Compound	trt	LPAR1	long	A549	Parental	0	1	100	absent	11.046815	1.8475173
2020_11_04_CPJUMP1	BR00118050	ORF	trt	PTPN2	long	A549	Parental	0	1	100	absent	10.511212	4.1314244
2020_11_04_CPJUMP1	BR00117004	CRISPR	trt	P3H1	long	A549	Cas9	0	1	100	absent	12.353954	6.8000355
2020_11_04_CPJUMP1	BR00117053	Compound	trt	SLC29A1	long	A549	Cas9	0	1	100	absent	12.960403	5.911876
2020_11_04_CPJUMP1	BR00117019	Compound	trt	DCK	long	A549	Parental	0	1	100	absent	11.028766	5.262128
2020_11_04_CPJUMP1	BR00117005	CRISPR	poscon	PLK1	long	A549	Cas9	0	1	100	absent	14.9433365	7.4138203
2020_11_04_CPJUMP1	BR00118042	CRISPR	trt	KCNN4	short	A549	Cas9	0	1	100	absent	13.438154	6.203445
2020_11_04_CPJUMP1	BR00117019	Compound	trt	HSP90AB1	long	A549	Parental	0	1	100	absent	0.18452768	18.167667
2020_11_04_CPJUMP1	BR00116993	Compound	trt	KCNN4	short	A549	Parental	0	1	100	absent	11.465973	1.8540214
2020_11_04_CPJUMP1	BR00117003	CRISPR	trt	CDC25A	long	A549	Cas9	0	1	100	absent	14.328859	7.1197195
2020_11_04_CPJUMP1	BR00117005	CRISPR	negcon		long	A549	Cas9	0	1	100	absent	10.488699	6.286098
2020_11_04_CPJUMP1	BR00116994	Compound	trt	FGF1	short	A549	Parental	0	1	100	absent	8.707162	5.1415052
2020_11_04_CPJUMP1	BR00117021	ORF	trt	ADORA2A	short	A549	Parental	0	1	100	absent	10.195507	9.934582
2020_11_04_CPJUMP1	BR00117051	Compound	trt	PTGIS	long	A549	Cas9	0	1	100	absent	10.227072	4.823561
2020_11_04_CPJUMP1	BR00118042	CRISPR	poscon	IGF1R	short	A549	Cas9	0	1	100	absent	13.456706	6.6226363
2020_11_04_CPJUMP1	BR00118042	CRISPR	trt	OPRL1	short	A549	Cas9	0	1	100	absent	13.568879	6.330713
2020_11_04_CPJUMP1	BR00116991	Compound	poscon	GABRB2	short	A549	Parental	0	1	100	absent	13.958732	3.4129155
2020_11_04_CPJUMP1	BR00117002	CRISPR	trt	S100B	long	A549	Cas9	0	1	100	Puromycin	13.63194	6.682034
2020_11_04_CPJUMP1	BR00116992	Compound	trt	CTSG	short	A549	Parental	0	1	100	absent	4.557722	-3.2596629
2020_11_04_CPJUMP1	BR00117001	CRISPR	trt	HCK	long	A549	Cas9	0	1	100	Puromycin	2.9659848	5.460525
2020_11_04_CPJUMP1	BR00118050	ORF	negcon	ATG5	long	A549	Parental	0	1	100	absent	9.826716	3.4389563
2020_11_04_CPJUMP1	BR00116992	Compound	poscon	IGF1R	short	A549	Parental	0	1	100	absent	11.124808	-4.6762056
2020_11_04_CPJUMP1	BR00118049	ORF	trt	TNF	long	A549	Parental	0	1	100	Blasticidin	13.21303	5.705215
2020_11_04_CPJUMP1	BR00117052	Compound	trt	HCK	long	A549	Cas9	0	1	100	absent	7.6734657	13.973677
2020_11_04_CPJUMP1	BR00118042	CRISPR	trt	TNF	short	A549	Cas9	0	1	100	absent	4.0907393	5.5235577
2020_11_04_CPJUMP1	BR00117009	Compound	poscon	DYRK1B	long	A549	Parental	0	1	80	absent	1.2375103	12.96861
2020_11_04_CPJUMP1	BR00117004	CRISPR	trt	HTR3A	long	A549	Cas9	0	1	100	absent	14.301297	6.939746
2020_11_04_CPJUMP1	BR00118043	CRISPR	poscon	CDK2	short	A549	Cas9	0	1	100	absent	14.41688	6.950574
2020_11_04_CPJUMP1	BR00118042	CRISPR	negcon		short	A549	Cas9	0	1	100	absent	11.089212	4.6578794
2020_11_04_CPJUMP1	BR00117053	Compound	poscon	ERBB2	long	A549	Cas9	0	1	100	absent	3.7704146	-1.684108
2020_11_04_CPJUMP1	BR00116994	Compound	poscon	PAK4	short	A549	Parental	0	1	100	absent	9.165123	4.3858347
2020_11_04_CPJUMP1	BR00117020	ORF	trt	GPR119	short	A549	Parental	0	1	100	absent	9.18289	5.0059147
2020_11_04_CPJUMP1	BR00118042	CRISPR	trt	FGF1	short	A549	Cas9	0	1	100	absent	13.447217	6.7550135
2020_11_04_CPJUMP1	BR00117000	CRISPR	trt	CA5A	long	A549	Cas9	0	1	100	absent	12.581031	6.730554
2020_11_04_CPJUMP1	BR00118049	ORF	trt	MME	long	A549	Parental	0	1	100	Blasticidin	9.810285	5.2153807
2020_11_04_CPJUMP1	BR00117051	Compound	trt	KCNK1	long	A549	Cas9	0	1	100	absent	13.006623	4.250903
2020_11_04_CPJUMP1	BR00117015	Compound	poscon	CHEK2	long	A549	Parental	0	1	100	absent	0.67319363	12.820041
2020_11_04_CPJUMP1	BR00118043	CRISPR	poscon	ERBB2	short	A549	Cas9	0	1	100	absent	13.850793	6.6755643
2020_11_04_CPJUMP1	BR00117021	ORF	poscon	JAK1	short	A549	Parental	0	1	100	absent	9.455422	5.038653
2020_11_04_CPJUMP1	BR00118049	ORF	trt	DCK	long	A549	Parental	0	1	100	Blasticidin	8.122258	6.3276553
2020_11_04_CPJUMP1	BR00117021	ORF	poscon	ERBB2	short	A549	Parental	0	1	100	absent	11.992204	5.418348
2020_11_04_CPJUMP1	BR00117052	Compound	trt	PTGIS	long	A549	Cas9	0	1	100	absent	11.598134	4.931262
2020_11_04_CPJUMP1	BR00117052	Compound	trt	PPARD	long	A549	Cas9	0	1	100	absent	5.3305063	-1.9830271
2020_11_04_CPJUMP1	BR00117053	Compound	trt	RPL3	long	A549	Cas9	0	1	100	absent	10.149639	-7.276323
2020_11_04_CPJUMP1	BR00117009	Compound	poscon	CLK1	long	A549	Parental	0	1	80	absent	6.4634633	4.698981
2020_11_04_CPJUMP1	BR00117001	CRISPR	trt	SIRT2	long	A549	Cas9	0	1	100	Puromycin	13.702328	7.0387936
2020_11_04_CPJUMP1	BR00117019	Compound	trt	NTRK1	long	A549	Parental	0	1	100	absent	12.001492	1.5422456
2020_11_04_CPJUMP1	BR00117000	CRISPR	trt	CACNG1	long	A549	Cas9	0	1	100	absent	3.0048516	5.487091
2020_11_04_CPJUMP1	BR00117003	CRISPR	trt	GPR119	long	A549	Cas9	0	1	100	absent	12.908472	6.008638
2020_11_04_CPJUMP1	BR00116993	Compound	trt	KCNQ2	short	A549	Parental	0	1	100	absent	8.978982	11.982599
2020_11_04_CPJUMP1	BR00116992	Compound	trt	VEGFA	short	A549	Parental	0	1	100	absent	10.578507	3.9886925
2020_11_04_CPJUMP1	BR00117052	Compound	trt	CYP2A6	long	A549	Cas9	0	1	100	absent	11.256185	4.0002418
2020_11_04_CPJUMP1	BR00117052	Compound	trt	ADA	long	A549	Cas9	0	1	100	absent	11.359032	2.4817781
2020_11_04_CPJUMP1	BR00117019	Compound	trt	PPARD	long	A549	Parental	0	1	100	absent	8.088832	4.9126344
2020_11_04_CPJUMP1	BR00117001	CRISPR	poscon	FLT3	long	A549	Cas9	0	1	100	Puromycin	13.922564	6.9513216
2020_11_04_CPJUMP1	BR00117003	CRISPR	trt	AKR1C1	long	A549	Cas9	0	1	100	absent	13.780057	7.129633
2020_11_04_CPJUMP1	BR00117020	ORF	negcon	SGK3	short	A549	Parental	0	1	100	absent	11.634787	5.816318
2020_11_04_CPJUMP1	BR00117002	CRISPR	trt	CYP1A2	long	A549	Cas9	0	1	100	Puromycin	11.444734	6.2075334
2020_11_04_CPJUMP1	BR00117005	CRISPR	trt	CTSG	long	A549	Cas9	0	1	100	absent	13.1961155	6.7987785
2020_11_04_CPJUMP1	BR00117002	CRISPR	negcon		long	A549	Cas9	0	1	100	Puromycin	11.483169	5.3374834
2020_11_04_CPJUMP1	BR00118041	CRISPR	negcon		short	A549	Cas9	0	1	100	absent	9.965002	4.850453
2020_11_04_CPJUMP1	BR00116991	Compound	trt	CACNG1	short	A549	Parental	0	1	100	absent	21.245539	0.09141372
2020_11_04_CPJUMP1	BR00117021	ORF	poscon	EZH2	short	A549	Parental	0	1	100	absent	10.543869	4.2333493
2020_11_04_CPJUMP1	BR00117051	Compound	trt	ABL1	long	A549	Cas9	0	1	100	absent	0.5775274	13.5338335
2020_11_04_CPJUMP1	BR00117019	Compound	trt	GUCY1B1	long	A549	Parental	0	1	100	absent	12.0389805	6.178421
2020_11_04_CPJUMP1	BR00117002	CRISPR	poscon	NAMPT	long	A549	Cas9	0	1	100	Puromycin	13.967049	6.9111357
2020_11_04_CPJUMP1	BR00117052	Compound	trt	S1PR2	long	A549	Cas9	0	1	100	absent	10.189056	10.600349
2020_11_04_CPJUMP1	BR00117009	Compound	trt	CCR1	long	A549	Parental	0	1	80	absent	13.8549385	2.356465
2020_11_04_CPJUMP1	BR00117003	CRISPR	trt	CHRM2	long	A549	Cas9	0	1	100	absent	13.370007	5.8445415
2020_11_04_CPJUMP1	BR00117006	ORF	trt	TUBB4B	long	A549	Parental	0	1	100	absent	10.008176	5.2085733
2020_11_04_CPJUMP1	BR00117016	Compound	trt	FGF1	long	A549	Parental	0	1	100	absent	9.992924	5.6278105
2020_11_04_CPJUMP1	BR00117001	CRISPR	trt	FPR1	long	A549	Cas9	0	1	100	Puromycin	11.009371	5.9216127
2020_11_04_CPJUMP1	BR00117020	ORF	negcon	SLIRP	short	A549	Parental	0	1	100	absent	10.624981	5.4473042
2020_11_04_CPJUMP1	BR00117050	Compound	trt	RPL3	long	A549	Cas9	0	1	100	absent	0.44296518	12.73924
2020_11_04_CPJUMP1	BR00118049	ORF	trt	LCK	long	A549	Parental	0	1	100	Blasticidin	3.572945	9.909294
2020_11_04_CPJUMP1	BR00117006	ORF	trt	DCK	long	A549	Parental	0	1	100	absent	10.623943	4.5716825
2020_11_04_CPJUMP1	BR00117004	CRISPR	trt	SIRT2	long	A549	Cas9	0	1	100	absent	14.239303	6.6008773
2020_11_04_CPJUMP1	BR00117003	CRISPR	trt	S1PR4	long	A549	Cas9	0	1	100	absent	14.236776	6.9317603
2020_11_04_CPJUMP1	BR00117009	Compound	trt	ADRA2B	long	A549	Parental	0	1	80	absent	11.225989	5.64322
2020_11_04_CPJUMP1	BR00117019	Compound	trt	BTK	long	A549	Parental	0	1	100	absent	-0.3663739	0.80417794
2020_11_04_CPJUMP1	BR00117009	Compound	trt	CSF1R	long	A549	Parental	0	1	80	absent	-1.4857427	7.5856457
2020_11_04_CPJUMP1	BR00117000	CRISPR	trt	SLC7A11	long	A549	Cas9	0	1	100	absent	11.367106	6.0826764
2020_11_04_CPJUMP1	BR00118041	CRISPR	trt	AKR1C1	short	A549	Cas9	0	1	100	absent	14.246529	6.7183533
2020_11_04_CPJUMP1	BR00116993	Compound	poscon	NAMPT	short	A549	Parental	0	1	100	absent	6.591116	1.0649043
2020_11_04_CPJUMP1	BR00117019	Compound	trt	P2RY12	long	A549	Parental	0	1	100	absent	12.536446	1.4340533
2020_11_04_CPJUMP1	BR00117009	Compound	trt	HDAC6	long	A549	Parental	0	1	80	absent	5.50191	-1.876876
2020_11_04_CPJUMP1	BR00117020	ORF	trt	GPR55	short	A549	Parental	0	1	100	absent	9.751165	4.298673
2020_11_04_CPJUMP1	BR00118043	CRISPR	poscon	TUBB	short	A549	Cas9	0	1	100	absent	13.84016	6.7014074
2020_11_04_CPJUMP1	BR00117051	Compound	trt	KCNN4	long	A549	Cas9	0	1	100	absent	8.369116	4.378799
2020_11_04_CPJUMP1	BR00116993	Compound	trt	PNLIP	short	A549	Parental	0	1	100	absent	8.61	4.6796637
2020_11_04_CPJUMP1	BR00117055	Compound	poscon	FLT3	long	A549	Parental	0	1	120	absent	0.84073997	12.721155
2020_11_04_CPJUMP1	BR00117004	CRISPR	negcon		long	A549	Cas9	0	1	100	absent	12.980616	5.7463646
2020_11_04_CPJUMP1	BR00117054	Compound	poscon	AKT1	long	A549	Parental	0	1	120	absent	4.970423	13.382524
2020_11_04_CPJUMP1	BR00118044	CRISPR	trt	PDE7A	short	A549	Cas9	0	1	100	absent	13.396588	6.3623114
2020_11_04_CPJUMP1	BR00117016	Compound	trt	S1PR4	long	A549	Parental	0	1	100	absent	4.602743	-3.1783776
2020_11_04_CPJUMP1	BR00117051	Compound	trt	S100B	long	A549	Cas9	0	1	100	absent	8.357201	5.1648617
2020_11_04_CPJUMP1	BR00117005	CRISPR	trt	CDK9	long	A549	Cas9	0	1	100	absent	14.514929	7.404945
2020_11_04_CPJUMP1	BR00116994	Compound	trt	CCR1	short	A549	Parental	0	1	100	absent	6.7476296	-0.025254963
2020_11_04_CPJUMP1	BR00118043	CRISPR	negcon		short	A549	Cas9	0	1	100	absent	9.598837	5.59616
2020_11_04_CPJUMP1	BR00117021	ORF	negcon	ZBTB24	short	A549	Parental	0	1	100	absent	9.384274	3.8901653
2020_11_04_CPJUMP1	BR00117050	Compound	trt	BAX	long	A549	Cas9	0	1	100	absent	13.338171	4.8411813
2020_11_04_CPJUMP1	BR00117050	Compound	trt	TUBB3	long	A549	Cas9	0	1	100	absent	1.6563553	14.21911
2020_11_04_CPJUMP1	BR00117000	CRISPR	trt	FOXM1	long	A549	Cas9	0	1	100	absent	3.2122447	5.600845
2020_11_04_CPJUMP1	BR00117003	CRISPR	trt	CACNB4	long	A549	Cas9	0	1	100	absent	2.7758348	5.8795724
2020_11_04_CPJUMP1	BR00117001	CRISPR	negcon		long	A549	Cas9	0	1	100	Puromycin	10.706609	5.2186236
2020_11_04_CPJUMP1	BR00117015	Compound	trt	S100B	long	A549	Parental	0	1	100	absent	8.330916	3.1521513
2020_11_04_CPJUMP1	BR00117001	CRISPR	trt	P2RY12	long	A549	Cas9	0	1	100	Puromycin	13.528698	6.898022
2020_11_04_CPJUMP1	BR00117053	Compound	trt	COMT	long	A549	Cas9	0	1	100	absent	13.170996	4.0549765
2020_11_04_CPJUMP1	BR00118044	CRISPR	trt	KDR	short	A549	Cas9	0	1	100	absent	13.179376	7.030671
2020_11_04_CPJUMP1	BR00117020	ORF	negcon	RHEB	short	A549	Parental	0	1	100	absent	10.524676	5.101957
2020_11_04_CPJUMP1	BR00118041	CRISPR	trt	CCND1	short	A549	Cas9	0	1	100	absent	14.127512	6.8804255
2020_11_04_CPJUMP1	BR00117021	ORF	trt	CSF1R	short	A549	Parental	0	1	100	absent	9.987988	4.370288
2020_11_04_CPJUMP1	BR00117004	CRISPR	trt	CDK4	long	A549	Cas9	0	1	100	absent	14.3870125	6.85165
2020_11_04_CPJUMP1	BR00118050	ORF	trt	ASIC1	long	A549	Parental	0	1	100	absent	12.179799	5.7616515
2020_11_04_CPJUMP1	BR00117003	CRISPR	trt	CCND1	long	A549	Cas9	0	1	100	absent	2.6737928	5.845099
2020_11_04_CPJUMP1	BR00117050	Compound	trt	GAA	long	A549	Cas9	0	1	100	absent	10.929097	6.17652
2020_11_04_CPJUMP1	BR00118043	CRISPR	trt	FGF1	short	A549	Cas9	0	1	100	absent	13.400196	6.322868
2020_11_04_CPJUMP1	BR00117000	CRISPR	trt	PORCN	long	A549	Cas9	0	1	100	absent	3.0448039	5.2870274
2020_11_04_CPJUMP1	BR00117000	CRISPR	trt	ALDH2	long	A549	Cas9	0	1	100	absent	12.7559595	6.7415295
2020_11_04_CPJUMP1	BR00118042	CRISPR	trt	HTR2C	short	A549	Cas9	0	1	100	absent	10.421031	5.3939214
2020_11_04_CPJUMP1	BR00117006	ORF	trt	CSK	long	A549	Parental	0	1	100	absent	9.138622	3.3714027
2020_11_04_CPJUMP1	BR00118043	CRISPR	trt	AGER	short	A549	Cas9	0	1	100	absent	3.0744374	5.4047117
2020_11_04_CPJUMP1	BR00117003	CRISPR	trt	GLRA3	long	A549	Cas9	0	1	100	absent	12.968118	6.3089905
2020_11_04_CPJUMP1	BR00118042	CRISPR	trt	FFAR2	short	A549	Cas9	0	1	100	absent	14.218988	6.3710833
2020_11_04_CPJUMP1	BR00117015	Compound	trt	CA5A	long	A549	Parental	0	1	100	absent	11.949549	1.4299794
2020_11_04_CPJUMP1	BR00117020	ORF	trt	CYP1A2	short	A549	Parental	0	1	100	absent	12.162422	5.409427
2020_11_04_CPJUMP1	BR00117000	CRISPR	poscon	USP1	long	A549	Cas9	0	1	100	absent	8.41716	4.5326977
2020_11_04_CPJUMP1	BR00117015	Compound	trt	S1PR1	long	A549	Parental	0	1	100	absent	8.743204	1.5597368
2020_11_04_CPJUMP1	BR00116994	Compound	trt	SLC7A11	short	A549	Parental	0	1	100	absent	9.332108	4.3199983
2020_11_04_CPJUMP1	BR00117003	CRISPR	negcon		long	A549	Cas9	0	1	100	absent	12.598692	5.755429
2020_11_04_CPJUMP1	BR00117054	Compound	trt	PTK2B	long	A549	Parental	0	1	120	absent	-3.5200868	8.412268
2020_11_04_CPJUMP1	BR00117053	Compound	trt	PDE4D	long	A549	Cas9	0	1	100	absent	11.141522	2.5391674
2020_11_04_CPJUMP1	BR00117050	Compound	trt	KCNN4	long	A549	Cas9	0	1	100	absent	8.304019	4.3632965
2020_11_04_CPJUMP1	BR00117019	Compound	trt	HTR3A	long	A549	Parental	0	1	100	absent	10.176932	10.650157
2020_11_04_CPJUMP1	BR00117006	ORF	trt	GLRA3	long	A549	Parental	0	1	100	absent	10.165641	5.68744
2020_11_04_CPJUMP1	BR00116992	Compound	trt	PNLIP	short	A549	Parental	0	1	100	absent	9.338342	5.31762
2020_11_04_CPJUMP1	BR00117000	CRISPR	poscon	DYRK1B	long	A549	Cas9	0	1	100	absent	12.834528	6.696147
2020_11_04_CPJUMP1	BR00116991	Compound	trt	TUBB3	short	A549	Parental	0	1	100	absent	-0.2449917	11.548132
2020_11_04_CPJUMP1	BR00117015	Compound	trt	ABL1	long	A549	Parental	0	1	100	absent	0.58046824	13.519344
2020_11_04_CPJUMP1	BR00117053	Compound	poscon	DNMT3A	long	A549	Cas9	0	1	100	absent	0.5511192	1.9668305
2020_11_04_CPJUMP1	BR00118042	CRISPR	trt	KCNMA1	short	A549	Cas9	0	1	100	absent	13.571738	6.771471
2020_11_04_CPJUMP1	BR00117004	CRISPR	trt	PLA2G1B	long	A549	Cas9	0	1	100	absent	2.4884336	5.971058
2020_11_04_CPJUMP1	BR00117053	Compound	trt	RPL23A	long	A549	Cas9	0	1	100	absent	0.5827299	13.54421
2020_11_04_CPJUMP1	BR00117050	Compound	poscon	GABRB2	long	A549	Cas9	0	1	100	absent	12.661365	4.6209707
2020_11_04_CPJUMP1	BR00117051	Compound	trt	DHH	long	A549	Cas9	0	1	100	absent	13.415972	4.550521
2020_11_04_CPJUMP1	BR00118049	ORF	trt	ALK	long	A549	Parental	0	1	100	Blasticidin	3.3440459	10.420465
2020_11_04_CPJUMP1	BR00117008	Compound	trt	CDK9	long	A549	Parental	0	1	80	absent	-0.46941504	12.697743
2020_11_04_CPJUMP1	BR00118041	CRISPR	trt	NTRK1	short	A549	Cas9	0	1	100	absent	10.712141	3.514167
2020_11_04_CPJUMP1	BR00117016	Compound	trt	HRH4	long	A549	Parental	0	1	100	absent	12.761098	4.1660976
2020_11_04_CPJUMP1	BR00117053	Compound	poscon	BRAF	long	A549	Cas9	0	1	100	absent	6.820868	2.760868
2020_11_04_CPJUMP1	BR00118049	ORF	poscon	BRD4	long	A549	Parental	0	1	100	Blasticidin	3.1144853	5.1405697
2020_11_04_CPJUMP1	BR00118043	CRISPR	trt	ADH1C	short	A549	Cas9	0	1	100	absent	10.047211	3.8156705
2020_11_04_CPJUMP1	BR00118044	CRISPR	poscon	IGF1R	short	A549	Cas9	0	1	100	absent	10.787164	5.8547897
2020_11_04_CPJUMP1	BR00118043	CRISPR	poscon	PAK4	short	A549	Cas9	0	1	100	absent	9.9509735	5.365541
2020_11_04_CPJUMP1	BR00117020	ORF	trt	VEGFA	short	A549	Parental	0	1	100	absent	10.570085	3.7370818
2020_11_04_CPJUMP1	BR00116993	Compound	trt	CDK9	short	A549	Parental	0	1	100	absent	-2.9201174	10.929282
2020_11_04_CPJUMP1	BR00117053	Compound	trt	S1PR4	long	A549	Cas9	0	1	100	absent	8.403113	1.6424016
2020_11_04_CPJUMP1	BR00117001	CRISPR	trt	F10	long	A549	Cas9	0	1	100	Puromycin	13.076916	6.1733403
2020_11_04_CPJUMP1	BR00117055	Compound	trt	CHRM3	long	A549	Parental	0	1	120	absent	9.350755	4.1526046
2020_11_04_CPJUMP1	BR00118050	ORF	trt	ICAM1	long	A549	Parental	0	1	100	absent	11.904216	6.10672
2020_11_04_CPJUMP1	BR00118044	CRISPR	poscon	DYRK1B	short	A549	Cas9	0	1	100	absent	13.953679	6.741592
2020_11_04_CPJUMP1	BR00118044	CRISPR	trt	PDE7A	short	A549	Cas9	0	1	100	absent	13.827955	6.12332
2020_11_04_CPJUMP1	BR00118043	CRISPR	trt	CSF1R	short	A549	Cas9	0	1	100	absent	13.932786	6.5603437
2020_11_04_CPJUMP1	BR00118050	ORF	trt	TUBB3	long	A549	Parental	0	1	100	absent	11.706006	5.797205
2020_11_04_CPJUMP1	BR00117020	ORF	poscon	ERBB2	short	A549	Parental	0	1	100	absent	9.045885	5.0789275
2020_11_04_CPJUMP1	BR00118049	ORF	poscon	MAPK14	long	A549	Parental	0	1	100	Blasticidin	11.439294	6.0828214
2020_11_04_CPJUMP1	BR00117054	Compound	trt	RPL3	long	A549	Parental	0	1	120	absent	0.4481938	12.83822
2020_11_04_CPJUMP1	BR00118050	ORF	trt	MMP2	long	A549	Parental	0	1	100	absent	9.5682535	5.5679784
2020_11_04_CPJUMP1	BR00118043	CRISPR	poscon	MET	short	A549	Cas9	0	1	100	absent	12.319014	5.8087354
2020_11_04_CPJUMP1	BR00117050	Compound	trt	MME	long	A549	Cas9	0	1	100	absent	12.408697	5.1575823
2020_11_04_CPJUMP1	BR00118041	CRISPR	trt	KCNN1	short	A549	Cas9	0	1	100	absent	13.471084	6.952733
2020_11_04_CPJUMP1	BR00117020	ORF	negcon	ATG5	short	A549	Parental	0	1	100	absent	10.735649	6.346504
2020_11_04_CPJUMP1	BR00118041	CRISPR	trt	AVPR1A	short	A549	Cas9	0	1	100	absent	14.450717	6.976794
2020_11_04_CPJUMP1	BR00118041	CRISPR	poscon	AURKB	short	A549	Cas9	0	1	100	absent	14.880332	7.390168
2020_11_04_CPJUMP1	BR00117006	ORF	negcon	HIF1AN	long	A549	Parental	0	1	100	absent	10.22015	3.6614091
2020_11_04_CPJUMP1	BR00117054	Compound	trt	GPR55	long	A549	Parental	0	1	120	absent	10.827197	6.0010414
2020_11_04_CPJUMP1	BR00117006	ORF	trt	HPGDS	long	A549	Parental	0	1	100	absent	8.963329	4.2342777
2020_11_04_CPJUMP1	BR00117004	CRISPR	trt	CDC25A	long	A549	Cas9	0	1	100	absent	13.529999	6.3482575
2020_11_04_CPJUMP1	BR00118042	CRISPR	trt	CA5A	short	A549	Cas9	0	1	100	absent	12.290107	6.835627
2020_11_04_CPJUMP1	BR00117004	CRISPR	trt	CATSPER4	long	A549	Cas9	0	1	100	absent	10.772472	4.488847
2020_11_04_CPJUMP1	BR00116991	Compound	trt	FFAR4	short	A549	Parental	0	1	100	absent	11.4474945	4.338235
2020_11_04_CPJUMP1	BR00118044	CRISPR	trt	KCNK1	short	A549	Cas9	0	1	100	absent	12.858146	6.0378194
[truncated: 8,818 more rows]
